# Supplementary material for: Ionizing radiation responses appear incidental to desiccation responses in the bdelloid rotifer Adineta vaga
Source: BMC Biol. 2024 Jan 25;22:11. doi: 10.1186/s12915-023-01807-8 (PMC10809525; doi:10.1186/s12915-023-01807-8)
Supplement: Supplementary file 2 — Additional file 2: Supplementary Table S1. Genes within Adineta vaga genome. The columns give the gene ids from the gene assembly in Simion et al. (2020), the correspondence gene ids in the genome published by Simion et al. (2021), if the gene is annotated as HGT, the BLAST hits, the KEGG ids, GO ids, pfam domains, the results for all analyses with DESeq2 and EdgeR, and the TPM values for all the different analyzed conditions. The columns with the results from DESeq2 and EdgeR are explained in the second table sheet. Supplementary Table S2. GO analysis of Under-Expressed genes in the core radiation response. Supplementary Table S3. Genes found over-expressed in the core common response to radiation and desiccation. The columns give the gene ids, if the gene is annotated as HGT, its hypothesized function, its function acronym, pfam domains, best BLAST hits, the results for all analyses with DESeq2 and EdgeR, and the TPM values for all the different analyzed conditions. The columns with the results from DESeq2 and EdgeR are explained in the second table sheet of Supplementary Table S1. Supplementary Table S4. Genes found over-expressed in the core rehydration response. The columns give the gene ids, if the gene is annotated as HGT, its hypothesized function, its function acronym, pfam domains, best BLAST hits, the results for all analyses with DESeq2 and EdgeR, and the TPM values for all the different analyzed conditions. The columns with the results from DESeq2 and EdgeR are explained in the second table sheet of Supplementary Table S1. Supplementary Table S5. Genes found over-expressed in the core irradiation response. The columns give the gene ids, if the gene is annotated as HGT, its hypothesized function, its function acronym, pfam domains, best BLAST hits, the results for all analyses with DESeq2 and EdgeR, and the TPM values for all the different analyzed conditions. The columns with the results from DESeq2 and EdgeR are explained in the second table sheet of S [file 12915_2023_1807_MOESM2_ESM.zip › Table_S1.xlsx]

## Sheet: Feuil1
										GO									Pfam										Desiccation_entry_48h						X-ray_desiccated_2.5h						X-ray_desiccated_8h						X-ray_desiccated_24h
																													Deseq2			EdgeR			Deseq2			EdgeR			Deseq2			EdgeR			Deseq2
gene ID AV19	AV19	HGT	AV20|percent|evalue	AV20|percent|evalue					Kegg	GO	GO	GO	GO	GO	GO	GO	GO	GO	Pfam	Pfam	Pfam	Pfam	Pfam	Pfam	Pfam	Pfam	Pfam	Mean	DesX0hlfc	DesX0hpval	DesX0hFDR	logFC	PValue	FDR	DesX2h30lfc	DesX2h30pval	DesX2h30FDR	logFC	PValue	FDR	DesX8hlfc	DesX8hpval	DesX8hFDR	logFC	PValue	FDR	DesX24hlfc	DesX24hpval	DesX24hFDR
FUN_000001-T1	FUN_000001-T1		FUN_005168-T1|96.0|3.2e-90		FUN_000001-T1	2.5e-150|ACI90376.1 TPR repeat containing protein-like protein [Philodina roseola]	1.7e-114|ACD54705.1 TPR repeat containing protein-like protein [Adineta vaga]	3.1e-113|ACC43969.1 TPRA_2 [Philodina roseola]		GO:0005576	GO:0009405	GO:0005515							PF03496,ADP-ribosyltransferase exoenzyme	PF13374,Tetratricopeptide repeat	PF13424,Tetratricopeptide repeat											-0.397986	0.0117025	0.0381383				-0.832437	0.000370934	0.0016418				0.248574	0.230044	0.45278
FUN_000002-T1	FUN_000002-T1				FUN_000002-T1	2.4e-11|OGT08617.1 hypothetical protein A2V89_05050 [Gammaproteobacteria bacterium RBG_16_37_9]	2.6e-10|XP_020605257.1 LOW QUALITY PROTEIN: protein NLRC5-like [Orbicella faveolata]	1.3e-09|KFH68943.1 hypothetical protein, variant [Mortierella verticillata NRRL 6337]																				2.57993	0.615614	0.0743919	0.1609	0.567006	0.068248	0.157132	-1.25919	0.0115084	0.0341108	-2.12091	0.0012292	0.00455439	-0.253712	0.577813	0.754185	-0.255607	0.599568	0.787839	-0.253738	0.578015	0.77318
FUN_000003-T1	FUN_000003-T1	HGT			FUN_000003-T1	1.1e-50|OMJ93244.1 hypothetical protein SteCoe_3822 [Stentor coeruleus]	1.1e-50|OMJ93243.1 hypothetical protein SteCoe_3821 [Stentor coeruleus]	1.9e-42|KOO22087.1 protein deltex-2 [Chrysochromulina sp. CCMP291]		GO:0006471	GO:0003824	GO:0009058	GO:0003956						PF01129,NAD:arginine ADP-ribosyltransferase	PF01467,Cytidylyltransferase-like								19.5635	0.386603	0.0627833	0.140792	0.273675	0.208933	0.364457	-1.10784	0.000361587	0.00189293	-1.46747	4.06573e-05	0.000246632	-0.00952003	0.973074	0.985834	-0.0238885	0.938493	0.999563	0.256968	0.355578	0.59634
FUN_000004-T1	FUN_000004-T1	HGT	FUN_005164-T1|99.2|2.7e-146	FUN_005165-T1|96.3|1.9e-96	FUN_000004-T1	3.8e-59|XP_018735593.1 arylsulfatase (predicted) [Sugiyamaella lignohabitans]<>ANB13116.1 arylsulfatase (predicted) [Sugiyamaella lignohabitans]	4.7e-57|NP_595046.1 putative arylsulfatase [Schizosaccharomyces pombe]<>Q9C0V7.1 RecName: Full=Uncharacterized sulfatase PB10D8.02c<>CAC36911.1 arylsulfatase (predicted) [Schizosaccharomyces pombe]	8.9e-56|WP_052145209.1 arylsulfatase [Burkholderia sp. ABCPW 111]<>KGR93325.1 arylsulfatase [Burkholderia sp. ABCPW 111]		GO:0003824	GO:0016021	GO:0008484							PF00884,Sulfatase									1.86715	-0.75812	0.075414	0.162578	-1.00299	0.0125304	0.0403233	-0.338562	0.492399	0.647937	-0.629552	0.232231	0.353661	-0.442011	0.36879	0.584563	-0.562954	0.28824	0.520065	-0.109494	0.819816	0.915416
FUN_000005-T1	FUN_000005-T1	HGT	FUN_005162-T1|100.0|0.0e+00		FUN_000005-T1	0.0e+00|ACD54778.1 FAD-binding monooxygenase-like protein [Adineta vaga]	1.2e-248|RDW75363.1 hypothetical protein BP6252_06505 [Coleophoma cylindrospora]	2.7e-208|XP_016253989.1 hypothetical protein PV07_00597 [Cladophialophora immunda]<>KIW33773.1 hypothetical protein PV07_00597 [Cladophialophora immunda]<>OQU94273.1 FAD binding domain-containing protein [Cladophialophora immunda]		GO:0071949									PF01494,FAD binding domain									22.2926	0.77036	0.0168578	0.0492619	0.670986	0.0515894	0.12624	-1.23362	0.0037733	0.0135264	-1.79847	0.00173269	0.00606865	-0.809005	0.053827	0.163477	-1.00929	0.0596493	0.187745	-0.305077	0.462784	0.690138
FUN_000006-T1	FUN_000006-T1		FUN_005657-T1|100.0|3.1e-98		FUN_000006-T1																							0	NA	NA	NA	0	1	1	NA	NA	NA	0	1	1	NA	NA	NA	0	1	1	NA	NA	NA
FUN_000007-T1	FUN_000007-T1				FUN_000007-T1																							0	NA	NA	NA	0	1	1	NA	NA	NA	0	1	1	NA	NA	NA	0	1	1	NA	NA	NA
FUN_000008-T1	FUN_000008-T1				FUN_000008-T1	8.1e-34|XP_024510286.1 Hypothetical protein SRAE_X000041700 [Strongyloides ratti]<>CEF71090.1 Hypothetical protein SRAE_X000041700 [Strongyloides ratti]	1.1e-09|OXA38425.1 Transposable element Tc3 transposase [Folsomia candida]	1.5e-08|OXA37561.1 Transposable element Tc3 transposase [Folsomia candida]<>OXA47728.1 Transposable element Tc3 transposase [Folsomia candida]<>OXA55585.1 Transposable element Tc3 transposase [Folsomia candida]																				0	NA	NA	NA	0	1	1	NA	NA	NA	0	1	1	NA	NA	NA	0	1	1	NA	NA	NA
FUN_000009-T1	FUN_000009-T1		FUN_005649-T1|100.0|1.6e-186	FUN_016904-T1|100.0|1.6e-186	FUN_000009-T1	1.2e-99|WP_052425165.1 alpha/beta hydrolase [Streptomyces fulvoviolaceus]	1.8e-95|WP_054216502.1 alpha/beta hydrolase [Actinobacteria bacterium OK074]<>KPI10590.1 hypothetical protein OK074_3121 [Actinobacteria bacterium OK074]	2.8e-93|WP_043664910.1 alpha/beta hydrolase [Streptomyces xylophagus]		GO:0016787									PF07859,alpha/beta hydrolase fold									0	NA	NA	NA	0	1	1	NA	NA	NA	0	1	1	NA	NA	NA	0	1	1	NA	NA	NA
FUN_000010-T1	FUN_000010-T1				FUN_000010-T1																							1.5334	-0.0232849	0.959357	0.97892	-0.110246	0.825527	0.921232	-0.883594	0.103802	0.200194	-1.60291	0.0485288	0.100339	-0.646405	0.229537	0.437163	-0.908213	0.224645	0.446264	-0.16886	0.749858	0.877659
FUN_000011-T1	FUN_000011-T1				FUN_000011-T1																							0.118569	-0.0563029	0.884053	NA	-0.737311	0.344482	0.514912	-0.0414652	0.897411	0.953323	-1.40003	0.183643	0.293519	-0.0469439	0.883946	NA	-1.40003	0.19355	0.407276	-0.0466704	0.884617	NA
FUN_000012-T1	FUN_000012-T1		FUN_005643-T1|99.7|2.4e-181		FUN_000012-T1	5.6e-12|XP_018897048.1 PREDICTED: DNA-directed primase/polymerase protein-like [Bemisia tabaci]	4.9e-08|XP_014220526.1 DNA-directed primase/polymerase protein-like [Trichogramma pretiosum]	2.4e-07|XP_011497411.1 PREDICTED: DNA-directed primase/polymerase protein-like [Ceratosolen solmsi marchali]																				7.58042	-1.58429	7.50564e-09	1.21744e-07	-1.75363	1.98181e-10	4.20725e-09	-0.804696	0.0162354	0.0452809	-1.06764	0.0029523	0.00955175	-0.978775	0.0035838	0.0209117	-1.05478	0.00356462	0.0231649	-0.79265	0.0158991	0.0811875
FUN_000013-T1	FUN_000013-T1		FUN_005641-T1|100.0|1.1e-168		FUN_000013-T1																							0.0313052	0.0198931	0.947475	NA	1.12864	0.0886427	0.19165	0	1	NA	0	1	1	0	1	NA	0	1	1	0.0171315	0.94518	NA
FUN_000014-T1	FUN_000014-T1		FUN_005640-T1|99.7|1.2e-181		FUN_000014-T1																							0.168307	-0.0446899	0.919382	0.95696	-0.622986	0.253474	0.413748	0.0119805	0.974252	0.992426	-0.622986	0.441749	0.575162	0.00420753	0.990956	NA	-0.622986	0.451991	0.671058	0.0434398	0.906838	NA
FUN_000015-T1	FUN_000015-T1		FUN_005639-T1|100.0|1.7e-99		FUN_000015-T1																							0.0779873	0	1	NA	0	1	1	0	1	1	0	1	1	0.0196425	0.93716	NA	1.41049	0.0968299	0.260334	0	1	NA
FUN_000016-T1	FUN_000016-T1		FUN_005636-T1|99.2|1.1e-188	FUN_005638-T1|100.0|5.7e-144	FUN_000016-T1																							0.135076	-0.0117294	0.976066	NA	-0.045275	0.990665	1	-0.0425047	0.896228	0.952832	-1.43244	0.187586	0.298242	-0.0481574	0.882522	NA	-1.43244	0.197241	0.411359	-0.0478752	0.883205	NA
FUN_000017-T1	FUN_000017-T1				FUN_000017-T1	0.0e+00|ACD54724.1 non-ribosomal peptide synthetase-like protein [Adineta vaga]	0.0e+00|ACD54728.1 non-ribosomal peptide synthetase, NRPS-like protein [Adineta vaga]	2.5e-188|WP_017308082.1 non-ribosomal peptide synthetase [Fischerella sp. PCC 9339]<>DAB41917.1 TPA_exp: ArzO - NRPS (Cy, A, Ox, PCP) [Fischerella sp. PCC 9339]		GO:0003824									PF00501,AMP-binding enzyme	PF00668,Condensation domain								1.28822	-0.230349	0.643087	0.776693	-0.300818	0.547941	0.709183	-1.65006	0.00320477	0.0118501	-3.07327	0.00210444	0.00716279	-1.93128	0.00054743	0.00454077	-4.45071	0.000158818	0.00181397	-1.04041	0.0633499	0.210263
FUN_000018-T1	FUN_000018-T1		FUN_005634-T1|100.0|3.5e-50		FUN_000018-T1																							0.344389	0.520919	0.39237	0.558887	0.997066	0.0992779	0.209371	-0.0924809	0.872048	0.938724	-0.538699	0.592991	0.714048	-0.308636	0.590925	0.763082	-1.90584	0.0915979	0.25275	-0.306837	0.593091	NA
FUN_000019-T1	FUN_000019-T1		FUN_005632-T1|100.0|2.5e-63		FUN_000019-T1																							1.69547	0.0257831	0.951477	0.974587	-0.067408	0.870987	0.952399	-1.09317	0.039522	0.0931463	-2.10893	0.00685317	0.0195629	-0.666584	0.199339	0.400336	-0.949561	0.149115	0.343829	-0.142956	0.777256	0.89353
FUN_000020-T1	FUN_000020-T1	HGT	FUN_005630-T1|100.0|0.0e+00		FUN_000020-T1	2.6e-203|ACD54725.1 TrkA monooxygenase/FAD dependent oxidoreductase [Adineta vaga]	4.3e-182|RLT40562.1 NAD(P)/FAD-dependent oxidoreductase [Chloroflexi bacterium]	8.1e-181|PYN54529.1 cyclohexanone monooxygenase [Candidatus Rokubacteria bacterium]											PF13738,Pyridine nucleotide-disulphide oxidoreductase									8.88705	-0.84755	0.0386149	0.0960507	-1.0584	0.020117	0.059556	-2.7999	5.15016e-08	7.18971e-07	-4.26339	2.5929e-06	2.22654e-05	-3.12558	1.43031e-09	4.56244e-08	-5.07	2.61082e-07	6.24212e-06	-1.251	0.011473	0.0642877
FUN_000021-T1	FUN_000021-T1		FUN_005626-T1|100.0|9.0e-58		FUN_000021-T1	9.5e-19|EKC20480.1 Glycogen debranching enzyme [Crassostrea gigas]	9.5e-19|XP_011420399.2 PREDICTED: glycogen debranching enzyme, partial [Crassostrea gigas]	6.1e-18|XP_014237279.1 glycogen debranching enzyme isoform X1 [Trichogramma pretiosum]											PF14701,Glycogen debranching enzyme, glucanotransferase domain									0.0332903	-0.00942575	0.975098	NA	0.0425336	0.956972	1	-0.00985132	0.968459	NA	-0.629543	0.441331	0.575094	0.00242778	0.992225	NA	0.779828	0.449668	0.671058	-0.0127698	0.959123	NA
FUN_000022-T1	FUN_000022-T1		FUN_005625-T1|100.0|1.0e-13		FUN_000022-T1																							0.0114784	0	1	NA	0	1	1	0	1	NA	0	1	1	0.012185	0.960993	NA	1.41422	0.0965914	0.260334	0	1	NA
FUN_000023-T1	FUN_000023-T1	HGT	FUN_005624-T1|99.8|5.1e-280		FUN_000023-T1					GO:0003676									PF00076,RNA recognition motif. (a.k.a. RRM, RBD, or RNP domain)	PF02373,JmjC domain, hydroxylase								0.0291976	0	1	NA	0	1	1	0	1	NA	0	1	1	0	1	NA	0	1	1	0	1	NA
FUN_000024-T1	FUN_000024-T1		FUN_005623-T1|98.2|2.7e-26		FUN_000024-T1	7.3e-08|ETN59770.1 cytochrome P450 4d1 [Anopheles darlingi]	6.1e-07|PIK54573.1 putative cytochrome P450 4V2, partial [Apostichopus japonicus]	8.0e-07|pir||JC8026 cytochrome P450 enzyme, CYP4C39 enzyme - green crab, common shore crab<>AAQ93010.1 cytochrome P450 CYP4C39 [Carcinus maenas]		GO:0005506	GO:0016705	GO:0055114	GO:0020037						PF00067,Cytochrome P450									0.0127906	0	1	NA	0	1	1	0	1	NA	0	1	1	0	1	NA	0	1	1	0.0123384	0.960503	NA
FUN_000025-T1	FUN_000025-T1		FUN_005623-T1|98.8|1.3e-92		FUN_000025-T1	9.8e-56|XP_020786958.1 cytochrome P450 4V2-like [Boleophthalmus pectinirostris]	8.3e-55|XP_020786959.1 cytochrome P450 4V2-like [Boleophthalmus pectinirostris]	1.8e-54|KPP66447.1 cytochrome P450 4V2-like, partial [Scleropages formosus]		GO:0005506	GO:0016705	GO:0055114	GO:0020037						PF00067,Cytochrome P450									0.0576817	0.0207646	0.945177	NA	1.12335	0.0890675	0.192363	0.0225358	0.927927	NA	1.35981	0.101904	0.183667	0	1	NA	0	1	1	0	1	NA
FUN_000026-T1	FUN_000026-T1				FUN_000026-T1	1.8e-116|AEQ19307.1 p-glycoprotein [Brachionus orientalis]<>AEQ19309.1 p-glycoprotein [Brachionus orientalis]	1.8e-116|APD26524.1 ATP-binding cassette transporter subfamily B member 1 X1 protein [Brachionus koreanus]	5.9e-115|APD26525.1 ATP-binding cassette transporter subfamily B member 1 X2 protein [Brachionus koreanus]		GO:0016887	GO:0016021	GO:0042626	GO:0005524	GO:0055085					PF00005,ABC transporter	PF00664,ABC transporter transmembrane region								19.707	-0.952459	1.75967e-07	2.15481e-06	-1.08702	3.77294e-09	6.29786e-08	-0.880209	0.000488628	0.00244228	-1.16477	1.23931e-05	8.77621e-05	0.171181	0.43605	0.644608	0.170334	0.452844	0.671058	-0.200409	0.379578	0.617854
FUN_000027-T1	FUN_000027-T1		FUN_005621-T1|100.0|4.6e-162		FUN_000027-T1	2.8e-84|XP_017950347.1 PREDICTED: phosphatidylcholine translocator ABCB4-like [Xenopus tropicalis]	4.9e-84|XP_018122311.1 PREDICTED: phosphatidylcholine translocator ABCB4-like [Xenopus laevis]	2.7e-82|XP_008492418.1 PREDICTED: multidrug resistance protein 1-like [Calypte anna]	K06147	GO:0016021	GO:0016887	GO:0005524							PF00005,ABC transporter									12.8225	-0.860822	7.86311e-05	0.000507212	-0.985742	9.52449e-06	7.87556e-05	-0.707679	0.0158322	0.0443584	-0.989027	0.00161898	0.00574208	-0.099928	0.710867	0.841678	-0.106422	0.707264	0.862353	-0.242531	0.375474	0.614188
FUN_000028-T1	FUN_000028-T1		FUN_005620-T1|100.0|4.1e-16		FUN_000028-T1																							0.141034	0.0272185	0.953482	NA	0.395245	0.602456	0.75464	-0.0261874	0.947043	0.979503	-1.06994	0.275858	0.404715	-0.0352685	0.928721	NA	-1.06994	0.286672	0.519577	-0.0348152	0.929635	NA
FUN_000029-T1	FUN_000029-T1		FUN_005115-T1|100.0|1.2e-89		FUN_000029-T1	3.8e-12|XP_022541431.1 uncharacterized protein LOC111196435 [Astyanax mexicanus]	3.8e-12|XP_022542777.1 uncharacterized protein LOC111197578 [Astyanax mexicanus]	1.5e-08|XP_021323163.1 uncharacterized protein LOC110438052 [Danio rerio]																				0	NA	NA	NA	0	1	1	NA	NA	NA	0	1	1	NA	NA	NA	0	1	1	NA	NA	NA
FUN_000030-T1	FUN_000030-T1		FUN_005617-T1|100.0|0.0e+00		FUN_000030-T1		3.8e-22|PKB94336.1 hypothetical protein RhiirA5_386722, partial [Rhizophagus irregularis]	3.8e-22|PKB95066.1 hypothetical protein RhiirA5_386249 [Rhizophagus irregularis]											PF07592,Rhodopirellula transposase DDE domain									0	NA	NA	NA	0	1	1	NA	NA	NA	0	1	1	NA	NA	NA	0	1	1	NA	NA	NA
FUN_000031-T1	FUN_000031-T1		FUN_005616-T1|100.0|2.5e-199		FUN_000031-T1																							0	NA	NA	NA	0	1	1	NA	NA	NA	0	1	1	NA	NA	NA	0	1	1	NA	NA	NA
FUN_000032-T1	FUN_000032-T1		FUN_005613-T1|100.0|1.3e-75		FUN_000032-T1																							0.161128	-0.064939	0.871673	NA	-0.75067	0.344131	0.51453	-0.0485327	0.885035	0.947323	-1.41668	0.183959	0.293874	-0.0545989	0.870785	NA	-1.41668	0.193769	0.407566	0.00633355	0.984946	NA
FUN_000033-T1	FUN_000033-T1		FUN_005611-T1|100.0|6.2e-152		FUN_000033-T1	1.9e-76|ABQ08076.1 hypothetical protein [Adineta vaga]<>ABQ08081.1 hypothetical protein [Adineta vaga]																						0.178256	-0.178648	0.684881	0.807651	-1.926	0.0138023	0.0436248	-0.113165	0.759692	0.863721	-1.926	0.0989544	0.180315	-0.0823658	0.823819	NA	-0.508865	0.651837	0.825422	-0.043477	0.906449	NA
FUN_000034-T1	FUN_000034-T1				FUN_000034-T1																							0.195891	-0.24727	0.60247	0.744733	-1.33074	0.0962808	0.2045	-0.245826	0.540729	0.690533	-2.42071	0.0458339	0.0958099	-0.255373	0.525124	NA	-2.42071	0.0502591	0.16585	-0.207188	0.606158	NA
FUN_000035-T1	FUN_000035-T1				FUN_000035-T1																							0	NA	NA	NA	0	1	1	NA	NA	NA	0	1	1	NA	NA	NA	0	1	1	NA	NA	NA
FUN_000036-T1	FUN_000036-T1				FUN_000036-T1	3.6e-04|XP_002112043.1 hypothetical protein TRIADDRAFT_55681 [Trichoplax adhaerens]<>EDV26010.1 hypothetical protein TRIADDRAFT_55681 [Trichoplax adhaerens]	3.6e-04|RDD47045.1 Protein Jumonji [Trichoplax sp. H2]	6.2e-04|RHN78369.1 putative [histone H3]-lysine-36 demethylase [Medicago truncatula]		GO:0003676									PF00076,RNA recognition motif. (a.k.a. RRM, RBD, or RNP domain)	PF02373,JmjC domain, hydroxylase								1.5408	-0.693798	0.144073	0.268397	-0.857967	0.0884005	0.191394	-0.946821	0.0812922	0.165173	-1.3364	0.0726604	0.140129	0.103207	0.844309	0.920374	0.393894	0.509715	0.717187	-1.15275	0.0340499	0.138608
FUN_000037-T1	FUN_000037-T1				FUN_000037-T1	9.3e-06|XP_025192179.1 uncharacterized protein LOC112592370 [Melanaphis sacchari]	3.9e-04|XP_022866979.1 uncharacterized protein LOC111386749 [Olea europaea var. sylvestris]	5.1e-04|XP_019104328.1 PREDICTED: zinc finger MYM-type protein 1-like isoform X1 [Beta vulgaris subsp. vulgaris]		GO:0046983									PF05699,hAT family C-terminal dimerisation region									2.07505	-1.50852	0.00128233	0.00572359	-1.81157	0.000471683	0.00250608	-1.88374	0.00044353	0.00225094	-3.11374	0.000495509	0.00209841	-1.94674	0.000278316	0.0025748	-3.05638	0.000664093	0.00603602	-0.728205	0.160752	0.37474
FUN_000038-T1	FUN_000038-T1				FUN_000038-T1																							0.556449	-0.330627	0.579072	0.726031	-0.56994	0.345066	0.515419	-0.699797	0.227803	0.368657	-1.70437	0.0866097	0.161929	-0.955968	0.0987271	0.249985	-3.07817	0.00872442	0.0464307	-0.74421	0.200664	NA
FUN_000039-T1	FUN_000039-T1		FUN_011231-T1|98.2|2.9e-55		FUN_000039-T1																							0.0338154	0.00425316	0.988762	NA	0.658201	0.229205	0.387439	0	1	NA	0	1	1	0	1	NA	0	1	1	0	1	NA
FUN_000040-T1	FUN_000040-T1	HGT			FUN_000040-T1	1.6e-45|WP_058503709.1 NAD(P)/FAD-dependent oxidoreductase [Legionella nautarum]<>KTD37708.1 FAD dependent oxidoreductase [Legionella nautarum]	2.7e-40|WP_058462281.1 FAD-binding oxidoreductase [Legionella adelaidensis]<>KTC66624.1 hypothetical protein Lade_1282 [Legionella adelaidensis]	2.3e-39|CEE13759.1 tRNA 5-methylaminomethyl-2-thiouridine biosynthesis bifunctional protein MnmC [Legionella massiliensis]<>CDZ78021.1 pyridine nucleotide-disulfide oxidoreductase [Legionella massiliensis]																				0.0201085	-0.0102972	0.972797	NA	0.0358638	0.959634	1	-0.0123371	0.960506	NA	-0.629543	0.441331	0.575094	-0.015409	0.950684	NA	-0.629543	0.451554	0.671058	-0.0152556	0.951174	NA
FUN_000041-T1	FUN_000041-T1	HGT			FUN_000041-T1	1.2e-27|OOF93146.1 hypothetical protein ASPCADRAFT_398764 [Aspergillus carbonarius ITEM 5010]	1.5e-27|WP_058462281.1 FAD-binding oxidoreductase [Legionella adelaidensis]<>KTC66624.1 hypothetical protein Lade_1282 [Legionella adelaidensis]	2.6e-27|KTC81595.1 NADH:flavorubredoxin oxidoreductase [Legionella brunensis]		GO:0055114	GO:0016491								PF01266,FAD dependent oxidoreductase									0.0263968	0	1	NA	0	1	1	0	1	NA	0	1	1	0	1	NA	0	1	1	0	1	NA
FUN_000042-T1	FUN_000042-T1				FUN_000042-T1	3.4e-78|XP_010286286.1 PREDICTED: ATP-binding cassette sub-family G member 2-like, partial [Phaethon lepturus]	7.6e-78|XP_005109370.2 PREDICTED: ATP-binding cassette sub-family G member 2-like, partial [Aplysia californica]	7.6e-78|XP_013092661.1 PREDICTED: ATP-binding cassette sub-family G member 2-like [Biomphalaria glabrata]		GO:0016020	GO:0016887	GO:0005524							PF00005,ABC transporter	PF01061,ABC-2 type transporter								0.151107	-0.13923	0.747643	NA	-1.23562	0.130852	0.256383	-0.114094	0.753386	0.859409	-1.89361	0.102397	0.184398	-0.0846965	0.815585	NA	-0.493396	0.65938	0.831238	-0.0843293	0.81637	NA
FUN_000043-T1	FUN_000043-T1	HGT			FUN_000043-T1																							0	NA	NA	NA	0	1	1	NA	NA	NA	0	1	1	NA	NA	NA	0	1	1	NA	NA	NA
FUN_000044-T1	FUN_000044-T1	HGT			FUN_000044-T1	1.5e-05|CDS10928.1 hypothetical protein LRAMOSA11414 [Lichtheimia ramosa]	5.7e-05|XP_018688965.1 hypothetical protein AYL99_09749 [Fonsecaea erecta]<>OAP55598.1 hypothetical protein AYL99_09749 [Fonsecaea erecta]	5.7e-05|OHT16160.1 hypothetical protein TRFO_42012 [Tritrichomonas foetus]											PF13358,DDE superfamily endonuclease									0.118162	-0.0347945	0.928222	NA	-0.290814	0.710885	0.837951	-0.0208666	0.948292	0.980033	-0.048784	0.965812	1	-0.0537633	0.867297	NA	-1.41457	0.192394	0.406474	-0.0534895	0.867966	NA
FUN_000045-T1	FUN_000045-T1				FUN_000045-T1																							0	NA	NA	NA	0	1	1	NA	NA	NA	0	1	1	NA	NA	NA	0	1	1	NA	NA	NA
FUN_000046-T1	FUN_000046-T1				FUN_000046-T1																							0.10275	-0.0358483	0.905504	NA	-1.07742	0.107496	0.222076	0.000377802	0.99879	1	0.276885	0.786832	0.871643	-0.0180449	0.942264	NA	-1.07742	0.289132	0.520379	-0.00254067	0.991864	NA
FUN_000047-T1	FUN_000047-T1				FUN_000047-T1	5.4e-52|WP_030066281.1 glycine amidinotransferase [Streptomyces natalensis]<>KIZ19539.1 glycine amidinotransferase [Streptomyces natalensis ATCC 27448]	7.1e-52|WP_004956345.1 glycine amidinotransferase [Streptomyces mobaraensis]<>EME96307.1 Glycine amidinotransferase [Streptomyces mobaraensis NBRC 13819 = DSM 40847]	9.3e-52|WP_043635897.1 glycine amidinotransferase [Nonomuraea candida]	K00613																			3.01794	-0.25556	0.490148	0.650089	-0.398533	0.272051	0.434671	-0.573803	0.220199	0.359321	-0.861399	0.108805	0.193873	-1.28326	0.00822945	0.0406009	-1.73206	0.00493882	0.0298733	-1.26858	0.00896266	0.05408
FUN_000048-T1	FUN_000048-T1				FUN_000048-T1	7.2e-09|ACD54667.1 unknown [Adineta vaga]																						0.202926	0.139938	0.783579	0.876227	1.0914	0.154947	0.291249	0.0364591	0.933263	0.973178	-0.640472	0.439949	0.575094	0.0841306	0.846775	NA	0.773863	0.45179	0.671058	0.084726	0.845704	NA
FUN_000049-T1	FUN_000049-T1	HGT			FUN_000049-T1																							0.307657	-0.433435	0.440832	0.605599	-1.75242	0.0224048	0.064883	-0.362713	0.460324	0.617164	-2.44263	0.0339347	0.074644	-0.380083	0.439126	NA	-2.44263	0.0379078	0.136588	-0.292411	0.551703	NA
FUN_000050-T1	FUN_000050-T1				FUN_000050-T1																							0.20943	0.0634174	0.909113	0.951431	0.495996	0.520448	0.685051	0.0768802	0.873663	0.940015	-0.621228	0.442174	0.575302	0.225081	0.641556	NA	1.49706	0.129709	0.315921	0.0612262	0.899232	NA
FUN_000051-T1	FUN_000051-T1	HGT			FUN_000051-T1																							2.08558	0.246985	0.530006	0.684747	0.179504	0.647217	0.789826	-1.20899	0.0196071	0.0526921	-2.00394	0.00593774	0.0172969	-0.963573	0.0581937	0.172625	-1.29084	0.0522747	0.170589	-0.266834	0.585093	0.777992
FUN_000052-T1	FUN_000052-T1		FUN_005610-T1|100.0|1.6e-40		FUN_000052-T1																							0.363246	-0.518521	0.395012	0.560957	-1.57499	0.0369343	0.0968933	0.499588	0.38382	0.54114	1.13718	0.125684	0.217615	-0.394453	0.48631	0.686319	-2.25223	0.0502659	0.165854	-0.229979	0.684815	NA
FUN_000053-T1	FUN_000053-T1	HGT	FUN_005608-T1|100.0|3.4e-215		FUN_000053-T1	6.2e-60|WP_034045983.1 glucuronyl hydrolase [Flaviramulus ichthyoenteri]	1.1e-59|PQB09074.1 glucuronyl hydrolase [Polaribacter filamentus]	1.1e-59|WP_104808170.1 DUF4982 domain-containing protein [Polaribacter filamentus]		GO:0003824									PF07470,Glycosyl Hydrolase Family 88									15.8896	1.03971	0.010676	0.0338369	1.07366	0.0217447	0.0633182	-0.985836	0.0485252	0.109782	-1.91726	0.014995	0.0378747	1.02404	0.036485	0.123563	1.35434	0.0276437	0.108399	0.806386	0.0999557	0.280436
FUN_000054-T1	FUN_000054-T1		FUN_005607-T1|100.0|1.3e-118		FUN_000054-T1	4.1e-16|WP_062493189.1 PrsW family intramembrane metalloprotease [Paenibacillus sp. 32O-W]<>ALS28271.1 membrane protein [Paenibacillus sp. 32O-W]	7.0e-16|WP_082792970.1 type IV secretion protein Rhs [Collimonas pratensis]<>AMP06164.1 RHS repeat-associated core domain protein [Collimonas pratensis]	2.9e-14|KQV53966.1 hypothetical protein ASD07_05320 [Duganella sp. Root336D2]											PF13930,DNA/RNA non-specific endonuclease									32.5685	2.29011	2.62414e-37	1.17807e-34	2.21404	2.51458e-34	8.9207e-32	1.29336	1.14142e-07	1.49436e-06	1.11535	6.39677e-06	4.92684e-05	-1.30207	2.25696e-05	0.000295976	-1.53124	7.38122e-06	0.00012498	-0.328023	0.229535	0.46438
FUN_000055-T1	FUN_000055-T1	HGT	FUN_005606-T1|100.0|0.0e+00		FUN_000055-T1	2.0e-30|WP_010040799.1 hypothetical protein [Gemmata obscuriglobus]<>AWM41378.1 penicillin-binding protein [Gemmata obscuriglobus]	1.3e-26|WP_082871204.1 hypothetical protein [Nocardia terpenica]	1.8e-26|OGD20262.1 hypothetical protein A2W03_04315 [Candidatus Aminicenantes bacterium RBG_16_63_16]											PF00144,Beta-lactamase									24.8039	1.13241	0.000107828	0.000668589	1.09496	0.000322329	0.00179907	1.16839	0.00195268	0.00779396	1.10895	0.00619925	0.0179677	-0.983792	0.0133665	0.0587786	-1.30766	0.0087736	0.0466484	-0.724212	0.0658102	0.214963
FUN_000056-T1	FUN_000056-T1				FUN_000056-T1	2.5e-09|XP_026222138.1 uncharacterized protein LOC113166290 [Anabas testudineus]	1.2e-08|XP_015048861.1 uncharacterized protein Dyak_GE10671, isoform B [Drosophila yakuba]<>KRK04433.1 uncharacterized protein Dyak_GE10671, isoform B [Drosophila yakuba]	1.2e-08|XP_015048865.1 uncharacterized protein Dyak_GE10671, isoform F [Drosophila yakuba]<>KRK04437.1 uncharacterized protein Dyak_GE10671, isoform F [Drosophila yakuba]		GO:0005515									PF00057,Low-density lipoprotein receptor domain class A									0.650625	0.215773	0.711485	0.826177	0.247326	0.713984	0.840191	0.885755	0.137036	0.24873	1.22324	0.135544	0.2311	0.932304	0.118021	0.282895	1.50966	0.058077	0.184209	0.811729	0.173198	NA
FUN_000057-T1	FUN_000057-T1				FUN_000057-T1	6.4e-09|KWW25535.1 hypothetical protein F082_768 [bacterium F082]<>KWW30707.1 hypothetical protein AUK64_599 [bacterium P201]	3.5e-07|XP_013402393.1 tetratricopeptide repeat protein 28-like, partial [Lingula anatina]	2.3e-06|XP_004989893.1 TPR repeat containing protein [Salpingoeca rosetta]<>EGD78217.1 TPR repeat containing protein [Salpingoeca rosetta]		GO:0005515									PF13424,Tetratricopeptide repeat									0.232303	-0.00121238	0.998327	0.99944	0.0782547	0.921359	0.984482	0.00659442	0.989692	0.999009	-0.0386319	0.970637	1	-0.0133591	0.97912	NA	0.00248053	0.996302	1	-0.012363	0.980676	NA
FUN_000058-T1	FUN_000058-T1		FUN_005600-T1|100.0|0.0e+00		FUN_000058-T1	2.3e-192|XP_018735593.1 arylsulfatase (predicted) [Sugiyamaella lignohabitans]<>ANB13116.1 arylsulfatase (predicted) [Sugiyamaella lignohabitans]	5.1e-192|NP_595046.1 putative arylsulfatase [Schizosaccharomyces pombe]<>Q9C0V7.1 RecName: Full=Uncharacterized sulfatase PB10D8.02c<>CAC36911.1 arylsulfatase (predicted) [Schizosaccharomyces pombe]		K01130	GO:0003824	GO:0008484								PF00884,Sulfatase									9.29283	0.194277	0.483226	0.644379	0.121957	0.673972	0.810279	-0.064517	0.859856	0.93164	-0.240211	0.562084	0.685153	-0.317074	0.388291	0.602277	-0.318931	0.446927	0.671058	-0.64894	0.0835047	0.250946
FUN_000059-T1	FUN_000059-T1		FUN_010933-T1|99.9|0.0e+00		FUN_000059-T1														PF13148,Protein of unknown function (DUF3987)									0	NA	NA	NA	0	1	1	NA	NA	NA	0	1	1	NA	NA	NA	0	1	1	NA	NA	NA
FUN_000060-T1	FUN_000060-T1				FUN_000060-T1	3.6e-12|XP_012559035.1 PREDICTED: neurogenic locus notch homolog protein 2-like isoform X1 [Hydra vulgaris]	3.6e-12|XP_012559038.1 PREDICTED: fibropellin-1-like isoform X2 [Hydra vulgaris]	1.4e-11|KXJ25790.1 Protein jagged-1 [Exaiptasia pallida]		GO:0005515									PF00008,EGF-like domain									1.12008	-1.18275	0.029967	0.0786294	-2.06999	0.00242091	0.0101863	0.724513	0.192468	0.323515	0.743383	0.250536	0.375643	0.820725	0.13709	0.31243	1.07344	0.0844035	0.238673	1.08187	0.0482921	0.175182
FUN_000061-T1	FUN_000061-T1				FUN_000061-T1	3.1e-05|WP_091861549.1 tetratricopeptide repeat protein [Prevotella sp. khp1]<>SDQ55541.1 Tetratricopeptide (TPR) repeat [Prevotella sp. khp1]	5.4e-05|ETO01726.1 hypothetical protein RFI_35713, partial [Reticulomyxa filosa]	9.1e-05|XP_012554477.1 PREDICTED: uncharacterized protein LOC105843529 [Hydra vulgaris]		GO:0005515									PF13424,Tetratricopeptide repeat									0.0958059	0.0222421	0.941284	NA	1.11242	0.0896698	0.193445	0	1	1	0	1	1	0	1	NA	0	1	1	0.0243531	0.922135	NA
FUN_000062-T1	FUN_000062-T1		FUN_005593-T1|100.0|0.0e+00		FUN_000062-T1	3.5e-64|XP_023930798.1 uncharacterized protein LOC106156230 isoform X3 [Lingula anatina]		8.7e-63|XP_013386825.1 uncharacterized protein LOC106156230 isoform X4 [Lingula anatina]		GO:0005515									PF00023,Ankyrin repeat	PF12796,Ankyrin repeats (3 copies)	PF13857,Ankyrin repeats (many copies)							54.0351	0.284556	0.237857	0.389626	0.196788	0.456431	0.627244	-1.94617	1.20151e-08	1.87455e-07	-2.48451	6.52617e-08	8.25161e-07	0.499527	0.118267	0.283336	0.55264	0.124849	0.307673	-0.0627892	0.845416	0.928396
FUN_000063-T1	FUN_000063-T1				FUN_000063-T1					GO:0005515																		3.97628	0.526989	0.131233	0.24952	0.473088	0.196841	0.348559	-1.48096	0.00266515	0.0101457	-2.6347	0.000391373	0.00171437	0.647145	0.131113	0.303656	0.789896	0.102435	0.26969	0.618313	0.149885	0.359205
FUN_000064-T1	FUN_000064-T1		FUN_005588-T1|99.5|3.8e-102	FUN_005588-T2|100.0|7.3e-23	FUN_000064-T1	1.2e-25|ACD54707.1 unknown [Adineta vaga]	1.5e-23|ACD54582.1 kelch repeat protein-like protein [Adineta vaga]	5.7e-23|ACD54601.1 kelch repeat protein-like protein [Adineta vaga]		GO:0005515																		61.0951	0.496131	0.00497718	0.0180808	0.393025	0.0385712	0.100214	-0.775149	0.00210939	0.00832467	-1.0767	0.000267076	0.00124	-0.554615	0.0252121	0.0940644	-0.619692	0.0292161	0.113158	0.0761492	0.753351	0.879621
FUN_000065-T1	FUN_000065-T1		FUN_005587-T1|100.0|1.1e-283		FUN_000065-T1																							38.946	1.70878	1.62786e-18	1.15882e-16	1.62837	1.93342e-15	9.47246e-14	-0.295118	0.296757	0.448146	-0.574673	0.0709784	0.137512	-1.07696	0.000304797	0.00277496	-1.24353	0.000313235	0.00322715	-1.42022	4.29164e-06	0.000107604
FUN_000066-T1	FUN_000066-T1				FUN_000066-T1																							1.06283	-0.285448	0.601676	0.743983	-0.477627	0.443785	0.615179	0.38833	0.500291	0.655277	0.230147	0.766171	0.858183	0.146764	0.799091	0.89606	-0.00987368	0.992493	1	-0.178854	0.756744	0.88126
FUN_000067-T1	FUN_000067-T1		FUN_005583-T1|100.0|2.1e-197		FUN_000067-T1	7.6e-61|ACD54717.1 NHL repeat containing protein-like protein [Adineta vaga]	2.3e-57|ACD54777.1 NHL repeat containing-like protein [Adineta vaga]	1.5e-37|ACD54804.1 NHL repeat containing protein-like protein [Adineta vaga]		GO:0005515									PF01436,NHL repeat									47.328	-1.0756	3.48297e-11	8.77329e-10	-1.18787	7.21829e-12	2.00701e-10	0.231994	0.258894	0.40532	0.00971949	0.964911	1	0.0703398	0.732348	0.855315	0.0569104	0.797244	0.91847	0.30365	0.135343	0.337575
FUN_000068-T1	FUN_000068-T1		FUN_005581-T1|100.0|1.9e-112	FUN_005582-T1|100.0|7.0e-135	FUN_000068-T1	5.6e-23|XP_008279010.1 PREDICTED: sonic hedgehog protein [Stegastes partitus]	7.3e-23|XP_023143330.1 sonic hedgehog protein [Amphiprion ocellaris]	1.2e-22|XP_022062649.1 sonic hedgehog protein [Acanthochromis polyacanthus]		GO:0007267	GO:0006508	GO:0008233	GO:0007275						PF01079,Hint module									2.17126	-0.804238	0.0616595	0.138831	-0.982369	0.0314985	0.0854454	-1.57547	0.00266062	0.0101312	-2.74089	0.000812679	0.00320897	-0.598087	0.232251	0.440565	-0.647453	0.298995	0.5294	0.193422	0.688358	0.840395
FUN_000069-T1	FUN_000069-T1		FUN_005581-T1|100.0|1.6e-151	FUN_005582-T1|100.0|1.3e-112	FUN_000069-T1	6.4e-23|XP_008279010.1 PREDICTED: sonic hedgehog protein [Stegastes partitus]	8.4e-23|XP_023143330.1 sonic hedgehog protein [Amphiprion ocellaris]	1.4e-22|XP_022062649.1 sonic hedgehog protein [Acanthochromis polyacanthus]	K06224	GO:0007267	GO:0006508	GO:0008233	GO:0007275						PF01079,Hint module									0.558656	-0.18162	0.756045	0.858369	-0.439925	0.496885	0.663888	-0.418951	0.472287	0.628513	-2.41603	0.03142	0.0700084	0.189768	0.748545	0.86533	0.163791	0.846083	0.94708	0.677038	0.255317	NA
FUN_000070-T1	FUN_000070-T1				FUN_000070-T1																							15.5456	-0.0756732	0.688675	0.8101	-0.195573	0.289281	0.454068	0.638552	0.00663299	0.0215842	0.434413	0.0597414	0.119228	-0.104037	0.680686	0.823399	-0.138987	0.583996	0.776006	-0.204115	0.426208	0.658694
FUN_000071-T1	FUN_000071-T1	HGT	FUN_005579-T1|100.0|6.0e-87		FUN_000071-T1	5.5e-24|BAJ97444.1 predicted protein [Hordeum vulgare subsp. vulgare]																						209.697	-0.0997902	0.62088	0.759096	-0.241746	0.225607	0.385817	0.000742175	0.997838	1	-0.216009	0.44856	0.580622	0.0259557	0.924433	0.961054	0.0267995	0.923839	0.991378	0.182069	0.5055	0.722926
FUN_000072-T1	FUN_000072-T1	HGT			FUN_000072-T1					GO:0005515																		0	NA	NA	NA	0	1	1	NA	NA	NA	0	1	1	NA	NA	NA	0	1	1	NA	NA	NA
FUN_000073-T1	FUN_000073-T1				FUN_000073-T1																							0.596756	-0.454189	0.402621	0.568053	-0.539617	0.275413	0.438448	-0.75705	0.18787	0.31772	-0.929284	0.205551	0.320932	-1.03554	0.0709967	0.199002	-1.33578	0.0962556	0.260334	-1.01595	0.0765728	NA
FUN_000074-T1	FUN_000074-T1				FUN_000074-T1	1.1e-18|PRP88303.1 hypothetical protein PROFUN_03412 [Planoprotostelium fungivorum]	1.8e-18|XP_012560289.1 PREDICTED: probable serine/threonine-protein kinase DDB_G0284251 [Hydra vulgaris]	2.4e-18|XP_022120674.1 tyrosine-protein kinase Btk29A isoform X1 [Pieris rapae]<>XP_022120675.1 tyrosine-protein kinase Btk29A isoform X2 [Pieris rapae]		GO:0016567	GO:0006468	GO:0004842	GO:0005524	GO:0004672					PF04564,U-box domain	PF07714,Protein tyrosine kinase								0	NA	NA	NA	0	1	1	NA	NA	NA	0	1	1	NA	NA	NA	0	1	1	NA	NA	NA
FUN_000075-T1	FUN_000075-T1				FUN_000075-T1	1.2e-80|XP_001869444.1 conserved hypothetical protein [Culex quinquefasciatus]<>EDS29276.1 conserved hypothetical protein [Culex quinquefasciatus]	1.2e-80|CRL04095.1 CLUMA_CG017208, isoform A [Clunio marinus]												PF13632,Glycosyl transferase family group 2									0	NA	NA	NA	0	1	1	NA	NA	NA	0	1	1	NA	NA	NA	0	1	1	NA	NA	NA
FUN_000076-T1	FUN_000076-T1	HGT	FUN_031432-T1|100.0|1.9e-218		FUN_000076-T1	1.3e-33|YP_009448682.1 Domain of unknown function (DUF4419) [Orpheovirus IHUMI-LCC2]<>SNW62380.1 Domain of unknown function (DUF4419) [Orpheovirus IHUMI-LCC2]	2.1e-31|XP_001012458.1 hypothetical protein TTHERM_01034410 [Tetrahymena thermophila SB210]<>EAR92213.1 hypothetical protein TTHERM_01034410 [Tetrahymena thermophila SB210]	8.0e-31|KWW41732.1 hypothetical protein F083_946 [bacterium F083]											PF14388,Domain of unknown function (DUF4419)									14.071	-0.70844	6.63789e-05	0.000436782	-0.822552	4.35078e-07	4.84893e-06	-1.16555	1.428e-05	0.000116584	-1.44621	9.30258e-09	1.4111e-07	-0.233657	0.301977	0.519118	-0.232011	0.269532	0.500623	0.014206	0.948365	0.976905
FUN_000077-T1	FUN_000077-T1	HGT			FUN_000077-T1					GO:0005515																		0	NA	NA	NA	0	1	1	NA	NA	NA	0	1	1	NA	NA	NA	0	1	1	NA	NA	NA
FUN_000078-T1	FUN_000078-T1				FUN_000078-T1																							0	NA	NA	NA	0	1	1	NA	NA	NA	0	1	1	NA	NA	NA	0	1	1	NA	NA	NA
FUN_000079-T1	FUN_000079-T1				FUN_000079-T1	5.1e-29|PRP88303.1 hypothetical protein PROFUN_03412 [Planoprotostelium fungivorum]	2.5e-28|XP_023222439.1 tyrosine-protein kinase Btk29A-like [Centruroides sculpturatus]	5.6e-28|OQR80376.1 tyrosine-protein kinase Btk29A-like, partial [Tropilaelaps mercedesae]		GO:0016567	GO:0006468	GO:0004842	GO:0005524	GO:0004672					PF04564,U-box domain	PF07714,Protein tyrosine kinase								0	NA	NA	NA	0	1	1	NA	NA	NA	0	1	1	NA	NA	NA	0	1	1	NA	NA	NA
FUN_000080-T1	FUN_000080-T1				FUN_000080-T1	1.2e-80|XP_001869444.1 conserved hypothetical protein [Culex quinquefasciatus]<>EDS29276.1 conserved hypothetical protein [Culex quinquefasciatus]	1.2e-80|CRL04095.1 CLUMA_CG017208, isoform A [Clunio marinus]												PF13632,Glycosyl transferase family group 2									0	NA	NA	NA	0	1	1	NA	NA	NA	0	1	1	NA	NA	NA	0	1	1	NA	NA	NA
FUN_000081-T1	FUN_000081-T1	HGT			FUN_000081-T1	1.5e-23|YP_009448682.1 Domain of unknown function (DUF4419) [Orpheovirus IHUMI-LCC2]<>SNW62380.1 Domain of unknown function (DUF4419) [Orpheovirus IHUMI-LCC2]	3.1e-21|KWW41732.1 hypothetical protein F083_946 [bacterium F083]	9.3e-18|PXV65554.1 uncharacterized protein DUF4419 [Dysgonomonas alginatilytica]											PF14388,Domain of unknown function (DUF4419)									0	NA	NA	NA	0	1	1	NA	NA	NA	0	1	1	NA	NA	NA	0	1	1	NA	NA	NA
FUN_000082-T1	FUN_000082-T1	HGT			FUN_000082-T1					GO:0005515																		0	NA	NA	NA	0	1	1	NA	NA	NA	0	1	1	NA	NA	NA	0	1	1	NA	NA	NA
FUN_000083-T1	FUN_000083-T1				FUN_000083-T1																							0	NA	NA	NA	0	1	1	NA	NA	NA	0	1	1	NA	NA	NA	0	1	1	NA	NA	NA
FUN_000084-T1	FUN_000084-T1				FUN_000084-T1	1.1e-18|PRP88303.1 hypothetical protein PROFUN_03412 [Planoprotostelium fungivorum]	1.8e-18|XP_012560289.1 PREDICTED: probable serine/threonine-protein kinase DDB_G0284251 [Hydra vulgaris]	2.4e-18|XP_022120674.1 tyrosine-protein kinase Btk29A isoform X1 [Pieris rapae]<>XP_022120675.1 tyrosine-protein kinase Btk29A isoform X2 [Pieris rapae]		GO:0016567	GO:0006468	GO:0004842	GO:0005524	GO:0004672					PF04564,U-box domain	PF07714,Protein tyrosine kinase								0	NA	NA	NA	0	1	1	NA	NA	NA	0	1	1	NA	NA	NA	0	1	1	NA	NA	NA
FUN_000085-T1	FUN_000085-T1				FUN_000085-T1	1.2e-80|XP_001869444.1 conserved hypothetical protein [Culex quinquefasciatus]<>EDS29276.1 conserved hypothetical protein [Culex quinquefasciatus]	1.2e-80|CRL04095.1 CLUMA_CG017208, isoform A [Clunio marinus]												PF13632,Glycosyl transferase family group 2									0	NA	NA	NA	0	1	1	NA	NA	NA	0	1	1	NA	NA	NA	0	1	1	NA	NA	NA
FUN_000086-T1	FUN_000086-T1	HGT	FUN_031432-T1|99.5|1.1e-117		FUN_000086-T1	1.2e-22|XP_001012458.1 hypothetical protein TTHERM_01034410 [Tetrahymena thermophila SB210]<>EAR92213.1 hypothetical protein TTHERM_01034410 [Tetrahymena thermophila SB210]	1.2e-20|YP_009448682.1 Domain of unknown function (DUF4419) [Orpheovirus IHUMI-LCC2]<>SNW62380.1 Domain of unknown function (DUF4419) [Orpheovirus IHUMI-LCC2]	7.8e-17|ORY42294.1 hypothetical protein BCR33DRAFT_718462 [Rhizoclosmatium globosum]											PF14388,Domain of unknown function (DUF4419)									0	NA	NA	NA	0	1	1	NA	NA	NA	0	1	1	NA	NA	NA	0	1	1	NA	NA	NA
FUN_000087-T1	FUN_000087-T1		FUN_005572-T1|100.0|7.7e-49		FUN_000087-T1																							32.7835	0.219024	0.193273	0.334424	0.0939933	0.553872	0.714138	-0.907419	0.000224631	0.00126455	-1.15959	3.83037e-06	3.13379e-05	-2.21343	1.41775e-15	1.00432e-13	-2.38038	3.24891e-16	2.63538e-14	-1.59831	6.40491e-10	4.05212e-08
FUN_000088-T1	FUN_000088-T1				FUN_000088-T1	1.8e-25|WP_096429135.1 hypothetical protein [Marinifilaceae bacterium SPP2]<>BAX80273.1 hypothetical protein ALGA_1914 [Marinifilaceae bacterium SPP2]	3.0e-25|WP_024631307.1 MULTISPECIES: hypothetical protein [Paenibacillus]<>KGP81432.1 hypothetical protein P364_0116510 [Paenibacillus sp. MAEPY2]<>KGP87117.1 hypothetical protein P363_0113900 [Paenibacillus sp. MAEPY1]	1.1e-24|WP_076174079.1 serine hydrolase [Clostridium botulinum]<>KEI83239.1 beta-lactamase [Clostridium botulinum A2 117]											PF00144,Beta-lactamase									17.9064	0.104237	0.730672	0.839491	-0.0408047	0.896888	0.969135	-0.295525	0.453	0.610428	-0.545554	0.239946	0.363138	-0.347621	0.376289	0.591091	-0.391385	0.394045	0.62673	-0.487101	0.216768	0.448723
FUN_000089-T1	FUN_000089-T1		FUN_005568-T1|100.0|7.9e-130	FUN_027236-T1|99.1|2.8e-127	FUN_000089-T1	3.2e-22|PZC42082.1 Broad specificity phosphatase PhoE, partial [Chloroflexi bacterium]	1.1e-19|PCH89519.1 hypothetical protein COB86_07125 [Dehalococcoidia bacterium]	3.7e-10|PSC71101.1 histidine phosphatase [Micractinium conductrix]											PF00300,Histidine phosphatase superfamily (branch 1)									5.03584	0.117907	0.800425	0.887858	-0.00179336	0.997444	1	-0.714742	0.185763	0.31508	-1.01911	0.215214	0.333279	-1.67683	0.00210428	0.0137429	-2.83753	0.00394397	0.0250658	-1.47196	0.00682242	0.044118
FUN_000090-T1	FUN_000090-T1	HGT	FUN_005567-T1|99.5|6.3e-129		FUN_000090-T1	8.8e-30|AGC39168.1 kiwellin [Actinidia chinensis]	8.8e-30|4PMK_A Chain A, Crystal structure of kiwellin<>4PMK_B Chain B, Crystal structure of kiwellin	2.0e-29|AGC39166.1 kiwellin [Actinidia deliciosa]																				0.743131	0.453761	0.402584	0.56803	0.45086	0.413449	0.585627	-0.0417867	0.942833	0.97796	-0.516268	0.552844	0.676504	0.301086	0.605775	0.773606	0.365876	0.63261	0.81306	0.479508	0.410459	NA
FUN_000091-T1	FUN_000091-T1		FUN_005566-T1|100.0|5.3e-132		FUN_000091-T1	9.1e-07|ODN02567.1 Sodium/potassium-transporting ATPase subunit alpha [Orchesella cincta]	1.6e-06|XP_026667920.1 sodium/potassium-transporting ATPase subunit alpha-like [Ceratina calcarata]	5.9e-06|XP_024220195.1 sodium/potassium-transporting ATPase subunit alpha-like [Bombus impatiens]											PF00690,Cation transporter/ATPase, N-terminus									7.89471	-3.71287	1.84912e-20	1.6185e-18	-4.28106	1.02996e-20	1.00755e-18	-1.53177	0.000325256	0.00173082	-1.78515	0.00110326	0.00416161	-2.04053	2.59112e-06	4.37299e-05	-2.22522	0.000105748	0.00128085	-1.60678	0.000155951	0.00225037
FUN_000092-T1	FUN_000092-T1		FUN_005565-T1|100.0|0.0e+00	FUN_027310-T1|95.8|0.0e+00	FUN_000092-T1	1.7e-157|ORY05462.1 calcium ATPase [Basidiobolus meristosporus CBS 931.73]	2.8e-155|RIB24818.1 Na/K ATPase alpha 1 subunit [Gigaspora rosea]	3.6e-155|RIA98676.1 hypothetical protein C1645_748901 [Glomus cerebriforme]		GO:0016021									PF00122,E1-E2 ATPase	PF00689,Cation transporting ATPase, C-terminus	PF00702,haloacid dehalogenase-like hydrolase	PF13246,Cation transport ATPase (P-type)						62.9474	-3.79437	2.79716e-49	2.43301e-46	-4.06409	9.95441e-43	7.51558e-40	-1.37393	1.27937e-05	0.000105788	-1.60665	2.1487e-05	0.00014151	-2.10039	4.57433e-11	1.84277e-09	-2.21113	2.67831e-08	7.89886e-07	-1.3103	2.96311e-05	0.000567385
FUN_000093-T1	FUN_000093-T1	HGT	FUN_005564-T1|100.0|1.3e-219		FUN_000093-T1	2.6e-122|CCG80668.1 Norsolorinic acid reductase [Taphrina deformans PYCC 5710]	1.1e-112|ORY81016.1 norsolorinic acid reductase [Protomyces lactucaedebilis]	1.1e-112|XP_011125888.1 hypothetical protein AOL_s00169g229 [Arthrobotrys oligospora ATCC 24927]<>EGX45623.1 hypothetical protein AOL_s00169g229 [Arthrobotrys oligospora ATCC 24927]											PF00248,Aldo/keto reductase family									0.745935	-0.71256	0.187918	0.327838	-0.877533	0.108969	0.223975	-0.555668	0.331558	0.486166	-0.857193	0.262204	0.389222	-1.06745	0.0610828	0.178995	-1.96854	0.0344598	0.127471	-0.631031	0.270262	NA
FUN_000094-T1	FUN_000094-T1		FUN_005561-T1|100.0|2.9e-186		FUN_000094-T1																							94.655	-0.537019	0.00244926	0.00992757	-0.672106	0.000245842	0.00142328	0.21021	0.379014	0.536014	-0.0220267	0.930423	0.981876	-0.0786541	0.742715	0.861557	-0.108563	0.669474	0.837589	-0.127276	0.595708	0.784717
FUN_000095-T1	FUN_000095-T1	HGT	FUN_005560-T1|98.5|5.3e-74		FUN_000095-T1	3.2e-22|ACD54718.1 natterin-like protein [Adineta vaga]	8.9e-12|KDN37964.1 hypothetical protein RSAG8_09815, partial [Rhizoctonia solani AG-8 WAC10335]	2.0e-11|CEL54060.1 hypothetical protein RSOLAG1IB_06769 [Rhizoctonia solani AG-1 IB]											PF01419,Jacalin-like lectin domain									0.382209	-0.275226	0.650762	0.782771	-0.712816	0.372832	0.544141	-0.330098	0.55445	0.702588	-2.19881	0.0667088	0.130523	0.0713445	0.898884	0.94888	0.379809	0.685219	0.847656	-0.209501	0.707546	NA
FUN_000096-T1	FUN_000096-T1				FUN_000096-T1	2.7e-63|KFH72997.1 hypothetical protein MVEG_00222 [Mortierella verticillata NRRL 6337]	1.0e-62|KFH63702.1 hypothetical protein MVEG_10395 [Mortierella verticillata NRRL 6337]	2.0e-61|KFH66485.1 hypothetical protein MVEG_07010 [Mortierella verticillata NRRL 6337]		GO:0005515									PF13516,Leucine Rich repeat									13.3894	-0.420775	0.0559144	0.128632	-0.541147	0.023637	0.0676836	-1.7683	1.91627e-07	2.4087e-06	-2.1782	7.74127e-08	9.61416e-07	-1.25122	7.32168e-05	0.00082446	-1.35237	0.000256524	0.00272783	-0.878369	0.00395963	0.0296191
FUN_000097-T1	FUN_000097-T1				FUN_000097-T1	1.3e-05|ODM88747.1 hypothetical protein Ocin01_17935 [Orchesella cincta]	6.3e-05|XP_015376875.1 PREDICTED: uncharacterized protein LOC107171154 [Diuraphis noxia]	1.4e-04|RNA24307.1 hypothetical protein BpHYR1_014380 [Brachionus plicatilis]																				4.3584	-0.72429	0.0150472	0.0449139	-0.846288	0.00441622	0.0169207	-1.51033	0.000373113	0.00194324	-1.94176	7.4915e-05	0.000418333	-1.13211	0.00475177	0.0262907	-1.22594	0.00613291	0.0354641	-1.00262	0.0112971	0.0636292
FUN_000098-T1	FUN_000098-T1		FUN_005558-T1|100.0|1.7e-115		FUN_000098-T1	2.1e-52|OQV20838.1 Ras-related protein Rab-10 [Hypsibius dujardini]	4.6e-52|XP_001901230.1 Ras-related protein Rab-10 [Brugia malayi]<>CDQ02413.1 BMA-RAB-10, isoform b [Brugia malayi]	4.6e-52|EJW87994.1 rab family protein 10 [Wuchereria bancrofti]		GO:0003924	GO:0005525								PF00071,Ras family									13.5896	-0.393472	0.0201246	0.0569893	-0.495713	0.00292045	0.0119153	-1.09167	3.32803e-05	0.000244437	-1.36204	2.44666e-07	2.733e-06	-0.969952	0.000113322	0.00120215	-1.0102	6.58149e-05	0.000852485	-0.59719	0.0117229	0.0652266
FUN_000099-T1	FUN_000099-T1	HGT	FUN_031432-T1|95.1|1.3e-113		FUN_000099-T1	1.5e-22|XP_001012458.1 hypothetical protein TTHERM_01034410 [Tetrahymena thermophila SB210]<>EAR92213.1 hypothetical protein TTHERM_01034410 [Tetrahymena thermophila SB210]	1.8e-20|YP_009448682.1 Domain of unknown function (DUF4419) [Orpheovirus IHUMI-LCC2]<>SNW62380.1 Domain of unknown function (DUF4419) [Orpheovirus IHUMI-LCC2]	7.7e-16|KWW41732.1 hypothetical protein F083_946 [bacterium F083]											PF14388,Domain of unknown function (DUF4419)									23.921	1.23759	7.85321e-05	0.00050669	1.21118	0.000353143	0.00194798	-0.868148	0.0366872	0.0875038	-1.33568	0.014402	0.0366112	0.548231	0.173618	0.365285	0.656673	0.158129	0.357068	0.429122	0.28761	0.529558
FUN_000100-T1	FUN_000100-T1		FUN_005557-T1|100.0|4.3e-53		FUN_000100-T1																							8.76778	0.671595	0.0182323	0.0525503	0.591646	0.0511818	0.12542	-1.58722	0.000217555	0.00122959	-2.36106	3.29247e-05	0.000205222	0.0803138	0.83033	0.912641	0.0844831	0.843258	0.94593	0.413589	0.26191	0.501443
FUN_000101-T1	FUN_000101-T1				FUN_000101-T1	3.3e-90|RNA05362.1 glycylpeptide N-tetradecanoyltransferase 2 [Brachionus plicatilis]	1.2e-84|XP_021798771.1 glycylpeptide N-tetradecanoyltransferase 2 isoform X3 [Papio anubis]	1.6e-84|XP_006717602.1 glycylpeptide N-tetradecanoyltransferase 2 isoform X6 [Homo sapiens]<>XP_016818195.1 glycylpeptide N-tetradecanoyltransferase 2 isoform X4 [Pan troglodytes]		GO:0004379	GO:0006499								PF01233,Myristoyl-CoA:protein N-myristoyltransferase, N-terminal domain	PF02799,Myristoyl-CoA:protein N-myristoyltransferase, C-terminal domain								5.36474	0.0549331	0.87683	0.934296	-0.0507022	0.896233	0.96885	-0.597416	0.193537	0.324985	-1.09085	0.062766	0.124208	-0.0798821	0.856363	0.927121	-0.146157	0.783716	0.910209	-0.539467	0.234546	0.470499
FUN_000102-T1	FUN_000102-T1	HGT	FUN_005554-T1|100.0|8.6e-149		FUN_000102-T1																							0.108405	-0.0467119	0.891236	NA	-0.751456	0.341925	0.512261	-0.0391385	0.889998	0.950339	-1.42213	0.182084	0.291987	-0.0228359	0.935683	NA	-0.00318976	0.999054	1	-0.0226323	0.936255	NA
FUN_000103-T1	FUN_000103-T1				FUN_000103-T1																							0	NA	NA	NA	0	1	1	NA	NA	NA	0	1	1	NA	NA	NA	0	1	1	NA	NA	NA
FUN_000104-T1	FUN_000104-T1	HGT	FUN_005551-T1|100.0|5.1e-157		FUN_000104-T1	4.8e-94|PRP74763.1 hypothetical protein PROFUN_06624 [Planoprotostelium fungivorum]	2.9e-14|XP_013759015.1 hypothetical protein AMSG_04234 [Thecamonas trahens ATCC 50062]<>KNC48000.1 hypothetical protein AMSG_04234 [Thecamonas trahens ATCC 50062]																					15.1646	0.182416	0.588535	0.733698	0.0537846	0.882136	0.95992	-1.27456	0.00384076	0.0137319	-1.88743	0.00172876	0.00605702	-0.104804	0.805966	0.899833	-0.101224	0.844682	0.946742	0.314588	0.458122	0.686474
FUN_000105-T1	FUN_000105-T1		FUN_005550-T1|100.0|6.5e-57		FUN_000105-T1	4.9e-07|KFH72850.1 hypothetical protein MVEG_00075 [Mortierella verticillata NRRL 6337]	1.4e-06|KFH71192.1 hypothetical protein MVEG_01494 [Mortierella verticillata NRRL 6337]	1.4e-06|KJE95450.1 NOD3 protein [Capsaspora owczarzaki ATCC 30864]		GO:0005515									PF13516,Leucine Rich repeat									0.931956	-0.383856	0.444648	0.608682	-0.449361	0.332028	0.501346	-1.47342	0.00807365	0.0254979	-3.65772	0.00047275	0.00201391	-0.658004	0.238927	0.449118	-0.724649	0.289573	0.52067	0.0619479	0.91025	0.959025
FUN_000106-T1	FUN_000106-T1		FUN_005549-T1|100.0|6.1e-168		FUN_000106-T1	2.5e-14|ACD54614.1 VIP2 [Adineta vaga]	1.2e-13|ACD54639.1 VIP2 [Adineta vaga]	1.1e-11|ACD54615.1 unknown [Adineta vaga]		GO:0006471	GO:0003956								PF01129,NAD:arginine ADP-ribosyltransferase									5.72114	-0.0877974	0.754797	0.857483	-0.200629	0.457294	0.627915	-0.249464	0.504295	0.659123	-0.503257	0.194022	0.306063	-0.478464	0.204659	0.406679	-0.564125	0.15502	0.35204	-0.587096	0.124635	0.321148
FUN_000107-T1	FUN_000107-T1		FUN_005548-T1|100.0|5.8e-141		FUN_000107-T1	5.9e-16|PZO43272.1 GTPase [Pseudanabaena frigida]	6.7e-12|WP_062056571.1 hypothetical protein [Aquimarina longa]	1.1e-11|OJJ23997.1 hypothetical protein BKI52_04960 [marine bacterium AO1-C]		GO:0005515																		497.761	-0.119283	0.645106	0.778321	-0.258453	0.33522	0.505339	-0.130058	0.704543	0.823204	-0.339983	0.379695	0.515878	0.115544	0.736092	0.857793	0.156912	0.67493	0.841161	0.20944	0.541217	0.747682
FUN_000108-T1	FUN_000108-T1				FUN_000108-T1																							0.339554	-0.187473	0.757028	0.858924	-0.75748	0.344727	0.515071	0.375563	0.498598	0.653845	1.07596	0.24414	0.368141	0.578861	0.301002	0.518096	1.79374	0.0385116	0.138037	0.0886769	0.872767	NA
FUN_000109-T1	FUN_000109-T1		FUN_005546-T1|99.4|1.4e-87		FUN_000109-T1	3.7e-09|XP_013904369.1 WD repeat, SAM and U-box domain-containing protein 1 [Monoraphidium neglectum]<>KIZ05350.1 WD repeat, SAM and U-box domain-containing protein 1 [Monoraphidium neglectum]	3.7e-09|PRW51129.1 vacuolar sorting 23A [Chlorella sorokiniana]	8.4e-09|EWM27716.1 SMAD/FHA domain protein [Nannochloropsis gaditana]		GO:0016567	GO:0004842								PF04564,U-box domain									2.13414	0.697088	0.0764476	0.164097	0.655117	0.080484	0.178131	0.842174	0.0730884	0.151917	0.782031	0.108778	0.193848	0.579376	0.221727	0.428413	0.659794	0.19294	0.406986	0.318502	0.510426	0.726232
FUN_000110-T1	FUN_000110-T1		FUN_005545-T1|100.0|0.0e+00	FUN_021945-T1|100.0|0.0e+00	FUN_000110-T1																							0	NA	NA	NA	0	1	1	NA	NA	NA	0	1	1	NA	NA	NA	0	1	1	NA	NA	NA
FUN_000111-T1	FUN_000111-T1		FUN_021948-T1|97.3|4.0e-12	FUN_021949-T1|99.7|6.1e-149	FUN_000111-T1																							0	NA	NA	NA	0	1	1	NA	NA	NA	0	1	1	NA	NA	NA	0	1	1	NA	NA	NA
FUN_000112-T1	FUN_000112-T1				FUN_000112-T1																							0.119677	-0.0767624	0.841601	NA	-0.705222	0.350387	0.520831	-0.0859205	0.788223	0.884089	-1.86376	0.0989892	0.180356	-0.0643007	0.840677	NA	-0.459233	0.665875	0.835709	-0.0370022	0.907904	NA
FUN_000113-T1	FUN_000113-T1		FUN_005539-T1|100.0|3.1e-199		FUN_000113-T1	7.3e-63|ACD54748.1 ADP-ribosyltransferase 1-like protein [Adineta vaga]	1.4e-21|SCL52786.1 Uracil-DNA glycosylase [Micromonospora eburnea]	1.4e-21|WP_091118216.1 hypothetical protein [Micromonospora eburnea]		GO:0006471	GO:0003956								PF01129,NAD:arginine ADP-ribosyltransferase									17.924	0.37671	0.031824	0.0824143	0.272467	0.132086	0.258335	-0.112157	0.65314	0.784381	-0.366533	0.166607	0.271787	-0.0916469	0.707908	0.84004	-0.126707	0.626009	0.807785	0.188877	0.42591	0.658583
FUN_000114-T1	FUN_000114-T1				FUN_000114-T1	4.5e-17|XP_012882813.1 PREDICTED: low-density lipoprotein receptor-related protein 2 [Dipodomys ordii]	2.9e-16|XP_012822697.1 PREDICTED: sortilin-related receptor [Xenopus tropicalis]	2.9e-16|OCA29360.1 hypothetical protein XENTR_v900188572mg, partial [Xenopus tropicalis]		GO:0005515									PF00057,Low-density lipoprotein receptor domain class A									3.8073	-0.148389	0.682378	0.806009	-0.246311	0.519279	0.683788	0.158023	0.720912	0.835814	0.0192443	0.969065	1	0.446646	0.301385	0.518483	0.573258	0.236792	0.461012	0.701254	0.100643	0.281608
FUN_000115-T1	FUN_000115-T1		FUN_005534-T1|100.0|1.3e-61		FUN_000115-T1																							29.3535	-1.08576	0.000132189	0.000797175	-1.27385	4.53044e-05	0.000320055	-0.676388	0.064985	0.138636	-1.04523	0.0188626	0.0458714	0.667001	0.059835	0.176299	0.752569	0.0511246	0.167897	0.117146	0.743293	0.874098
FUN_000116-T1	FUN_000116-T1		FUN_005533-T1|100.0|6.7e-42		FUN_000116-T1																							0.134775	-0.134392	0.754286	NA	-1.67261	0.0229507	0.0661236	-0.0434266	0.904022	0.956611	-0.302149	0.768117	0.859617	0.0213721	0.952678	NA	0.909572	0.309113	0.540072	-0.0502711	0.888986	NA
FUN_000117-T1	FUN_000117-T1	HGT	FUN_005532-T1|100.0|5.7e-108		FUN_000117-T1	3.9e-48|XP_011667574.1 PREDICTED: cullin-3-B isoform X1 [Strongylocentrotus purpuratus]<>XP_011667575.1 PREDICTED: cullin-3-B isoform X2 [Strongylocentrotus purpuratus]	3.9e-48|XP_011680739.1 PREDICTED: LOW QUALITY PROTEIN: cullin-3-B [Strongylocentrotus purpuratus]	5.1e-48|XP_021003946.1 cullin-3-A-like [Parasteatoda tepidariorum]		GO:0031625	GO:0006511								PF00888,Cullin family	PF10557,Cullin protein neddylation domain								4.3792	0.00235521	0.994025	0.997505	-0.100341	0.750497	0.866921	-1.34368	0.00362161	0.0130834	-2.29745	0.000155015	0.000776924	-0.231552	0.568479	0.748531	-0.307469	0.493841	0.704786	-0.201196	0.619393	0.799336
FUN_000118-T1	FUN_000118-T1		FUN_005531-T1|100.0|6.5e-158		FUN_000118-T1	1.0e-33|XP_021340176.1 cullin-3-A-like [Mizuhopecten yessoensis]<>OWF36641.1 Cullin-3-A [Mizuhopecten yessoensis]	8.5e-33|XP_022087967.1 cullin-3-like [Acanthaster planci]	1.5e-32|XP_022341973.1 cullin-3-B-like [Crassostrea virginica]		GO:0031625	GO:0006511								PF00888,Cullin family									19.1717	-0.0184123	0.908638	0.951219	-0.135936	0.400449	0.572723	-0.339646	0.139958	0.252886	-0.592116	0.012608	0.0327547	-0.440683	0.0539187	0.163665	-0.484145	0.040378	0.142795	-0.701744	0.00324181	0.0254431
FUN_000119-T1	FUN_000119-T1		FUN_005528-T1|97.8|2.1e-102		FUN_000119-T1	1.4e-09|PRW51129.1 vacuolar sorting 23A [Chlorella sorokiniana]	3.0e-09|XP_013904369.1 WD repeat, SAM and U-box domain-containing protein 1 [Monoraphidium neglectum]<>KIZ05350.1 WD repeat, SAM and U-box domain-containing protein 1 [Monoraphidium neglectum]	5.2e-09|EWM27716.1 SMAD/FHA domain protein [Nannochloropsis gaditana]		GO:0016567	GO:0004842								PF04564,U-box domain									5.949	-0.130495	0.641961	0.775771	-0.228414	0.422963	0.594839	-0.403529	0.28425	0.434383	-0.68663	0.10028	0.182258	-0.250233	0.493627	0.692114	-0.287051	0.472381	0.68761	0.260872	0.454833	0.68374
FUN_000120-T1	FUN_000120-T1				FUN_000120-T1																							0.0445535	0	1	NA	0	1	1	0	1	NA	0	1	1	0	1	NA	0	1	1	0	1	NA
FUN_000121-T1	FUN_000121-T1				FUN_000121-T1																							0.0893277	0	1	NA	0	1	1	0.0251284	0.919663	0.965125	1.36001	0.101835	0.183667	0	1	NA	0	1	1	0.0222099	0.928967	NA
FUN_000122-T1	FUN_000122-T1	HGT	FUN_005527-T1|100.0|4.3e-218		FUN_000122-T1	8.1e-132|AOW02863.1 hypothetical protein YALI1_C20023g [Yarrowia lipolytica]<>RMI95267.1 PrpF protein [Yarrowia lipolytica]	2.4e-131|RDW25503.1 PrpF protein [Yarrowia lipolytica]<>RDW34228.1 PrpF protein [Yarrowia lipolytica]<>RDW37333.1 PrpF protein [Yarrowia lipolytica]<>RDW44886.1 PrpF protein [Yarrowia lipolytica]<>RDW50966.1 PrpF protein [Yarrowia lipolytica]	1.2e-127|XP_501823.1 YALI0C14322p [Yarrowia lipolytica CLIB122]<>CAG82134.1 YALI0C14322p [Yarrowia lipolytica CLIB122]<>SEI34085.1 YALIA101S04e09868g1_1 [Yarrowia lipolytica]<>VBB89022.1 Conserved hypothetical protein [Yarrowia lipolytica]	K09788										PF04303,PrpF protein									56.0685	-0.220494	0.146136	0.271422	-0.338436	0.0242771	0.0691133	-0.241684	0.24845	0.392934	-0.484459	0.0236594	0.0552634	0.0657079	0.748028	0.865007	0.0563117	0.782643	0.909538	0.0952346	0.641164	0.812938
FUN_000123-T1	FUN_000123-T1		FUN_005526-T1|99.8|4.6e-261	FUN_005526-T2|99.8|8.7e-261	FUN_000123-T1	7.8e-68|XP_013394171.1 solute carrier family 13 member 5 [Lingula anatina]	3.1e-64|XP_021364952.1 solute carrier family 13 member 5-like isoform X1 [Mizuhopecten yessoensis]<>OWF44815.1 Solute carrier family 13 member 2 [Mizuhopecten yessoensis]	5.2e-64|XP_021364953.1 solute carrier family 13 member 2-like isoform X2 [Mizuhopecten yessoensis]	K14445	GO:0022857	GO:0016020	GO:0055085							PF00939,Sodium:sulfate symporter transmembrane region									131.818	-0.352942	0.00186362	0.00784867	-0.478931	2.73035e-05	0.000203842	-0.923882	1.54204e-08	2.35537e-07	-1.18124	1.12002e-11	2.776e-10	-0.102461	0.51069	0.705088	-0.11901	0.452555	0.671058	-0.0488782	0.753289	0.879621
FUN_000124-T1	FUN_000124-T1				FUN_000124-T1	3.7e-10|XP_013184641.1 PREDICTED: uncharacterized protein LOC106130363 [Amyelois transitella]	9.2e-09|ROT67361.1 hypothetical protein C7M84_014563 [Penaeus vannamei]	9.5e-06|XP_022194487.1 uncharacterized protein LOC111052160 isoform X1 [Nilaparvata lugens]																				86.2965	-0.425091	0.0010242	0.00471665	-0.533201	6.97234e-05	0.000471305	-1.09566	6.30848e-09	1.03964e-07	-1.36598	4.2051e-11	9.54659e-10	0.390885	0.0235828	0.0893175	0.392887	0.0260627	0.104099	0.315685	0.0682535	0.219892
FUN_000125-T1	FUN_000125-T1		FUN_005523-T1|100.0|7.5e-201		FUN_000125-T1	3.6e-41|OYY11108.1 hypothetical protein B7Y66_03895 [Sphingobacteriia bacterium 35-36-14]<>OYZ55582.1 hypothetical protein B7Y11_00525 [Sphingobacteriia bacterium 24-36-13]<>OZA65962.1 hypothetical protein B7X68_01825 [Sphingobacteriia bacterium 39-36-14]	7.9e-41|OHC85009.1 hypothetical protein A2472_09660 [Sphingobacteriia bacterium RIFOXYC2_FULL_35_18]	7.9e-41|OHC87060.1 hypothetical protein A2546_14250 [Sphingobacteriia bacterium RIFOXYD2_FULL_35_12]		GO:0005515									PF01436,NHL repeat									96.822	0.41599	0.00137977	0.00608739	0.29735	0.0258078	0.0726075	-0.0888097	0.626954	0.762936	-0.32767	0.0909179	0.168486	-0.0692789	0.702735	0.836674	-0.0914945	0.630801	0.811647	-0.00372039	0.983613	0.992743
FUN_000126-T1	FUN_000126-T1		FUN_005522-T1|100.0|1.5e-48		FUN_000126-T1	5.9e-13|RHZ44576.1 hypothetical protein Glove_718g57 [Diversispora versiformis]	3.8e-12|RHZ70068.1 hypothetical protein Glove_275g57 [Diversispora versiformis]	4.7e-10|PSC74978.1 kelch 8 [Micractinium conductrix]																				168.944	-0.968351	1.00001e-09	1.913e-08	-1.10662	3.00023e-11	7.54413e-10	-1.941	6.04856e-18	2.50363e-16	-2.25629	5.32716e-17	2.31696e-15	-1.45789	4.03124e-11	1.64096e-09	-1.52406	1.92222e-09	6.79469e-08	-1.00324	4.51542e-06	0.000112567
FUN_000127-T1	FUN_000127-T1	HGT			FUN_000127-T1	6.5e-106|WP_081853495.1 hypothetical protein [Candidatus Magnetobacterium casensis]	6.7e-103|PKL37725.1 hypothetical protein CVV44_15400 [Spirochaetae bacterium HGW-Spirochaetae-1]	7.4e-102|KJU86623.1 MORN repeat-containing protein [Candidatus Magnetobacterium bavaricum]											PF02493,MORN repeat									8.51832	-0.183439	0.513977	0.670985	-0.316422	0.264473	0.426193	0.837449	0.0148957	0.0421698	0.709597	0.0449774	0.0943477	-0.430412	0.244342	0.455841	-0.526819	0.199505	0.414537	0.514727	0.138252	0.342402
FUN_000128-T1	FUN_000128-T1		FUN_005519-T1|100.0|9.7e-69		FUN_000128-T1																							0.375793	-0.135795	0.822985	0.901849	-0.433421	0.556578	0.716497	-0.0604985	0.913334	0.96161	-0.545792	0.599731	0.719887	-0.0895758	0.871981	0.93517	-0.489935	0.640451	0.817896	0.180655	0.746205	NA
FUN_000129-T1	FUN_000129-T1		FUN_005518-T1|100.0|9.8e-269		FUN_000129-T1	1.8e-12|XP_015809302.1 PREDICTED: delta-like protein D [Nothobranchius furzeri]	1.8e-12|XP_022799985.1 fibropellin-1-like isoform X1 [Stylophora pistillata]<>PFX19697.1 Fibropellin-1 [Stylophora pistillata]	1.8e-12|XP_022799986.1 delta-like protein D isoform X2 [Stylophora pistillata]																				6.09774	-0.505196	0.0407499	0.100277	-0.618825	0.00812127	0.0282962	0.10569	0.731643	0.84393	-0.0617083	0.836452	0.909267	-1.59648	2.48913e-05	0.000322499	-1.82456	4.9794e-06	8.85377e-05	-0.75094	0.0257161	0.114274
FUN_000130-T1	FUN_000130-T1		FUN_005517-T1|100.0|3.2e-182		FUN_000130-T1	3.1e-36|WP_082846436.1 carotenoid oxygenase family protein [Planctomyces sp. SH-PL14]<>AMV20734.1 Apocarotenoid-15,15'-oxygenase [Planctomyces sp. SH-PL14]	2.5e-33|WP_103017445.1 carotenoid oxygenase family protein [Salinibacter ruber]	5.5e-33|PSQ85444.1 beta-carotene 15,15'-dioxygenase [Bacteroidetes bacterium QH_2_63_10]	K11159	GO:0016702	GO:0055114								PF03055,Retinal pigment epithelial membrane protein									0.449325	-0.166056	0.78492	0.876951	-0.621142	0.468739	0.638597	0.0774639	0.890081	0.950339	-0.395453	0.742503	0.839931	0.216187	0.701441	0.835719	0.401303	0.703939	0.86074	0.320407	0.570884	NA
FUN_000131-T1	FUN_000131-T1	HGT	FUN_005512-T1|97.7|2.6e-19	FUN_005512-T1|100.0|4.7e-16	FUN_000131-T1																							3.67076	-0.837415	0.0661809	0.146604	-1.209	0.0216379	0.063066	2.59313	2.61911e-09	4.62676e-08	2.75225	1.75031e-10	3.62688e-09	1.32786	0.00373919	0.0216562	1.52195	0.00227746	0.0162609	0.441511	0.361213	0.601623
FUN_000132-T1	FUN_000132-T1		FUN_005511-T1|100.0|6.4e-24		FUN_000132-T1	1.1e-10|YP_009482085.1 MORN repeat protein [Pandoravirus neocaledonia]<>AVK76082.1 MORN repeat protein [Pandoravirus neocaledonia]	1.8e-10|XP_004026838.1 hypothetical protein IMG5_189440 [Ichthyophthirius multifiliis]<>EGR27771.1 hypothetical protein IMG5_189440 [Ichthyophthirius multifiliis]	1.8e-10|XP_010701350.1 hypothetical protein LPMP_303280 [Leishmania panamensis]<>AIO00550.1 hypothetical protein LPMP_303280 [Leishmania panamensis]<>CCM17728.1 hypothetical protein, conserved [Leishmania guyanensis]											PF02493,MORN repeat									0.270415	-0.496524	0.353708	0.519373	-2.64997	0.00146431	0.00663742	-0.364583	0.429804	0.587225	-2.64997	0.0339365	0.074644	-0.307879	0.504944	NA	-1.25225	0.281886	0.515537	-0.236281	0.608874	NA
FUN_000133-T1	FUN_000133-T1				FUN_000133-T1	2.5e-16|WP_056174265.1 MULTISPECIES: protease [Lysobacter]<>KRA20510.1 protease [Lysobacter sp. Root604]<>KRD39528.1 protease [Lysobacter sp. Root916]<>KRD79497.1 protease [Lysobacter sp. Root983]	4.2e-16|WP_036109560.1 protease [Lysobacter capsici]<>KWS03409.1 Extracellular protease precursor [Lysobacter capsici AZ78]	4.2e-16|WP_046656315.1 protease [Lysobacter capsici]		GO:0004222	GO:0008237								PF14521,Lysine-specific metallo-endopeptidase									0.471636	-1.1476	0.0550416	0.127118	-1.74361	0.00691528	0.0247503	-0.778396	0.179751	0.306973	-1.16396	0.168915	0.274866	-0.482885	0.410995	0.621765	-0.287312	0.701826	0.858922	-0.47649	0.417211	NA
FUN_000134-T1	FUN_000134-T1		FUN_005507-T1|100.0|2.6e-201		FUN_000134-T1																							28.4491	0.260301	0.154553	0.283612	0.137717	0.474549	0.643342	-0.854159	0.00138175	0.00583502	-1.15252	0.00014216	0.000722205	-0.0196485	0.937228	0.968147	-0.0376639	0.889992	0.972639	-0.0161726	0.948325	0.976902
FUN_000135-T1	FUN_000135-T1		FUN_005505-T1|100.0|1.3e-154		FUN_000135-T1	6.3e-75|XP_001455739.1 hypothetical protein [Paramecium tetraurelia strain d4-2]<>CAK88342.1 unnamed protein product [Paramecium tetraurelia]	2.4e-74|KRX05213.1 Mitochondrial carrier domain [Pseudocohnilembus persalinus]	2.0e-73|XP_020435746.1 ADP/ATP translocase [Heterostelium album PN500]<>EFA83629.1 ADP/ATP translocase [Heterostelium album PN500]	K05863	GO:0005743	GO:0022857	GO:0055085							PF00153,Mitochondrial carrier protein									6.53796	0.0870926	0.745537	0.851229	-0.0218871	0.933621	0.991684	0.803004	0.0131274	0.0380221	0.624474	0.0513883	0.105316	0.651064	0.0444917	0.142522	0.67081	0.0375669	0.135758	0.31127	0.354768	0.595898
FUN_000136-T1	FUN_000136-T1		FUN_005503-T1|100.0|4.3e-277		FUN_000136-T1	2.9e-108|XP_014679439.1 PREDICTED: b(0,+)-type amino acid transporter 1-like isoform X1 [Priapulus caudatus]	3.2e-107|XP_021354654.1 b(0,+)-type amino acid transporter 1-like [Mizuhopecten yessoensis]<>OWF49892.1 B(0,+)-type amino acid transporter 1 [Mizuhopecten yessoensis]	7.9e-106|XP_009061450.1 hypothetical protein LOTGIDRAFT_234854 [Lottia gigantea]<>ESO87846.1 hypothetical protein LOTGIDRAFT_234854 [Lottia gigantea]	K13868	GO:0022857	GO:0016020	GO:0055085							PF13520,Amino acid permease									14.5055	0.402704	0.24583	0.398557	0.318274	0.405458	0.577782	-1.3061	0.00389704	0.0138928	-2.01783	0.00186542	0.00645788	0.424453	0.328218	0.545557	0.542297	0.299244	0.529776	0.368496	0.396365	0.633113
FUN_000137-T1	FUN_000137-T1				FUN_000137-T1																							2.24179	-0.687813	0.0681079	0.150108	-0.804031	0.024423	0.0694682	-1.12717	0.0197593	0.0530259	-1.5533	0.00595628	0.0173457	-0.580958	0.204397	0.406395	-0.568326	0.243454	0.469181	-0.878161	0.0613451	0.205973
FUN_000138-T1	FUN_000138-T1		FUN_005501-T1|100.0|2.2e-68		FUN_000138-T1																							7.60603	0.578192	0.178138	0.315634	0.612008	0.226217	0.386571	-1.74733	0.000879797	0.00400993	-3.35002	0.000574456	0.00238338	0.605686	0.232561	0.440714	0.954613	0.156199	0.353982	-0.0536787	0.916251	0.961975
FUN_000139-T1	FUN_000139-T1		FUN_005500-T1|100.0|3.3e-252		FUN_000139-T1	2.6e-55|AEN94425.1 pentapeptide repeat family protein [Adineta vaga]	5.8e-55|AEN94407.1 pentapeptide repeat family protein [Adineta vaga]	5.0e-06|ACD54822.1 pentapeptide repeat protein-like protein [Adineta vaga]											PF00805,Pentapeptide repeats (8 copies)									34.7766	-0.0422337	0.888612	0.940937	-0.112758	0.731649	0.852731	-1.60066	6.62595e-05	0.000441215	-2.16853	7.8005e-05	0.000433451	-0.165105	0.671597	0.817407	-0.149683	0.748245	0.887638	0.170386	0.660678	0.82238
FUN_000140-T1	FUN_000140-T1				FUN_000140-T1	2.0e-06|PIK56151.1 putative proteasome activator complex subunit 4 isoform X2 [Apostichopus japonicus]	7.8e-06|PAA46679.1 hypothetical protein BOX15_Mlig005545g5, partial [Macrostomum lignano]	7.8e-06|PAA64587.1 hypothetical protein BOX15_Mlig005545g3 [Macrostomum lignano]											PF11919,Domain of unknown function (DUF3437)									6.59553	0.00378675	0.991569	0.996222	-0.0600564	0.880471	0.958919	-0.864614	0.0608262	0.131572	-1.31797	0.0340178	0.0747837	-0.726761	0.110677	0.270451	-0.906342	0.129796	0.315933	-0.0240502	0.956829	0.981258
FUN_000141-T1	FUN_000141-T1				FUN_000141-T1	1.2e-72|XP_003224682.1 PREDICTED: dnaJ homolog subfamily A member 1 [Anolis carolinensis]	3.5e-72|XP_026568417.1 dnaJ homolog subfamily A member 1 [Pseudonaja textilis]	4.6e-72|XP_026528676.1 dnaJ homolog subfamily A member 1 [Notechis scutatus]		GO:0031072	GO:0006457	GO:0051082							PF00226,DnaJ domain	PF00684,DnaJ central domain	PF01556,DnaJ C terminal domain							68.0472	-0.563546	0.0286631	0.0759311	-0.679738	0.0136278	0.0431797	1.93237	4.55731e-09	7.70267e-08	1.91021	9.31388e-09	1.41146e-07	-0.705135	0.0387273	0.129326	-0.888304	0.0277629	0.108786	-0.707229	0.0382	0.149577
FUN_000142-T1	FUN_000142-T1	HGT	FUN_005498-T1|100.0|0.0e+00		FUN_000142-T1	4.7e-139|PRP80775.1 hypothetical protein PROFUN_11515 [Planoprotostelium fungivorum]	7.6e-105|XP_636922.1 K+ potassium transporter [Dictyostelium discoideum AX4]<>EAL63453.1 K+ potassium transporter [Dictyostelium discoideum AX4]	5.5e-103|ODV22597.1 potassium transporter Kup [Rhodanobacter sp. SCN 68-63]	K03549	GO:0016020	GO:0015079	GO:0071805							PF02705,K+ potassium transporter									43.0257	-2.42464	4.92826e-09	8.30883e-08	-3.002	1.37944e-09	2.49647e-08	-1.33536	0.00653231	0.0212907	-2.03075	0.0045555	0.0138114	0.507791	0.297474	0.513513	0.850811	0.143107	0.334985	-0.72762	0.13682	0.339854
FUN_000143-T1	FUN_000143-T1		FUN_005496-T1|100.0|7.7e-106		FUN_000143-T1																							149.492	-0.20592	0.146088	0.271352	-0.299989	0.0427409	0.108773	0.0639053	0.743203	0.852346	-0.163259	0.433316	0.571871	-0.143639	0.462077	0.667172	-0.161301	0.439393	0.669873	0.109827	0.572074	0.768812
FUN_000144-T1	FUN_000144-T1		FUN_011231-T1|98.2|2.9e-55		FUN_000144-T1																							1.91672	-0.43717	0.3111	0.473748	-0.564547	0.203254	0.356855	0.341641	0.487259	0.643171	0.332193	0.546121	0.67045	-0.279534	0.578432	0.75456	-0.268877	0.654282	0.82762	0.0940527	0.849104	0.930242
FUN_000145-T1	FUN_000145-T1	HGT	FUN_005495-T1|100.0|3.3e-306		FUN_000145-T1	9.8e-157|KIK82033.1 hypothetical protein PAXRUDRAFT_832445 [Paxillus rubicundulus Ve08.2h10]	2.0e-154|KIJ59769.1 hypothetical protein HYDPIDRAFT_100080 [Hydnomerulius pinastri MD-312]	7.8e-154|KIJ12916.1 hypothetical protein PAXINDRAFT_136623 [Paxillus involutus ATCC 200175]	K16297	GO:0006508	GO:0004185								PF00450,Serine carboxypeptidase									69.3967	1.05319	0.000960149	0.00446828	1.03921	0.00286099	0.0117165	-1.57351	0.000155574	0.000922495	-2.26296	0.000136296	0.000697835	0.387983	0.342287	0.558892	0.482289	0.317802	0.548781	0.43099	0.291391	0.533102
FUN_000146-T1	FUN_000146-T1	HGT	FUN_005494-T1|100.0|1.0e-283		FUN_000146-T1	9.7e-170|KRT70068.1 putative FAD-binding protein [candidate division NC10 bacterium CSP1-5]	4.1e-160|PLY27013.1 hypothetical protein CAF43_03195 [Nitrospira sp. CG24C]	5.3e-160|PYX78515.1 hypothetical protein DMG66_05395 [Acidobacteria bacterium]		GO:0003824	GO:0050660	GO:0055114	GO:0071949	GO:0016491					PF01565,FAD binding domain									21.7626	-1.58323	4.78756e-14	1.95391e-12	-1.7296	4.17324e-16	2.27558e-14	-0.792585	0.00308275	0.0114799	-1.04564	0.000253733	0.00118741	-0.0101778	0.967437	0.983182	0.00660295	0.979327	1	-0.101299	0.686349	0.839213
FUN_000147-T1	FUN_000147-T1	HGT			FUN_000147-T1	3.7e-43|AEN94405.1 hypothetical protein [Adineta vaga]													PF11927,Protein of unknown function (DUF3445)	PF13517,Repeat domain in Vibrio, Colwellia, Bradyrhizobium and Shewanella								2.301	-0.723621	0.0761766	0.163721	-0.888801	0.0287735	0.0793811	0.12984	0.778346	0.876403	-0.00797415	0.988441	1	0.495094	0.263946	0.478374	0.643075	0.146778	0.340436	-0.161192	0.729982	0.866546
FUN_000148-T1	FUN_000148-T1				FUN_000148-T1	1.5e-33|KFH65185.1 hypothetical protein MVEG_08666 [Mortierella verticillata NRRL 6337]	1.7e-32|OAQ31898.1 RNI-like protein [Mortierella elongata AG-77]	4.8e-32|KFH65703.1 hypothetical protein MVEG_07807 [Mortierella verticillata NRRL 6337]		GO:0005515									PF13516,Leucine Rich repeat									17.4619	0.213149	0.242803	0.395124	0.119914	0.517213	0.68205	0.159892	0.518371	0.671904	-0.066637	0.796388	0.878901	0.468346	0.047242	0.148797	0.475171	0.0504659	0.166383	0.395597	0.0963216	0.274009
FUN_000149-T1	FUN_000149-T1	HGT	FUN_005491-T1|100.0|0.0e+00		FUN_000149-T1	5.5e-54|ETO02849.1 von Willebrand factor type A domain containing protein, partial [Reticulomyxa filosa]	8.0e-45|ETO05373.1 hypothetical protein RFI_32025, partial [Reticulomyxa filosa]	2.8e-37|ORY04980.1 hypothetical protein K493DRAFT_345258 [Basidiobolus meristosporus CBS 931.73]	K22698	GO:0005525																		107.822	0.105947	0.591456	0.735792	-0.0018102	0.993425	1	-0.730974	0.00717005	0.0230466	-1.04547	0.00171276	0.00601385	-0.105813	0.69345	0.831186	-0.149012	0.632386	0.812913	-0.252919	0.347091	0.587951
FUN_000150-T1	FUN_000150-T1				FUN_000150-T1	1.8e-44|ACC43983.1 low density lipoprotein receptor [Philodina roseola]	2.6e-43|ACC43940.1 low density lipoprotein receptor [Philodina roseola]	1.3e-05|XP_026696395.1 uncharacterized protein LOC100178651 isoform X1 [Ciona intestinalis]																				0.760702	-0.636675	0.283887	0.443369	-1.01572	0.203613	0.357357	-0.405355	0.489334	0.645033	-1.08374	0.345443	0.48004	-0.0179003	0.975882	0.987175	0.103967	0.920223	0.989836	-0.417337	0.477801	NA
FUN_000151-T1	FUN_000151-T1		FUN_005487-T1|100.0|7.0e-235		FUN_000151-T1	1.2e-72|XP_005818196.1 hypothetical protein GUITHDRAFT_61650, partial [Guillardia theta CCMP2712]<>EKX31216.1 hypothetical protein GUITHDRAFT_61650, partial [Guillardia theta CCMP2712]	1.1e-70|XP_005828703.1 hypothetical protein GUITHDRAFT_74502 [Guillardia theta CCMP2712]<>EKX41723.1 hypothetical protein GUITHDRAFT_74502 [Guillardia theta CCMP2712]	1.3e-63|XP_009040728.1 hypothetical protein AURANDRAFT_60311 [Aureococcus anophagefferens]<>EGB04622.1 hypothetical protein AURANDRAFT_60311 [Aureococcus anophagefferens]		GO:0008270	GO:0016491								PF13602,Zinc-binding dehydrogenase									6.36222	0.112766	0.703366	0.82079	0.0132055	0.966403	1	-1.09803	0.00856394	0.0267311	-1.53949	0.00255978	0.00845366	-0.11407	0.766223	0.875386	-0.0977483	0.822172	0.933316	0.0624218	0.869438	0.940188
FUN_000152-T1	FUN_000152-T1	HGT	FUN_005486-T1|100.0|8.8e-84		FUN_000152-T1	2.2e-26|KRO38898.1 hypothetical protein ABR58_02055, partial [Acidimicrobium sp. BACL19 MAG-120924-bin39]	3.1e-20|WP_069611632.1 cupin domain-containing protein [Rhizobium sp. YK2]<>OEC99852.1 cupin [Rhizobium sp. YK2]	3.1e-20|WP_113468729.1 cupin domain-containing protein [Rhizobiales bacterium]											PF07883,Cupin domain									22.1965	0.505845	0.119849	0.232174	0.444464	0.214033	0.370882	-1.64451	0.000149785	0.000893332	-2.45752	8.87362e-05	0.000483053	0.375334	0.363999	0.579969	0.460351	0.349249	0.583139	0.206866	0.617574	0.798249
FUN_000153-T1	FUN_000153-T1		FUN_005485-T1|100.0|5.6e-207		FUN_000153-T1																							59.9674	0.239821	0.225555	0.375005	0.138345	0.515679	0.680629	-1.06042	0.000139882	0.000841873	-1.3823	4.07216e-05	0.000246971	0.197301	0.461276	0.666722	0.203715	0.491744	0.703191	-0.0556766	0.836102	0.923655
FUN_000154-T1	FUN_000154-T1		FUN_005484-T1|100.0|1.0e-41		FUN_000154-T1					GO:0007165	GO:0005515								PF13676,TIR domain									7.23469	-0.00590659	0.987214	0.993816	-0.110021	0.795019	0.899529	-1.13276	0.0174027	0.0478828	-1.91383	0.00581017	0.0169891	1.31243	0.00286355	0.0175382	1.60083	0.00171925	0.013054	0.840245	0.0583444	0.199472
FUN_000155-T1	FUN_000155-T1		FUN_005483-T1|100.0|6.1e-164		FUN_000155-T1	1.0e-94|WP_105482721.1 sugar phosphate isomerase/epimerase [Abditibacterium utsteinense]<>PQV64840.1 Sugar phosphate isomerase/epimerase [Abditibacterium utsteinense]	2.0e-34|WP_113674152.1 sugar phosphate isomerase/epimerase [Vallitalea guaymasensis]												PF01261,Xylose isomerase-like TIM barrel									5.15572	0.513496	0.132519	0.25128	0.457047	0.210204	0.366088	-1.14913	0.0138837	0.0397689	-1.75296	0.00557155	0.016389	0.465821	0.274084	0.488992	0.603515	0.219148	0.439446	-0.113225	0.795511	0.903531
FUN_000156-T1	FUN_000156-T1		FUN_005480-T1|96.0|1.0e-190		FUN_000156-T1	5.7e-45|XP_025425855.1 leukotriene A-4 hydrolase [Sipha flava]	1.8e-43|XP_025203900.1 leukotriene A-4 hydrolase [Melanaphis sacchari]	7.7e-42|XP_015367689.1 PREDICTED: leukotriene A-4 hydrolase [Diuraphis noxia]											PF17900,Peptidase M1 N-terminal domain									1.91939	0.0909808	0.836952	0.909993	0.0396224	0.922555	0.98506	-1.23647	0.0219485	0.0578053	-2.33279	0.00778344	0.0217822	0.193863	0.705916	0.838814	0.383158	0.532833	0.735377	-0.0372257	0.942729	0.974324
FUN_000157-T1	FUN_000157-T1	HGT	FUN_005477-T1|100.0|1.5e-108	FUN_005478-T1|98.8|1.7e-151	FUN_000157-T1	1.2e-33|PYJ07443.1 hypothetical protein DMF06_15700 [Verrucomicrobia bacterium]	4.3e-31|OYU70463.1 hypothetical protein CFE28_10970 [Alphaproteobacteria bacterium PA2]	9.8e-28|ADG11243.1 peptidase M10A and M12B matrixin and adamalysin [Caulobacter segnis ATCC 21756]		GO:0008237																		288.12	-0.186362	0.0976319	0.198479	-0.316741	0.0037876	0.0148701	-0.486028	0.0021002	0.00829534	-0.728581	6.40825e-06	4.93102e-05	-0.588998	0.000190941	0.00186851	-0.617531	0.000116227	0.00138892	0.176827	0.256586	0.495548
FUN_000158-T1	FUN_000158-T1		FUN_005476-T1|100.0|2.6e-60		FUN_000158-T1																							0.0466098	-0.0250657	0.933845	NA	-0.639948	0.251852	0.41353	-0.0122479	0.960792	NA	-0.639948	0.439896	0.575094	-0.0153197	0.95097	NA	-0.639948	0.450123	0.671058	-0.0151664	0.95146	NA
FUN_000159-T1	FUN_000159-T1		FUN_005475-T1|100.0|8.6e-60		FUN_000159-T1																							12.943	0.481474	0.0397673	0.0983458	0.423395	0.0869373	0.188962	-0.817572	0.0154065	0.0433179	-1.0973	0.00509897	0.0151977	-1.00285	0.00306345	0.0185131	-1.09748	0.00539013	0.0320114	-0.297028	0.355057	0.595983
FUN_000160-T1	FUN_000160-T1		FUN_005474-T1|100.0|1.0e-29		FUN_000160-T1																							2.24461	0.236432	0.616851	0.756063	0.12712	0.802887	0.904953	-0.387924	0.477001	0.633303	-0.556085	0.471735	0.601023	-1.36037	0.0136402	0.0597031	-2.27595	0.0157612	0.0723216	-0.775724	0.156574	0.368581
FUN_000161-T1	FUN_000161-T1		FUN_005473-T1|100.0|3.0e-63		FUN_000161-T1														PF00396,Granulin									0.311127	-0.255473	0.673102	0.798608	-0.620625	0.384275	0.555775	-0.332013	0.547783	0.696815	-2.0998	0.0617788	0.122555	-0.360091	0.514454	NA	-2.0998	0.0677094	0.204671	0.162391	0.770017	NA
FUN_000162-T1	FUN_000162-T1		FUN_005472-T1|100.0|3.1e-280		FUN_000162-T1	1.3e-12|WP_092193472.1 argininosuccinate synthase [Desulfomicrobium norvegicum]<>SFL99695.1 argininosuccinate synthase [Desulfomicrobium norvegicum]	3.7e-12|WP_066446873.1 argininosuccinate synthase [Candidatus Stoquefichus sp. KLE1796]<>KXU49925.1 argininosuccinate synthase [Candidatus Stoquefichus sp. KLE1796]	4.8e-12|PKN40096.1 argininosuccinate synthase [Deltaproteobacteria bacterium HGW-Deltaproteobacteria-18]		GO:0004055	GO:0006526	GO:0005524							PF00764,Arginosuccinate synthase									3.62073	0.597236	0.0951104	0.19454	0.527762	0.149809	0.284002	0.829132	0.0563992	0.123928	0.709078	0.136804	0.232843	0.701689	0.105978	0.262831	0.765539	0.10837	0.2804	0.35888	0.419881	0.653201
FUN_000163-T1	FUN_000163-T1		FUN_005471-T1|100.0|2.3e-68	FUN_005471-T1|100.0|6.0e-08	FUN_000163-T1	1.1e-33|OJW72965.1 hypothetical protein BGO68_02610 [Candidatus Amoebophilus sp. 36-38]	2.5e-33|XP_001011357.1 tetratricopeptide repeat protein [Tetrahymena thermophila SB210]<>EAR91112.1 tetratricopeptide repeat protein [Tetrahymena thermophila SB210]	9.5e-33|WP_012473088.1 tetratricopeptide repeat protein [Candidatus Amoebophilus asiaticus]<>ACE06324.1 hypothetical protein Aasi_0966 [Candidatus Amoebophilus asiaticus 5a2]		GO:0005515									PF13424,Tetratricopeptide repeat	PF13432,Tetratricopeptide repeat								3.33818	-0.929873	0.0131658	0.0401639	-1.11288	0.00395035	0.0154125	0.106005	0.804146	0.894423	-0.0541141	0.909777	0.967025	-0.119125	0.78185	0.88495	-0.121138	0.800674	0.920464	0.162225	0.700109	0.847997
FUN_000164-T1	FUN_000164-T1		FUN_005470-T1|100.0|1.7e-189		FUN_000164-T1																							1.83221	0.729353	0.105339	0.210481	0.697424	0.131517	0.257482	0.299335	0.575489	0.720884	-0.0383043	0.954419	0.999041	0.212496	0.690259	0.829302	0.0311897	0.965414	1	-0.0553489	0.918247	0.962911
FUN_000165-T1	FUN_000165-T1				FUN_000165-T1	2.7e-78|ACD54717.1 NHL repeat containing protein-like protein [Adineta vaga]																						0.183261	-0.0066599	0.988012	0.994066	0.0285599	0.962579	1	0.103483	0.78128	0.878773	1.41738	0.147206	0.246262	0.174111	0.640393	NA	2.2969	0.0122416	0.0600758	0.0567831	0.878909	NA
FUN_000166-T1	FUN_000166-T1				FUN_000166-T1																							0	NA	NA	NA	0	1	1	NA	NA	NA	0	1	1	NA	NA	NA	0	1	1	NA	NA	NA
FUN_000167-T1	FUN_000167-T1		FUN_005465-T1|100.0|5.2e-127		FUN_000167-T1	7.4e-125|ACD54721.1 unknown [Adineta vaga]																						3.25447	-0.0600239	0.854762	0.921007	-0.165863	0.580303	0.73597	0.353224	0.375948	0.533032	0.228515	0.549078	0.673173	-0.416746	0.329557	0.546417	-0.477533	0.281488	0.515192	-0.492386	0.253704	0.492283
FUN_000168-T1	FUN_000168-T1		FUN_005463-T1|100.0|4.9e-35		FUN_000168-T1					GO:0006629	GO:0008081																	1.05743	-1.08448	0.0358628	0.0905155	-1.41552	0.0103849	0.0346299	-0.600097	0.27862	0.428212	-1.0787	0.145568	0.244161	-0.675591	0.222042	0.428726	-1.01763	0.173397	0.379982	0.50305	0.344593	0.585691
FUN_000169-T1	FUN_000169-T1		FUN_005461-T1|100.0|3.5e-123		FUN_000169-T1																							0.477039	0.17695	0.767103	0.865626	0.40259	0.597285	0.750088	0.983407	0.0983692	0.191801	1.80258	0.038123	0.0822488	0.93719	0.115905	0.27896	1.87067	0.0326537	0.122754	0.571617	0.333597	NA
FUN_000170-T1	FUN_000170-T1		FUN_005460-T1|100.0|3.7e-127		FUN_000170-T1	8.6e-68|ACD54645.1 short-chain dehydrogenase/reductase-like protein [Adineta vaga]	3.3e-67|ACD54621.1 short-chain dehydrogenase/reductase-like protein [Adineta vaga]	3.1e-65|WP_074317782.1 glucose 1-dehydrogenase [Singulisphaera sp. GP187]<>SIO67453.1 NAD(P)-dependent dehydrogenase, short-chain alcohol dehydrogenase family [Singulisphaera sp. GP187]											PF13561,Enoyl-(Acyl carrier protein) reductase									0.326238	-0.160155	0.778777	0.873322	-0.602477	0.52122	0.685688	-0.224769	0.652756	0.784152	-2.2289	0.0874607	0.163282	0.0929455	0.852905	NA	0.666387	0.547447	0.747957	-0.242234	0.627748	NA
FUN_000171-T1	FUN_000171-T1		FUN_000122-T1|100.0|9.4e-06		FUN_000171-T1	3.0e-183|ACD54718.1 natterin-like protein [Adineta vaga]	5.6e-12|PWA24186.1 hypothetical protein CCH79_00016246 [Gambusia affinis]	9.5e-12|PYX92692.1 hypothetical protein DMG67_06110 [Acidobacteria bacterium]											PF01419,Jacalin-like lectin domain	PF03318,Clostridium epsilon toxin ETX/Bacillus mosquitocidal toxin MTX2	PF14295,PAN domain							11.2066	-0.608145	0.00527265	0.0189611	-0.734486	0.000568882	0.00294855	-0.749549	0.0142703	0.0406913	-1.07412	0.000667931	0.00271422	0.0282726	0.915692	0.9567	0.0103657	0.969303	1	-0.0917312	0.735581	0.869657
FUN_000172-T1	FUN_000172-T1		FUN_005458-T1|100.0|1.8e-79		FUN_000172-T1																							0.910774	-0.486691	0.36943	0.535809	-0.663634	0.270606	0.433114	-0.546703	0.341497	0.49661	-0.98069	0.262925	0.390095	0.0472067	0.934427	0.966609	0.275724	0.705086	0.861106	-0.292791	0.610591	0.793616
FUN_000173-T1	FUN_000173-T1				FUN_000173-T1	5.7e-128|ACD54717.1 NHL repeat containing protein-like protein [Adineta vaga]																						0.859775	-0.523229	0.347147	0.512218	-0.908547	0.152733	0.287915	0.204355	0.724554	0.838442	-0.0324778	0.964758	1	0.797665	0.165558	0.353638	1.10203	0.102489	0.269733	0.681508	0.237041	NA
FUN_000174-T1	FUN_000174-T1		FUN_005457-T1|97.6|7.7e-65		FUN_000174-T1	1.7e-57|ACD54718.1 natterin-like protein [Adineta vaga]	1.1e-08|XP_014872285.1 PREDICTED: natterin-3-like [Poecilia latipinna]	2.8e-07|XP_014861300.1 PREDICTED: natterin-3-like [Poecilia mexicana]											PF03318,Clostridium epsilon toxin ETX/Bacillus mosquitocidal toxin MTX2									0.761295	-0.53652	0.349897	0.515347	-0.834809	0.195624	0.346955	0.0568115	0.923034	0.966931	0.0973575	0.90388	0.96242	-0.448777	0.443613	0.650989	-0.729917	0.421068	0.652475	-0.150741	0.797573	NA
FUN_000175-T1	FUN_000175-T1		FUN_005456-T1|100.0|0.0e+00		FUN_000175-T1	0.0e+00|ACD54716.1 TPR repeat containing protein-like protein [Adineta vaga]	7.6e-59|ACI90376.1 TPR repeat containing protein-like protein [Philodina roseola]	8.2e-53|ACD54747.1 tetratricopeptide 2-like protein [Adineta vaga]		GO:0005515									PF13424,Tetratricopeptide repeat									23.0797	0.360163	0.0340677	0.0869407	0.245543	0.152681	0.287852	-1.10717	4.2267e-05	0.000300043	-1.42494	8.2584e-07	8.17373e-06	-0.912177	0.000413068	0.00358548	-0.988115	0.000324023	0.00331279	0.268001	0.241571	0.478657
FUN_000176-T1	FUN_000176-T1				FUN_000176-T1																							2.89724	0.431595	0.225646	0.375074	0.332753	0.335413	0.505462	-1.51753	0.00267187	0.0101686	-2.74708	0.000198463	0.000963838	-0.458365	0.325891	0.542977	-0.537886	0.310578	0.541731	-0.205989	0.652906	0.818668
FUN_000177-T1	FUN_000177-T1		FUN_005454-T1|100.0|5.4e-263		FUN_000177-T1	7.3e-260|ACD54715.1 unknown [Adineta vaga]																						0.194989	-0.0876229	0.854074	0.920622	-0.614211	0.467375	0.637418	0.0529087	0.895666	0.952704	0.779181	0.428744	0.567402	-0.0532088	0.895078	NA	-0.316587	0.789812	0.9139	-0.00449407	0.991113	NA
FUN_000178-T1	FUN_000178-T1		FUN_005452-T1|100.0|2.4e-76		FUN_000178-T1	1.1e-39|GAW23733.1 hypothetical protein ANO14919_133080 [fungal sp. No.14919]	1.5e-38|GAP90219.1 putative urea active transporter [Rosellinia necatrix]	4.5e-38|OTB17167.1 hypothetical protein K445DRAFT_316660 [Daldinia sp. EC12]																				5.67929	-0.827095	0.00467423	0.0171436	-0.964204	0.000973653	0.00467611	-0.450577	0.223607	0.363629	-0.6613	0.0977632	0.178587	0.145258	0.676407	0.820321	0.217474	0.54757	0.748038	0.309611	0.368372	0.608137
FUN_000179-T1	FUN_000179-T1		FUN_005449-T1|100.0|0.0e+00		FUN_000179-T1	0.0e+00|ACD54712.1 galactocerebrosidase-like protein [Adineta vaga]	0.0e+00|ACD54702.1 galactosylceramidase [Adineta vaga]	8.9e-155|XP_002734950.1 PREDICTED: galactocerebrosidase-like [Saccoglossus kowalevskii]	K01202	GO:0006683	GO:0004336	GO:0003824							PF02057,Glycosyl hydrolase family 59	PF17387,Glycosyl hydrolase family 59 central domain								177.256	1.03093	0.00629194	0.0219186	1.03219	0.0112675	0.0369499	-1.40687	0.00254663	0.00976878	-2.26098	0.000987504	0.00378805	0.18331	0.693293	0.831128	0.251873	0.659899	0.831652	-0.114278	0.805843	0.908504
FUN_000180-T1	FUN_000180-T1		FUN_005448-T1|96.2|6.8e-52		FUN_000180-T1	8.5e-07|PDM63030.1 cytochrome P450 [Pristionchus pacificus]	2.5e-06|XP_013384990.1 putative cytochrome P450 CYP13A4 [Lingula anatina]	2.5e-06|XP_023932293.1 cytochrome P450 3A29-like [Lingula anatina]		GO:0005506	GO:0016705	GO:0055114	GO:0020037						PF00067,Cytochrome P450									0	NA	NA	NA	0	1	1	NA	NA	NA	0	1	1	NA	NA	NA	0	1	1	NA	NA	NA
FUN_000181-T1	FUN_000181-T1	HGT			FUN_000181-T1	1.3e-66|ACD54701.1 GCN5-related N-acetyltransferase-like protein [Adineta vaga]	6.0e-19|WP_012287344.1 GNAT family N-acetyltransferase [Caulobacter sp. K31]<>ABZ72447.1 GCN5-related N-acetyltransferase [Caulobacter sp. K31]	1.8e-15|OJU11763.1 hypothetical protein BGN86_03885 [Caulobacterales bacterium 68-7]		GO:0008080									PF00583,Acetyltransferase (GNAT) family									0.0993895	-0.0365204	0.903739	NA	-1.08105	0.105381	0.219585	-0.0172818	0.944701	0.978326	-1.08105	0.275095	0.404281	-0.0203536	0.934892	NA	-1.08105	0.285867	0.519197	0.0105015	0.96638	NA
FUN_000182-T1	FUN_000182-T1		FUN_005446-T1|95.8|2.7e-279		FUN_000182-T1	2.1e-216|ACD54711.1 hypothetical protein [Adineta vaga]	1.0e-125|ACD54710.1 NHL repeat containing hypothetical protein RRC374-like protein [Adineta vaga]	2.3e-117|ACD54700.1 NHL repeat containing protein [Adineta vaga]		GO:0005515									PF13181,Tetratricopeptide repeat	PF13374,Tetratricopeptide repeat								1.18373	-1.19269	0.0225609	0.0624316	-1.53492	0.00837564	0.0290279	-1.00778	0.0713391	0.149177	-1.84048	0.0341702	0.0750907	-0.104952	0.848824	0.923193	0.0643293	0.918095	0.988662	0.207168	0.704642	0.850772
FUN_000183-T1	FUN_000183-T1				FUN_000183-T1	4.5e-96|ACD54709.1 hypothetical protein [Adineta vaga]	6.7e-23|PDH43866.1 hypothetical protein CNE34_04910 [Rhodothermaeota bacterium MED-G18]	1.1e-22|WP_118975319.1 T9SS C-terminal target domain-containing protein [Taibaiella koreensis]																				6.20423	-0.488587	0.153028	0.281397	-0.63007	0.0864516	0.188059	1.02112	0.00945815	0.0290089	0.942129	0.0294165	0.0662615	0.936209	0.0170459	0.0703958	1.05359	0.0142721	0.0672282	0.805341	0.0414313	0.157848
FUN_000184-T1	FUN_000184-T1		FUN_005443-T1|100.0|0.0e+00		FUN_000184-T1	0.0e+00|ACD54708.1 beta-D-galactosidase-like protein [Adineta vaga]	0.0e+00|ACD54699.1 beta-D-galactosidase [Adineta vaga]	3.4e-134|POM60369.1 Beta-galactosidase [Phytophthora palmivora var. palmivora]		GO:0005975	GO:0004553								PF01301,Glycosyl hydrolases family 35									178.568	1.27022	2.44069e-05	0.000179435	1.22717	0.00014834	0.000917237	-0.996143	0.0110459	0.0329949	-1.49944	0.00365493	0.0114574	0.213091	0.584692	0.758824	0.215994	0.635415	0.814921	0.617555	0.112905	0.302425
FUN_000185-T1	FUN_000185-T1		FUN_005442-T1|100.0|5.8e-75		FUN_000185-T1																							1.18405	1.09958	0.0248156	0.0674841	1.11955	0.0181902	0.0548511	-0.10409	0.855268	0.928531	-0.774917	0.365932	0.501623	0.504352	0.370264	0.585811	0.626505	0.360682	0.594202	0.0227854	0.96806	0.986622
FUN_000186-T1	FUN_000186-T1		FUN_005441-T1|100.0|6.3e-103		FUN_000186-T1	2.2e-31|RMZ98102.1 low choriolytic enzyme-like [Brachionus plicatilis]	6.0e-29|RNA43350.1 zinc metallo ase nas-15-like [Brachionus plicatilis]	3.0e-28|XP_022523896.1 low choriolytic enzyme-like [Astyanax mexicanus]<>XP_007244960.2 low choriolytic enzyme-like [Astyanax mexicanus]		GO:0006508	GO:0004222	GO:0008270	GO:0008237						PF01400,Astacin (Peptidase family M12A)									1.13666	-0.424261	0.428449	0.593743	-0.664382	0.222236	0.381379	-0.717628	0.209652	0.345741	-1.47203	0.0857009	0.160532	-0.438517	0.44384	0.651219	-0.603082	0.42924	0.660308	-0.984754	0.0847315	0.253261
FUN_000187-T1	FUN_000187-T1		FUN_005440-T1|100.0|1.4e-221		FUN_000187-T1	1.4e-144|ACD54698.1 unknown [Adineta vaga]	3.3e-13|SBO90707.1 predicted protein [Nonomuraea gerenzanensis]	1.2e-10|XP_019957915.1 PREDICTED: Golgi-associated plant pathogenesis-related protein 1-like [Paralichthys olivaceus]											PF00188,Cysteine-rich secretory protein family	PF14295,PAN domain								1.10751	-0.312074	0.559612	0.709449	-0.558357	0.330067	0.49967	-0.181359	0.751132	0.85794	-0.870773	0.299496	0.42868	-0.252217	0.659079	0.809068	-0.814953	0.336697	0.568911	1.33403	0.0155348	0.0798447
FUN_000188-T1	FUN_000188-T1		FUN_005439-T1|100.0|1.7e-111		FUN_000188-T1																							4.47696	0.185752	0.552847	0.70435	0.0733338	0.808331	0.909001	-0.581811	0.173294	0.298676	-0.946781	0.0481415	0.0996714	-1.25128	0.00530867	0.0287383	-1.72204	0.00164545	0.0125779	-0.61367	0.146938	0.354874
FUN_000189-T1	FUN_000189-T1		FUN_005438-T1|100.0|3.7e-157		FUN_000189-T1	1.1e-100|ACD54694.1 GIMAP7 GTPase [Adineta vaga]																						0.838443	-1.14732	0.0470868	0.112229	-1.57745	0.0217094	0.0632277	-1.49574	0.00904237	0.0279535	-3.83788	0.00202304	0.00691772	-0.806017	0.167556	0.356733	-0.921915	0.317485	0.54864	-0.942639	0.10572	NA
FUN_000190-T1	FUN_000190-T1		FUN_005437-T1|100.0|4.7e-92		FUN_000190-T1																							5.76284	0.459941	0.211052	0.35726	0.414694	0.302166	0.468599	0.00869322	0.985055	0.996638	-0.400746	0.499272	0.626707	1.15822	0.00777166	0.0388554	1.30973	0.00779051	0.0427004	0.432811	0.33597	0.577367
FUN_000191-T1	FUN_000191-T1		FUN_005436-T1|100.0|3.3e-174		FUN_000191-T1	9.2e-169|ACD54693.1 unknown [Adineta vaga]				GO:0016021																		0.539101	0.539378	0.374823	0.541403	0.749947	0.31592	0.483788	-0.0309955	0.957216	0.983968	-0.3226	0.76105	0.854202	-0.238642	0.678997	0.822194	-0.968743	0.405321	0.637959	-0.435397	0.448026	NA
FUN_000192-T1	FUN_000192-T1	HGT			FUN_000192-T1	3.2e-136|ACD54691.1 DUF1628-like protein [Adineta vaga]	2.7e-135|ACD54690.1 putative lipoprotein-like protein [Adineta vaga]	6.9e-62|GBG24284.1 Proteasome activator complex subunit 3 [Hondaea fermentalgiana]											PF13385,Concanavalin A-like lectin/glucanases superfamily									3.43733	-0.138426	0.703728	0.821032	-0.251362	0.495573	0.662858	-0.382193	0.407826	0.56589	-0.792476	0.149674	0.249372	0.28385	0.510933	0.705249	0.307249	0.512938	0.719384	0.185614	0.669917	0.828932
FUN_000193-T1	FUN_000193-T1	HGT			FUN_000193-T1	8.7e-29|OJY23062.1 hypothetical protein BGO98_46605 [Myxococcales bacterium 68-20]	2.5e-28|PKN27562.1 hypothetical protein CVU65_02085 [Deltaproteobacteria bacterium HGW-Deltaproteobacteria-22]	5.6e-28|PZM92905.1 hypothetical protein DIU72_04695 [Proteobacteria bacterium]																				0.965254	0.443749	0.421264	0.586771	0.523476	0.408831	0.581104	0.609352	0.29817	0.449797	0.399201	0.644827	0.759113	0.866663	0.137683	0.313211	1.09983	0.168961	0.373111	1.24592	0.0318317	0.132342
FUN_000194-T1	FUN_000194-T1				FUN_000194-T1	6.0e-69|ACD54780.1 NHL repeat containing protein-like protein, partial [Philodina roseola]	1.7e-47|ADB40701.1 NHL repeat containing protein [Spirosoma linguale DSM 74]	3.8e-47|WP_078830413.1 T9SS C-terminal target domain-containing protein [Sediminibacterium ginsengisoli]<>SJZ53423.1 Por secretion system C-terminal sorting domain-containing protein [Sediminibacterium ginsengisoli]		GO:0005515									PF01436,NHL repeat									30.9835	0.014584	0.927806	0.960875	-0.107646	0.516936	0.681769	-0.522921	0.0236875	0.0615095	-0.790765	0.00147198	0.00531029	-0.342256	0.12668	0.296236	-0.379799	0.111531	0.285693	0.372183	0.079868	0.244141
FUN_000195-T1	FUN_000195-T1		FUN_005431-T1|100.0|9.2e-99		FUN_000195-T1																							4.05124	-0.863332	0.00749708	0.0253429	-1.00503	0.00173978	0.00768983	-1.87422	4.85892e-05	0.000338326	-2.7823	2.45411e-06	2.12533e-05	-0.313367	0.420474	0.630988	-0.287619	0.484929	0.697374	0.233107	0.529659	0.739713
FUN_000196-T1	FUN_000196-T1		FUN_005430-T1|100.0|1.6e-101		FUN_000196-T1																							5.53207	-1.52593	4.13902e-06	3.72712e-05	-1.73153	6.15544e-07	6.598e-06	-1.13736	0.00578648	0.0192623	-1.50149	0.00189136	0.00652845	-0.515771	0.182625	0.377729	-0.518418	0.22858	0.451194	-0.371676	0.332083	0.573126
FUN_000197-T1	FUN_000197-T1		FUN_005429-T1|100.0|2.7e-96		FUN_000197-T1																							5.31554	-0.302005	0.321305	0.4847	-0.4237	0.186946	0.336078	-1.5539	0.000411391	0.00211162	-2.20385	8.05592e-05	0.000445208	-0.378475	0.33314	0.550416	-0.401465	0.368576	0.601859	-0.929344	0.0233819	0.107105
FUN_000198-T1	FUN_000198-T1		FUN_005428-T1|100.0|2.6e-304		FUN_000198-T1	4.1e-60|ACD54597.1 TPR repeat containing protein-like protein [Adineta vaga]	8.1e-40|ACD54716.1 TPR repeat containing protein-like protein [Adineta vaga]	2.4e-28|WP_120486959.1 tetratricopeptide repeat protein [Anaerotruncus sp. 1XD22-93]<>RKJ75766.1 tetratricopeptide repeat protein [Anaerotruncus sp. 1XD22-93]		GO:0005576	GO:0009405	GO:0005515							PF03496,ADP-ribosyltransferase exoenzyme	PF13374,Tetratricopeptide repeat	PF13424,Tetratricopeptide repeat							16.3245	-0.420324	0.0448105	0.108025	-0.552931	0.00956841	0.0323953	-0.381272	0.178142	0.304867	-0.638953	0.0341785	0.0750977	0.172213	0.520679	0.712446	0.178974	0.518037	0.723703	-0.215076	0.435698	0.66717
FUN_000199-T1	FUN_000199-T1	HGT	FUN_005427-T1|100.0|0.0e+00		FUN_000199-T1	9.9e-91|PRP85852.1 hypothetical protein PROFUN_06126 [Planoprotostelium fungivorum]	3.0e-87|PRP76943.1 OPT oligopeptide transporter [Planoprotostelium fungivorum]	1.5e-83|OZJ07038.1 hypothetical protein BZG36_00095 [Bifiguratus adelaidae]		GO:0055085									PF03169,OPT oligopeptide transporter protein									18.6579	-1.04262	1.73249e-07	2.12338e-06	-1.17275	1.77715e-08	2.62956e-07	-1.31951	3.36631e-06	3.21299e-05	-1.63291	2.20568e-07	2.48646e-06	-0.379538	0.137888	0.313384	-0.389989	0.156815	0.354978	-0.419867	0.101958	0.283952
FUN_000200-T1	FUN_000200-T1		FUN_005426-T1|100.0|1.6e-116		FUN_000200-T1																							20.7458	-1.09146	1.15518e-06	1.17864e-05	-1.24407	1.86951e-07	2.24961e-06	-1.63068	3.33588e-07	4.01366e-06	-2.0286	6.04916e-08	7.70071e-07	-0.423153	0.143387	0.321436	-0.444204	0.163362	0.364853	-0.213936	0.454868	0.683742
FUN_000201-T1	FUN_000201-T1				FUN_000201-T1	4.5e-08|XP_017488292.1 PREDICTED: lysine-specific demethylase 4C-like [Rhagoletis zephyria]	4.5e-08|XP_019701575.1 PREDICTED: lysine-specific demethylase JMJ706-like [Elaeis guineensis]			GO:0003676									PF02373,JmjC domain, hydroxylase									3.70145	0.0738635	0.82752	0.904649	-0.00240898	0.999165	1	-0.589298	0.194411	0.326008	-1.08065	0.042955	0.0907976	0.51004	0.2084	0.410938	0.571556	0.168307	0.372057	-0.381239	0.385937	0.62375
FUN_000202-T1	FUN_000202-T1		FUN_011231-T1|97.3|8.4e-55		FUN_000202-T1																							0.115393	-0.00784679	0.981853	NA	0.0482249	0.954671	1	0.00234906	0.993444	1	-0.629055	0.441053	0.575094	-0.00182471	0.994907	NA	-0.629055	0.451291	0.671058	-0.00161635	0.995489	NA
FUN_000203-T1	FUN_000203-T1		FUN_005423-T1|100.0|0.0e+00		FUN_000203-T1	6.8e-226|XP_012936336.1 PREDICTED: multidrug resistance protein 1A-like isoform X1 [Aplysia californica]	7.5e-225|XP_012936337.1 PREDICTED: multidrug resistance protein 1A-like isoform X2 [Aplysia californica]	8.3e-224|XP_026140629.1 multidrug resistance protein 1-like isoform X1 [Carassius auratus]		GO:0016887	GO:0016021	GO:0042626	GO:0005524	GO:0055085					PF00005,ABC transporter	PF00664,ABC transporter transmembrane region								38.9871	-0.913035	9.96605e-13	3.29448e-11	-1.04135	2.12721e-16	1.20918e-14	-1.19768	2.6687e-10	5.40497e-09	-1.46209	2.35268e-14	7.99015e-13	-0.298682	0.0715007	0.200025	-0.312834	0.0607957	0.189954	-0.402853	0.0162897	0.0826686
FUN_000204-T1	FUN_000204-T1		FUN_005422-T1|100.0|1.4e-182		FUN_000204-T1	2.4e-92|WP_067578101.1 amidinotransferase [Nocardia terpenica]<>KZM69959.1 amidinotransferase [Nocardia terpenica]	5.3e-92|WP_098696751.1 amidinotransferase [Nocardia terpenica]<>ATL69742.1 amidinotransferase [Nocardia terpenica]	5.9e-91|KPJ82936.1 amidinotransferase [Gemmatimonas sp. SG8_23]											PF02274,Amidinotransferase									23.7156	-0.823349	1.12361e-05	9.02323e-05	-0.955601	6.47509e-07	6.90918e-06	-1.13181	2.05823e-05	0.000161246	-1.41154	9.65658e-07	9.38719e-06	-1.43437	1.10071e-07	2.50373e-06	-1.52936	1.89137e-07	4.66819e-06	-1.42636	1.29123e-07	5.06253e-06
FUN_000205-T1	FUN_000205-T1	HGT	FUN_005421-T1|100.0|0.0e+00		FUN_000205-T1	5.9e-208|ACD54725.1 TrkA monooxygenase/FAD dependent oxidoreductase [Adineta vaga]	2.9e-186|RLT40562.1 NAD(P)/FAD-dependent oxidoreductase [Chloroflexi bacterium]	6.4e-186|PYM27810.1 cyclohexanone monooxygenase [Candidatus Rokubacteria bacterium]<>PYN19946.1 cyclohexanone monooxygenase [Candidatus Rokubacteria bacterium]											PF13738,Pyridine nucleotide-disulphide oxidoreductase									18.4829	-0.623737	0.00362583	0.0138248	-0.771643	0.000293849	0.00166232	-1.70793	9.41086e-08	1.25104e-06	-2.07321	4.64308e-09	7.45043e-08	-1.71354	5.51262e-08	1.32697e-06	-1.85909	8.5421e-08	2.28449e-06	-1.36151	8.04397e-06	0.000184201
FUN_000206-T1	FUN_000206-T1		FUN_005419-T1|100.0|0.0e+00		FUN_000206-T1	4.7e-78|ORZ14038.1 pyridoxal-dependent decarboxylase [Absidia repens]	6.1e-78|RDD43310.1 Ornithine decarboxylase [Trichoplax sp. H2]	1.4e-77|XP_020623629.1 ornithine decarboxylase-like [Orbicella faveolata]	K01586	GO:0003824	GO:0006596								PF00278,Pyridoxal-dependent decarboxylase, C-terminal sheet domain	PF02784,Pyridoxal-dependent decarboxylase, pyridoxal binding domain								50.1294	-0.171093	0.418064	0.583712	-0.323824	0.12722	0.251106	-0.94506	0.00125277	0.00537752	-1.2647	0.000121152	0.000631275	-1.09181	0.000193522	0.00188821	-1.21408	0.00021739	0.00236638	-0.408701	0.153167	0.363903
FUN_000207-T1	FUN_000207-T1		FUN_005418-T1|100.0|2.5e-301		FUN_000207-T1	2.3e-39|WP_048869994.1 NAD-dependent epimerase/dehydratase family protein [Scytonema tolypothrichoides]<>KIJ82614.1 polyketide synthase [Scytonema tolypothrichoides VB-61278]		5.6e-38|WP_027403734.1 NAD-dependent epimerase/dehydratase family protein [Aphanizomenon flos-aquae]											PF07993,Male sterility protein									19.9824	-0.389331	0.0747167	0.161402	-0.497392	0.0314515	0.085354	-0.546106	0.066543	0.141207	-0.810994	0.0154875	0.0389044	-1.06626	0.000496462	0.0041816	-1.17888	0.000769	0.00680794	-0.458547	0.11795	0.310433
FUN_000208-T1	FUN_000208-T1		FUN_005416-T1|97.2|2.5e-30		FUN_000208-T1	0.0e+00|ACD54728.1 non-ribosomal peptide synthetase, NRPS-like protein [Adineta vaga]	0.0e+00|ACD54724.1 non-ribosomal peptide synthetase-like protein [Adineta vaga]	9.8e-174|WP_017308082.1 non-ribosomal peptide synthetase [Fischerella sp. PCC 9339]<>DAB41917.1 TPA_exp: ArzO - NRPS (Cy, A, Ox, PCP) [Fischerella sp. PCC 9339]	K04788	GO:0003824									PF00501,AMP-binding enzyme	PF00668,Condensation domain								1.30678	0.381976	0.409158	0.574945	0.388123	0.362383	0.533305	-0.710189	0.19733	0.329637	-1.32667	0.0818238	0.154442	-0.305112	0.574816	0.752542	-0.378231	0.571842	0.767161	-0.4646	0.395181	0.63211
FUN_000209-T1	FUN_000209-T1		FUN_005413-T1|99.5|7.6e-232		FUN_000209-T1	2.8e-08|WP_003343538.1 non-ribosomal peptide synthetase [Brevibacillus laterosporus]<>CCF15396.1 gramicidin S synthase 2 [Brevibacillus laterosporus GI-9]	3.1e-07|WP_121761397.1 non-ribosomal peptide synthetase [Corallococcus sp. AB038B]<>RKH96488.1 non-ribosomal peptide synthetase [Corallococcus sp. AB038B]	3.1e-07|WP_120593864.1 non-ribosomal peptide synthetase [Corallococcus sp. AB004]<>RKI49109.1 non-ribosomal peptide synthetase [Corallococcus sp. AB004]											PF00668,Condensation domain									0.461341	0.643338	0.288391	0.44849	0.965654	0.168389	0.310529	0.147576	0.799438	0.891702	0.0153027	0.996619	1	0.10247	0.86037	0.929228	0.0459448	0.969644	1	0.38287	0.514016	NA
FUN_000210-T1	FUN_000210-T1		FUN_005412-T1|100.0|8.7e-169		FUN_000210-T1																							5.90912	-0.0476309	0.860087	0.923919	-0.14088	0.605403	0.756196	-2.10917	2.57611e-06	2.53022e-05	-3.38476	2.1232e-08	3.01435e-07	-0.253625	0.47675	0.679473	-0.272654	0.478992	0.692489	-0.298114	0.405534	0.640467
FUN_000211-T1	FUN_000211-T1		FUN_005410-T1|100.0|4.2e-188		FUN_000211-T1					GO:0016021																		4.40341	-2.5257	4.90065e-12	1.42237e-10	-2.82288	2.37342e-15	1.14192e-13	-2.1873	9.42209e-07	1.02349e-05	-2.83034	6.57008e-08	8.30283e-07	-0.782868	0.0390547	0.129988	-0.743541	0.0578569	0.183606	-0.0780424	0.826842	0.918997
FUN_000212-T1	FUN_000212-T1		FUN_005405-T1|99.0|0.0e+00	FUN_005406-T1|100.0|0.0e+00	FUN_000212-T1	3.3e-221|KFH69034.1 hypothetical protein MVEG_05836 [Mortierella verticillata NRRL 6337]	1.1e-219|XP_021879051.1 glycoside hydrolase superfamily [Lobosporangium transversale]<>ORZ09781.1 glycoside hydrolase superfamily [Lobosporangium transversale]	7.7e-218|ORZ25155.1 glycoside hydrolase superfamily [Absidia repens]	K12373	GO:0016021	GO:0005975	GO:0004563	GO:0004553						PF00728,Glycosyl hydrolase family 20, catalytic domain	PF14845,beta-acetyl hexosaminidase like								85.6695	0.62496	0.0341327	0.0870464	0.552837	0.0825921	0.181663	-1.273	0.00104802	0.00463097	-1.83149	0.000452639	0.001942	0.737515	0.0536856	0.163257	0.85007	0.048078	0.160852	0.408988	0.285259	0.527567
FUN_000213-T1	FUN_000213-T1		FUN_005259-T1|97.4|1.4e-144	FUN_005403-T1|100.0|2.4e-149	FUN_000213-T1	9.4e-21|SIO91038.1 Beta-lactamase [Nocardiopsis sp. JB363]	9.4e-21|WP_087103421.1 serine hydrolase [Nocardiopsis sp. JB363]	1.6e-20|WP_077864807.1 serine hydrolase [Clostridium saccharobutylicum]<>OOM14555.1 putative penicillin-binding protein PbpX [Clostridium saccharobutylicum]											PF00144,Beta-lactamase									25.1464	-0.0715617	0.792954	0.88242	-0.226786	0.430411	0.602414	-1.32893	0.000345757	0.00182186	-1.77397	0.000145227	0.000734869	-0.713106	0.0487568	0.152494	-0.807433	0.0600613	0.18852	-0.24172	0.499345	0.71833
FUN_000214-T1	FUN_000214-T1		FUN_005403-T1|100.0|6.0e-84		FUN_000214-T1														PF00144,Beta-lactamase									19.579	-0.436228	0.052538	0.122454	-0.589012	0.00980733	0.0330333	-1.42015	1.15109e-05	9.59921e-05	-1.78641	1.34891e-06	1.26011e-05	-1.05876	0.000677187	0.00539869	-1.15364	0.00090191	0.00777422	-0.324107	0.278088	0.519634
FUN_000215-T1	FUN_000215-T1		FUN_005402-T1|100.0|2.0e-87		FUN_000215-T1																							27.7801	0.122442	0.420442	0.585949	0.00966505	0.949832	1	-0.650231	0.00411575	0.014542	-0.917276	8.80163e-05	0.000480735	-0.355674	0.0979431	0.248368	-0.387825	0.078703	0.226974	-0.202567	0.338356	0.579498
FUN_000216-T1	FUN_000216-T1	HGT	FUN_005264-T1|97.9|6.0e-52	FUN_005265-T1|95.9|7.5e-101	FUN_000216-T1	1.5e-85|KDQ08700.1 hypothetical protein BOTBODRAFT_165628 [Botryobasidium botryosum FD-172 SS1]	9.8e-85|PPR05141.1 hypothetical protein CVT26_012227 [Gymnopilus dilepis]	1.3e-84|RDB19405.1 hypothetical protein Hypma_013600 [Hypsizygus marmoreus]																				331.447	-0.161535	0.325177	0.488767	-0.262163	0.116953	0.235571	0.298208	0.186031	0.315459	0.0900878	0.699415	0.804338	0.0985411	0.662219	0.810951	0.0968637	0.678026	0.843077	0.0374121	0.868322	0.939568
FUN_000217-T1	FUN_000217-T1		FUN_005399-T1|100.0|3.0e-67		FUN_000217-T1																							1.5713	0.0302904	0.943297	0.969598	-0.0545809	0.893833	0.967216	-1.08868	0.0405387	0.0950221	-1.80725	0.0150737	0.0380329	-0.429127	0.404108	0.616091	-0.466036	0.449877	0.671058	-0.0221286	0.964977	0.985272
FUN_000218-T1	FUN_000218-T1				FUN_000218-T1	2.6e-103|ROL64417.1 hypothetical protein BK634_30155 [Pseudomonas chlororaphis]	1.5e-100|WP_090457829.1 hypothetical protein [Nitrosospira sp. Nsp1]<>SCX48750.1 Peptidoglycan/LPS O-acetylase OafA/YrhL, contains acyltransferase and SGNH-hydrolase domains [Nitrosospira sp. Nsp1]	7.7e-100|WP_107729731.1 acyltransferase [Nitrosospira sp. Nsp22]<>PTM64728.1 peptidoglycan/LPS O-acetylase OafA/YrhL [Nitrosospira sp. Nsp22]		GO:0016020	GO:0016747	GO:0004970	GO:0015276						PF01757,Acyltransferase family	PF10613,Ligated ion channel L-glutamate- and glycine-binding site								45.7853	-0.745297	2.24867e-05	0.000166939	-0.864417	5.88914e-06	5.09867e-05	-0.263336	0.265643	0.413532	-0.501717	0.0604722	0.120392	-0.813046	0.000741946	0.00583312	-0.866364	0.00174777	0.0131878	-0.522117	0.0281045	0.121461
FUN_000219-T1	FUN_000219-T1		FUN_005268-T1|98.2|6.1e-197	FUN_005397-T1|100.0|5.3e-201	FUN_000219-T1		7.7e-73|KRO35653.1 hypothetical protein ABR57_02655 [Acidimicrobium sp. BACL17 MAG-120924-bin0]	1.8e-69|KRO63684.1 hypothetical protein ABR76_00680, partial [Acidimicrobiia bacterium BACL6 MAG-121220-bin61]											PF00144,Beta-lactamase									68.9927	-0.0988209	0.712793	0.827109	-0.206324	0.471134	0.640327	-1.00736	0.00487155	0.0167285	-1.41083	0.00164247	0.0058142	1.19546	0.000636301	0.00512215	1.37108	0.000201557	0.00223031	0.416332	0.236126	0.472027
FUN_000220-T1	FUN_000220-T1		FUN_005396-T1|100.0|7.1e-88		FUN_000220-T1																							0.577161	0.71026	0.242614	0.394885	1.06076	0.1681	0.310094	0.381597	0.512139	0.666248	0.51333	0.62003	0.737975	0.167892	0.772639	0.879078	0.0182351	0.963386	1	0.563199	0.33684	NA
FUN_000221-T1	FUN_000221-T1		FUN_005395-T1|100.0|4.2e-235		FUN_000221-T1	1.4e-41|ACD54614.1 VIP2 [Adineta vaga]	1.9e-41|ACD54639.1 VIP2 [Adineta vaga]	3.2e-17|ACD54695.1 ankyrin repeat protein-like protein [Adineta vaga]		GO:0006471	GO:0005515	GO:0003956							PF01129,NAD:arginine ADP-ribosyltransferase	PF12796,Ankyrin repeats (3 copies)								8.66324	-0.0172677	0.937809	0.966383	-0.128581	0.556861	0.716747	-2.07512	6.56449e-08	8.93142e-07	-2.61799	8.03883e-10	1.49058e-08	-1.88771	2.58798e-07	5.39617e-06	-2.12515	1.1721e-07	3.03008e-06	-1.07326	0.00108192	0.010941
FUN_000222-T1	FUN_000222-T1		FUN_005394-T1|100.0|2.8e-52		FUN_000222-T1																							0.0235031	-0.0250657	0.933845	NA	-0.617957	0.254573	0.414596	-0.0122479	0.960792	NA	-0.617957	0.442976	0.575302	-0.0153197	0.95097	NA	-0.617957	0.453194	0.671058	-0.0151664	0.95146	NA
FUN_000223-T1	FUN_000223-T1		FUN_005393-T1|100.0|9.9e-79		FUN_000223-T1					GO:0030246									PF02140,Galactose binding lectin domain									34.5067	0.844738	0.000149429	0.000886637	0.787427	0.000714871	0.00357861	-0.0867927	0.775998	0.875292	-0.324357	0.342801	0.477327	-0.643945	0.0378753	0.127026	-0.730054	0.040054	0.14201	0.115985	0.700617	0.848311
FUN_000224-T1	FUN_000224-T1	HGT	FUN_005389-T1|100.0|0.0e+00		FUN_000224-T1	8.3e-51|OMJ93244.1 hypothetical protein SteCoe_3822 [Stentor coeruleus]	7.0e-50|OMJ93243.1 hypothetical protein SteCoe_3821 [Stentor coeruleus]	2.6e-44|KOO22087.1 protein deltex-2 [Chrysochromulina sp. CCMP291]	K18047	GO:0016311	GO:0006470	GO:0006471	GO:0008138	GO:0003956					PF00581,Rhodanese-like domain	PF00782,Dual specificity phosphatase, catalytic domain	PF01129,NAD:arginine ADP-ribosyltransferase							67.3202	-0.0924202	0.580981	0.727409	-0.180854	0.340389	0.510599	-0.250478	0.278095	0.427578	-0.507727	0.0647019	0.127324	0.328145	0.146123	0.325402	0.31955	0.214984	0.43414	-0.1145	0.616614	0.797494
FUN_000225-T1	FUN_000225-T1				FUN_000225-T1																							0.0229569	0	1	NA	0	1	1	0	1	NA	0	1	1	0.0300218	0.904088	NA	2.11531	0.0193467	0.0838236	0	1	NA
FUN_000226-T1	FUN_000226-T1		FUN_005386-T1|100.0|1.3e-122		FUN_000226-T1																							2.75102	-0.548489	0.236936	0.388596	-0.671366	0.224091	0.383804	-1.16172	0.0310985	0.0765531	-1.69913	0.0470967	0.097866	-1.35556	0.0119578	0.0539316	-1.86927	0.0325789	0.122577	-1.14415	0.033252	0.136382
FUN_000227-T1	FUN_000227-T1				FUN_000227-T1																							1.15586	0.523047	0.269706	0.426728	0.497834	0.271265	0.433627	0.392783	0.471589	0.627665	0.299192	0.635843	0.751425	0.154945	0.777173	0.88189	0.158429	0.808929	0.925868	0.834176	0.117357	0.309437
FUN_000228-T1	FUN_000228-T1		FUN_005385-T1|100.0|1.3e-149		FUN_000228-T1	1.5e-81|ACD54687.1 TPR repeat containing protein-like protein [Adineta vaga]	3.8e-48|KZT51675.1 hypothetical protein CALCODRAFT_122946 [Calocera cornea HHB12733]	1.1e-47|KZT51176.1 hypothetical protein CALCODRAFT_503875 [Calocera cornea HHB12733]											PF17784,Sulfotransferase domain									54.618	3.74792	9.94195e-101	9.22414e-97	3.70414	4.60819e-103	6.78441e-99	3.41664	2.50721e-54	4.74615e-52	3.28604	2.54554e-55	4.89892e-53	0.593415	0.0227231	0.0869707	0.540581	0.0526625	0.171456	0.702385	0.00640401	0.0421062
FUN_000229-T1	FUN_000229-T1		FUN_005384-T1|100.0|3.2e-271	FUN_022311-T1|97.2|3.8e-264	FUN_000229-T1	7.3e-207|KRX18079.1 Elongation factor 1-alpha, partial [Trichinella nelsoni]	7.3e-207|KRX18080.1 Elongation factor 1-alpha, partial [Trichinella nelsoni]	7.3e-207|KRX47314.1 Elongation factor 1-alpha [Trichinella murrelli]	K03231	GO:0003746	GO:0006414	GO:0003924	GO:0005525						PF00009,Elongation factor Tu GTP binding domain	PF03143,Elongation factor Tu C-terminal domain	PF03144,Elongation factor Tu domain 2							7.39651	0.268374	0.462193	0.625258	0.18131	0.653676	0.794859	0.955534	0.0252697	0.0648764	0.76624	0.1208	0.210896	0.508487	0.24457	0.456017	0.411477	0.434455	0.665422	0.844331	0.0476334	0.173781
FUN_000230-T1	FUN_000230-T1		FUN_005383-T1|100.0|1.3e-153		FUN_000230-T1	2.2e-33|RNA10806.1 hypothetical protein BpHYR1_044175 [Brachionus plicatilis]	2.7e-31|RNA06755.1 apolipo L3-like [Brachionus plicatilis]	6.1e-23|RNA13496.1 hypothetical protein BpHYR1_029725 [Brachionus plicatilis]																				0.4111	0.143624	0.813537	0.895869	0.271617	0.715352	0.841162	0.0806584	0.885423	0.947572	0.125203	0.89915	0.959013	-0.10267	0.854361	0.925996	-0.525072	0.643464	0.819649	-0.253372	0.650395	NA
FUN_000231-T1	FUN_000231-T1	HGT	FUN_005382-T1|100.0|2.8e-72		FUN_000231-T1																							17.5184	-1.78803	2.90091e-05	0.00020967	-2.4461	2.011e-06	1.93383e-05	2.17469	1.42107e-06	1.48568e-05	2.39021	1.32311e-06	1.23876e-05	-0.209141	0.657273	0.807787	-0.56393	0.364251	0.59788	-0.769216	0.109703	0.297074
FUN_000232-T1	FUN_000232-T1		FUN_005379-T1|100.0|4.3e-36		FUN_000232-T1	1.0e-05|WP_077541763.1 ribonuclease [Rodentibacter genomosp. 1]<>OOF51267.1 ribonuclease [Pasteurellaceae bacterium ppn416]				GO:0033897	GO:0003723																	0.0814368	-0.0217448	0.942595	NA	-0.402343	0.605499	0.756196	-0.00201379	0.993551	1	0.292662	0.777055	0.864793	-0.0204365	0.934627	NA	-1.07301	0.287358	0.519804	-0.00493227	0.984206	NA
FUN_000233-T1	FUN_000233-T1		FUN_005378-T1|100.0|9.8e-262		FUN_000233-T1	4.0e-21|ACI90376.1 TPR repeat containing protein-like protein [Philodina roseola]	3.2e-18|GAC31834.1 tetratricopeptide TPR_2 [Paraglaciecola polaris LMG 21857]	3.2e-18|WP_040513891.1 tetratricopeptide repeat protein [Paraglaciecola polaris]		GO:0005515									PF13176,Tetratricopeptide repeat	PF13424,Tetratricopeptide repeat								0.698642	0.459327	0.404932	0.570398	0.490642	0.355097	0.525894	-0.13767	0.814114	0.901333	-0.307341	0.705138	0.809276	-0.639394	0.271477	0.486214	-1.4192	0.14791	0.342162	-0.892341	0.122575	NA
FUN_000234-T1	FUN_000234-T1		FUN_005376-T1|100.0|2.3e-97		FUN_000234-T1	5.4e-04|ACD54747.1 tetratricopeptide 2-like protein [Adineta vaga]													PF18738,DZIP3/ hRUL138-like HEPN									10.6426	0.196265	0.416043	0.581625	0.111613	0.662997	0.802406	-1.68412	1.0465e-05	8.81241e-05	-2.2516	1.2916e-06	1.21157e-05	-0.379934	0.248839	0.460577	-0.41816	0.264031	0.494178	-0.647879	0.0547964	0.190861
FUN_000235-T1	FUN_000235-T1		FUN_005375-T1|100.0|5.1e-236		FUN_000235-T1	1.2e-06|KXJ10290.1 Golgi-associated plant pathogenesis-related protein 1 [Exaiptasia pallida]	1.2e-06|XP_020907638.1 protein PRY1-like [Exaiptasia pallida]	4.4e-06|XP_022111277.1 uncharacterized protein LOC110990539 [Acanthaster planci]		GO:0008270									PF00188,Cysteine-rich secretory protein family	PF00569,Zinc finger, ZZ type								0.421204	0.108963	0.857973	0.922654	0.0818849	0.902481	0.972901	0.241965	0.675936	0.801556	0.417289	0.633182	0.749148	-0.328131	0.568162	0.748357	-2.10555	0.0691081	0.207493	-0.326314	0.570307	NA
FUN_000236-T1	FUN_000236-T1	HGT	FUN_005374-T1|100.0|0.0e+00		FUN_000236-T1	1.5e-58|WP_009633045.1 hypothetical protein [Synechocystis sp. PCC 7509]	8.3e-57|WP_106370656.1 hypothetical protein [Chlorogloea sp. CCALA 695]<>PSB28971.1 hypothetical protein C7B70_19435 [Chlorogloea sp. CCALA 695]	1.7e-54|OUC15203.1 hypothetical protein B0A82_08225 [Alkalinema sp. CACIAM 70d]											PF14200,Ricin-type beta-trefoil lectin domain-like									95.1176	0.378376	0.0364843	0.0917583	0.251608	0.161098	0.300072	0.369107	0.135037	0.245887	0.171944	0.494209	0.621826	0.0284449	0.908574	0.953659	0.0246666	0.92282	0.990899	-0.456983	0.0675632	0.218568
FUN_000237-T1	FUN_000237-T1		FUN_005373-T1|100.0|7.1e-287	FUN_005373-T1|100.0|3.4e-07	FUN_000237-T1	3.2e-106|XP_002116007.1 hypothetical protein TRIADDRAFT_60002 [Trichoplax adhaerens]<>EDV21407.1 hypothetical protein TRIADDRAFT_60002 [Trichoplax adhaerens]	4.0e-104|XP_002115457.1 hypothetical protein TRIADDRAFT_59420 [Trichoplax adhaerens]<>EDV22302.1 hypothetical protein TRIADDRAFT_59420 [Trichoplax adhaerens]	2.0e-103|RDD42259.1 Tetratricopeptide repeat protein 28 [Trichoplax sp. H2]		GO:0005871	GO:0003777	GO:0005515							PF13374,Tetratricopeptide repeat	PF13424,Tetratricopeptide repeat								10.8101	0.546042	0.0238196	0.0652418	0.472765	0.0683131	0.157245	-1.11397	0.00257577	0.00985966	-1.58828	0.000396008	0.00173209	0.0832021	0.797531	0.895069	0.0618449	0.86572	0.958319	0.144728	0.65408	0.819629
FUN_000238-T1	FUN_000238-T1		FUN_005372-T1|100.0|2.2e-171	FUN_005372-T2|100.0|7.8e-184	FUN_000238-T1																							35.9956	-0.204556	0.354962	0.520686	-0.307657	0.192253	0.343023	-0.0375958	0.898588	0.953811	-0.301037	0.36208	0.497616	-0.269764	0.362245	0.578628	-0.339059	0.308213	0.539362	-0.168889	0.566868	0.765434
FUN_000239-T1	FUN_000239-T1		FUN_005371-T1|100.0|9.7e-136		FUN_000239-T1																							9.62198	0.155228	0.484004	0.645106	0.0554164	0.806642	0.907955	-1.45683	4.92931e-05	0.000342555	-1.88387	2.88497e-06	2.44595e-05	-1.2293	0.000312802	0.00283512	-1.37416	0.00029608	0.0030795	-0.641248	0.0430329	0.162014
FUN_000240-T1	FUN_000240-T1	HGT	FUN_005370-T1|100.0|6.4e-289		FUN_000240-T1	3.1e-25|OMJ85677.1 hypothetical protein SteCoe_12949 [Stentor coeruleus]	6.9e-25|OMJ94905.1 hypothetical protein SteCoe_1762 [Stentor coeruleus]	1.5e-24|OMJ78417.1 hypothetical protein SteCoe_21791 [Stentor coeruleus]		GO:0005525									PF01926,50S ribosome-binding GTPase									164.071	0.854985	7.59587e-15	3.48309e-13	0.759109	1.30913e-11	3.47273e-10	1.0602	2.04605e-12	5.44496e-11	0.850196	1.63268e-08	2.35774e-07	-0.411378	0.00960792	0.0458106	-0.441976	0.00866989	0.0462221	-0.118301	0.44969	0.67917
FUN_000241-T1	FUN_000241-T1				FUN_000241-T1	1.9e-52|ETO01726.1 hypothetical protein RFI_35713, partial [Reticulomyxa filosa]	3.1e-50|RDD36511.1 Nephrocystin-3 [Trichoplax sp. H2]	5.8e-49|XP_002118524.1 hypothetical protein TRIADDRAFT_62555, partial [Trichoplax adhaerens]<>EDV18990.1 hypothetical protein TRIADDRAFT_62555, partial [Trichoplax adhaerens]		GO:0005515									PF13181,Tetratricopeptide repeat	PF13424,Tetratricopeptide repeat								27.4309	0.825839	0.00032725	0.00175437	0.72723	0.00306694	0.0124149	-1.4302	2.05788e-05	0.000161246	-1.84927	9.41631e-06	6.91947e-05	0.174267	0.573541	0.751635	0.19348	0.577415	0.77129	-0.507592	0.109281	0.296444
FUN_000242-T1	FUN_000242-T1		FUN_005365-T1|97.7|0.0e+00		FUN_000242-T1	3.6e-10|PYG24168.1 RHS repeat-associated protein [Citrobacter sp. YR018]	3.6e-10|WP_110508735.1 hypothetical protein [Citrobacter sp. YR018]	1.4e-09|WP_024562369.1 MULTISPECIES: hypothetical protein [Enterobacteriaceae]		GO:0016020									PF00629,MAM domain, meprin/A5/mu	PF15526,Novel toxin 21								370.934	1.03628	5.72225e-05	0.000383513	0.992702	0.000274451	0.00156521	0.0605799	0.859311	0.93141	-0.247435	0.53287	0.658236	1.37491	5.48476e-05	0.000643934	1.48589	3.21449e-05	0.000457249	0.664593	0.0514254	0.182702
FUN_000243-T1	FUN_000243-T1		FUN_005364-T1|97.7|0.0e+00		FUN_000243-T1					GO:0007165	GO:0005515								PF13676,TIR domain									1.71241	-0.144673	0.763761	0.86336	-0.329349	0.524075	0.687949	1.11627	0.0279404	0.0701412	1.08069	0.049283	0.101686	0.786541	0.1261	0.295534	0.878809	0.130655	0.31721	0.901993	0.0772463	0.238938
FUN_000244-T1	FUN_000244-T1		FUN_005360-T1|100.0|2.8e-189		FUN_000244-T1	6.1e-11|PDH42110.1 hypothetical protein CND83_02625 [Rhodothermaeota bacterium MED-G19]	4.0e-10|OHD13383.1 hypothetical protein A2Y41_11305 [Spirochaetes bacterium GWB1_36_13]	1.3e-08|WP_095646166.1 6-bladed beta-propeller, partial [Methanosarcina spelaei]<>PAV10553.1 hypothetical protein ASJ81_13275, partial [Methanosarcina spelaei]																				20.0205	-0.452715	0.0548227	0.126739	-0.616309	0.0103694	0.0345862	-1.89105	5.24571e-08	7.30514e-07	-2.3532	1.25497e-08	1.85972e-07	-1.36461	3.4824e-05	0.000429948	-1.49992	7.56616e-05	0.000961941	-1.34419	4.4816e-05	0.000804933
FUN_000245-T1	FUN_000245-T1		FUN_005357-T1|100.0|7.0e-106		FUN_000245-T1																							1870.91	0.158286	0.280836	0.439986	0.0713733	0.618855	0.766506	0.791803	9.81699e-05	0.000619859	0.614493	0.00168533	0.0059324	0.345803	0.0890239	0.232596	0.364749	0.0664591	0.202304	0.0835517	0.681257	0.836136
FUN_000246-T1	FUN_000246-T1		FUN_005356-T1|100.0|1.9e-51		FUN_000246-T1																							0.861902	0.0188976	0.973547	0.987094	-0.0558894	0.929211	0.989334	-0.0219761	0.970201	0.990452	-0.201865	0.831462	0.905079	-0.41862	0.475222	0.678377	-1.00431	0.333863	0.565823	0.0275724	0.962684	NA
FUN_000247-T1	FUN_000247-T1	HGT	FUN_005355-T1|98.3|4.3e-128		FUN_000247-T1																							0.0658685	0	1	NA	0	1	1	0.0227276	0.927316	0.969453	1.37066	0.101182	0.183071	0	1	NA	0	1	1	0	1	NA
FUN_000248-T1	FUN_000248-T1		FUN_005354-T1|100.0|1.5e-306		FUN_000248-T1	7.0e-17|ACD54613.1 AIG1-like protein [Adineta vaga]	5.6e-06|ACD54729.1 AIG1-like protein, partial [Adineta vaga]			GO:0005525									PF04548,AIG1 family									67.634	0.409574	0.027661	0.0737468	0.273855	0.151183	0.285717	-0.55866	0.0313878	0.0771652	-0.850753	0.00338404	0.0107351	0.0625819	0.805399	0.899531	0.0398896	0.882592	0.968326	0.021907	0.931348	0.969233
FUN_000249-T1	FUN_000249-T1		FUN_005353-T1|100.0|1.2e-162		FUN_000249-T1					GO:0005525									PF04548,AIG1 family									38.5373	-0.148095	0.472611	0.635	-0.289419	0.187498	0.336783	-0.201428	0.470863	0.62697	-0.463681	0.141485	0.238905	-0.199415	0.47299	0.67666	-0.245438	0.428718	0.659747	-0.176421	0.525283	0.737143
FUN_000250-T1	FUN_000250-T1				FUN_000250-T1																							0.20532	-0.375486	0.499211	0.657878	-1.59903	0.0343444	0.0916755	-0.227388	0.638304	0.772444	-0.904591	0.364896	0.500505	-0.243877	0.614149	NA	-0.859747	0.395679	0.628142	-0.243054	0.615345	NA
FUN_000251-T1	FUN_000251-T1		FUN_005349-T1|100.0|5.6e-221		FUN_000251-T1																							0.907717	0.686996	0.180557	0.318743	0.660489	0.185817	0.334456	0.0552374	0.923554	0.967259	-0.29196	0.709653	0.813348	-0.0105844	0.985322	0.992454	-0.229713	0.771407	0.90257	-0.456667	0.427309	0.659757
FUN_000252-T1	FUN_000252-T1				FUN_000252-T1	8.4e-04|KFM72150.1 hypothetical protein X975_17040, partial [Stegodyphus mimosarum]																						9.13829	-0.725194	0.0187436	0.0536574	-0.870133	0.0101164	0.0338844	-1.14339	0.00526987	0.0178462	-1.60349	0.00189954	0.00654942	0.496164	0.184229	0.379966	0.596233	0.151954	0.347705	0.41301	0.270493	0.511398
FUN_000253-T1	FUN_000253-T1				FUN_000253-T1																							1.06531	-0.405803	0.448908	0.612795	-0.618688	0.311778	0.479139	0.1417	0.803658	0.894231	-0.0313709	0.972972	1	0.208999	0.71302	0.843324	0.277432	0.708888	0.863278	0.326395	0.56497	0.764094
FUN_000254-T1	FUN_000254-T1		FUN_005345-T1|100.0|8.7e-134		FUN_000254-T1														PF00011,Hsp20/alpha crystallin family									6.81419	0.041947	0.880205	0.936279	-0.071997	0.794745	0.899359	-0.649029	0.093375	0.184073	-1.00228	0.0203253	0.0487578	-0.620604	0.102572	0.256694	-0.746383	0.0757139	0.221079	-0.270415	0.462429	0.689884
FUN_000255-T1	FUN_000255-T1				FUN_000255-T1	1.2e-116|XP_006968674.1 predicted protein [Trichoderma reesei QM6a]<>EGR45487.1 predicted protein [Trichoderma reesei QM6a]	7.9e-116|OTA07731.1 short chain dehydrogenase/reductase [Trichoderma parareesei]	3.0e-115|ETR98660.1 putative aldo-keto reductase [Trichoderma reesei RUT C-30]											PF00248,Aldo/keto reductase family									122.915	-0.263294	0.599028	0.741664	-0.413523	0.498918	0.665551	-1.23411	0.0265058	0.0673437	-1.59015	0.0986472	0.179856	-2.1947	7.99735e-05	0.000889526	-3.39025	0.00198271	0.0145875	-2.27403	4.37219e-05	0.000790167
FUN_000256-T1	FUN_000256-T1				FUN_000256-T1	6.0e-31|XP_005824963.1 hypothetical protein GUITHDRAFT_43517, partial [Guillardia theta CCMP2712]<>EKX37983.1 hypothetical protein GUITHDRAFT_43517, partial [Guillardia theta CCMP2712]	1.3e-30|XP_005839347.1 hypothetical protein GUITHDRAFT_102268 [Guillardia theta CCMP2712]<>EKX52367.1 hypothetical protein GUITHDRAFT_102268 [Guillardia theta CCMP2712]	1.7e-30|XP_005837343.1 hypothetical protein GUITHDRAFT_67286 [Guillardia theta CCMP2712]<>EKX50363.1 hypothetical protein GUITHDRAFT_67286 [Guillardia theta CCMP2712]		GO:0016567	GO:0006468	GO:0004842	GO:0005524	GO:0004672					PF04564,U-box domain	PF07714,Protein tyrosine kinase								9.57935	-0.381835	0.113644	0.223135	-0.50149	0.0465057	0.116274	-1.58043	1.97825e-05	0.000155516	-2.0676	1.37006e-06	1.27582e-05	-0.31894	0.313767	0.531049	-0.338812	0.328676	0.560548	-0.330543	0.297308	0.539361
FUN_000257-T1	FUN_000257-T1		FUN_005343-T1|99.7|2.9e-173		FUN_000257-T1	1.8e-10|ACD54618.1 neuromedin U receptor 2 G-protein coupled receptor-like protein [Adineta vaga]				GO:0016021																		0.1175	-0.0657352	0.827676	NA	-2.00243	0.0280412	0.077681	-0.0466624	0.851438	0.926061	-2.00243	0.142668	0.240282	-0.0343833	0.89024	NA	-0.621046	0.687578	0.849163	-0.0495809	0.842265	NA
FUN_000258-T1	FUN_000258-T1		FUN_005342-T1|100.0|2.1e-97		FUN_000258-T1	1.1e-20|WP_026848203.1 hypothetical protein [Gemmatimonas phototrophica]<>AMW06067.1 hypothetical protein GEMMAAP_17300 [Gemmatimonas phototrophica]	8.6e-15|WP_062186592.1 hypothetical protein [Sphingopyxis sp. C-1]	2.4e-09|GAO80935.1 hypothetical protein SC1_04261 [Sphingopyxis sp. C-1]																				0.200238	0.0616263	0.90782	0.951007	0.540093	0.508012	0.673609	0.130529	0.775859	0.875199	0.768083	0.464922	0.59629	0.186097	0.684796	NA	1.4959	0.137603	0.326672	0.25626	0.576181	NA
FUN_000259-T1	FUN_000259-T1		FUN_005340-T1|100.0|1.8e-109		FUN_000259-T1																							1.73976	-0.424606	0.386769	0.553146	-0.64629	0.240575	0.401846	0.635573	0.230282	0.371717	0.583809	0.352288	0.487299	0.269012	0.61461	0.780234	0.249623	0.706099	0.861599	0.386086	0.468075	0.694345
FUN_000260-T1	FUN_000260-T1				FUN_000260-T1	2.7e-08|PYV27956.1 VCBS repeat-containing protein [Acidobacteria bacterium]	4.6e-08|WP_092049707.1 VCBS repeat-containing protein [Planctomicrobium piriforme]<>SFI19880.1 FG-GAP repeat-containing protein [Planctomicrobium piriforme]	1.3e-07|WP_013686025.1 T9SS C-terminal target domain-containing protein [Fluviicola taffensis]<>AEA43253.1 hypothetical protein Fluta_1258 [Fluviicola taffensis DSM 16823]																				0.575217	-0.156627	0.792923	0.88242	-0.278086	0.66609	0.804603	-0.616747	0.287983	0.438437	-1.51876	0.148342	0.247756	0.0237582	0.967982	0.983352	0.365589	0.657071	0.829827	-0.114163	0.846625	NA
FUN_000261-T1	FUN_000261-T1		FUN_005336-T1|100.0|5.9e-179		FUN_000261-T1	3.5e-54|ACD54613.1 AIG1-like protein [Adineta vaga]	5.1e-05|ACD54729.1 AIG1-like protein, partial [Adineta vaga]			GO:0005525									PF04548,AIG1 family									98.1317	-0.0369398	0.773786	0.869958	-0.130965	0.361663	0.532618	-0.175623	0.326946	0.481067	-0.423384	0.0403865	0.0861913	0.334609	0.0552513	0.166523	0.320029	0.10013	0.26592	0.116588	0.507512	0.723846
FUN_000262-T1	FUN_000262-T1		FUN_005331-T1|100.0|0.0e+00		FUN_000262-T1	3.2e-97|XP_013397415.1 cytochrome P450 3A24 [Lingula anatina]<>XP_013397417.1 cytochrome P450 3A24 [Lingula anatina]<>XP_023932671.1 cytochrome P450 3A24 [Lingula anatina]	4.6e-96|XP_013391327.1 cytochrome P450 3A29-like [Lingula anatina]<>XP_013391328.1 cytochrome P450 3A29-like [Lingula anatina]	7.9e-96|XP_013395147.1 cytochrome P450 3A29-like [Lingula anatina]<>XP_013395148.1 cytochrome P450 3A29-like [Lingula anatina]	K07424	GO:0005506	GO:0016705	GO:0055114	GO:0020037						PF00067,Cytochrome P450									132.157	0.0297041	0.80186	0.888799	-0.0604906	0.639987	0.783746	0.0204857	0.900859	0.955406	-0.214488	0.243348	0.367248	0.0724187	0.657487	0.807901	0.0555813	0.757692	0.89351	-0.021926	0.893569	0.951495
FUN_000263-T1	FUN_000263-T1	HGT	FUN_005330-T1|100.0|8.4e-250		FUN_000263-T1	3.7e-181|KPM38727.1 hypothetical protein AK830_g7836 [Neonectria ditissima]	7.0e-180|EOD50292.1 putative 2-polyprenyl-6-methoxyphenol hydroxylase-like oxidoreductase protein [Neofusicoccum parvum UCRNP2]	4.0e-175|OMP83689.1 hypothetical protein BK809_0005070 [Diplodia seriata]		GO:0071949									PF01494,FAD binding domain									97.4436	0.261704	0.124408	0.239242	0.122189	0.478307	0.646637	-1.17388	1.32974e-06	1.40364e-05	-1.4907	6.10527e-08	7.76878e-07	-0.730883	0.00211896	0.0138155	-0.795519	0.00219674	0.0158149	-0.331954	0.158559	0.371547
FUN_000264-T1	FUN_000264-T1		FUN_005329-T1|100.0|2.9e-39		FUN_000264-T1																							0.930125	-0.589356	0.280214	0.439212	-0.813404	0.178526	0.3246	0.152566	0.790265	0.885645	0.175008	0.79829	0.880428	0.196232	0.731762	0.855165	0.441919	0.519495	0.724921	0.0904702	0.874589	0.942957
FUN_000265-T1	FUN_000265-T1	HGT	FUN_005327-T1|100.0|0.0e+00		FUN_000265-T1	9.8e-12|BAZ28871.1 patatin [Cylindrospermum sp. NIES-4074]	3.7e-11|RIB30643.1 acyl transferase/acyl hydrolase/lysophospholipase [Gigaspora rosea]	6.4e-11|GBB94211.1 hypothetical protein RclHR1_02310017 [Rhizophagus clarus]		GO:0006629									PF01734,Patatin-like phospholipase									109.033	-0.438396	0.00189012	0.00794466	-0.545192	0.000334183	0.00185731	-2.19054	8.16165e-25	5.21959e-23	-2.5055	5.36538e-22	3.15967e-20	-0.804731	4.4088e-05	0.000530164	-0.829165	0.000222007	0.00240773	-0.501628	0.0102233	0.0593915
FUN_000266-T1	FUN_000266-T1				FUN_000266-T1	4.7e-23|ACD54706.1 kelch domain protein-like protein [Adineta vaga]	4.7e-23|ABQ08071.1 hypothetical protein [Adineta vaga]	1.4e-19|OGU23155.1 hypothetical protein A2X85_13370 [Geobacteraceae bacterium GWF2_54_21]		GO:0005515									PF01344,Kelch motif									5.24845	-0.271908	0.343317	0.508022	-0.384697	0.17674	0.322186	-0.371689	0.327626	0.481893	-0.646933	0.113626	0.200963	0.472104	0.166814	0.355737	0.529401	0.12608	0.30962	0.0542482	0.878992	0.944993
FUN_000267-T1	FUN_000267-T1		FUN_005326-T1|100.0|4.5e-173		FUN_000267-T1																							4.89687	0.12801	0.745447	0.851196	0.0620211	0.888439	0.9637	0.278603	0.558175	0.705986	0.134986	0.818911	0.895522	-0.729697	0.137623	0.31313	-1.12215	0.10464	0.273611	-1.20258	0.0164615	0.0833401
FUN_000268-T1	FUN_000268-T1		FUN_005323-T1|100.0|0.0e+00		FUN_000268-T1	3.2e-90|XP_001007820.1 von willebrand factor type A domain protein, putative [Tetrahymena thermophila SB210]<>EAR87575.1 von willebrand factor type A domain protein, putative (macronuclear) [Tetrahymena thermophila SB210]	5.3e-77|XP_004341019.1 von Willebrand factor type A domain containing protein [Acanthamoeba castellanii str. Neff]<>ELR18955.1 von Willebrand factor type A domain containing protein [Acanthamoeba castellanii str. Neff]	1.8e-72|PRP73578.1 von Willebrand factor type A domain containing protein [Planoprotostelium fungivorum]	K00939	GO:0006139	GO:0005524	GO:0019205							PF00092,von Willebrand factor type A domain	PF00406,Adenylate kinase	PF13920,Zinc finger, C3HC4 type (RING finger)	PF14623,Hint-domain	PF14624,VWA / Hh protein intein-like					1415.65	0.201257	0.151751	0.279614	0.0623036	0.651059	0.793084	0.478752	0.0139593	0.0399331	0.231112	0.22934	0.350273	0.478149	0.0140482	0.0610477	0.450304	0.0175459	0.0781484	0.746321	0.0001253	0.00188968
FUN_000269-T1	FUN_000269-T1		FUN_031429-T1|100.0|1.2e-159		FUN_000269-T1	9.7e-53|XP_023233775.1 uncharacterized protein LOC111633436 isoform X1 [Centruroides sculpturatus]	9.7e-53|XP_023233779.1 uncharacterized protein LOC111633436 isoform X2 [Centruroides sculpturatus]	8.2e-52|KFM79542.1 Pyrazinamidase/nicotinamidase, partial [Stegodyphus mimosarum]	K08281	GO:0003824									PF00857,Isochorismatase family									40.5442	-0.417914	0.0301485	0.0789584	-0.567761	0.00261641	0.0108829	-0.205281	0.429408	0.586873	-0.456774	0.0866361	0.161968	0.592913	0.0180086	0.0732434	0.613791	0.0115876	0.0577321	0.260299	0.304206	0.546604
FUN_000270-T1	FUN_000270-T1		FUN_005322-T1|99.7|1.3e-165		FUN_000270-T1																							272.67	0.808472	0.019408	0.0552734	0.760512	0.037132	0.0973166	-1.41235	0.00121388	0.00523273	-2.12114	0.000486918	0.00206649	0.0064176	0.988239	0.993581	0.0112803	0.982725	1	0.112262	0.796507	0.90394
FUN_000271-T1	FUN_000271-T1				FUN_000271-T1																							0	NA	NA	NA	0	1	1	NA	NA	NA	0	1	1	NA	NA	NA	0	1	1	NA	NA	NA
FUN_000272-T1	FUN_000272-T1		FUN_005317-T1|100.0|6.0e-50		FUN_000272-T1	1.0e-12|WP_102174523.1 antibiotic biosynthesis monooxygenase [Fischerella thermalis]<>PLZ96000.1 antibiotic biosynthesis monooxygenase [Fischerella thermalis CCMEE 5268]<>PMB41924.1 antibiotic biosynthesis monooxygenase [Fischerella thermalis CCMEE 5205]	1.0e-12|WP_102183393.1 antibiotic biosynthesis monooxygenase [Fischerella thermalis]<>PMB17437.1 antibiotic biosynthesis monooxygenase [Fischerella thermalis CCMEE 5318]												PF03992,Antibiotic biosynthesis monooxygenase									66.7171	0.532358	0.00172653	0.00735482	0.426082	0.017488	0.0530894	-0.281967	0.23629	0.378574	-0.552116	0.0382555	0.0824923	0.0880888	0.706138	0.838985	0.0585092	0.817236	0.930458	0.102691	0.660186	0.822251
FUN_000273-T1	FUN_000273-T1	HGT	FUN_005316-T1|100.0|3.2e-128		FUN_000273-T1	1.6e-39|PYS50991.1 hypothetical protein DMF68_05470, partial [Acidobacteria bacterium]	4.0e-38|PID50261.1 hypothetical protein CR991_02205 [Proteobacteria bacterium]	1.5e-37|PYP85943.1 hypothetical protein DMF61_15415 [Blastocatellia bacterium AA13]											PF17973,Bacterial Alpha-2-macroglobulin MG10 domain									0.065347	-0.037028	0.902407	NA	-0.74305	0.343911	0.514269	-0.0343761	0.890261	0.950384	-1.40919	0.183264	0.293161	-0.022097	0.929328	NA	0.000750733	0.997162	1	-0.0372946	0.881011	NA
FUN_000274-T1	FUN_000274-T1				FUN_000274-T1	3.1e-09|XP_023524568.1 uncharacterized protein LOC111788466 [Cucurbita pepo subsp. pepo]	9.0e-09|XP_022948311.1 uncharacterized protein LOC111452025 [Cucurbita moschata]	2.6e-08|XP_023522214.1 uncharacterized protein LOC111786100 [Cucurbita pepo subsp. pepo]											PF13515,Fusaric acid resistance protein-like									3.66051	1.39609	2.57262e-05	0.000187993	1.38405	1.04648e-05	8.57602e-05	0.801432	0.0602593	0.130556	0.682311	0.131866	0.226151	0.0781645	0.861352	0.92953	0.00726219	0.986488	1	0.242924	0.582222	0.775949
FUN_000275-T1	FUN_000275-T1		FUN_031428-T1|100.0|1.5e-37		FUN_000275-T1	4.5e-29|ROT47771.1 hypothetical protein EDM02_00575 [Candidatus Cardinium hertigii]	7.2e-27|KFH72159.1 hypothetical protein MVEG_02450 [Mortierella verticillata NRRL 6337]	8.0e-26|ROT47770.1 hypothetical protein EDM02_00570 [Candidatus Cardinium hertigii]		GO:0005515									PF13516,Leucine Rich repeat									23.2685	0.323493	0.0980581	0.199063	0.235642	0.270002	0.432452	-1.48275	8.17927e-07	8.99847e-06	-1.84715	2.86273e-07	3.15114e-06	-0.442453	0.10453	0.26021	-0.47315	0.131707	0.318637	-0.385973	0.155494	0.367095
FUN_000276-T1	FUN_000276-T1		FUN_005314-T1|100.0|4.1e-60		FUN_000276-T1																							16.1918	-0.500826	0.00953889	0.0309051	-0.621253	0.00120947	0.00564833	-0.112818	0.656972	0.787152	-0.329348	0.202501	0.317044	-0.887918	0.00113647	0.0083544	-0.954705	0.000761357	0.00674911	0.152133	0.534301	0.742824
FUN_000277-T1	FUN_000277-T1		FUN_005311-T1|100.0|1.2e-58		FUN_000277-T1																							56.4956	-0.289395	0.330471	0.494401	-0.396831	0.212199	0.368668	0.177654	0.643334	0.776381	-0.0144805	0.97385	1	-0.163148	0.671174	0.816978	-0.207346	0.643814	0.819802	-0.128374	0.73828	0.870681
FUN_000278-T1	FUN_000278-T1				FUN_000278-T1	2.2e-78|AEN94416.1 low density lipoprotein [Adineta vaga]	6.1e-44|ACC43983.1 low density lipoprotein receptor [Philodina roseola]	1.3e-43|ACC43940.1 low density lipoprotein receptor [Philodina roseola]		GO:0005515																		1.27596	-0.968708	0.0558143	0.128466	-1.2219	0.0242674	0.069099	-0.498564	0.364609	0.521119	-0.82282	0.258914	0.385289	-0.093793	0.862726	0.930353	0.0174342	0.976753	1	0.423393	0.428157	0.660574
FUN_000279-T1	FUN_000279-T1		FUN_005309-T1|100.0|3.7e-59		FUN_000279-T1																							2.16119	-0.544867	0.182039	0.320541	-0.719828	0.0692888	0.158969	0.0247698	0.958151	0.984391	-0.156629	0.754212	0.849116	-0.0700591	0.881561	0.940899	-0.0812778	0.871863	0.961786	-0.054597	0.907508	0.95774
FUN_000280-T1	FUN_000280-T1		FUN_005308-T1|100.0|7.0e-43		FUN_000280-T1	1.0e-05|XP_022914518.1 tyrosine-protein kinase Btk29A isoform X3 [Onthophagus taurus]	1.0e-05|XP_022914517.1 tyrosine-protein kinase Btk29A isoform X2 [Onthophagus taurus]	1.0e-05|XP_022914516.1 tyrosine-protein kinase Btk29A isoform X1 [Onthophagus taurus]		GO:0006468	GO:0004713	GO:0004672							PF07714,Protein tyrosine kinase									3.1724	0.143649	0.685381	0.807966	0.0671069	0.844206	0.933456	-0.0781272	0.862038	0.933021	-0.333959	0.516084	0.641944	-0.191738	0.668978	0.815376	-0.272203	0.598146	0.786927	-0.280688	0.534591	0.743012
FUN_000281-T1	FUN_000281-T1	HGT	FUN_005307-T1|100.0|4.2e-140		FUN_000281-T1	6.3e-26|XP_003283918.1 hypothetical protein DICPUDRAFT_147650 [Dictyostelium purpureum]<>EGC39583.1 hypothetical protein DICPUDRAFT_147650 [Dictyostelium purpureum]	8.2e-26|XP_003283920.1 hypothetical protein DICPUDRAFT_147652 [Dictyostelium purpureum]<>EGC39585.1 hypothetical protein DICPUDRAFT_147652 [Dictyostelium purpureum]	5.3e-25|XP_003283919.1 hypothetical protein DICPUDRAFT_147651 [Dictyostelium purpureum]<>EGC39584.1 hypothetical protein DICPUDRAFT_147651 [Dictyostelium purpureum]		GO:0005525									PF01926,50S ribosome-binding GTPase									10.3804	0.883458	0.020041	0.0568161	0.909591	0.0338342	0.0905681	-1.595	0.00115796	0.00504452	-2.70671	0.000603713	0.00248863	0.761189	0.102067	0.255806	1.03285	0.0700818	0.209583	-0.0318688	0.946011	0.975966
FUN_000282-T1	FUN_000282-T1				FUN_000282-T1																							1.21319	-0.352542	0.516241	0.673011	-0.582031	0.355578	0.526209	-0.337415	0.556979	0.704825	-1.58421	0.115781	0.203911	0.779317	0.169817	0.359833	1.04665	0.136078	0.324359	0.978991	0.083407	0.250768
FUN_000283-T1	FUN_000283-T1		FUN_005306-T1|100.0|0.0e+00		FUN_000283-T1	5.8e-60|ACD54679.1 NHL repeat protein-like protein [Adineta vaga]	5.8e-52|WP_009281632.1 T9SS C-terminal target domain-containing protein [Fibrisoma limi]<>CCH53048.1 Tripartite motif-containing protein 71 AltName: Full=Lin-41 homolog [Fibrisoma limi BUZ 3]	4.2e-50|PDH43866.1 hypothetical protein CNE34_04910 [Rhodothermaeota bacterium MED-G18]	K08860	GO:0006468	GO:0005515	GO:0005524	GO:0004672						PF00069,Protein kinase domain	PF01436,NHL repeat								98.6087	-0.12566	0.419857	0.585446	-0.239391	0.145662	0.278434	-0.519752	0.0167506	0.0464259	-0.779271	0.00140772	0.00511983	-0.177145	0.408039	0.619417	-0.202036	0.386243	0.6188	0.343618	0.104568	0.288551
FUN_000284-T1	FUN_000284-T1		FUN_005305-T1|100.0|2.0e-142		FUN_000284-T1																							0.437253	0.351335	0.558367	0.708752	0.512263	0.396266	0.568453	-0.220015	0.705013	0.82355	-0.910925	0.363714	0.499187	0.131818	0.822866	0.908965	0.309817	0.716655	0.868194	-0.0715663	0.902707	NA
FUN_000285-T1	FUN_000285-T1				FUN_000285-T1	1.6e-14|XP_013411777.1 branched-chain-amino-acid aminotransferase-like protein 2 isoform X1 [Lingula anatina]	1.6e-14|XP_013411779.1 branched-chain-amino-acid aminotransferase-like protein 2 isoform X2 [Lingula anatina]	1.3e-13|CCG82493.1 Putative uncharacterized protein [Taphrina deformans PYCC 5710]																				20.0709	-0.0968771	0.58775	0.73318	-0.211487	0.239095	0.400031	-0.0504534	0.835116	0.915015	-0.290402	0.248231	0.372897	0.802068	0.000282055	0.00260497	0.821111	0.000211675	0.00231444	0.810672	0.000241963	0.00323165
FUN_000286-T1	FUN_000286-T1				FUN_000286-T1																							4.88298	0.658323	0.0613321	0.138228	0.596266	0.104733	0.218527	2.45753	1.95383e-10	4.05845e-09	2.47169	8.5369e-11	1.85649e-09	1.58316	8.05985e-05	0.000896112	1.71277	4.69451e-05	0.000635831	1.5674	9.70897e-05	0.00153414
FUN_000287-T1	FUN_000287-T1				FUN_000287-T1																							2.86413	-1.12937	0.00397829	0.0149093	-1.3318	0.000825907	0.00404102	-0.542583	0.237999	0.380645	-0.811512	0.123694	0.215043	-1.39443	0.00395967	0.0227256	-1.9126	0.00235207	0.0166563	0.275102	0.522353	0.734846
FUN_000288-T1	FUN_000288-T1		FUN_005301-T1|100.0|0.0e+00		FUN_000288-T1	2.6e-50|XP_010006172.1 PREDICTED: TNF receptor-associated factor 2 [Chaetura pelagica]	1.7e-49|XP_016818879.1 PREDICTED: TNF receptor-associated factor 2 isoform X2 [Cricetulus griseus]<>RLQ63885.1 TRAF2 [Cricetulus griseus]	2.2e-49|XP_014805249.1 PREDICTED: TNF receptor-associated factor 2 isoform X1 [Calidris pugnax]	K03174	GO:0042981	GO:0007165	GO:0005515	GO:0008270															23.9021	0.39594	0.0277526	0.0739414	0.298691	0.11337	0.230712	-0.374384	0.148559	0.264938	-0.65386	0.0215843	0.0511674	0.157651	0.518405	0.710619	0.140307	0.593433	0.783642	0.253059	0.296755	0.539095
FUN_000289-T1	FUN_000289-T1		FUN_005300-T1|100.0|4.5e-122		FUN_000289-T1																							24.5217	0.76939	3.39955e-05	0.000241447	0.682846	0.000383132	0.00208991	0.0229304	0.930074	0.971114	-0.226131	0.423375	0.561974	0.16552	0.517234	0.710055	0.146154	0.592229	0.782482	0.158222	0.536298	0.744373
FUN_000290-T1	FUN_000290-T1				FUN_000290-T1																							0.151473	-0.0650838	0.901264	NA	-0.215355	0.774289	0.884777	-0.0592447	0.895394	0.952619	-0.311408	0.76284	0.855626	-0.00652849	0.98844	NA	0.434105	0.647719	0.82264	-0.00587013	0.989606	NA
FUN_000291-T1	FUN_000291-T1				FUN_000291-T1	2.3e-61|Q90405.1 RecName: Full=Major vault protein; AltName: Full=MVP100; Short=P100<>CAA61041.1 MVP100 [Torpedo marmorata]	1.2e-59|XP_022241923.1 major vault protein-like isoform X2 [Limulus polyphemus]	3.1e-58|XP_020616709.1 major vault protein-like isoform X1 [Orbicella faveolata]											PF11978,Shoulder domain	PF17795,Major Vault Protein Repeat domain								0.940507	-0.346645	0.544139	0.697253	-0.593192	0.396345	0.56851	0.0367853	0.950073	0.980767	-0.0751048	0.941465	0.990078	-0.159548	0.785856	0.88726	-0.287988	0.766494	0.899431	-0.472615	0.419183	0.652611
FUN_000292-T1	FUN_000292-T1		FUN_031427-T1|100.0|5.4e-109		FUN_000292-T1	1.3e-14|OFX36453.1 hypothetical protein A2X08_14650 [Bacteroidetes bacterium GWA2_32_17]	8.9e-11|OWY26051.1 hypothetical protein BVG80_00640, partial [Sphingobacteriales bacterium TSM_CSM]	8.9e-11|PSJ72157.1 hypothetical protein C7N43_35685, partial [Sphingobacteriales bacterium UPWRP_1]																				28.3742	-0.804981	0.000930599	0.00434457	-0.914068	0.000658907	0.00333761	-0.66358	0.0400573	0.0941813	-0.951365	0.0146494	0.0371279	0.246371	0.431487	0.640404	0.282697	0.42207	0.65328	-0.126135	0.689835	0.841398
FUN_000293-T1	FUN_000293-T1		FUN_005298-T1|100.0|1.2e-201		FUN_000293-T1	4.1e-109|SLM40387.1 aldo-keto reductase [Umbilicaria pustulata]	1.2e-108|GAD91565.1 similar to aldo/keto reductase [Byssochlamys spectabilis No. 5]	2.5e-106|KEQ82651.1 Aldo/keto reductase [Aureobasidium pullulans EXF-150]<>OBW67624.1 Acetyl-CoA synthetase-like protein [Aureobasidium pullulans]											PF00248,Aldo/keto reductase family									4.03005	-1.16907	0.000122717	0.000748162	-1.32211	6.47625e-07	6.90918e-06	-0.450254	0.217805	0.356275	-0.666731	0.0442816	0.0930872	-0.176933	0.609289	0.77628	-0.140949	0.644595	0.820088	-0.815925	0.0303452	0.127746
FUN_000294-T1	FUN_000294-T1		FUN_005297-T1|100.0|1.3e-132		FUN_000294-T1	8.4e-10|ACI90376.1 TPR repeat containing protein-like protein [Philodina roseola]	1.3e-07|ACD54594.1 TPR repeat containing protein-like protein [Adineta vaga]	3.9e-07|XP_002108381.1 hypothetical protein TRIADDRAFT_52802 [Trichoplax adhaerens]<>EDV29179.1 hypothetical protein TRIADDRAFT_52802 [Trichoplax adhaerens]		GO:0005515									PF13424,Tetratricopeptide repeat									0.871109	0.654782	0.234064	0.385317	0.759128	0.197603	0.349623	1.00435	0.0867905	0.173736	1.28879	0.0745704	0.143035	0.678223	0.248083	0.459582	0.975369	0.201557	0.417094	0.423719	0.470909	NA
FUN_000295-T1	FUN_000295-T1		FUN_005296-T1|100.0|3.7e-130		FUN_000295-T1	5.2e-11|WP_106331563.1 GTP-binding protein [filamentous cyanobacterium Phorm 6]<>PSB53575.1 hypothetical protein C7B67_02475 [filamentous cyanobacterium Phorm 6]	1.2e-10|WP_012407958.1 GTP-binding protein [Nostoc punctiforme]<>ACC79937.1 small GTP-binding protein [Nostoc punctiforme PCC 73102]	1.2e-10|WP_100678475.1 hypothetical protein [Flavobacteriaceae bacterium UR159]<>PJR04916.1 hypothetical protein CDL10_10470 [Flavobacteriaceae bacterium UR159]																				1.08339	0.108706	0.836999	0.909993	0.036421	0.951371	1	-0.470546	0.412372	0.570323	-1.26764	0.181233	0.290781	0.208786	0.71523	0.844407	0.334292	0.664251	0.834423	-0.527686	0.358141	0.599062
FUN_000296-T1	FUN_000296-T1		FUN_005249-T1|100.0|2.9e-92	FUN_005295-T1|100.0|2.7e-92	FUN_000296-T1		9.7e-05|AIL46791.1 Acetyltransferase, GNAT family [Elizabethkingia anophelis NUHP1]	9.7e-05|WP_078795209.1 MarR family transcriptional regulator [Elizabethkingia miricola]<>OPB87893.1 GCN5 family acetyltransferase [Elizabethkingia miricola]<>PSL88687.1 MarR family transcriptional regulator [Elizabethkingia miricola]		GO:0008080									PF00583,Acetyltransferase (GNAT) family									0.0106254	-0.0259372	0.93155	NA	-0.628961	0.253189	0.41353	-0.0147337	0.952843	NA	-0.628961	0.441413	0.575094	-0.0178055	0.943026	NA	-0.628961	0.451636	0.671058	-0.0176522	0.943516	NA
FUN_000297-T1	FUN_000297-T1				FUN_000297-T1	1.1e-48|RKO92598.1 peptidase S8/S53 domain-containing protein [Blyttiomyces helicus]	9.3e-48|XP_016608095.1 hypothetical protein SPPG_04400 [Spizellomyces punctatus DAOM BR117]<>KND00056.1 hypothetical protein SPPG_04400 [Spizellomyces punctatus DAOM BR117]	9.6e-37|PBK95469.1 subtilisin-like protease [Armillaria gallica]		GO:0005618	GO:0004252	GO:0016020	GO:0006508						PF00082,Subtilase family	PF06280,Fn3-like domain								101.87	0.200429	0.602592	0.744783	0.114994	0.783687	0.891813	-1.6418	0.000525294	0.0025963	-2.52874	0.000412607	0.00179483	0.32472	0.490711	0.690174	0.523703	0.36198	0.595615	-0.0854462	0.856166	0.933833
FUN_000298-T1	FUN_000298-T1		FUN_005291-T1|100.0|1.1e-91		FUN_000298-T1																							1.76894	-0.195796	0.602617	0.744783	-0.248295	0.448805	0.620018	-0.713876	0.142211	0.256234	-0.929544	0.070295	0.136425	0.0983902	0.825894	0.910674	0.266463	0.521549	0.726306	-0.0496078	0.912919	0.960456
FUN_000299-T1	FUN_000299-T1		FUN_005289-T1|100.0|1.8e-27		FUN_000299-T1																							25.4932	1.24114	5.37758e-10	1.08779e-08	1.14142	1.49243e-08	2.2478e-07	-0.30857	0.291416	0.442359	-0.602479	0.0568471	0.114413	-0.196946	0.491166	0.690563	-0.258424	0.399206	0.631867	0.182061	0.512789	0.727655
FUN_000300-T1	FUN_000300-T1				FUN_000300-T1																							54.3517	1.3171	3.66408e-13	1.30584e-11	1.22315	9.77874e-11	2.19966e-09	-0.121937	0.634722	0.769652	-0.395731	0.162825	0.267081	-0.015288	0.951929	0.975831	-0.0594272	0.829775	0.937781	0.563387	0.0232021	0.106482
FUN_000301-T1	FUN_000301-T1		FUN_005286-T1|100.0|2.9e-223		FUN_000301-T1	1.8e-13|XP_015761290.1 PREDICTED: uncharacterized protein LOC107340453 [Acropora digitifera]	6.4e-11|XP_025192820.1 uncharacterized protein LOC112592873 [Melanaphis sacchari]	1.1e-10|XP_011451865.1 PREDICTED: uncharacterized protein LOC105345437 [Crassostrea gigas]											PF06869,Protein of unknown function (DUF1258)									1.85571	0.160117	0.70268	0.82014	0.0566269	0.891127	0.96553	-0.159125	0.755306	0.860673	-0.505986	0.408508	0.546676	0.479034	0.323742	0.540621	0.597937	0.242271	0.467759	-0.00409702	0.993481	0.99744
FUN_000302-T1	FUN_000302-T1				FUN_000302-T1																							3.12195	0.567898	0.145252	0.27016	0.536369	0.203718	0.3575	-1.17128	0.0225021	0.0590034	-2.26792	0.00432806	0.0132226	0.190658	0.690034	0.829169	0.247084	0.6708	0.838464	-0.0684622	0.88752	0.949017
FUN_000303-T1	FUN_000303-T1				FUN_000303-T1																							6.56221	1.25072	0.00131447	0.00584455	1.30326	0.00286417	0.0117263	-1.66018	0.00118421	0.00513367	-3.5402	0.000128864	0.000665518	0.34297	0.474576	0.677863	0.455866	0.454107	0.671699	-0.248104	0.610265	0.79339
FUN_000304-T1	FUN_000304-T1		FUN_005282-T1|99.6|7.7e-133		FUN_000304-T1																							0.162289	0.0247783	0.954967	NA	0.537484	0.513348	0.678678	0.0514347	0.889035	0.949814	0.7026	0.489155	0.617235	0.0437964	0.90543	NA	0.757319	0.465791	0.681433	0.0441777	0.904611	NA
FUN_000305-T1	FUN_000305-T1				FUN_000305-T1																							0	NA	NA	NA	0	1	1	NA	NA	NA	0	1	1	NA	NA	NA	0	1	1	NA	NA	NA
FUN_000306-T1	FUN_000306-T1		FUN_005279-T1|100.0|1.3e-226		FUN_000306-T1																							8.36101	0.183165	0.50706	0.664874	0.0850277	0.7704	0.882216	-1.15427	0.00331758	0.0121819	-1.53806	0.00141656	0.00514566	-0.599482	0.108103	0.26635	-0.645901	0.141582	0.332632	-0.2252	0.537047	0.744899
FUN_000307-T1	FUN_000307-T1	HGT	FUN_005276-T1|100.0|1.6e-32		FUN_000307-T1	1.0e-22|ACD54597.1 TPR repeat containing protein-like protein [Adineta vaga]	8.1e-20|ACC43969.1 TPRA_2 [Philodina roseola]	4.3e-13|ACD54716.1 TPR repeat containing protein-like protein [Adineta vaga]		GO:0006471	GO:0003956								PF01129,NAD:arginine ADP-ribosyltransferase									37.1043	-0.00800141	0.95749	0.977873	-0.12167	0.463458	0.633837	-1.26011	5.68954e-08	7.85389e-07	-1.5728	5.08782e-09	8.10226e-08	0.0294343	0.885104	0.942689	0.00769171	0.97295	1	0.0557825	0.783941	0.897114
FUN_000308-T1	FUN_000308-T1		FUN_005275-T1|100.0|8.1e-188		FUN_000308-T1	5.8e-93|ACD54709.1 hypothetical protein [Adineta vaga]	5.9e-37|ACD54700.1 NHL repeat containing protein [Adineta vaga]	7.2e-35|WP_082111611.1 hypothetical protein [Spirosoma radiotolerans]																				18.1282	-0.469089	0.0498221	0.117312	-0.586969	0.0195774	0.0582222	-0.351713	0.268291	0.416609	-0.586727	0.102737	0.184897	-0.241523	0.441678	0.649391	-0.245905	0.481986	0.694977	-0.0237286	0.93922	0.972656
FUN_000309-T1	FUN_000309-T1				FUN_000309-T1	1.9e-48|AEN94405.1 hypothetical protein [Adineta vaga]	6.2e-23|ACD54677.1 unknown [Adineta vaga]																					3.51165	0.071863	0.842111	0.913243	0.0116245	0.97612	1	-1.25172	0.0100384	0.0304693	-1.88149	0.00475699	0.0143252	-0.604258	0.191357	0.389876	-0.681935	0.236056	0.460279	-0.756934	0.105183	0.289573
FUN_000310-T1	FUN_000310-T1		FUN_005272-T1|95.9|6.2e-31		FUN_000310-T1																							0.0602903	-0.0078097	0.979367	NA	0.0320518	0.961107	1	0.0103676	0.966808	0.988816	0.72738	0.472172	0.601345	0.00729582	0.976639	NA	0.771075	0.452161	0.671058	-0.00790175	0.974699	NA
FUN_000311-T1	FUN_000311-T1		FUN_005271-T1|100.0|1.8e-53		FUN_000311-T1	1.3e-33|WP_097127888.1 MFS transporter [Spirosoma fluviale]<>SOD92694.1 MFS transporter, PAT family, beta-lactamase induction signal transducer AmpG [Spirosoma fluviale]	1.8e-32|ADB36099.1 major facilitator superfamily MFS_1 [Spirosoma linguale DSM 74]	2.7e-31|WP_100990923.1 MFS transporter [Spirosoma pollinicola]<>AUD04771.1 MFS transporter [Spirosoma pollinicola]		GO:0055085	GO:0005887								PF07690,Major Facilitator Superfamily									1.08237	-0.38231	0.440455	0.605193	-0.493217	0.331089	0.500586	-0.622271	0.262648	0.409933	-1.10011	0.153616	0.254672	-0.520412	0.346796	0.563104	-0.690963	0.347336	0.580734	-0.357129	0.51697	0.731277
FUN_000312-T1	FUN_000312-T1		FUN_005270-T1|100.0|4.4e-145		FUN_000312-T1	3.7e-07|ACD54799.1 NAD(P)(+)-arginine ADP-ribosyltransferase-like protein [Adineta vaga]				GO:0006471	GO:0003956								PF01129,NAD:arginine ADP-ribosyltransferase									0.944848	-0.293539	0.591555	0.735881	-0.514986	0.397265	0.569415	0.138494	0.810365	0.8987	-0.191241	0.812567	0.891195	0.432287	0.451598	0.658246	0.515651	0.474264	0.689118	0.705902	0.216564	0.448486
FUN_000313-T1	FUN_000313-T1		FUN_005268-T1|100.0|3.1e-201	FUN_005397-T1|98.2|7.9e-197	FUN_000313-T1		6.5e-72|KRO35653.1 hypothetical protein ABR57_02655 [Acidimicrobium sp. BACL17 MAG-120924-bin0]	6.7e-69|KRO63684.1 hypothetical protein ABR76_00680, partial [Acidimicrobiia bacterium BACL6 MAG-121220-bin61]											PF00144,Beta-lactamase									57.7774	1.06821	0.000408695	0.00212788	1.06174	0.00119649	0.00560071	-0.487105	0.218145	0.356688	-0.907858	0.0714658	0.138241	1.79828	3.64619e-06	5.96535e-05	2.07236	6.63479e-07	1.44819e-05	0.698921	0.0733298	0.230819
FUN_000314-T1	FUN_000314-T1	HGT	FUN_005265-T1|100.0|5.9e-106	FUN_005400-T1|95.9|3.4e-101	FUN_000314-T1	4.2e-51|KDQ08700.1 hypothetical protein BOTBODRAFT_165628 [Botryobasidium botryosum FD-172 SS1]	7.2e-51|KDQ08703.1 hypothetical protein BOTBODRAFT_559986 [Botryobasidium botryosum FD-172 SS1]	2.7e-50|KIL67972.1 hypothetical protein M378DRAFT_9212 [Amanita muscaria Koide BX008]																				11.4402	-0.18657	0.494457	0.653624	-0.313982	0.279763	0.443413	-0.680683	0.0640239	0.136982	-0.967824	0.0256785	0.059043	-0.533395	0.140062	0.316795	-0.577038	0.16853	0.372466	-0.0565144	0.872981	0.942232
FUN_000315-T1	FUN_000315-T1		FUN_005262-T1|100.0|0.0e+00		FUN_000315-T1					GO:0008270	GO:0003676																	19.8714	-0.174572	0.367249	0.533313	-0.284578	0.16791	0.309878	0.202696	0.425212	0.582914	-0.0242741	0.930888	0.982182	0.575436	0.0187158	0.0753969	0.585156	0.0271778	0.107186	0.992171	3.31336e-05	0.000625164
FUN_000316-T1	FUN_000316-T1		FUN_005260-T1|99.3|3.2e-80		FUN_000316-T1																							0.107716	-0.00639578	0.98499	NA	0.0343288	0.96055	1	0.0658631	0.81505	0.901923	1.87498	0.0499197	0.102796	0.0416809	0.882317	NA	1.47439	0.14085	0.331496	0.00158217	0.995517	NA
FUN_000317-T1	FUN_000317-T1		FUN_005259-T1|100.0|7.1e-85		FUN_000317-T1														PF00144,Beta-lactamase									12.1864	-0.496241	0.0315454	0.0818681	-0.63508	0.00549277	0.020367	-1.19415	0.000348673	0.00183446	-1.55694	1.80851e-05	0.000121866	-0.325749	0.281258	0.496757	-0.347961	0.269457	0.500578	0.125514	0.667986	0.827734
FUN_000318-T1	FUN_000318-T1		FUN_005259-T1|100.0|1.2e-148	FUN_005403-T1|97.4|1.8e-144	FUN_000318-T1	3.2e-21|WP_111149784.1 hypothetical protein [Paenibacillus sp. SMB1]<>PZD92959.1 hypothetical protein DNH61_25500 [Paenibacillus sp. SMB1]		1.0e-19|WP_077864807.1 serine hydrolase [Clostridium saccharobutylicum]<>OOM14555.1 putative penicillin-binding protein PbpX [Clostridium saccharobutylicum]											PF00144,Beta-lactamase									16.0479	-0.271779	0.306631	0.468763	-0.421374	0.125294	0.248119	-1.04764	0.00400651	0.0142206	-1.43335	0.000942672	0.00363931	-0.94393	0.0085375	0.0418181	-1.08936	0.00950052	0.0496791	0.118937	0.728985	0.865901
FUN_000319-T1	FUN_000319-T1				FUN_000319-T1																							0	NA	NA	NA	0	1	1	NA	NA	NA	0	1	1	NA	NA	NA	0	1	1	NA	NA	NA
FUN_000320-T1	FUN_000320-T1	HGT	FUN_005252-T1|100.0|9.3e-186		FUN_000320-T1	1.1e-18|XP_009065017.1 hypothetical protein LOTGIDRAFT_132244 [Lottia gigantea]<>ESO84415.1 hypothetical protein LOTGIDRAFT_132244 [Lottia gigantea]	2.4e-18|XP_023228024.1 uncharacterized protein LOC111628460 isoform X1 [Centruroides sculpturatus]	2.6e-17|WP_055154397.1 TatD family deoxyribonuclease [Faecalicatena contorta]<>CUO82426.1 Uncharacterized deoxyribonuclease YcfH [[Eubacterium] contortum]		GO:0016788									PF01026,TatD related DNase									16.4781	0.204856	0.440546	0.60527	0.0829852	0.755519	0.871002	-0.165337	0.639604	0.773623	-0.390348	0.318604	0.450332	0.0618356	0.859142	0.928674	0.0868984	0.817652	0.930644	0.00375969	0.991409	0.996592
FUN_000321-T1	FUN_000321-T1		FUN_005250-T1|100.0|1.9e-99		FUN_000321-T1																							8.09854	-0.669516	0.00455319	0.0167593	-0.790671	0.000340882	0.00189016	-0.488496	0.118332	0.221417	-0.7525	0.0144815	0.0367909	-0.343911	0.252325	0.464429	-0.367808	0.208751	0.426438	-0.205117	0.487217	0.709027
FUN_000322-T1	FUN_000322-T1				FUN_000322-T1																							0.193578	-0.0534073	0.920105	0.957176	-0.21303	0.781649	0.890458	-0.042527	0.926131	0.968674	-0.312061	0.768503	0.859715	0.0131134	0.977192	NA	0.424307	0.663533	0.833949	-0.0557516	0.903259	NA
FUN_000323-T1	FUN_000323-T1				FUN_000323-T1																							0.508997	-0.581042	0.323925	0.487438	-0.782532	0.190968	0.341287	-0.681634	0.241624	0.384925	-1.08734	0.214179	0.332008	-0.939847	0.105468	0.261921	-1.73078	0.0776494	0.224728	-0.715629	0.220375	NA
FUN_000324-T1	FUN_000324-T1		FUN_005249-T1|100.0|1.9e-99	FUN_005295-T1|100.0|2.7e-92	FUN_000324-T1		1.0e-04|AIL46791.1 Acetyltransferase, GNAT family [Elizabethkingia anophelis NUHP1]	1.0e-04|WP_078795209.1 MarR family transcriptional regulator [Elizabethkingia miricola]<>OPB87893.1 GCN5 family acetyltransferase [Elizabethkingia miricola]<>PSL88687.1 MarR family transcriptional regulator [Elizabethkingia miricola]		GO:0008080									PF00583,Acetyltransferase (GNAT) family									0.18946	-0.0725985	0.823752	0.902407	-1.30942	0.120346	0.240652	-0.0587647	0.827424	0.910054	-1.98944	0.0952392	0.174887	-0.0624203	0.816873	NA	-1.98944	0.102125	0.269246	-0.0439696	0.870424	NA
FUN_000325-T1	FUN_000325-T1				FUN_000325-T1	1.8e-30|ACD37550.1 arginine vasopressin receptor [Adineta vaga]				GO:0016021																		0.218645	0.579194	0.315623	0.478749	1.7281	0.0120005	0.0388858	-0.00541741	0.991475	0.999889	-1.07126	0.275214	0.404359	-0.0248859	0.960856	NA	-1.07126	0.28604	0.519197	-0.023914	0.962383	NA
FUN_000326-T1	FUN_000326-T1		FUN_005248-T1|100.0|7.5e-237		FUN_000326-T1	1.0e-55|XP_004342420.1 hypothetical protein CAOG_08251 [Capsaspora owczarzaki ATCC 30864]<>KJE98261.1 hypothetical protein CAOG_008251 [Capsaspora owczarzaki ATCC 30864]	2.6e-40|XP_004992544.1 iron/zinc purple acid phosphatase-like protein [Salpingoeca rosetta]<>EGD74899.1 iron/zinc purple acid phosphatase-like protein [Salpingoeca rosetta]	6.1e-37|RLN06244.1 hypothetical protein BBI17_004833 [Phytophthora kernoviae]<>RLN79991.1 hypothetical protein BBO99_00004849 [Phytophthora kernoviae]		GO:0016787									PF00149,Calcineurin-like phosphoesterase	PF14008,Iron/zinc purple acid phosphatase-like protein C								0.231371	0.0296067	0.926665	0.960446	0.613186	0.519277	0.683788	-0.0214383	0.935734	0.974576	-1.62359	0.19443	0.306592	-0.0249836	0.925135	NA	-1.62359	0.202912	0.418769	-0.00708952	0.978727	NA
FUN_000327-T1	FUN_000327-T1		FUN_005243-T1|100.0|1.8e-61		FUN_000327-T1	7.4e-07|XP_002125491.3 neurocalcin homolog [Ciona intestinalis]	1.8e-05|AWC68246.1 recoverin [Masticophis flagellum]<>AWC68247.1 recoverin [Pantherophis guttatus]	1.8e-05|AWC68245.1 recoverin [Lampropeltis getula]		GO:0005509									PF13499,EF-hand domain pair									67.528	1.13374	5.44738e-25	7.54341e-23	1.03879	1.675e-20	1.59838e-18	0.452344	0.00357801	0.0129556	0.229908	0.150499	0.250534	-0.524437	0.00184787	0.0123734	-0.557123	0.00156718	0.0120832	-0.693302	5.60174e-05	0.000966939
FUN_000328-T1	FUN_000328-T1		FUN_005224-T1|96.1|5.8e-19		FUN_000328-T1																							0.0232318	-0.0250657	0.933845	NA	-0.629543	0.253117	0.41353	0.00310302	0.990063	NA	0.736095	0.469618	0.599805	-0.0153197	0.95097	NA	-0.629543	0.451554	0.671058	-0.0151664	0.95146	NA
FUN_000329-T1	FUN_000329-T1		FUN_005241-T1|100.0|1.4e-38		FUN_000329-T1																							0.416734	-0.214081	0.723388	0.835023	-0.550765	0.463521	0.633837	0.261674	0.653829	0.784959	0.379292	0.682929	0.791216	0.0240131	0.967115	0.98312	-0.262747	0.799234	0.919526	0.574117	0.331141	NA
FUN_000330-T1	FUN_000330-T1		FUN_005240-T1|100.0|1.3e-151		FUN_000330-T1																							2.66664	0.408934	0.270063	0.42705	0.33824	0.353939	0.524522	-0.0573703	0.903491	0.956553	-0.382382	0.48806	0.616222	0.27922	0.539497	0.726496	0.28507	0.568209	0.764528	0.646064	0.144114	0.351134
FUN_000331-T1	FUN_000331-T1				FUN_000331-T1	2.8e-52|ACD54737.1 unknown [Adineta vaga]	1.0e-06|KYN23202.1 hypothetical protein ALC57_04379 [Trachymyrmex cornetzi]	1.0e-06|KYN28031.1 hypothetical protein ALC57_02560, partial [Trachymyrmex cornetzi]																				1.36544	-0.253075	0.605411	0.747219	-0.417788	0.41304	0.585244	0.521891	0.326512	0.480652	0.384388	0.528024	0.653318	0.14246	0.791257	0.890724	0.0129338	0.984487	1	0.431374	0.416226	0.650416
FUN_000332-T1	FUN_000332-T1				FUN_000332-T1	9.2e-10|XP_001010292.1 SIR2 family transcriptional regulator [Tetrahymena thermophila SB210]<>EAR90047.1 SIR2 family transcriptional regulator (macronuclear) [Tetrahymena thermophila SB210]	4.3e-07|XP_001010289.1 SIR2 family transcriptional regulator [Tetrahymena thermophila SB210]<>EAR90044.1 SIR2 family transcriptional regulator (macronuclear) [Tetrahymena thermophila SB210]																					0.0323283	0	1	NA	0	1	1	0	1	NA	0	1	1	0	1	NA	0	1	1	0.0148242	0.952554	NA
FUN_000333-T1	FUN_000333-T1		FUN_005235-T1|100.0|2.7e-85		FUN_000333-T1	3.1e-22|KMO42288.1 hypothetical protein VQ03_11125, partial [Methylobacterium tarhaniae]	6.9e-22|ACD54788.1 vcbs-like protein [Philodina roseola]	2.4e-19|PYU07572.1 hypothetical protein DMG33_04485 [Acidobacteria bacterium]											PF13517,Repeat domain in Vibrio, Colwellia, Bradyrhizobium and Shewanella									4.12244	-0.304969	0.364066	0.529852	-0.376877	0.290913	0.455801	-1.68185	0.000321021	0.00171181	-2.32878	0.000218936	0.0010486	-0.932805	0.0335129	0.115931	-1.01138	0.0619292	0.192617	-0.762809	0.0788382	0.242069
FUN_000334-T1	FUN_000334-T1				FUN_000334-T1	9.6e-29|XP_024510286.1 Hypothetical protein SRAE_X000041700 [Strongyloides ratti]<>CEF71090.1 Hypothetical protein SRAE_X000041700 [Strongyloides ratti]																						0.465157	-0.493564	0.398704	0.564195	-0.721316	0.248613	0.411375	-0.147852	0.801364	0.89285	-0.183053	0.81931	0.895859	-0.409405	0.484689	0.685207	-0.590106	0.498246	0.708053	0.290096	0.624919	NA
FUN_000335-T1	FUN_000335-T1				FUN_000335-T1																							1.33659	-0.913254	0.0501881	0.117955	-1.0532	0.0230652	0.0663625	-1.45979	0.0069897	0.0225495	-2.0864	0.00607226	0.0176503	-0.919477	0.0839503	0.22333	-0.936232	0.152561	0.348635	-1.20541	0.0247122	0.111403
FUN_000336-T1	FUN_000336-T1	HGT			FUN_000336-T1																							1.86204	-0.823779	0.0448695	0.108139	-0.94423	0.0158304	0.0488245	-1.08845	0.0304471	0.0752303	-1.5728	0.00993957	0.0268505	-0.682573	0.160051	0.346187	-0.733534	0.174998	0.382228	0.0244528	0.957896	0.981588
FUN_000337-T1	FUN_000337-T1		FUN_005232-T1|100.0|3.5e-77		FUN_000337-T1	4.1e-25|WP_091846635.1 glutathione S-transferase family protein [Maribius pelagius]<>SEO06197.1 glutathione S-transferase [Maribius pelagius]	1.1e-22|WP_116682603.1 glutathione S-transferase family protein [Fulvimarina sp. 85]<>RFC64185.1 glutathione S-transferase family protein [Fulvimarina sp. 85]	3.2e-22|WP_056033678.1 glutathione S-transferase family protein [Loktanella sp. 3ANDIMAR09]<>KQI68784.1 glutathione S-transferase [Loktanella sp. 3ANDIMAR09]		GO:0005515									PF13417,Glutathione S-transferase, N-terminal domain									0.818817	0.578471	0.258045	0.41276	0.716791	0.114771	0.232419	-0.978187	0.0853706	0.17152	-3.02604	0.00538837	0.0159122	0.452776	0.425448	0.635412	0.812072	0.181939	0.391579	-1.02511	0.071911	NA
FUN_000338-T1	FUN_000338-T1		FUN_005228-T1|100.0|2.2e-160		FUN_000338-T1	4.3e-71|ACD54823.1 NHL repeat containing cell surface protein-like protein [Adineta vaga]	1.2e-44|WP_009281632.1 T9SS C-terminal target domain-containing protein [Fibrisoma limi]<>CCH53048.1 Tripartite motif-containing protein 71 AltName: Full=Lin-41 homolog [Fibrisoma limi BUZ 3]	1.1e-42|PDH43866.1 hypothetical protein CNE34_04910 [Rhodothermaeota bacterium MED-G18]		GO:0005515									PF01436,NHL repeat									115.349	0.805031	0.0295285	0.077751	0.758186	0.0542985	0.131374	-1.26184	0.00609288	0.0200914	-2.04695	0.00177967	0.00620001	0.496679	0.278005	0.493332	0.644866	0.232532	0.455906	0.552884	0.227183	0.461973
FUN_000339-T1	FUN_000339-T1		FUN_005227-T1|100.0|6.8e-51		FUN_000339-T1																							0.927388	0.83395	0.100021	0.202207	0.863155	0.0808538	0.178761	-0.188023	0.743665	0.852643	-0.766584	0.373019	0.508993	0.977182	0.081971	0.219563	1.32519	0.0318553	0.120578	0.723985	0.200934	0.428878
FUN_000340-T1	FUN_000340-T1				FUN_000340-T1																							0.0281048	-0.0102972	0.972797	NA	0.0272663	0.963017	1	-0.0123371	0.960506	NA	-0.638141	0.440142	0.575094	-0.015409	0.950684	NA	-0.638141	0.450369	0.671058	-0.0152556	0.951174	NA
FUN_000341-T1	FUN_000341-T1		FUN_005225-T1|100.0|3.0e-72		FUN_000341-T1	3.9e-72|OAQ25828.1 RNI-like protein [Mortierella elongata AG-77]	4.3e-71|ACC43968.1 FBox-LRR protein [Philodina roseola]	1.4e-69|KFH68943.1 hypothetical protein, variant [Mortierella verticillata NRRL 6337]		GO:0005515									PF13516,Leucine Rich repeat									43.1983	1.23353	0.000171602	0.00100323	1.21936	0.00069564	0.0034972	-1.30124	0.00231238	0.00901058	-1.9167	0.00136772	0.00499162	-0.0205298	0.960976	0.980204	-0.0196467	0.969647	1	-0.0708371	0.865992	0.938662
FUN_000342-T1	FUN_000342-T1		FUN_005224-T1|100.0|1.0e-71		FUN_000342-T1																							0.22413	-0.132495	0.805605	0.891325	-1.07191	0.1059	0.220167	0.132768	0.775242	0.874746	0.97478	0.312135	0.442777	0.118243	0.799272	NA	1.04264	0.286542	0.519526	-0.0262002	0.955067	NA
FUN_000343-T1	FUN_000343-T1		FUN_005223-T1|100.0|5.7e-176		FUN_000343-T1					GO:0006471	GO:0003956								PF01129,NAD:arginine ADP-ribosyltransferase									6.2546	0.2909	0.288025	0.448046	0.226112	0.425869	0.597869	-0.0967076	0.792323	0.88711	-0.307249	0.45316	0.584975	-0.526321	0.162927	0.350081	-0.598909	0.163211	0.364632	-0.536942	0.155321	0.366853
FUN_000344-T1	FUN_000344-T1		FUN_005222-T1|100.0|9.8e-84		FUN_000344-T1																							8.96638	0.453167	0.0716109	0.156086	0.371065	0.147327	0.280742	-0.438292	0.214651	0.35211	-0.711921	0.0712319	0.13787	-0.478929	0.171093	0.361611	-0.541935	0.164963	0.367395	-0.206734	0.545682	0.750547
FUN_000345-T1	FUN_000345-T1		FUN_005220-T1|100.0|2.7e-148		FUN_000345-T1					GO:0016021	GO:0007186	GO:0004930							PF00001,7 transmembrane receptor (rhodopsin family)									0.785078	-2.23772	5.35458e-05	0.000361395	-3.31565	1.68467e-07	2.04641e-06	-1.42227	0.011921	0.035092	-1.92992	0.00989099	0.0267316	-0.274324	0.627467	0.789378	0.150405	0.774837	0.904855	-1.47771	0.00908791	NA
FUN_000346-T1	FUN_000346-T1		FUN_005219-T1|100.0|0.0e+00		FUN_000346-T1	6.9e-113|GAX11803.1 hypothetical protein FisN_7Lh188 [Fistulifera solaris]	3.4e-112|GAX20870.1 ATP-binding cassette, subfamily G (WHITE), member 1 [Fistulifera solaris]	8.7e-108|OEU14058.1 P-loop containing nucleoside triphosphate hydrolase protein [Fragilariopsis cylindrus CCMP1102]		GO:0016020	GO:0016887	GO:0005524							PF00005,ABC transporter	PF01061,ABC-2 type transporter								6.18731	0.0357265	0.911496	0.952437	-0.0692619	0.837584	0.929	1.47076	4.75967e-05	0.000332622	1.36355	0.000276038	0.00127517	1.19608	0.00104547	0.00780328	1.27654	0.000857119	0.00746241	0.804088	0.0325591	0.134459
FUN_000347-T1	FUN_000347-T1				FUN_000347-T1					GO:0005515																		419.254	0.0171941	0.947442	0.972171	-0.112002	0.686758	0.820337	7.01927	2.98376e-145	4.03447e-142	7.1465	3.38783e-189	4.33715e-186	4.74349	2.99935e-66	3.14621e-63	4.94463	1.02389e-88	1.11661e-85	3.4221	3.03435e-34	1.61942e-31
FUN_000348-T1	FUN_000348-T1		FUN_005214-T1|100.0|4.5e-120		FUN_000348-T1	1.4e-06|WP_073264418.1 SGNH/GDSL hydrolase family protein [Cryptosporangium aurantiacum]<>SHN46972.1 Lysophospholipase L1 [Cryptosporangium aurantiacum]	5.3e-06|WP_123272514.1 SGNH/GDSL hydrolase family protein [Flexivirga sp. BO-16]<>RNI19620.1 SGNH/GDSL hydrolase family protein [Flexivirga sp. BO-16]	1.2e-05|WP_039652189.1 MULTISPECIES: SGNH/GDSL hydrolase family protein [Streptomyces]<>KIE26939.1 lipase [Streptomyces sp. MUSC 125]<>ARP73414.1 lipase [Streptomyces pluripotens]<>ASN27665.1 SGNH/GDSL hydrolase family protein [Streptomyces pluripotens]											PF13472,GDSL-like Lipase/Acylhydrolase family									483.4	-0.329363	0.138889	0.260765	-0.424461	0.0722532	0.163931	-0.0525718	0.860755	0.932082	-0.273963	0.416729	0.555105	-0.176007	0.557001	0.740054	-0.194295	0.562543	0.759973	-0.0540577	0.856822	0.934081
FUN_000349-T1	FUN_000349-T1		FUN_005211-T1|99.7|3.9e-164	FUN_005212-T1|96.5|2.5e-89	FUN_000349-T1	8.3e-13|XP_012554603.1 PREDICTED: uncharacterized protein LOC100208285 [Hydra vulgaris]	4.1e-12|AUG84418.1 crumbs [Platynereis dumerilii]	7.0e-12|XP_003725201.2 PREDICTED: fibropellin-1 [Strongylocentrotus purpuratus]		GO:0005509									PF00008,EGF-like domain	PF04832,SOUL heme-binding protein								276.986	-0.0441049	0.827555	0.904649	-0.140313	0.502693	0.668765	2.68464	3.19382e-24	1.96721e-22	2.57479	1.14899e-24	8.03608e-23	2.0103	3.44316e-14	2.0684e-12	2.06697	6.95919e-16	5.40668e-14	2.75474	1.84357e-25	6.26119e-23
FUN_000350-T1	FUN_000350-T1		FUN_005208-T1|100.0|1.7e-152		FUN_000350-T1	1.4e-66|SDL67107.1 Acetyl esterase/lipase [Pedobacter ruber]	1.4e-66|WP_090697786.1 alpha/beta hydrolase [Pedobacter ruber]	5.6e-63|WP_026899361.1 alpha/beta hydrolase [Pedobacter oryzae]	K15889										PF00135,Carboxylesterase family									54.2256	0.525365	0.0044644	0.0164673	0.422612	0.0240016	0.0684747	1.48859	6.82696e-10	1.30318e-08	1.30934	3.54842e-08	4.76005e-07	1.0999	5.9251e-06	9.16074e-05	1.11427	3.97133e-06	7.27213e-05	1.0474	1.66795e-05	0.000348948
FUN_000351-T1	FUN_000351-T1	HGT			FUN_000351-T1	6.0e-105|WP_068504738.1 dockerin [Paenibacillus kribbensis]	6.0e-105|OMG51085.1 dockerin [Paenibacillus macerans]	1.3e-104|GBK62668.1 hypothetical protein PbDSM24746_26720 [Paenibacillus thermophilus]<>GBK68980.1 hypothetical protein PbJCM17693_26880 [Paenibacillus thermophilus]																				236.952	0.189008	0.288423	0.448515	0.074957	0.670162	0.807651	0.00810225	0.973537	0.992374	-0.199139	0.431398	0.569952	-0.372594	0.127781	0.297942	-0.386959	0.131744	0.318699	-0.808996	0.000989959	0.0102285
FUN_000352-T1	FUN_000352-T1		FUN_005205-T1|100.0|2.0e-259		FUN_000352-T1																							157.86	0.294203	0.0115917	0.0361912	0.177939	0.148858	0.282672	0.122996	0.449118	0.606699	-0.115642	0.510113	0.636695	-0.319246	0.0518922	0.159322	-0.353551	0.0488182	0.162681	0.648573	4.87501e-05	0.000864901
FUN_000353-T1	FUN_000353-T1				FUN_000353-T1																							0	NA	NA	NA	0	1	1	NA	NA	NA	0	1	1	NA	NA	NA	0	1	1	NA	NA	NA
FUN_000354-T1	FUN_000354-T1		FUN_005203-T1|99.2|6.7e-61		FUN_000354-T1																							0.614464	-0.0347855	0.95411	0.975919	-0.17129	0.81661	0.914818	-0.0257103	0.964893	0.988175	-0.40237	0.714856	0.817594	0.349094	0.554789	0.738302	0.749188	0.44255	0.671058	0.0650873	0.911787	NA
FUN_000355-T1	FUN_000355-T1				FUN_000355-T1																							0.288999	-0.00369135	0.994703	0.997709	-0.0654362	0.922085	0.984801	0.118644	0.806215	0.895847	0.504823	0.687199	0.794572	0.0993879	0.837225	NA	0.458395	0.70654	0.861809	0.103106	0.831199	NA
FUN_000356-T1	FUN_000356-T1		FUN_005202-T1|100.0|9.1e-63		FUN_000356-T1																							15.1669	-0.190272	0.452055	0.615672	-0.27559	0.307391	0.473956	-0.59931	0.080649	0.164195	-0.886225	0.0266151	0.0608543	-0.11347	0.731852	0.855165	-0.113332	0.76081	0.895616	-0.996144	0.00433613	0.0315509
FUN_000357-T1	FUN_000357-T1		FUN_005196-T1|100.0|7.3e-93		FUN_000357-T1																							0.860359	1.22955	0.0412896	0.101209	1.97622	0.0120352	0.038981	0.496399	0.39765	0.555455	0.379122	0.733665	0.832926	0.811698	0.170525	0.360802	1.51494	0.138112	0.327431	0.620213	0.293288	NA
FUN_000358-T1	FUN_000358-T1				FUN_000358-T1	3.2e-46|RMZ93646.1 peptidyl-glycine alpha-amidating monooxygenase isoform X3 [Brachionus plicatilis]	6.5e-31|XP_023214514.1 peptidyl-glycine alpha-amidating monooxygenase-like [Centruroides sculpturatus]	2.1e-29|XP_022781047.1 peptidyl-glycine alpha-amidating monooxygenase B-like [Stylophora pistillata]<>PFX34689.1 Peptidyl-glycine alpha-amidating monooxygenase [Stylophora pistillata]		GO:0004497	GO:0016715	GO:0016020	GO:0003824	GO:0006518	GO:0005507	GO:0055114			PF01082,Copper type II ascorbate-dependent monooxygenase, N-terminal domain	PF03712,Copper type II ascorbate-dependent monooxygenase, C-terminal domain								1.16672	-0.269111	0.606977	0.748509	-0.426665	0.453904	0.62463	-0.21397	0.705994	0.824401	-0.721484	0.380679	0.516858	0.821724	0.13798	0.313543	1.15295	0.0681908	0.205641	0.188458	0.737665	0.870606
FUN_000359-T1	FUN_000359-T1		FUN_005194-T1|100.0|4.8e-129		FUN_000359-T1																							2.03591	-0.123135	0.769775	0.867059	-0.263475	0.52497	0.688593	-0.133362	0.790684	0.885922	-0.447733	0.447313	0.579511	0.805098	0.0846121	0.224412	0.976371	0.037766	0.136244	-0.344619	0.494834	0.714566
FUN_000360-T1	FUN_000360-T1		FUN_005190-T1|96.2|8.6e-164	FUN_005192-T1|100.0|0.0e+00	FUN_000360-T1	9.2e-22|ETO35168.1 hypothetical protein RFI_01903 [Reticulomyxa filosa]	3.5e-21|ETO01726.1 hypothetical protein RFI_35713, partial [Reticulomyxa filosa]	3.0e-20|ETO03163.1 hypothetical protein RFI_34247 [Reticulomyxa filosa]		GO:0005515									PF12796,Ankyrin repeats (3 copies)	PF13424,Tetratricopeptide repeat								62.4695	-0.822034	8.29284e-05	0.000532586	-0.972513	6.77811e-06	5.77492e-05	2.5812	3.93503e-28	3.08661e-26	2.44346	9.41759e-28	7.7028e-26	0.338263	0.184131	0.379864	0.283118	0.290086	0.52102	0.121406	0.638872	0.811329
FUN_000361-T1	FUN_000361-T1		FUN_005189-T1|100.0|1.0e-272		FUN_000361-T1	7.7e-10|PVF98585.1 hypothetical protein CPB86DRAFT_350595 [Serendipita vermifera 'subsp. bescii']													PF01823,MAC/Perforin domain									2.97456	-0.0918994	0.810767	0.89427	-0.200195	0.607361	0.757304	0.0971217	0.834199	0.914277	-0.102997	0.846192	0.916843	0.766606	0.0819442	0.219551	0.923104	0.0439493	0.151355	-0.0871369	0.851506	0.93154
FUN_000362-T1	FUN_000362-T1		FUN_005188-T1|100.0|7.6e-92		FUN_000362-T1	2.0e-39|XP_791462.1 PREDICTED: ubiquitin-conjugating enzyme E2-17 kDa [Strongylocentrotus purpuratus]	2.6e-39|XP_022798481.1 ubiquitin-conjugating enzyme E2-17 kDa isoform X2 [Stylophora pistillata]	5.7e-39|XP_020629314.1 ubiquitin-conjugating enzyme E2-17 kDa [Orbicella faveolata]											PF00179,Ubiquitin-conjugating enzyme									11.9469	-0.172362	0.44256	0.606962	-0.287043	0.208578	0.36401	-0.470247	0.130095	0.238637	-0.748284	0.0254532	0.0586532	0.00576036	0.984274	0.991719	-0.00347553	0.991657	1	-0.0318884	0.913451	0.960681
FUN_000363-T1	FUN_000363-T1		FUN_005186-T1|100.0|1.2e-176		FUN_000363-T1		4.3e-06|PKK59353.1 Nucleotidylyl transferase [Rhizophagus irregularis]	3.6e-05|RGB24485.1 hypothetical protein C1646_773043 [Rhizophagus diaphanus]		GO:0003824	GO:0009058								PF01467,Cytidylyltransferase-like									2.77428	-0.62681	0.0987457	0.200196	-0.782186	0.0400153	0.103129	-0.802706	0.0911569	0.180401	-1.29814	0.0250406	0.0579025	-0.398234	0.381558	0.595936	-0.493618	0.342342	0.57543	0.812731	0.0512667	0.18243
FUN_000364-T1	FUN_000364-T1				FUN_000364-T1														PF02958,Ecdysteroid kinase									3.76237	-0.304937	0.372531	0.538931	-0.430656	0.201646	0.355005	-0.0867462	0.837916	0.916536	-0.316536	0.491405	0.619251	0.183999	0.653711	0.805755	0.223111	0.603013	0.790126	-0.0706373	0.866036	0.938662
FUN_000365-T1	FUN_000365-T1				FUN_000365-T1	3.1e-08|WP_067279910.1 sulfotransferase [Mycobacterium scrofulaceum]<>OBH77025.1 hypothetical protein A5681_08440 [Mycobacterium scrofulaceum]	3.1e-08|WP_067300696.1 sulfotransferase [Mycobacterium scrofulaceum]<>OBI10512.1 hypothetical protein A5679_06725 [Mycobacterium scrofulaceum]	7.0e-08|WP_055401464.1 MULTISPECIES: sulfotransferase [Mycobacterium]<>OBG59356.1 hypothetical protein A5702_06790 [Mycobacterium sp. E3339]											PF13469,Sulfotransferase family									0.369661	-0.6292	0.30183	0.463435	-1.63951	0.0402484	0.103594	-0.299857	0.595726	0.737998	-0.972821	0.36821	0.504159	-0.180219	0.750429	0.866516	-0.238319	0.819296	0.931427	-0.171675	0.761905	NA
FUN_000366-T1	FUN_000366-T1		FUN_005183-T1|100.0|8.4e-144		FUN_000366-T1																							23.7545	0.540659	0.00290872	0.0114888	0.447425	0.0242046	0.0689735	0.141155	0.574879	0.720407	-0.112658	0.693168	0.799089	0.445693	0.0661083	0.189189	0.425137	0.115639	0.292298	0.807987	0.000643576	0.00725125
FUN_000367-T1	FUN_000367-T1		FUN_005182-T1|100.0|1.4e-179	FUN_010862-T1|96.1|1.1e-173	FUN_000367-T1	4.5e-27|XP_016258878.1 hypothetical protein PV06_09613 [Exophiala oligosperma]<>KIW38662.1 hypothetical protein PV06_09613 [Exophiala oligosperma]	1.1e-25|KJX97464.1 hypothetical protein TI39_contig487g00001 [Zymoseptoria brevis]	1.3e-23|XP_023632490.1 uncharacterized protein RCC_11501 [Ramularia collo-cygni]<>CZT25832.1 uncharacterized protein RCC_11501 [Ramularia collo-cygni]											PF01633,Choline/ethanolamine kinase									10.0207	0.761494	0.00588182	0.0207812	0.707989	0.014351	0.0450602	-1.6603	7.14956e-05	0.000470571	-2.26785	2.01195e-05	0.00013382	-0.94772	0.0150453	0.0642246	-1.07694	0.0203068	0.086657	-0.969245	0.0130913	0.0704858
FUN_000368-T1	FUN_000368-T1		FUN_005181-T1|100.0|1.1e-304		FUN_000368-T1	1.1e-30|XP_015222677.1 PREDICTED: amiloride-sensitive sodium channel subunit gamma-like isoform X3 [Lepisosteus oculatus]	4.2e-30|XP_021348590.1 amiloride-sensitive sodium channel subunit beta-like [Mizuhopecten yessoensis]	2.1e-29|RNA22809.1 acid-sensing ion channel 1 isoform X2 [Brachionus plicatilis]	K04832	GO:0016020	GO:0005272	GO:0006814							PF00858,Amiloride-sensitive sodium channel									1.28657	-0.934161	0.0686095	0.150984	-1.3835	0.0142174	0.0447064	0.0687204	0.899237	0.954245	-0.215333	0.740456	0.83834	0.495712	0.348163	0.56456	0.62774	0.267684	0.498549	0.398756	0.452873	0.682009
FUN_000369-T1	FUN_000369-T1		FUN_005180-T1|100.0|4.9e-178		FUN_000369-T1					GO:0004930	GO:0007186	GO:0016021							PF00001,7 transmembrane receptor (rhodopsin family)									20.6327	0.216748	0.192919	0.333979	0.111529	0.524912	0.688557	-0.798658	0.0016444	0.00675336	-1.082	9.5169e-05	0.000512951	0.0123306	0.95671	0.977865	-0.00181919	0.994648	1	0.128561	0.56751	0.765951
FUN_000370-T1	FUN_000370-T1		FUN_005179-T1|100.0|6.3e-48		FUN_000370-T1	4.7e-29|ACD54608.1 leucine rich repeat containing proteins-like protein [Adineta vaga]	8.9e-28|XP_005702808.1 FBox-LRR protein [Galdieria sulphuraria]<>EME26288.1 FBox-LRR protein [Galdieria sulphuraria]	2.6e-27|KFH72159.1 hypothetical protein MVEG_02450 [Mortierella verticillata NRRL 6337]		GO:0005515									PF13516,Leucine Rich repeat									14.3093	0.469085	0.0448942	0.10817	0.38503	0.129871	0.254872	-0.711662	0.0342647	0.082797	-1.05098	0.00892086	0.0244872	0.437974	0.15421	0.338057	0.456838	0.185613	0.396559	0.43502	0.157216	0.369629
FUN_000371-T1	FUN_000371-T1				FUN_000371-T1	1.7e-20|PRP79369.1 hypothetical protein PROFUN_12919 [Planoprotostelium fungivorum]	1.3e-17|KYQ94136.1 Q8IVH4 Methylmalonic aciduria type A protein [Tieghemostelium lacteum]	5.2e-14|KYQ90233.1 hyaluronidase [Tieghemostelium lacteum]		GO:0005515									PF13445,RING-type zinc-finger									2.26937	-0.150416	0.696516	0.815875	-0.226011	0.569702	0.727035	-1.11054	0.0268798	0.0681232	-1.65259	0.0131315	0.0338845	-0.335566	0.478607	0.680732	-0.30408	0.586359	0.777717	-1.20365	0.0161866	0.0822251
FUN_000372-T1	FUN_000372-T1				FUN_000372-T1					GO:0016021	GO:0007186	GO:0004930							PF00001,7 transmembrane receptor (rhodopsin family)									2.5685	-0.945073	0.0200562	0.0568478	-1.12718	0.00653615	0.0236027	0.185947	0.681141	0.805506	0.0639303	0.895448	0.956069	0.941972	0.0272222	0.0994266	1.1412	0.00755872	0.0417965	0.325879	0.462722	0.690125
FUN_000373-T1	FUN_000373-T1		FUN_005177-T1|100.0|3.3e-125		FUN_000373-T1																							4.82429	0.568869	0.0669319	0.147891	0.506914	0.119918	0.24004	-0.583554	0.177784	0.304382	-1.00041	0.0596801	0.11913	0.865948	0.0235401	0.0891927	0.972055	0.0199302	0.0855209	0.289125	0.4673	0.693669
FUN_000374-T1	FUN_000374-T1		FUN_005175-T1|96.2|0.0e+00		FUN_000374-T1	3.0e-04|XP_011676737.1 PREDICTED: neurogenic locus notch homolog protein 2, partial [Strongylocentrotus purpuratus]				GO:0005515									PF00057,Low-density lipoprotein receptor domain class A									24.3068	-0.643724	0.00163064	0.00700637	-0.777	0.000285965	0.00162142	-0.342453	0.20831	0.343984	-0.609926	0.0415382	0.088259	0.301643	0.245616	0.45693	0.304681	0.268496	0.499359	0.297646	0.252176	0.490673
FUN_000375-T1	FUN_000375-T1		FUN_005174-T1|100.0|1.2e-168		FUN_000375-T1					GO:0016021																		1.9507	-0.0953774	0.814176	0.89636	-0.188595	0.642881	0.78605	-0.631583	0.211777	0.348584	-1.0213	0.106298	0.190282	-0.724903	0.150627	0.332239	-0.961791	0.130114	0.31632	-0.272401	0.57898	0.773719
FUN_000376-T1	FUN_000376-T1		FUN_005173-T1|100.0|4.6e-49		FUN_000376-T1																							436.955	-0.224184	0.279832	0.438808	-0.334642	0.116324	0.23476	0.297838	0.288757	0.439284	0.0671725	0.82131	0.897446	0.690967	0.0137216	0.059992	0.717844	0.011869	0.0587763	0.958226	0.000627586	0.00711091
FUN_000377-T1	FUN_000377-T1	HGT	FUN_005171-T1|100.0|0.0e+00		FUN_000377-T1	3.2e-34|OEU82551.1 hypothetical protein BA865_03880 [Desulfobacterales bacterium S5133MH4]	7.1e-34|OEU47308.1 hypothetical protein BA861_11775 [Desulfobacterales bacterium S3730MH5]	2.5e-31|ADH04653.1 unknown [Chondromyces crocatus]											PF00561,alpha/beta hydrolase fold									33.7168	0.293278	0.337587	0.501949	0.194263	0.555341	0.71547	-1.15876	0.00403694	0.0143099	-1.66143	0.00184948	0.00641285	0.358771	0.361396	0.577915	0.442401	0.32875	0.560597	0.209143	0.595205	0.784332
FUN_000378-T1	FUN_000378-T1				FUN_000378-T1																							0.703619	0.0999553	0.854074	0.920622	-0.0227483	0.957791	1	-0.556327	0.336421	0.49114	-1.12878	0.19095	0.302238	-0.39298	0.498759	0.695881	-0.588815	0.465438	0.681087	-0.605992	0.29574	NA
FUN_000379-T1	FUN_000379-T1		FUN_005170-T1|99.7|3.1e-171		FUN_000379-T1	1.6e-18|WP_099882877.1 PEP-CTERM sorting domain-containing protein [Massilia violaceinigra]<>ATQ79162.1 hypothetical protein CR152_28375 [Massilia violaceinigra]	8.9e-17|WP_093388525.1 PEP-CTERM sorting domain-containing protein [Rugamonas rubra]<>SFM17047.1 PEP-CTERM protein-sorting domain-containing protein [Rugamonas rubra]	1.9e-14|WP_099417252.1 PEP-CTERM sorting domain-containing protein [Janthinobacterium sp. BJB412]<>PHV05977.1 hypothetical protein CSQ96_18085 [Janthinobacterium sp. BJB412]											PF00024,PAN domain									26.7811	-0.897531	6.43246e-08	8.51112e-07	-1.00426	1.84918e-08	2.72927e-07	-0.0617833	0.771138	0.871813	-0.283412	0.228127	0.348709	0.232942	0.256014	0.468828	0.237451	0.289561	0.52067	0.101634	0.623751	0.802031
FUN_000380-T1	FUN_000380-T1		FUN_005169-T1|100.0|7.0e-105		FUN_000380-T1																							0.186351	-0.0371915	0.927523	0.960832	-0.440693	0.611802	0.760812	0.0146607	0.965781	0.988577	0.152053	0.85739	0.925638	0.00832627	0.980562	NA	0.269827	0.797234	0.91847	0.00864249	0.979824	NA
FUN_000381-T1	FUN_000381-T1	HGT	FUN_005161-T1|100.0|2.5e-148		FUN_000381-T1	2.9e-144|ACD54779.1 diadenosine tetraphosphate hydrolase HIT family-like protein [Adineta vaga]	9.6e-15|ADE76392.1 unknown [Picea sitchensis]	1.2e-14|RHZ49597.1 hypothetical protein Glove_519g74 [Diversispora versiformis]																				9.25189	-0.510158	0.0475051	0.113026	-0.611872	0.0246551	0.0699887	-1.40265	0.000168405	0.000986562	-1.80656	3.78239e-05	0.000231736	-0.517501	0.125932	0.295292	-0.536363	0.158131	0.357068	-0.920922	0.00857073	0.0522821
FUN_000382-T1	FUN_000382-T1		FUN_005160-T1|100.0|3.5e-34		FUN_000382-T1																							0.82676	-0.0641998	0.90611	0.950217	-0.245614	0.691472	0.823774	0.910405	0.110872	0.210809	0.958061	0.166803	0.272031	1.22927	0.0287625	0.103639	1.56665	0.0131917	0.0634084	0.67285	0.239994	NA
FUN_000383-T1	FUN_000383-T1	HGT	FUN_005159-T1|100.0|3.8e-287	FUN_005159-T2|100.0|3.2e-193	FUN_000383-T1	9.2e-52|ACD54594.1 TPR repeat containing protein-like protein [Adineta vaga]	3.5e-51|ACD54716.1 TPR repeat containing protein-like protein [Adineta vaga]	1.5e-49|ACD54705.1 TPR repeat containing protein-like protein [Adineta vaga]		GO:0006471	GO:0005515	GO:0003956							PF01129,NAD:arginine ADP-ribosyltransferase	PF13374,Tetratricopeptide repeat	PF13424,Tetratricopeptide repeat							66.361	0.250989	0.0327058	0.0841913	0.12801	0.254403	0.414596	-0.50167	0.00350295	0.0127292	-0.748596	1.09216e-05	7.88393e-05	-0.400881	0.0171079	0.0705877	-0.425703	0.00999789	0.0517378	-0.00299032	0.985385	0.993553
FUN_000384-T1	FUN_000384-T1		FUN_005158-T1|98.9|0.0e+00		FUN_000384-T1	9.6e-256|ACD54612.1 glutamate receptor-like protein [Adineta vaga]<>ADW94594.1 glutamate receptor 2 [Adineta vaga]	6.0e-242|ADW94593.1 glutamate receptor 1 [Adineta vaga]	6.6e-241|ACD54595.1 glutamate receptor GLR3.3-like protein [Adineta vaga]	K05387	GO:0004930	GO:0016020	GO:0007186	GO:0015276	GO:0016021					PF00060,Ligand-gated ion channel	PF00497,Bacterial extracellular solute-binding proteins, family 3	PF01094,Receptor family ligand binding region							25.5604	-0.619195	0.0194837	0.0554566	-0.7568	0.0072567	0.0257376	0.204904	0.549016	0.697883	0.0167392	0.965318	1	-0.456008	0.188099	0.38502	-0.522093	0.19314	0.407068	-0.330361	0.338677	0.579896
FUN_000385-T1	FUN_000385-T1		FUN_005157-T1|100.0|3.1e-82		FUN_000385-T1	1.1e-26|WP_026370191.1 GNAT family N-acetyltransferase [bacterium JKG1]	2.4e-26|AIA10537.1 acetyltransferase (GNAT) family [uncultured bacterium]	1.2e-25|OQY29259.1 hypothetical protein B6244_04555 [Candidatus Cloacimonetes bacterium 4572_55]		GO:0008080									PF00583,Acetyltransferase (GNAT) family									34.435	0.953868	0.00285926	0.0113143	0.949065	0.00617934	0.0225159	-0.0399751	0.922754	0.966849	-0.336676	0.508579	0.635292	-0.0834909	0.839285	0.917612	-0.175592	0.727295	0.875197	-0.298993	0.469105	0.695164
FUN_000386-T1	FUN_000386-T1		FUN_005155-T1|100.0|4.4e-118		FUN_000386-T1	1.3e-69|ACD54752.1 sushi domain containing 2-like protein [Adineta vaga]													PF03782,AMOP domain									213.236	-0.633745	1.36933e-13	5.16448e-12	-0.742614	1.53591e-14	6.43313e-13	-0.797225	5.70312e-11	1.2832e-09	-1.0402	3.82795e-13	1.13623e-11	-0.534378	7.33671e-06	0.000111225	-0.556363	5.28465e-05	0.00070375	-0.379578	0.00134936	0.012993
FUN_000387-T1	FUN_000387-T1		FUN_005154-T1|99.8|0.0e+00		FUN_000387-T1	1.3e-71|XP_013403875.1 uncharacterized protein LOC106169083 isoform X1 [Lingula anatina]	1.3e-71|XP_013403877.1 uncharacterized protein LOC106169083 isoform X2 [Lingula anatina]<>XP_013403878.1 uncharacterized protein LOC106169083 isoform X2 [Lingula anatina]<>XP_013403879.1 uncharacterized protein LOC106169083 isoform X2 [Lingula anatina]	1.3e-71|XP_013403880.1 uncharacterized protein LOC106169083 isoform X3 [Lingula anatina]<>XP_013403881.1 uncharacterized protein LOC106169083 isoform X3 [Lingula anatina]											PF04087,Domain of unknown function (DUF389)									43.5792	0.275049	0.115701	0.226133	0.150511	0.394863	0.566827	-0.642997	0.0098366	0.0300043	-0.921268	0.000689774	0.00279104	0.129977	0.58507	0.759116	0.122463	0.620434	0.803409	0.103363	0.664546	0.82525
FUN_000388-T1	FUN_000388-T1		FUN_005153-T1|98.3|1.3e-133		FUN_000388-T1	6.4e-29|ACD54695.1 ankyrin repeat protein-like protein [Adineta vaga]	7.6e-06|ACD54639.1 VIP2 [Adineta vaga]																					2.17425	-0.642308	0.135369	0.255423	-0.86192	0.0473911	0.118157	0.208726	0.664209	0.792046	0.0134903	0.978224	1	0.531598	0.253009	0.465252	0.617207	0.199259	0.414238	0.218563	0.645964	0.815428
FUN_000389-T1	FUN_000389-T1		FUN_005153-T1|100.0|3.1e-47		FUN_000389-T1	2.7e-08|ACD54614.1 VIP2 [Adineta vaga]	2.7e-08|ACD54639.1 VIP2 [Adineta vaga]			GO:0005515									PF12796,Ankyrin repeats (3 copies)									0.984655	0.17623	0.746023	0.85161	0.0906408	0.882627	0.960242	0.960535	0.0949747	0.186488	0.973018	0.179481	0.288725	1.23407	0.0302116	0.107496	1.57543	0.0180924	0.0798455	0.395924	0.494341	0.714464
FUN_000390-T1	FUN_000390-T1		FUN_005152-T1|100.0|4.2e-69		FUN_000390-T1																							0.0425031	0	1	NA	0	1	1	0.0177427	0.943227	NA	1.37189	0.101101	0.183071	0	1	NA	0	1	1	0	1	NA
FUN_000391-T1	FUN_000391-T1	HGT	FUN_005150-T1|98.6|4.8e-76		FUN_000391-T1	4.3e-33|WP_111348563.1 NAD-dependent epimerase/dehydratase family protein [Spirosoma sp. HMF3257]<>RAI77690.1 NmrA family transcriptional regulator [Spirosoma sp. HMF3257]	1.3e-32|WP_072959744.1 SDR family oxidoreductase [Chryseobacterium arachidis]<>SHF99350.1 Uncharacterized conserved protein YbjT, contains NAD(P)-binding and DUF2867 domains [Chryseobacterium arachidis]	8.2e-32|OJW78340.1 hypothetical protein BGO59_30495 [Spirosoma sp. 48-14]											PF05368,NmrA-like family									0.383053	-0.0651162	0.913544	0.953631	-0.285629	0.724726	0.847986	-0.00994531	0.985335	0.996791	-1.42398	0.190075	0.301192	0.349659	0.520328	0.712216	1.18212	0.228662	0.45124	0.232971	0.667637	NA
FUN_000392-T1	FUN_000392-T1				FUN_000392-T1	1.1e-16|ADW94593.1 glutamate receptor 1 [Adineta vaga]	1.5e-16|ACD54595.1 glutamate receptor GLR3.3-like protein [Adineta vaga]	1.2e-15|ACD54612.1 glutamate receptor-like protein [Adineta vaga]<>ADW94594.1 glutamate receptor 2 [Adineta vaga]											PF01094,Receptor family ligand binding region									1.04223	-0.111791	0.845936	0.915359	-0.281281	0.703406	0.832802	0.510165	0.388025	0.545383	0.550111	0.553607	0.67726	0.459865	0.436711	0.644887	0.629578	0.4996	0.708659	0.320014	0.588077	0.779865
FUN_000393-T1	FUN_000393-T1	HGT	FUN_005146-T1|100.0|7.1e-174		FUN_000393-T1	6.9e-25|ACD54714.1 NHL repeat containing hypothetical protein RRC374-like protein [Adineta vaga]	2.9e-07|WP_118975964.1 T9SS C-terminal target domain-containing protein [Taibaiella koreensis]	2.5e-06|PDH42110.1 hypothetical protein CND83_02625 [Rhodothermaeota bacterium MED-G19]		GO:0005515									PF01436,NHL repeat									1.60299	0.424205	0.391105	0.557599	0.374571	0.491075	0.658546	-0.882053	0.117024	0.21958	-1.71037	0.06638	0.129957	-0.219567	0.694475	0.831888	-0.189749	0.808547	0.925663	-0.805722	0.151824	0.361853
FUN_000394-T1	FUN_000394-T1	HGT	FUN_005144-T1|100.0|0.0e+00		FUN_000394-T1	2.4e-52|PRP79579.1 fibroin heavy chain precursor [Planoprotostelium fungivorum]	6.3e-45|XP_004339648.1 hypothetical protein ACA1_064190 [Acanthamoeba castellanii str. Neff]<>ELR17635.1 hypothetical protein ACA1_064190 [Acanthamoeba castellanii str. Neff]	2.0e-30|BAJ95721.1 predicted protein [Hordeum vulgare subsp. vulgare]		GO:0005515									PF00651,BTB/POZ domain									25.8603	1.19994	0.00034949	0.00185757	1.20416	0.00121376	0.00566658	-1.4647	0.00089902	0.00408573	-2.1859	0.000644079	0.0026312	0.48088	0.258631	0.472473	0.617902	0.227144	0.449298	-0.119888	0.779595	0.894915
FUN_000395-T1	FUN_000395-T1		FUN_005143-T1|100.0|2.9e-158		FUN_000395-T1																							8.00528	-0.802611	0.00645519	0.0223865	-0.932646	0.00293577	0.0119612	-0.215474	0.558465	0.706215	-0.429425	0.304472	0.434359	0.239369	0.500185	0.697064	0.305169	0.43229	0.663544	0.207417	0.559904	0.760468
FUN_000396-T1	FUN_000396-T1				FUN_000396-T1																							0.993368	-0.433347	0.377939	0.54465	-0.560789	0.215141	0.372395	-1.13253	0.0411484	0.096189	-2.39309	0.00534798	0.0158195	-0.424532	0.438999	0.647109	-0.540031	0.397188	0.629728	-0.262815	0.630322	0.805416
FUN_000397-T1	FUN_000397-T1		FUN_005140-T1|100.0|7.4e-119		FUN_000397-T1	7.1e-21|WP_026848203.1 hypothetical protein [Gemmatimonas phototrophica]<>AMW06067.1 hypothetical protein GEMMAAP_17300 [Gemmatimonas phototrophica]	2.6e-15|WP_062186592.1 hypothetical protein [Sphingopyxis sp. C-1]	1.1e-08|GAO80935.1 hypothetical protein SC1_04261 [Sphingopyxis sp. C-1]																				255.609	-0.572139	1.42677e-06	1.42442e-05	-0.673952	3.61148e-07	4.10262e-06	-1.30057	1.19876e-14	3.93969e-13	-1.55492	4.73833e-14	1.55541e-12	-1.64722	2.67316e-22	3.55635e-20	-1.69855	4.22279e-16	3.36054e-14	-0.782512	2.41412e-06	6.50842e-05
FUN_000398-T1	FUN_000398-T1		FUN_005139-T1|100.0|2.9e-173		FUN_000398-T1	5.7e-12|ACD54618.1 neuromedin U receptor 2 G-protein coupled receptor-like protein [Adineta vaga]				GO:0016021																		0.545972	0.389774	0.499379	0.658057	0.464301	0.477682	0.64597	0.725548	0.221829	0.361298	0.969714	0.230847	0.352026	0.813819	0.171362	0.361927	1.31511	0.0908144	0.25113	0.257361	0.663115	NA
FUN_000399-T1	FUN_000399-T1		FUN_005138-T1|100.0|7.3e-182		FUN_000399-T1	3.5e-06|XP_013387346.1 growth hormone secretagogue receptor type 1 [Lingula anatina]				GO:0016021																		3.25046	-0.55126	0.102756	0.206535	-0.667174	0.0427369	0.108772	-0.239119	0.566291	0.71317	-0.444696	0.314208	0.445229	-0.493399	0.241957	0.452753	-0.554015	0.224954	0.446625	-0.088139	0.827732	0.919112
FUN_000400-T1	FUN_000400-T1	HGT			FUN_000400-T1	2.6e-109|WP_068504738.1 dockerin [Paenibacillus kribbensis]	1.9e-107|WP_007431524.1 hypothetical protein [Paenibacillus sp. Aloe-11]<>EHS56324.1 hypothetical protein WG8_3537 [Paenibacillus sp. Aloe-11]	1.4e-105|WP_094154249.1 dockerin [Paenibacillus kribbensis]<>ASR46450.1 dockerin [Paenibacillus kribbensis]																				2.1963	-0.221573	0.557119	0.707571	-0.295018	0.437887	0.609712	-1.35461	0.00672569	0.021838	-1.71904	0.0067019	0.0192131	-1.30575	0.00824407	0.0406421	-1.44346	0.0195093	0.0842022	-1.74551	0.000569345	0.00662319
FUN_000401-T1	FUN_000401-T1		FUN_005136-T1|100.0|1.5e-29		FUN_000401-T1																							1.23184	-0.0239839	0.961226	0.979885	-0.0922552	0.868487	0.950796	-0.46048	0.4097	0.567706	-0.806035	0.307164	0.437606	-1.11148	0.0472138	0.148725	-2.27371	0.0208667	0.0884183	-0.543063	0.330538	0.571739
FUN_000402-T1	FUN_000402-T1		FUN_005135-T1|99.7|0.0e+00		FUN_000402-T1	4.0e-35|XP_022028930.1 uncharacterized protein LOC110930028 [Helianthus annuus]<>OTG31915.1 putative zinc finger (C3HC4-type RING finger) family protein [Helianthus annuus]	4.4e-34|XP_021864903.1 uncharacterized protein LOC110803676 [Spinacia oleracea]<>KNA16456.1 hypothetical protein SOVF_089170 [Spinacia oleracea]	9.8e-34|AAM53301.1 putative protein [Arabidopsis thaliana]<>AAN15691.1 putative protein [Arabidopsis thaliana]											PF13639,Ring finger domain	PF13768,von Willebrand factor type A domain								40.5653	-0.384337	0.0623567	0.140004	-0.491455	0.0250575	0.0708963	0.144692	0.597211	0.739216	-0.0843416	0.779462	0.866445	0.0198853	0.94207	0.970796	0.00124348	0.996577	1	0.274498	0.312237	0.553693
FUN_000403-T1	FUN_000403-T1		FUN_005133-T1|99.7|6.8e-197		FUN_000403-T1	1.6e-07|ACD54743.1 galanin receptor GalR2-like protein [Adineta vaga]				GO:0016021																		2.59564	-1.08075	0.00456844	0.0168087	-1.28238	0.00032746	0.00182375	-0.534288	0.234262	0.376343	-0.780942	0.0896563	0.166536	-0.450522	0.305529	0.522852	-0.473767	0.286093	0.519197	0.125404	0.763761	0.88515
FUN_000404-T1	FUN_000404-T1		FUN_005132-T1|100.0|1.0e-305		FUN_000404-T1					GO:0005515																		0.290043	0.0686855	0.910369	0.952172	0.0799818	0.901566	0.972332	0.173568	0.761296	0.864853	0.421073	0.617695	0.736	0.278994	0.627567	NA	0.836093	0.297424	0.527898	-0.193738	0.733981	NA
FUN_000405-T1	FUN_000405-T1				FUN_000405-T1																							1.03848	-0.746862	0.132402	0.251127	-0.953983	0.0523563	0.127724	-1.30435	0.0182956	0.0498421	-2.51556	0.00443613	0.0134996	-0.592848	0.278983	0.494232	-0.662918	0.321418	0.552749	-0.294278	0.587793	0.779758
FUN_000406-T1	FUN_000406-T1		FUN_005131-T1|100.0|2.0e-113		FUN_000406-T1	6.4e-33|OWF42667.1 hypothetical protein KP79_PYT04839 [Mizuhopecten yessoensis]	1.5e-29|XP_022321780.1 uncharacterized protein LOC111123619 isoform X1 [Crassostrea virginica]<>XP_022321781.1 uncharacterized protein LOC111123619 isoform X1 [Crassostrea virginica]	4.3e-29|XP_022321782.1 uncharacterized protein LOC111123619 isoform X2 [Crassostrea virginica]																				0.188674	-0.00980954	0.983551	0.992321	0.0466846	0.94939	1	0.13627	0.735172	0.846487	1.47036	0.130765	0.224705	0.0305575	0.939538	NA	0.347063	0.749942	0.888604	-0.0170115	0.966318	NA
FUN_000407-T1	FUN_000407-T1		FUN_005130-T1|97.3|0.0e+00		FUN_000407-T1	1.3e-21|ACC43957.1 TPRA_1 [Philodina roseola]	6.5e-21|ACD54705.1 TPR repeat containing protein-like protein [Adineta vaga]	1.4e-20|ACC43969.1 TPRA_2 [Philodina roseola]		GO:0006471	GO:0005515	GO:0003956							PF01129,NAD:arginine ADP-ribosyltransferase									3.61417	0.15057	0.633951	0.769466	0.0630526	0.82971	0.924055	-0.491099	0.248856	0.393423	-0.756269	0.0998509	0.181645	-0.609375	0.151504	0.333491	-0.6931	0.132499	0.319662	-0.680031	0.112021	0.301078
FUN_000408-T1	FUN_000408-T1				FUN_000408-T1	1.0e-125|KYF84674.1 hypothetical protein BE18_37920, partial [Sorangium cellulosum]	1.1e-122|KFE64425.1 High-affinity leucine-specific transport system, periplasmic binding protein LivK [Hyalangium minutum]	3.5e-121|WP_052517816.1 hypothetical protein, partial [Archangium violaceum]	K10448	GO:0005515									PF01344,Kelch motif	PF13418,Galactose oxidase, central domain								25.1458	0.62829	0.153142	0.281567	0.609714	0.212276	0.368765	-1.94727	0.000190942	0.00109921	-3.39529	0.000192033	0.000936939	-0.141797	0.783801	0.885999	0.0207495	0.976345	1	-0.357038	0.489939	0.711049
FUN_000409-T1	FUN_000409-T1				FUN_000409-T1																							0.843487	-0.391815	0.470955	0.633626	-0.526256	0.356855	0.527617	-0.998991	0.0810877	0.16484	-2.17731	0.0287408	0.0650029	-0.0550452	0.923891	0.960885	0.144122	0.844378	0.946634	-0.322741	0.575754	NA
FUN_000410-T1	FUN_000410-T1	HGT			FUN_000410-T1	5.0e-106|ACD54686.1 NHL repeat containing cell surface protein-like protein [Adineta vaga]	2.0e-22|WP_009281632.1 T9SS C-terminal target domain-containing protein [Fibrisoma limi]<>CCH53048.1 Tripartite motif-containing protein 71 AltName: Full=Lin-41 homolog [Fibrisoma limi BUZ 3]	4.2e-20|RMA74064.1 gliding motility-associated-like protein [Pedobacter sp. CF523]		GO:0005515									PF01436,NHL repeat									10.7462	0.636423	0.092507	0.190306	0.595222	0.155632	0.292368	-1.62328	0.000838639	0.00385763	-2.57685	0.000643021	0.0026275	-0.296837	0.527213	0.717499	-0.30857	0.615862	0.800408	0.190193	0.683316	0.837641
FUN_000411-T1	FUN_000411-T1		FUN_005128-T1|100.0|1.2e-176		FUN_000411-T1	4.2e-12|XP_021291544.1 nicotianamine synthase-like [Herrania umbratica]	4.2e-12|XP_022895757.1 nicotianamine synthase-like [Olea europaea var. sylvestris]	9.2e-12|XP_004488704.1 PREDICTED: nicotianamine synthase-like [Cicer arietinum]		GO:0030410	GO:0030418								PF03059,Nicotianamine synthase protein									3.07455	0.472414	0.399567	0.565019	0.517712	0.492077	0.65953	-1.21728	0.0364302	0.0870004	-3.10197	0.0252561	0.0583177	-0.794767	0.173414	0.365016	-1.30208	0.276676	0.509297	-0.938605	0.107651	0.293706
FUN_000412-T1	FUN_000412-T1	HGT	FUN_005126-T1|98.6|1.4e-260		FUN_000412-T1	1.9e-132|WP_104221077.1 DUF1254 domain-containing protein [Kaistia algarum]<>PPE77829.1 hypothetical protein C3941_21870 [Kaistia algarum]	9.5e-132|WP_121623244.1 DUF1254 domain-containing protein [Xanthobacter tagetidis]<>RLP78651.1 DUF1254 domain-containing protein [Xanthobacter tagetidis]	6.8e-130|WP_106458995.1 DUF1254 domain-containing protein [Aphanothece hegewaldii]<>PSF32498.1 hypothetical protein C7H19_21465 [Aphanothece hegewaldii CCALA 016]											PF06742,Protein of unknown function (DUF1214)	PF06863,Protein of unknown function (DUF1254)								6.03481	-1.12852	0.00714008	0.024349	-1.45486	0.00331463	0.0132716	-0.788773	0.110124	0.209652	-1.36126	0.0517283	0.1059	-0.384539	0.428142	0.637723	-0.523043	0.418647	0.650196	0.497799	0.294749	0.53703
FUN_000413-T1	FUN_000413-T1		FUN_005125-T1|100.0|4.5e-107		FUN_000413-T1	2.0e-30|OWF42667.1 hypothetical protein KP79_PYT04839 [Mizuhopecten yessoensis]	4.2e-28|EKC38932.1 hypothetical protein CGI_10002889 [Crassostrea gigas]	4.7e-27|XP_022321780.1 uncharacterized protein LOC111123619 isoform X1 [Crassostrea virginica]<>XP_022321781.1 uncharacterized protein LOC111123619 isoform X1 [Crassostrea virginica]																				0.0567488	-0.0241942	0.93614	NA	-0.640284	0.251812	0.41353	-0.00976207	0.968745	NA	-0.640284	0.43985	0.575094	-0.0128339	0.958918	NA	-0.640284	0.450078	0.671058	0.00267038	0.991448	NA
FUN_000414-T1	FUN_000414-T1		FUN_005124-T1|99.7|5.8e-173		FUN_000414-T1	5.0e-23|XP_020449420.1 macrophage-expressed gene 1 protein, partial [Monopterus albus]	3.2e-22|XP_026176485.1 macrophage-expressed gene 1 protein-like [Mastacembelus armatus]	4.0e-20|XP_019743681.1 PREDICTED: macrophage-expressed gene 1 protein [Hippocampus comes]											PF01823,MAC/Perforin domain									3.5848	-1.31674	0.00365497	0.0139055	-1.58614	0.00279414	0.0114918	-1.63498	0.00195187	0.00779184	-2.30072	0.00652538	0.0187747	-0.561575	0.276401	0.491446	-0.410865	0.56245	0.759938	-0.702434	0.174413	0.394003
FUN_000415-T1	FUN_000415-T1		FUN_005123-T1|100.0|3.7e-189		FUN_000415-T1	1.2e-06|XP_009349351.1 PREDICTED: uncharacterized protein LOC103940893 [Pyrus x bretschneideri]	8.8e-05|XP_006812818.1 PREDICTED: uncharacterized protein LOC100367656 [Saccoglossus kowalevskii]	5.7e-04|GAV74188.1 LRAT domain-containing protein [Cephalotus follicularis]											PF04970,Lecithin retinol acyltransferase									6.73604	0.00956134	0.975308	0.988206	-0.133152	0.675047	0.810987	-0.789996	0.0605821	0.131165	-1.28425	0.0114828	0.0302912	-0.503934	0.215206	0.420076	-0.668107	0.157273	0.35554	0.120928	0.756109	0.880993
FUN_000416-T1	FUN_000416-T1		FUN_005121-T1|99.0|3.9e-283		FUN_000416-T1	3.8e-49|XP_021379354.1 ileal sodium/bile acid cotransporter-like [Mizuhopecten yessoensis]<>OWF37933.1 Ileal sodium/bile acid cotransporter [Mizuhopecten yessoensis]	6.5e-49|XP_009054157.1 hypothetical protein LOTGIDRAFT_93838, partial [Lottia gigantea]<>ESO95075.1 hypothetical protein LOTGIDRAFT_93838, partial [Lottia gigantea]	6.5e-49|OWF37932.1 Ileal sodium/bile acid cotransporter [Mizuhopecten yessoensis]	K14343	GO:0016020	GO:0042981	GO:0005515							PF01758,Sodium Bile acid symporter family									22.174	-0.275758	0.0644378	0.143657	-0.388733	0.0125521	0.0403842	-1.09329	3.22365e-06	3.09033e-05	-1.37901	2.67381e-08	3.70147e-07	0.0424828	0.827557	0.911633	0.0347406	0.866741	0.958902	-0.429164	0.0383139	0.149868
FUN_000417-T1	FUN_000417-T1		FUN_005119-T1|95.3|0.0e+00		FUN_000417-T1	8.4e-241|ACD54620.1 multidrug resistance-associated protein-like protein [Adineta vaga]	1.1e-168|XP_014833175.1 PREDICTED: multidrug resistance-associated protein 4-like, partial [Poecilia mexicana]	2.5e-168|XP_022597103.1 multidrug resistance-associated protein 4-like [Seriola dumerili]		GO:0055085	GO:0016021	GO:0016887	GO:0005524	GO:0042626					PF00005,ABC transporter	PF00664,ABC transporter transmembrane region								7.01508	-0.562127	0.0299464	0.0786001	-0.692454	0.0051957	0.0194097	-0.174016	0.596938	0.738951	-0.436638	0.188187	0.299006	0.229173	0.45554	0.66201	0.228183	0.450672	0.671058	-0.115607	0.718502	0.859146
FUN_000418-T1	FUN_000418-T1		FUN_005118-T1|100.0|1.7e-38		FUN_000418-T1																							0.166205	-0.0665543	0.869198	NA	-1.08018	0.105942	0.220192	-0.0205606	0.951431	0.981183	-1.08018	0.275987	0.404824	0.00402012	0.990498	NA	0.33419	0.749248	0.888256	-0.0264029	0.937655	NA
FUN_000419-T1	FUN_000419-T1		FUN_005116-T1|100.0|2.5e-271		FUN_000419-T1	5.2e-35|PIR20594.1 helicase [Deltaproteobacteria bacterium CG11_big_fil_rev_8_21_14_0_20_47_16]	1.1e-32|WP_055968591.1 DEAD/DEAH box helicase [Exiguobacterium sp. Leaf187]<>KQS19245.1 hypothetical protein ASF99_04990 [Exiguobacterium sp. Leaf187]	1.8e-32|WP_068699200.1 hypothetical protein [Paenibacillus yonginensis]<>ANS76492.1 hypothetical protein AWM70_19505 [Paenibacillus yonginensis]		GO:0016787	GO:0005524	GO:0003677							PF04851,Type III restriction enzyme, res subunit									44.4091	1.02138	0.00233718	0.00952739	0.970758	0.0073933	0.0261277	-1.41084	0.00114312	0.00498446	-2.08194	0.000657894	0.00267898	0.202911	0.63371	0.793565	0.2761	0.587884	0.779039	0.0492899	0.907938	0.957867
FUN_000420-T1	FUN_000420-T1				FUN_000420-T1	2.4e-26|ABL86689.1 putative gag protein [Philodina roseola]																						0.104229	-0.0219165	0.942142	NA	-0.638539	0.251803	0.41353	0.0127471	0.959196	0.984713	0.727272	0.471184	0.600659	0.00967533	0.969023	NA	0.77939	0.44883	0.671058	0.0251796	0.919502	NA
FUN_000421-T1	FUN_000421-T1				FUN_000421-T1	3.1e-57|ARJ54455.1 GDSL esterase/lipase [Adineta vaga]	1.7e-20|ARJ54454.1 GDSL esterase/lipase [Adineta vaga]																					0.779388	-0.0287567	0.960058	0.979415	-0.199588	0.78377	0.891873	1.5524	0.00824274	0.0259195	2.09548	0.00359855	0.0113035	0.484666	0.411551	0.622164	0.435633	0.643758	0.819802	1.33195	0.0235671	NA
FUN_000422-T1	FUN_000422-T1		FUN_005115-T1|99.4|4.6e-89		FUN_000422-T1	5.0e-12|XP_022541431.1 uncharacterized protein LOC111196435 [Astyanax mexicanus]	5.0e-12|XP_022542777.1 uncharacterized protein LOC111197578 [Astyanax mexicanus]	2.0e-08|XP_021323163.1 uncharacterized protein LOC110438052 [Danio rerio]																				0.249245	-0.170461	0.772665	0.868994	-0.723693	0.349294	0.519596	-0.0672385	0.898336	0.95369	-1.39991	0.183706	0.293548	0.338365	0.521055	NA	1.52923	0.076321	0.222238	0.248398	0.637074	NA
FUN_000423-T1	FUN_000423-T1	HGT	FUN_005113-T1|95.5|3.0e-123		FUN_000423-T1	1.7e-20|PKN09165.1 hypothetical protein CVU73_04465 [Deltaproteobacteria bacterium HGW-Deltaproteobacteria-8]	1.1e-19|WP_061430976.1 tetratricopeptide repeat protein [Microcystis aeruginosa]	3.3e-19|WP_072924460.1 tetratricopeptide repeat protein [Microcystis aeruginosa]											PF00656,Caspase domain									22.3501	0.303905	0.0767081	0.164448	0.208075	0.256989	0.417181	-0.309461	0.21144	0.348169	-0.584871	0.0322244	0.071514	0.558357	0.0127283	0.0566664	0.552658	0.0218791	0.0914969	0.427194	0.0594368	0.201672
FUN_000424-T1	FUN_000424-T1				FUN_000424-T1	2.4e-44|ACC43940.1 low density lipoprotein receptor [Philodina roseola]	2.3e-42|ACC43983.1 low density lipoprotein receptor [Philodina roseola]	5.2e-15|XP_018016235.1 PREDICTED: sortilin-related receptor-like [Hyalella azteca]		GO:0005515									PF00057,Low-density lipoprotein receptor domain class A									3.74761	0.177676	0.591399	0.735753	0.09762	0.771905	0.883095	-0.504489	0.254456	0.400227	-0.862445	0.100327	0.182332	0.566142	0.1585	0.343732	0.660136	0.12826	0.313385	0.181187	0.661031	0.822714
FUN_000425-T1	FUN_000425-T1	HGT	FUN_005110-T1|100.0|2.5e-279		FUN_000425-T1	4.9e-49|OMJ93244.1 hypothetical protein SteCoe_3822 [Stentor coeruleus]	3.0e-46|OMJ93243.1 hypothetical protein SteCoe_3821 [Stentor coeruleus]	4.2e-08|XP_001012667.2 polyubiquitin [Tetrahymena thermophila SB210]<>EAR92422.2 polyubiquitin [Tetrahymena thermophila SB210]		GO:0006471	GO:0003956								PF01129,NAD:arginine ADP-ribosyltransferase									205.358	0.562426	0.0104292	0.0332135	0.435347	0.0560207	0.134689	-1.49	7.21917e-07	8.03876e-06	-1.89624	4.03118e-07	4.28668e-06	-0.250709	0.398361	0.611326	-0.292423	0.377687	0.61102	-0.261258	0.378859	0.617491
FUN_000426-T1	FUN_000426-T1		FUN_005105-T1|99.6|3.1e-132		FUN_000426-T1																							23.8509	-0.254523	0.136436	0.257044	-0.365492	0.0440457	0.111401	-1.18996	5.51767e-06	4.97378e-05	-1.51292	1.89616e-07	2.17162e-06	0.100517	0.654183	0.805814	0.0907923	0.707833	0.862794	-0.0509962	0.822473	0.916542
FUN_000427-T1	FUN_000427-T1	HGT			FUN_000427-T1	1.1e-146|OGP75793.1 hypothetical protein A2W09_00650 [Deltaproteobacteria bacterium RBG_16_50_11]	2.8e-121|WP_092049707.1 VCBS repeat-containing protein [Planctomicrobium piriforme]<>SFI19880.1 FG-GAP repeat-containing protein [Planctomicrobium piriforme]	3.1e-120|PYM84966.1 VCBS repeat-containing protein [Candidatus Rokubacteria bacterium]		GO:0006471	GO:0003956								PF01129,NAD:arginine ADP-ribosyltransferase	PF13517,Repeat domain in Vibrio, Colwellia, Bradyrhizobium and Shewanella								148.489	0.438818	0.0523375	0.122078	0.311948	0.164662	0.305038	0.787587	0.00931567	0.0286554	0.613206	0.0454873	0.0951666	0.579049	0.0560022	0.168118	0.59638	0.0521746	0.170338	0.485497	0.109322	0.296472
FUN_000428-T1	FUN_000428-T1	HGT	FUN_005104-T1|100.0|6.8e-263		FUN_000428-T1	3.1e-50|WP_096553662.1 extracellular solute-binding protein [Nostoc sp. NIES-4103]<>BAZ49421.1 thiamine pyridinylase [Nostoc sp. NIES-4103]	7.3e-47|WP_073626138.1 extracellular solute-binding protein [Scytonema sp. HK-05]<>OKH60963.1 hypothetical protein NIES2130_00265 [Scytonema sp. HK-05]<>BAY46336.1 thiaminase-1 [Scytonema sp. HK-05]	5.6e-39|WP_050430656.1 extracellular solute-binding protein [Chondromyces crocatus]<>AKT38433.1 uncharacterized protein CMC5_025790 [Chondromyces crocatus]											PF13416,Bacterial extracellular solute-binding protein									503.01	-0.176005	0.432729	0.597876	-0.303123	0.190828	0.341059	-1.51255	6.03299e-07	6.8386e-06	-1.81844	1.02514e-06	9.88712e-06	-1.73893	9.74207e-09	2.67031e-07	-1.85815	6.42652e-07	1.40482e-05	-1.26567	2.90059e-05	0.000558155
FUN_000429-T1	FUN_000429-T1				FUN_000429-T1	2.8e-144|AEN94416.1 low density lipoprotein [Adineta vaga]	8.6e-125|ACC43983.1 low density lipoprotein receptor [Philodina roseola]	4.0e-122|ACC43940.1 low density lipoprotein receptor [Philodina roseola]											PF00008,EGF-like domain									0.478246	0.17396	0.762288	0.862392	0.10225	0.84843	0.936463	-0.938374	0.106261	0.203884	-2.91541	0.00836116	0.0231669	-0.12029	0.838476	0.917131	0.0211737	0.978455	1	-0.746967	0.198906	NA
FUN_000430-T1	FUN_000430-T1				FUN_000430-T1																							0	NA	NA	NA	0	1	1	NA	NA	NA	0	1	1	NA	NA	NA	0	1	1	NA	NA	NA
FUN_000431-T1	FUN_000431-T1	HGT	FUN_005099-T1|100.0|5.2e-177		FUN_000431-T1	1.7e-42|WP_017983991.1 peptidase [Amycolatopsis methanolica]<>AIJ25150.1 secreted protein [Amycolatopsis methanolica 239]	2.9e-42|WP_027934844.1 peptidase [Amycolatopsis thermoflava]	8.3e-42|ROS42953.1 V8-like Glu-specific endopeptidase [Amycolatopsis eurytherma]		GO:0004252	GO:0006508								PF13365,Trypsin-like peptidase domain									5.21812	-0.260673	0.512017	0.669084	-0.444125	0.301552	0.467843	0.35392	0.454392	0.611839	0.238587	0.679825	0.788617	-0.140986	0.767864	0.876589	-0.213901	0.72097	0.871271	-0.256179	0.593084	0.782942
FUN_000432-T1	FUN_000432-T1				FUN_000432-T1	4.2e-09|WP_069391502.1 SAM-dependent methyltransferase [Mycolicibacillus koreensis]<>ODR10201.1 SAM-dependent methyltransferase [Mycolicibacillus koreensis]	4.2e-09|WP_085302079.1 SAM-dependent methyltransferase [Mycolicibacillus koreensis]<>OSC35557.1 SAM-dependent methyltransferase [Mycolicibacillus koreensis]	7.9e-08|WP_116402500.1 SAM-dependent methyltransferase [Methylovirgula sp. 4M-Z18]<>RFB75663.1 SAM-dependent methyltransferase [Methylovirgula sp. 4M-Z18]		GO:0008168									PF03492,SAM dependent carboxyl methyltransferase									1.53597	-1.04216	0.0302234	0.0791129	-1.29348	0.0137411	0.0434782	-1.34078	0.0137852	0.0395583	-2.10409	0.0122462	0.0319516	-0.276798	0.600768	0.770141	-0.122801	0.853236	0.951073	-0.856578	0.111093	0.299546
FUN_000433-T1	FUN_000433-T1	HGT	FUN_005097-T1|100.0|4.2e-204		FUN_000433-T1	1.9e-34|XP_008607005.1 hypothetical protein SDRG_03161, partial [Saprolegnia diclina VS20]<>EQC39733.1 hypothetical protein SDRG_03161, partial [Saprolegnia diclina VS20]	1.3e-32|XP_008607006.1 hypothetical protein SDRG_03162 [Saprolegnia diclina VS20]<>EQC39734.1 hypothetical protein SDRG_03162 [Saprolegnia diclina VS20]	8.2e-30|OQR84948.1 hypothetical protein ACHHYP_12535 [Achlya hypogyna]	K00682										PF13772,AIG2-like family									88.9698	1.25189	1.44291e-20	1.28725e-18	1.1622	9.18834e-17	5.56689e-15	0.77832	2.9286e-05	0.000218548	0.556802	0.00398074	0.0123201	-0.218413	0.259865	0.473618	-0.257474	0.217216	0.436966	-0.278439	0.152556	0.363055
FUN_000434-T1	FUN_000434-T1				FUN_000434-T1																							0.0583071	0	1	NA	0	1	1	0	1	NA	0	1	1	0	1	NA	0	1	1	0	1	NA
FUN_000435-T1	FUN_000435-T1		FUN_005094-T1|95.2|1.0e-148	FUN_005095-T1|100.0|2.0e-305	FUN_000435-T1	3.8e-55|ACC43969.1 TPRA_2 [Philodina roseola]	3.2e-54|ACC43957.1 TPRA_1 [Philodina roseola]	6.5e-47|ACD54597.1 TPR repeat containing protein-like protein [Adineta vaga]		GO:0005515									PF13181,Tetratricopeptide repeat	PF13424,Tetratricopeptide repeat								164.9	-0.287957	0.0502989	0.118115	-0.38952	0.0144979	0.045438	-0.290049	0.154258	0.273027	-0.539724	0.0196097	0.0473712	0.243506	0.226567	0.433911	0.235692	0.280661	0.514179	0.438275	0.0291525	0.124511
FUN_000436-T1	FUN_000436-T1				FUN_000436-T1																							0	NA	NA	NA	0	1	1	NA	NA	NA	0	1	1	NA	NA	NA	0	1	1	NA	NA	NA
FUN_000437-T1	FUN_000437-T1				FUN_000437-T1																							0.806652	-0.459781	0.391261	0.557679	-0.633059	0.230968	0.389868	-0.631306	0.269449	0.417951	-1.23416	0.129401	0.222819	-0.0061192	0.991436	0.99506	0.160442	0.804695	0.923212	0.00403124	0.994358	NA
FUN_000438-T1	FUN_000438-T1				FUN_000438-T1	2.9e-72|XP_013390144.1 metal tolerance protein 9 isoform X1 [Lingula anatina]	2.9e-72|XP_013390153.1 metal tolerance protein 9 isoform X2 [Lingula anatina]	9.2e-71|XP_013391193.1 metal tolerance protein 9-like [Lingula anatina]		GO:0006812	GO:0016021	GO:0008324	GO:0055085						PF01545,Cation efflux family	PF16916,Dimerisation domain of Zinc Transporter								87.0657	0.437468	0.00762722	0.0257297	0.326319	0.0575516	0.137493	-1.42687	2.77062e-09	4.8653e-08	-1.74775	7.1216e-10	1.33056e-08	0.247569	0.27097	0.485684	0.248742	0.299616	0.530015	0.21997	0.328348	0.569783
FUN_000439-T1	FUN_000439-T1	HGT	FUN_005089-T1|100.0|1.4e-250		FUN_000439-T1	1.7e-62|XP_004344121.1 SPFH domain / Band 7 domain containing protein [Acanthamoeba castellanii str. Neff]<>ELR20718.1 SPFH domain / Band 7 domain containing protein [Acanthamoeba castellanii str. Neff]	6.1e-60|XP_004344100.1 SPFH domain / Band 7 domain containing protein [Acanthamoeba castellanii str. Neff]<>ELR20697.1 SPFH domain / Band 7 domain containing protein [Acanthamoeba castellanii str. Neff]	8.7e-14|PRP81599.1 prohibitin domain-containing protein [Planoprotostelium fungivorum]											PF01145,SPFH domain / Band 7 family									34.6645	0.531514	0.123815	0.238299	0.482615	0.202503	0.355897	-1.41312	0.0014284	0.00600258	-2.10594	0.000962304	0.00370296	0.566505	0.191581	0.390099	0.748627	0.145028	0.337916	0.0100411	0.981593	0.992062
FUN_000440-T1	FUN_000440-T1	HGT			FUN_000440-T1	2.3e-14|PYJ03502.1 hypothetical protein DME25_12075, partial [Verrucomicrobia bacterium]	6.7e-14|PYV18308.1 hypothetical protein DMG21_05475 [Acidobacteria bacterium]	7.4e-13|OGP75793.1 hypothetical protein A2W09_00650 [Deltaproteobacteria bacterium RBG_16_50_11]											PF13517,Repeat domain in Vibrio, Colwellia, Bradyrhizobium and Shewanella									8.23091	1.19009	3.99205e-05	0.000279253	1.10361	0.000104295	0.000674051	0.36487	0.346481	0.502053	0.110607	0.794344	0.8774	0.178176	0.646765	0.801455	0.100924	0.814691	0.928962	0.222635	0.565811	0.764639
FUN_000441-T1	FUN_000441-T1		FUN_005088-T1|99.7|0.0e+00		FUN_000441-T1	6.2e-71|SPR00082.1 unnamed protein product (mitochondrion) [Plasmodiophora brassicae]	6.2e-71|CEO95806.1 hypothetical protein PBRA_004519 [Plasmodiophora brassicae]	4.0e-70|CEO95761.1 hypothetical protein PBRA_004474 [Plasmodiophora brassicae]	K10594	GO:0004842	GO:0005515								PF00622,SPRY domain	PF00632,HECT-domain (ubiquitin-transferase)								15.5695	-0.319271	0.0571299	0.130823	-0.424893	0.0119941	0.0388693	-1.17946	7.99801e-06	6.93674e-05	-1.46547	7.73608e-08	9.61416e-07	-0.885747	0.000319283	0.00287956	-0.927564	0.000281895	0.0029565	-0.716924	0.00284117	0.0229531
FUN_000442-T1	FUN_000442-T1		FUN_005087-T1|100.0|1.7e-106		FUN_000442-T1	9.6e-33|ACD54701.1 GCN5-related N-acetyltransferase-like protein [Adineta vaga]	8.4e-21|WP_014077384.1 N-acetyltransferase [Sphingobium sp. SYK-6]<>BAK67745.1 putative acetyltransferase [Sphingobium sp. SYK-6]	1.1e-20|WP_056687955.1 GNAT family N-acetyltransferase [Sphingobium sp. Leaf26]<>KQN04764.1 acetyltransferase [Sphingobium sp. Leaf26]		GO:0008080									PF00583,Acetyltransferase (GNAT) family									23.5317	0.378474	0.0108953	0.0343949	0.265411	0.0622186	0.146293	-0.0541398	0.798374	0.891101	-0.289371	0.164971	0.269791	0.32169	0.106849	0.264365	0.319562	0.0987313	0.2634	0.420619	0.0333143	0.136531
FUN_000443-T1	FUN_000443-T1		FUN_005086-T1|99.5|6.2e-118		FUN_000443-T1					GO:0008080									PF00583,Acetyltransferase (GNAT) family									19.4154	0.798319	0.00115809	0.00524644	0.70313	0.00564404	0.0208544	-0.515283	0.131231	0.240281	-0.823399	0.0368308	0.0798705	0.149797	0.648921	0.802995	0.15165	0.674524	0.840932	-0.22403	0.502578	0.721004
FUN_000444-T1	FUN_000444-T1				FUN_000444-T1																							0.0217228	0	1	NA	0	1	1	0	1	NA	0	1	1	0	1	NA	0	1	1	0	1	NA
FUN_000445-T1	FUN_000445-T1	HGT	FUN_005081-T1|98.3|4.5e-31		FUN_000445-T1																							1.51374	-1.42895	0.00352712	0.0135226	-1.75496	0.00084684	0.00412629	-0.109741	0.833455	0.913708	-0.112013	0.854857	0.92375	-0.595606	0.259706	0.47361	-0.589796	0.363462	0.597151	-0.0324628	0.950001	0.977921
FUN_000446-T1	FUN_000446-T1		FUN_005080-T1|100.0|1.5e-122		FUN_000446-T1	9.9e-21|WP_082006581.1 hypothetical protein [Sphingomonas sp. ERG5]	1.3e-20|SIO91038.1 Beta-lactamase [Nocardiopsis sp. JB363]	1.3e-20|WP_087103421.1 serine hydrolase [Nocardiopsis sp. JB363]											PF00144,Beta-lactamase									2.08978	-1.61255	0.000240494	0.00134308	-1.93277	1.0663e-05	8.71905e-05	-0.673764	0.165322	0.287783	-0.915143	0.0877812	0.163724	-0.882328	0.0704242	0.197642	-1.00556	0.0685632	0.206484	0.115664	0.799973	0.905457
FUN_000447-T1	FUN_000447-T1		FUN_005079-T1|100.0|5.8e-184		FUN_000447-T1	1.2e-115|WP_039599078.1 AMP-binding protein [Ralstonia sp. A12]<>KHK53717.1 AMP-binding protein [Ralstonia sp. A12]	2.0e-115|WP_064801578.1 AMP-binding protein [Ralstonia insidiosa]<>ANJ71316.1 AMP-binding protein [Ralstonia insidiosa]	2.0e-115|WP_109794918.1 AMP-binding protein [Rhizobiales bacterium]<>PJK30658.1 AMP-binding protein [Rhizobiales bacterium]	K23617	GO:0003824									PF00501,AMP-binding enzyme	PF13193,AMP-binding enzyme C-terminal domain								6.93051	-0.00685283	0.985664	0.993265	-0.118229	0.778293	0.887837	-1.73136	0.000416774	0.00213491	-2.57802	0.000587095	0.00243034	-0.319866	0.495396	0.693473	-0.252362	0.674476	0.840917	-0.590851	0.210708	0.441136
FUN_000448-T1	FUN_000448-T1		FUN_005078-T1|96.9|1.2e-233		FUN_000448-T1	2.0e-150|ORY26780.1 adenosylmethionine-8-amino-7-oxononanoate aminotransferase [Naematelia encephala]	1.5e-145|ORY79763.1 adenosylmethionine-8-amino-7-oxononanoate aminotransferase [Leucosporidium creatinivorum]	3.8e-138|ORY22902.1 pyridoxal phosphate-dependent transferase [Naematelia encephala]		GO:0005515	GO:0008483	GO:0003824	GO:0005576	GO:0030170	GO:0030414				PF00095,WAP-type (Whey Acidic Protein) 'four-disulfide core'	PF00202,Aminotransferase class-III								379.516	2.81518	1.14976e-35	4.50737e-33	2.77356	1.14323e-33	3.82527e-31	1.24739	4.07267e-05	0.000290781	1.06209	0.00039786	0.00173839	1.17901	0.000104604	0.00112229	1.20438	5.20511e-05	0.000693819	1.30481	1.74169e-05	0.000362058
FUN_000449-T1	FUN_000449-T1		FUN_005075-T1|100.0|4.2e-134		FUN_000449-T1					GO:0005515																		1.87882	0.74377	0.0836019	0.175793	0.708042	0.0928462	0.198652	0.119408	0.819831	0.905203	-0.249073	0.703041	0.807468	1.22328	0.0127345	0.0566664	1.4546	0.00424404	0.0266111	0.660902	0.191483	0.416041
FUN_000450-T1	FUN_000450-T1		FUN_005074-T1|99.8|0.0e+00		FUN_000450-T1	3.6e-138|EKC19995.1 Long-chain-fatty-acid--CoA ligase 1 [Crassostrea gigas]	3.6e-138|XP_011434072.1 PREDICTED: long-chain-fatty-acid--CoA ligase 1 isoform X1 [Crassostrea gigas]	3.6e-138|XP_011434073.1 PREDICTED: long-chain-fatty-acid--CoA ligase 1 isoform X2 [Crassostrea gigas]<>XP_011434074.1 PREDICTED: long-chain-fatty-acid--CoA ligase 1 isoform X2 [Crassostrea gigas]	K01897	GO:0003824									PF00501,AMP-binding enzyme									170.194	0.437096	6.80704e-06	5.8101e-05	0.325137	0.00179579	0.00790155	-0.320507	0.0213007	0.0564473	-0.56037	0.000305507	0.00139036	0.17451	0.197721	0.398466	0.161154	0.270481	0.501942	-0.00365054	0.978649	0.990849
FUN_000451-T1	FUN_000451-T1		FUN_031425-T1|100.0|1.0e-39	FUN_031425-T1|100.0|8.0e-08	FUN_000451-T1	4.6e-88|KFH69483.1 hypothetical protein MVEG_04295 [Mortierella verticillata NRRL 6337]	6.0e-88|KFH63702.1 hypothetical protein MVEG_10395 [Mortierella verticillata NRRL 6337]	3.9e-87|KFH65236.1 hypothetical protein MVEG_08717 [Mortierella verticillata NRRL 6337]	K22614	GO:0005515									PF13516,Leucine Rich repeat									55.7843	0.24153	0.0483753	0.114703	0.136845	0.305297	0.471961	-1.3494	7.04838e-12	1.75869e-10	-1.63428	1.738e-13	5.40967e-12	-0.346662	0.0463545	0.146798	-0.372033	0.0554395	0.178017	-0.0556317	0.743921	0.874232
FUN_000452-T1	FUN_000452-T1		FUN_005071-T1|100.0|2.8e-78		FUN_000452-T1																							11.254	-0.106261	0.665159	0.792783	-0.214717	0.370291	0.541398	1.97883	2.01506e-14	6.47257e-13	1.83781	1.25064e-14	4.38394e-13	0.84175	0.00298378	0.0181321	0.852318	0.00231116	0.0164298	0.772991	0.00686179	0.0443506
FUN_000453-T1	FUN_000453-T1		FUN_005070-T1|99.6|2.3e-129	FUN_005070-T2|99.3|6.6e-82	FUN_000453-T1	2.9e-93|BAJ96894.1 predicted protein [Hordeum vulgare subsp. vulgare]	2.5e-52|XP_019616203.1 PREDICTED: cAMP-regulated D2 protein-like [Branchiostoma belcheri]	7.1e-52|PVD20784.1 hypothetical protein C0Q70_18945 [Pomacea canaliculata]											PF00135,Carboxylesterase family									26.2939	0.423724	0.219823	0.367768	0.32151	0.394551	0.566502	-1.62779	0.000266033	0.00145802	-2.35884	0.00028764	0.00132027	0.109728	0.800687	0.896875	0.203533	0.701029	0.858644	0.193481	0.656022	0.820435
FUN_000454-T1	FUN_000454-T1				FUN_000454-T1																							3.58927	-0.921819	0.00998401	0.0320451	-1.10784	0.00152093	0.00685433	0.216719	0.591842	0.73466	0.0532475	0.896631	0.956966	0.218286	0.584302	0.75848	0.26016	0.518695	0.724318	-0.0997134	0.80828	0.909797
FUN_000455-T1	FUN_000455-T1	HGT	FUN_005068-T1|99.5|1.7e-261		FUN_000455-T1	1.0e-59|RKX45478.1 hypothetical protein DRP64_04660, partial [Verrucomicrobia bacterium]	2.0e-44|WP_057214915.1 hypothetical protein [Ensifer sp. Root127]<>KQW72506.1 hypothetical protein ASD03_30955 [Ensifer sp. Root127]	2.9e-43|WP_113152624.1 hypothetical protein [Rhizobiales bacterium]																				33.4022	-0.0524302	0.725846	0.836467	-0.148525	0.360248	0.531379	0.201534	0.315689	0.469337	-0.01801	0.935513	0.985552	0.716937	0.000183807	0.00181432	0.727147	0.000464428	0.00447776	0.49019	0.0117395	0.0652634
FUN_000456-T1	FUN_000456-T1		FUN_005067-T1|100.0|5.0e-80		FUN_000456-T1	1.3e-22|ACD54802.1 glycosyltransferase family protein-like protein, partial [Adineta vaga]	8.8e-08|RNA29479.1 UDP-N-acetylglucosamine 2-epimerase [Brachionus plicatilis]																					0.0889967	0	1	NA	0	1	1	0.0550452	0.840284	0.918376	2.05054	0.0208703	0.0498115	0.0512792	0.851079	NA	2.11774	0.0188892	0.0823501	0.0326475	0.904857	NA
FUN_000457-T1	FUN_000457-T1		FUN_005063-T1|99.8|4.0e-274		FUN_000457-T1	9.4e-82|XP_004342420.1 hypothetical protein CAOG_08251 [Capsaspora owczarzaki ATCC 30864]<>KJE98261.1 hypothetical protein CAOG_008251 [Capsaspora owczarzaki ATCC 30864]	3.8e-67|CEP02772.1 hypothetical protein PBRA_002739 [Plasmodiophora brassicae]<>SPQ94890.1 unnamed protein product (mitochondrion) [Plasmodiophora brassicae]	2.1e-57|KKK14085.1 hypothetical protein AOCH_000873 [Aspergillus ochraceoroseus]<>PTU24620.1 hypothetical protein P175DRAFT_0450354 [Aspergillus ochraceoroseus IBT 24754]	K22390	GO:0016787	GO:0046872	GO:0003993	GO:0005515						PF00149,Calcineurin-like phosphoesterase	PF14008,Iron/zinc purple acid phosphatase-like protein C	PF16656,Purple acid Phosphatase, N-terminal domain							8.40242	-2.12836	7.06698e-05	0.000461093	-2.79351	0.000155169	0.000953258	-2.72575	1.84556e-06	1.87696e-05	-4.91663	0.000261265	0.00121666	-1.52583	0.00760542	0.038233	-1.59679	0.128535	0.31385	-1.69714	0.0029912	0.0238703
FUN_000458-T1	FUN_000458-T1		FUN_005062-T1|96.9|7.3e-90		FUN_000458-T1	3.0e-35|XP_013403357.1 nucleoredoxin [Lingula anatina]	4.4e-34|XP_002741798.1 PREDICTED: nucleoredoxin-like [Saccoglossus kowalevskii]	1.3e-33|XP_020609917.1 nucleoredoxin-like [Orbicella faveolata]	K17609	GO:0045454									PF13905,Thioredoxin-like									28.338	-0.0686926	0.657888	0.787971	-0.184837	0.240595	0.401856	-1.49902	1.67244e-09	3.04417e-08	-1.80441	9.52636e-12	2.37514e-10	-1.15133	8.10685e-07	1.53327e-05	-1.20959	1.06263e-06	2.22382e-05	-0.819084	0.000274362	0.00359665
FUN_000459-T1	FUN_000459-T1		FUN_005061-T1|100.0|4.0e-199		FUN_000459-T1	1.7e-125|XP_004338424.1 prolyl aminopeptidase [Acanthamoeba castellanii str. Neff]<>ELR16411.1 prolyl aminopeptidase [Acanthamoeba castellanii str. Neff]	1.4e-122|XP_002111165.1 expressed hypothetical protein [Trichoplax adhaerens]<>EDV27169.1 expressed hypothetical protein [Trichoplax adhaerens]	1.4e-122|RDD45815.1 Proline iminopeptidase [Trichoplax sp. H2]	K01259	GO:0005737	GO:0006508	GO:0008233	GO:0004177						PF00561,alpha/beta hydrolase fold									172.109	0.380644	0.00182435	0.00771246	0.263032	0.030083	0.0823535	-0.0200744	0.906539	0.957633	-0.257298	0.142636	0.240276	0.202284	0.232534	0.440714	0.188693	0.266181	0.496981	0.0444731	0.793726	0.90278
FUN_000460-T1	FUN_000460-T1		FUN_005060-T1|100.0|2.6e-295		FUN_000460-T1	1.5e-181|XP_019619118.1 PREDICTED: retinal dehydrogenase 2-like [Branchiostoma belcheri]	9.5e-181|XP_013785611.1 retinal dehydrogenase 1-like isoform X1 [Limulus polyphemus]	2.8e-180|XP_002592527.1 hypothetical protein BRAFLDRAFT_290739 [Branchiostoma floridae]<>EEN48538.1 hypothetical protein BRAFLDRAFT_290739 [Branchiostoma floridae]	K00128	GO:0016620	GO:0055114	GO:0016491							PF00171,Aldehyde dehydrogenase family									432.024	0.912865	0.0581928	0.132711	0.970345	0.0848383	0.185509	-1.60389	0.00325647	0.0119963	-2.69051	0.0058715	0.0171395	-1.63024	0.00278152	0.017163	-2.53053	0.00877779	0.0466538	-1.20361	0.0272131	0.118786
FUN_000461-T1	FUN_000461-T1	HGT			FUN_000461-T1																							19.0425	-0.625446	0.00532622	0.019129	-0.75225	0.00229023	0.00972397	-0.433315	0.146996	0.262767	-0.718089	0.0405001	0.0863954	-0.00043029	0.998809	0.999248	-0.0235603	0.943032	1	-0.170773	0.557385	0.758741
FUN_000462-T1	FUN_000462-T1		FUN_005058-T1|100.0|6.1e-42		FUN_000462-T1																							201.669	-1.07302	1.1265e-05	9.04127e-05	-1.24635	1.08647e-06	1.10467e-05	0.117843	0.71582	0.831792	-0.101816	0.770325	0.860707	0.301234	0.351478	0.568118	0.323077	0.340471	0.573293	-0.249422	0.441449	0.672336
FUN_000463-T1	FUN_000463-T1		FUN_005057-T1|100.0|0.0e+00		FUN_000463-T1	2.2e-79|XP_008274830.1 PREDICTED: von Willebrand factor A domain-containing protein 7-like [Stegastes partitus]	3.0e-76|XP_020496296.1 LOW QUALITY PROTEIN: von Willebrand factor A domain-containing protein 7-like [Labrus bergylta]	1.9e-75|XP_018547037.1 PREDICTED: von Willebrand factor A domain-containing protein 7-like [Lates calcarifer]																				29.9803	0.0675712	0.84976	0.917985	-0.0642866	0.86955	0.951367	-0.712206	0.11232	0.212835	-1.19945	0.0477084	0.0989695	0.553478	0.211932	0.4158	0.705947	0.179979	0.388953	0.366816	0.408561	0.643361
FUN_000464-T1	FUN_000464-T1		FUN_005056-T1|99.3|3.4e-151		FUN_000464-T1	1.1e-35|RNA10806.1 hypothetical protein BpHYR1_044175 [Brachionus plicatilis]	1.6e-31|RNA06755.1 apolipo L3-like [Brachionus plicatilis]	4.2e-24|RNA13496.1 hypothetical protein BpHYR1_029725 [Brachionus plicatilis]		GO:0042157	GO:0005576	GO:0008289	GO:0006869						PF05461,Apolipoprotein L									13.3266	0.769347	0.029773	0.0782385	0.720942	0.0576525	0.137697	-1.298	0.00493594	0.0169311	-2.0226	0.00202898	0.006934	0.563984	0.201897	0.403572	0.746338	0.148969	0.343626	-0.336718	0.452638	0.681812
FUN_000465-T1	FUN_000465-T1		FUN_005055-T1|100.0|2.1e-40		FUN_000465-T1																							698	-0.132571	0.390239	0.556622	-0.263943	0.0747428	0.168219	-0.276904	0.194529	0.326167	-0.521554	0.0158406	0.0396656	-0.771444	0.00030899	0.00280809	-0.825759	0.000188735	0.00210344	-0.259184	0.224324	0.458314
FUN_000466-T1	FUN_000466-T1		FUN_005053-T1|100.0|3.1e-21		FUN_000466-T1	1.4e-07|WP_090599207.1 alpha/beta hydrolase [Atribacteria bacterium JGI 0000014-F07]	1.8e-05|RCL73416.1 lysophospholipase [Flavobacteriales bacterium]	8.7e-05|WP_085523048.1 alpha/beta hydrolase [Tuberibacillus sp. Marseille-P3662]																				1.7227	0.659887	0.225408	0.374845	0.685104	0.27308	0.435841	-0.569726	0.326415	0.480578	-1.67036	0.121061	0.211312	-0.350111	0.547514	0.732984	-0.787208	0.424075	0.655171	-0.238424	0.682224	0.83693
FUN_000467-T1	FUN_000467-T1		FUN_005052-T1|99.6|1.8e-160		FUN_000467-T1																							1.04396	1.01364	0.0335623	0.0859562	1.05981	0.0135709	0.0430366	-0.52231	0.356371	0.512726	-1.65743	0.070933	0.137455	-0.350314	0.535783	0.723941	-0.910977	0.271458	0.503184	0.637012	0.247581	0.485562
FUN_000468-T1	FUN_000468-T1		FUN_005051-T1|100.0|1.4e-191		FUN_000468-T1	3.2e-95|WP_036859038.1 adenosine kinase [Porticoccus hydrocarbonoclasticus]	4.8e-91|PCJ90250.1 adenosine kinase [Porticoccaceae bacterium]	8.2e-91|PCJ92366.1 adenosine kinase [Porticoccaceae bacterium]		GO:0016773	GO:0016301								PF00294,pfkB family carbohydrate kinase									9.26567	-1.56974	3.91342e-06	3.55387e-05	-1.88709	1.27428e-07	1.59056e-06	0.932669	0.00910435	0.0281181	0.800127	0.0292764	0.0660118	1.07782	0.0022508	0.0145327	1.17748	0.000928251	0.0079547	-0.596428	0.129106	0.328423
FUN_000469-T1	FUN_000469-T1		FUN_005049-T1|99.1|1.8e-202		FUN_000469-T1																							6.99415	-1.05348	8.71516e-05	0.000556243	-1.20605	7.18546e-06	6.08326e-05	-0.890631	0.0116926	0.0345595	-1.19692	0.00173341	0.00607043	-0.134243	0.675088	0.819608	-0.122471	0.71416	0.866509	-0.773973	0.023959	0.108909
FUN_000470-T1	FUN_000470-T1		FUN_005048-T1|100.0|4.7e-187		FUN_000470-T1					GO:0016021																		10.6875	-2.73475	4.462e-15	2.11937e-13	-3.28122	7.0599e-21	7.24316e-19	1.09135	0.000128431	0.000781567	0.945516	0.000680855	0.0027595	1.12315	6.63149e-05	0.000756739	1.18914	1.29585e-05	0.000205362	1.35671	1.02375e-06	3.14596e-05
FUN_000471-T1	FUN_000471-T1				FUN_000471-T1	3.6e-140|AEN94416.1 low density lipoprotein [Adineta vaga]	1.4e-133|ACC43940.1 low density lipoprotein receptor [Philodina roseola]	1.1e-130|ACC43983.1 low density lipoprotein receptor [Philodina roseola]		GO:0016021	GO:0005515								PF00008,EGF-like domain									3.68411	-0.497651	0.118642	0.230462	-0.607521	0.0586161	0.139651	-1.03238	0.0169843	0.0469224	-1.40597	0.00530712	0.0157212	-0.100682	0.796577	0.89444	-0.0497339	0.905797	0.981785	-0.0913296	0.81508	0.913559
FUN_000472-T1	FUN_000472-T1		FUN_005044-T1|99.4|9.8e-101		FUN_000472-T1	2.1e-55|GBC94983.1 hypothetical protein HRbin16_00769 [bacterium HR16]	2.4e-46|WP_015751684.1 hypothetical protein [Desulfohalobium retbaense]<>ACV68537.1 hypothetical protein Dret_1249 [Desulfohalobium retbaense DSM 5692]	1.8e-38|AGX88323.1 hypothetical protein Cenrod_2259 [Candidatus Symbiobacter mobilis CR]																				73.1424	0.99798	7.68259e-08	1.00535e-06	0.929052	1.57948e-06	1.55388e-05	0.730103	0.00386389	0.0138007	0.520918	0.0506931	0.104141	0.748306	0.00296922	0.0180675	0.758509	0.00386598	0.0246553	0.144615	0.571404	0.768543
FUN_000473-T1	FUN_000473-T1		FUN_005043-T1|100.0|1.7e-269		FUN_000473-T1	1.8e-85|XP_019853859.1 PREDICTED: uncharacterized protein LOC100636414 [Amphimedon queenslandica]	5.5e-82|WP_015184525.1 ADP-ribosylglycohydrolase family protein [Microcoleus sp. PCC 7113]<>AFZ20390.1 ADP-ribosylglycohydrolase [Microcoleus sp. PCC 7113]	4.3e-79|WP_073592587.1 ADP-ribosylglycohydrolase family protein [Phormidium ambiguum]<>OKH39333.1 ADP-ribosylglycohydrolase [Phormidium ambiguum IAM M-71]											PF03747,ADP-ribosylglycohydrolase									86.5517	0.492925	0.00104003	0.00478165	0.382906	0.013125	0.0419067	0.061977	0.7668	0.868985	-0.177396	0.425555	0.564258	-0.0488081	0.815126	0.904874	-0.0754401	0.733133	0.87924	-0.113053	0.589005	0.780258
FUN_000474-T1	FUN_000474-T1		FUN_005042-T1|99.9|0.0e+00		FUN_000474-T1	1.3e-29|WP_012473465.1 hypothetical protein [Candidatus Amoebophilus asiaticus]<>ACE06726.1 hypothetical protein Aasi_1435 [Candidatus Amoebophilus asiaticus 5a2]	1.8e-28|XP_021695053.1 uncharacterized protein LOC110674851 isoform X2 [Aedes aegypti]	2.7e-27|XP_021695054.1 uncharacterized protein LOC110674851 isoform X3 [Aedes aegypti]		GO:0005515									PF12796,Ankyrin repeats (3 copies)	PF13857,Ankyrin repeats (many copies)								125.062	1.19721	0.0005426	0.0027173	1.15148	0.00143387	0.00652151	-1.80364	4.10114e-05	0.000292592	-2.64232	2.65715e-05	0.000169828	-0.332496	0.446072	0.653299	-0.391379	0.461129	0.677441	-0.305883	0.483286	0.705741
FUN_000475-T1	FUN_000475-T1		FUN_005041-T1|99.8|4.0e-248		FUN_000475-T1	3.7e-55|ACD54807.1 NAD(P)(+)-arginine ADP-ribosyltransferase-like protein [Adineta vaga]	1.9e-30|ACD54748.1 ADP-ribosyltransferase 1-like protein [Adineta vaga]	1.0e-20|WP_111179385.1 uracil-DNA glycosylase [Nonomuraea sp. KC333]<>PZG18799.1 uracil-DNA glycosylase [Nonomuraea sp. KC333]		GO:0006471	GO:0005515	GO:0003956							PF01129,NAD:arginine ADP-ribosyltransferase	PF13516,Leucine Rich repeat								39.3872	0.694045	0.0752416	0.162259	0.613796	0.143579	0.275472	-1.55817	0.00121538	0.00523842	-2.51425	0.000549912	0.00229608	-0.472889	0.321916	0.539056	-0.60685	0.333287	0.565376	0.0776667	0.870489	0.940675
FUN_000476-T1	FUN_000476-T1	HGT	FUN_005040-T1|100.0|3.7e-300		FUN_000476-T1	2.5e-54|ACD54807.1 NAD(P)(+)-arginine ADP-ribosyltransferase-like protein [Adineta vaga]	5.0e-31|ACD54748.1 ADP-ribosyltransferase 1-like protein [Adineta vaga]	9.5e-30|WP_111179385.1 uracil-DNA glycosylase [Nonomuraea sp. KC333]<>PZG18799.1 uracil-DNA glycosylase [Nonomuraea sp. KC333]		GO:0006471	GO:0005515	GO:0003956							PF01129,NAD:arginine ADP-ribosyltransferase	PF13516,Leucine Rich repeat								113.713	1.07583	0.00514014	0.0185541	1.07176	0.0091686	0.0312791	-1.57771	0.000864751	0.00395468	-2.52353	0.000371516	0.00164402	0.0536831	0.909321	0.954049	0.117556	0.840375	0.943891	0.238268	0.613113	0.795433
FUN_000477-T1	FUN_000477-T1				FUN_000477-T1					GO:0016021																		0.591256	-0.633274	0.272595	0.430048	-0.863251	0.163363	0.303339	-0.708035	0.223555	0.363565	-1.19531	0.1889	0.299799	0.134697	0.819459	0.907136	0.579052	0.416629	0.648557	-0.55615	0.342203	NA
FUN_000478-T1	FUN_000478-T1	HGT			FUN_000478-T1																							0.210867	0.106956	0.84054	0.91224	0.598332	0.443247	0.614647	0.161616	0.723923	0.837951	1.09214	0.258448	0.384829	0.00976462	0.982974	NA	0.0105381	0.993219	1	0.0104541	0.981771	NA
FUN_000479-T1	FUN_000479-T1	HGT	FUN_005034-T1|100.0|4.8e-189		FUN_000479-T1	7.5e-49|WP_071670662.1 hypothetical protein [Flavobacteriaceae bacterium UJ101]<>APD06754.1 hypothetical protein UJ101_01235 [Flavobacteriaceae bacterium UJ101]	7.1e-47|EFB42304.1 hypothetical protein pah_c012o015 [Parachlamydia acanthamoebae str. Hall's coccus]	7.1e-47|KIA78172.1 hypothetical protein DB43_EO00080 [Parachlamydia acanthamoebae]											PF03022,Major royal jelly protein									25.4775	0.270731	0.119081	0.231118	0.156354	0.365509	0.536351	0.0328403	0.890996	0.950695	-0.206023	0.406739	0.544953	0.303815	0.190987	0.389358	0.299306	0.205212	0.42193	0.252954	0.278154	0.51972
FUN_000480-T1	FUN_000480-T1		FUN_005033-T1|100.0|0.0e+00		FUN_000480-T1	8.7e-170|WP_112242178.1 transcriptional initiation protein Tat [Kribbella sp. NEAU-SW521]	1.7e-165|WP_020391698.1 hypothetical protein [Kribbella catacumbae]	5.5e-164|WP_116043313.1 transcriptional initiation protein Tat [Amycolatopsis palatopharyngis]		GO:0003824									PF07944,Beta-L-arabinofuranosidase, GH127									640.76	1.62745	1.30158e-05	0.000103103	1.69653	2.51166e-05	0.000189484	-0.984374	0.0328905	0.0800623	-1.66269	0.00987121	0.026683	-0.0140317	0.975724	0.987124	-0.0557064	0.922712	0.990855	0.208145	0.651681	0.818309
FUN_000481-T1	FUN_000481-T1		FUN_005032-T1|100.0|8.0e-203		FUN_000481-T1	6.0e-89|XP_013321017.1 hypothetical protein PV05_00648 [Exophiala xenobiotica]<>KIW60433.1 hypothetical protein PV05_00648 [Exophiala xenobiotica]	3.9e-88|GAD91565.1 similar to aldo/keto reductase [Byssochlamys spectabilis No. 5]	1.9e-87|ORY15283.1 NADP-dependent oxidoreductase domain-containing protein [Clohesyomyces aquaticus]		GO:0055114	GO:0016491								PF00248,Aldo/keto reductase family									10.9799	0.497876	0.192845	0.333892	0.469314	0.273319	0.436129	-1.65144	0.000723624	0.00339793	-2.71742	0.000461606	0.00197329	0.181801	0.698383	0.834224	0.312884	0.599143	0.787437	-0.334201	0.47946	0.703296
FUN_000482-T1	FUN_000482-T1				FUN_000482-T1	7.4e-61|XP_001636382.1 predicted protein [Nematostella vectensis]<>EDO44319.1 predicted protein, partial [Nematostella vectensis]	2.0e-58|EHA99013.1 Ubiquitin carboxyl-terminal hydrolase 24 [Heterocephalus glaber]	1.4e-56|XP_015922706.1 ubiquitin carboxyl-terminal hydrolase 24 isoform X1 [Parasteatoda tepidariorum]		GO:0003950									PF00644,Poly(ADP-ribose) polymerase catalytic domain	PF01661,Macro domain								43.0738	0.166756	0.163151	0.295647	0.0669629	0.60634	0.756788	-0.112988	0.506726	0.661175	-0.358062	0.0560623	0.113058	0.640016	3.31857e-05	0.000412536	0.631256	0.000174143	0.0019616	0.618812	6.26023e-05	0.00105757
FUN_000483-T1	FUN_000483-T1		FUN_005029-T1|100.0|1.1e-197		FUN_000483-T1	8.8e-19|XP_018570258.1 baculoviral IAP repeat-containing protein 7-B [Anoplophora glabripennis]		2.4e-16|XP_013795608.1 PREDICTED: baculoviral IAP repeat-containing protein 7 [Apteryx australis mantelli]											PF00653,Inhibitor of Apoptosis domain	PF13920,Zinc finger, C3HC4 type (RING finger)								21.298	-0.628613	0.000533775	0.0026813	-0.759572	2.49458e-05	0.000188244	0.944327	3.56672e-06	3.38041e-05	0.736039	0.000278885	0.00128469	0.407402	0.0556441	0.167356	0.394367	0.0664884	0.20231	0.530465	0.0115273	0.0644856
FUN_000484-T1	FUN_000484-T1		FUN_005027-T1|99.2|3.7e-130		FUN_000484-T1																							3.52807	-0.605786	0.112347	0.221151	-0.778487	0.0551342	0.133013	-0.551323	0.238387	0.381073	-0.839412	0.13892	0.235615	-0.732791	0.117872	0.282638	-0.877797	0.126753	0.310553	-0.862965	0.0677122	0.218772
FUN_000485-T1	FUN_000485-T1		FUN_005025-T1|100.0|4.4e-167		FUN_000485-T1		2.2e-20|WP_107241808.1 thiopurine S-methyltransferase [Photobacterium frigidiphilum]<>PSU50194.1 thiopurine S-methyltransferase [Photobacterium frigidiphilum]	2.2e-20|WP_107253676.1 thiopurine S-methyltransferase [Photobacterium indicum]<>PSV47510.1 thiopurine S-methyltransferase [Photobacterium indicum]	K00569	GO:0008757									PF05724,Thiopurine S-methyltransferase (TPMT)									11.1403	0.0749574	0.865993	0.927809	-0.0354083	0.945567	0.998609	-2.47555	3.14686e-06	3.02796e-05	-4.44983	2.60633e-05	0.000167124	-0.894777	0.0864145	0.227841	-0.94017	0.233456	0.456963	-0.807731	0.121463	0.315951
FUN_000486-T1	FUN_000486-T1		FUN_005024-T1|100.0|1.4e-42		FUN_000486-T1																							3.16887	1.08602	0.00958259	0.0310214	1.13441	0.0164195	0.050325	-0.895078	0.0903958	0.179308	-1.77228	0.0348998	0.0764089	0.761546	0.12841	0.299071	1.02457	0.10147	0.268184	0.0779317	0.878698	0.944775
FUN_000487-T1	FUN_000487-T1		FUN_005023-T1|100.0|0.0e+00		FUN_000487-T1	6.0e-218|ADD91475.1 hypothetical protein [Adineta vaga]	2.5e-216|ADD91467.1 cytosolic sialic acid 9-O-acetylesterase-like protein [Adineta vaga]	3.2e-110|XP_019629733.1 PREDICTED: sialate O-acetylesterase-like isoform X1 [Branchiostoma belcheri]	K05970										PF03629,Carbohydrate esterase, sialic acid-specific acetylesterase									353.003	0.74704	0.049683	0.117034	0.725919	0.076013	0.170309	-1.71467	0.000251465	0.00139336	-2.59728	0.000230118	0.00109535	-0.262057	0.575272	0.752777	-0.258741	0.663648	0.833949	-0.150553	0.747517	0.876358
FUN_000488-T1	FUN_000488-T1		FUN_005021-T1|100.0|5.8e-59		FUN_000488-T1	4.3e-10|WP_108409506.1 T9SS C-terminal target domain-containing protein [Chryseobacterium sp. HMWF001]<>PTT76281.1 hypothetical protein DBR25_06450 [Chryseobacterium sp. HMWF001]	4.3e-10|WP_116547909.1 T9SS C-terminal target domain-containing protein [Chryseobacterium sp. HMWF035]<>PVV55209.1 hypothetical protein DD829_15445 [Chryseobacterium sp. HMWF035]	1.6e-09|SIS89365.1 Por secretion system C-terminal sorting domain-containing protein [Chryseobacterium gambrini]																				0.0934271	-0.0225889	0.94037	NA	-0.638251	0.251802	0.41353	-0.00491272	0.984268	0.996419	-0.638251	0.439846	0.575094	-0.00798454	0.974434	NA	-0.638251	0.450086	0.671058	0.0228706	0.92686	NA
FUN_000489-T1	FUN_000489-T1		FUN_005020-T1|100.0|1.9e-168		FUN_000489-T1					GO:0003676																		14.8442	0.49813	0.321681	0.485057	0.776001	0.273441	0.436134	5.42561	7.66221e-36	8.33596e-34	6.41705	3.22271e-47	5.02078e-45	2.19815	1.15243e-05	0.000165249	2.98613	1.856e-05	0.0002817	1.10696	0.0409904	0.156602
FUN_000490-T1	FUN_000490-T1	HGT			FUN_000490-T1	6.5e-08|WP_075067057.1 methyltransferase domain-containing protein [Candidatus Berkiella aquae]<>KRG20517.1 Methyltransferase domain protein [Candidatus Berkiella aquae]																						6.93911	-0.120617	0.626442	0.763448	-0.242457	0.308231	0.474981	-0.290958	0.387092	0.544591	-0.548185	0.109525	0.194921	-0.713717	0.040847	0.134187	-0.82287	0.0232347	0.0955662	-0.462631	0.170984	0.389843
FUN_000491-T1	FUN_000491-T1				FUN_000491-T1	2.4e-47|XP_022254939.1 sulfotransferase 1C2-like [Limulus polyphemus]	1.7e-45|XP_015906300.2 sulfotransferase 1C2 [Parasteatoda tepidariorum]	1.9e-44|XP_015923170.1 sulfotransferase 1 family member D1-like isoform X1 [Parasteatoda tepidariorum]	K01025	GO:0008146									PF00685,Sulfotransferase domain									10.225	0.296138	0.139002	0.260924	0.174742	0.349216	0.519563	-0.0112938	0.967695	0.98926	-0.249597	0.355827	0.490994	-0.722326	0.0175498	0.0718888	-0.827004	0.0063144	0.0363495	-0.219978	0.434996	0.666618
FUN_000492-T1	FUN_000492-T1				FUN_000492-T1	6.1e-272|ACD54620.1 multidrug resistance-associated protein-like protein [Adineta vaga]	3.4e-190|XP_010771845.1 PREDICTED: multidrug resistance-associated protein 4 [Notothenia coriiceps]	3.4e-190|XP_024142478.1 multidrug resistance-associated protein 4-like [Oryzias melastigma]		GO:0055085	GO:0016021	GO:0016887	GO:0005524	GO:0042626					PF00005,ABC transporter	PF00664,ABC transporter transmembrane region								13.081	0.186414	0.303302	0.465027	0.0911696	0.592435	0.746598	-0.197325	0.444558	0.602282	-0.442279	0.0813162	0.153711	-0.0229008	0.926013	0.961991	-0.0375367	0.876297	0.964618	-0.0656492	0.791485	0.901352
FUN_000493-T1	FUN_000493-T1	HGT			FUN_000493-T1		1.7e-35|WP_098383387.1 aspartate/glutamate racemase family protein [Bacillus megaterium]<>PEW08402.1 aspartate racemase [Bacillus megaterium]	2.2e-35|WP_028400144.1 aspartate/glutamate racemase family protein [Bacillus panaciterrae]		GO:0036361	GO:0016855	GO:0006807	GO:0047661						PF01177,Asp/Glu/Hydantoin racemase									14.1583	-0.834476	8.61829e-05	0.000550945	-0.987598	2.40002e-06	2.2811e-05	-0.885668	0.00249866	0.00962028	-1.17619	0.000121662	0.000633483	-1.41979	3.89635e-06	6.31779e-05	-1.57054	1.46458e-06	2.96389e-05	-0.836813	0.00352143	0.0271249
FUN_000494-T1	FUN_000494-T1				FUN_000494-T1																							2.31588	-0.262475	0.509473	0.666883	-0.404941	0.307286	0.473843	-0.352296	0.468704	0.625005	-0.714017	0.215416	0.333557	-0.0813634	0.863254	0.930685	-0.113762	0.831031	0.938436	0.56169	0.214482	0.445861
FUN_000495-T1	FUN_000495-T1	HGT	FUN_005019-T1|99.8|0.0e+00		FUN_000495-T1	2.9e-38|ACD54807.1 NAD(P)(+)-arginine ADP-ribosyltransferase-like protein [Adineta vaga]	1.6e-33|ACD54748.1 ADP-ribosyltransferase 1-like protein [Adineta vaga]	1.7e-22|WP_031512083.1 uracil-DNA glycosylase [Streptomyces sp. NRRL F-5123]		GO:0006471	GO:0003956								PF01129,NAD:arginine ADP-ribosyltransferase									80.0101	-0.192739	0.300975	0.462402	-0.343907	0.0698508	0.159847	-0.921199	0.000394931	0.00204152	-1.24177	2.16021e-05	0.000142139	0.145318	0.563703	0.744956	0.129822	0.619699	0.802985	0.203084	0.419334	0.652699
FUN_000496-T1	FUN_000496-T1		FUN_005018-T1|98.8|3.0e-305		FUN_000496-T1	1.6e-63|XP_022524968.1 transmembrane protease serine 9-like isoform X1 [Astyanax mexicanus]	1.6e-63|XP_022524969.1 transmembrane protease serine 9-like isoform X2 [Astyanax mexicanus]	2.7e-63|XP_015252439.1 PREDICTED: transmembrane protease serine 9-like [Cyprinodon variegatus]	K09640	GO:0004252	GO:0006508								PF00089,Trypsin									637.908	-0.0634078	0.634813	0.770109	-0.139507	0.324926	0.493702	0.23915	0.196849	0.329047	0.0231543	0.907625	0.96522	-0.076687	0.679262	0.822333	-0.0911101	0.650665	0.824503	-0.329707	0.0759243	0.236317
FUN_000497-T1	FUN_000497-T1		FUN_005014-T1|98.4|7.6e-226		FUN_000497-T1	4.0e-33|ACD54619.1 cysteine-rich secretory protein-2-like protein [Adineta vaga]	1.5e-32|XP_022075745.1 Golgi-associated plant pathogenesis-related protein 1-like isoform X1 [Acanthochromis polyacanthus]	1.5e-32|XP_022075746.1 Golgi-associated plant pathogenesis-related protein 1-like isoform X2 [Acanthochromis polyacanthus]		GO:0006508	GO:0005576	GO:0005515							PF00024,PAN domain	PF00188,Cysteine-rich secretory protein family	PF14295,PAN domain							133.857	-0.530454	1.67624e-05	0.000129099	-0.668568	1.55851e-08	2.34135e-07	-0.44807	0.00888438	0.0275767	-0.698548	4.05279e-05	0.000245898	0.229786	0.166584	0.35533	0.216868	0.168359	0.372145	0.349947	0.0345868	0.139982
FUN_000498-T1	FUN_000498-T1				FUN_000498-T1	4.6e-11|WP_009281632.1 T9SS C-terminal target domain-containing protein [Fibrisoma limi]<>CCH53048.1 Tripartite motif-containing protein 71 AltName: Full=Lin-41 homolog [Fibrisoma limi BUZ 3]	1.0e-10|WP_118975964.1 T9SS C-terminal target domain-containing protein [Taibaiella koreensis]	1.3e-10|WP_118975319.1 T9SS C-terminal target domain-containing protein [Taibaiella koreensis]																				0.101986	0.0108863	0.974325	NA	0.404778	0.598851	0.751595	-0.0197502	0.943784	0.978244	-1.07244	0.276172	0.404921	-0.0237351	0.932467	NA	-1.07244	0.286961	0.519739	-0.00362265	0.98968	NA
FUN_000499-T1	FUN_000499-T1		FUN_005011-T1|100.0|9.7e-185		FUN_000499-T1					GO:0016021																		1.49027	-1.2503	0.0120106	0.0372484	-1.62975	0.00268153	0.0111099	-0.883012	0.103966	0.200456	-1.60742	0.0392587	0.0842116	0.390011	0.452116	0.658683	0.61453	0.284641	0.51845	0.261419	0.616035	0.797094
FUN_000500-T1	FUN_000500-T1				FUN_000500-T1	8.9e-17|XP_014785202.1 PREDICTED: zinc metalloproteinase nas-15-like [Octopus bimaculoides]	9.9e-16|XP_019735411.1 PREDICTED: low choriolytic enzyme-like [Hippocampus comes]	1.7e-15|RNA43350.1 zinc metallo ase nas-15-like [Brachionus plicatilis]		GO:0006508	GO:0004222	GO:0008270	GO:0008237						PF01400,Astacin (Peptidase family M12A)									3.01198	-0.757979	0.0341666	0.0871091	-0.883394	0.00764877	0.0269174	-0.497618	0.257042	0.403091	-0.792461	0.0815379	0.154002	0.343793	0.38349	0.597946	0.432979	0.238204	0.462721	0.109898	0.785955	0.898083
FUN_000501-T1	FUN_000501-T1				FUN_000501-T1	1.3e-62|XP_022028630.1 dynamin-related protein 4C-like [Helianthus annuus]<>OTG31595.1 putative dynamin related protein 4C [Helianthus annuus]	8.2e-60|XP_023764189.1 dynamin-related protein 4C-like [Lactuca sativa]<>PLY85181.1 hypothetical protein LSAT_9X94160 [Lactuca sativa]	1.2e-58|XP_022026966.1 dynamin-related protein 4C-like [Helianthus annuus]<>OTG31594.1 putative dynamin central domain-containing protein [Helianthus annuus]	K14754	GO:0003924	GO:0005515	GO:0005525							PF00350,Dynamin family	PF01031,Dynamin central region	PF02212,Dynamin GTPase effector domain	PF13516,Leucine Rich repeat						2.56907	-0.44924	0.196215	0.338163	-0.594535	0.0533664	0.129715	-0.456293	0.300143	0.451789	-0.711421	0.103194	0.185572	-1.28672	0.00632573	0.0330438	-1.69191	0.00157577	0.0121335	-1.27536	0.00678496	0.0439736
FUN_000502-T1	FUN_000502-T1		FUN_005008-T1|100.0|0.0e+00		FUN_000502-T1	1.6e-105|ODN01860.1 Reticulocyte-binding protein 2 a [Orchesella cincta]	8.4e-102|ODM91066.1 GTP-binding protein A [Orchesella cincta]	6.0e-100|ODN01554.1 GTP-binding protein A [Orchesella cincta]		GO:0005525									PF01823,MAC/Perforin domain	PF01926,50S ribosome-binding GTPase								56.9125	0.3063	0.0407405	0.100263	0.198857	0.192551	0.343325	0.850819	1.93222e-05	0.000152024	0.636884	0.0015915	0.00566854	0.283515	0.162929	0.350081	0.266388	0.203696	0.419898	0.546813	0.006414	0.0421439
FUN_000503-T1	FUN_000503-T1	HGT	FUN_005007-T1|100.0|0.0e+00		FUN_000503-T1	1.3e-100|WP_029445259.1 GMC family oxidoreductase [Cellulophaga baltica]<>AIZ40389.1 hypothetical protein M666_01600 [Cellulophaga baltica 18]	3.0e-100|WP_029447927.1 GMC family oxidoreductase [Cellulophaga baltica]	5.1e-100|WP_034666236.1 GMC family oxidoreductase [Cellulophaga sp. E6(2014)]<>KGK31367.1 hypothetical protein EL45_04985 [Cellulophaga sp. E6(2014)]		GO:0016614	GO:0055114								PF05199,GMC oxidoreductase									6.59385	-1.43944	1.07931e-06	1.10609e-05	-1.63324	1.18713e-08	1.8123e-07	-0.410395	0.236112	0.378395	-0.652472	0.0653479	0.12837	-0.368472	0.277622	0.492941	-0.391209	0.257348	0.4864	-0.946729	0.0091084	0.0547572
FUN_000504-T1	FUN_000504-T1		FUN_031424-T1|100.0|1.6e-21		FUN_000504-T1																							49.3892	0.775222	0.0773634	0.165577	0.778061	0.114777	0.232419	-2.01507	0.000103383	0.000648171	-3.7487	5.93928e-05	0.00034331	-0.323446	0.530744	0.720221	-0.333188	0.644305	0.819895	-0.0200561	0.968979	0.986934
FUN_000505-T1	FUN_000505-T1		FUN_005006-T1|100.0|0.0e+00		FUN_000505-T1	9.7e-196|NP_595046.1 putative arylsulfatase [Schizosaccharomyces pombe]<>Q9C0V7.1 RecName: Full=Uncharacterized sulfatase PB10D8.02c<>CAC36911.1 arylsulfatase (predicted) [Schizosaccharomyces pombe]	5.3e-194|XP_018735593.1 arylsulfatase (predicted) [Sugiyamaella lignohabitans]<>ANB13116.1 arylsulfatase (predicted) [Sugiyamaella lignohabitans]		K01130	GO:0003824	GO:0008484								PF00884,Sulfatase									240.335	0.527091	0.126466	0.242194	0.434862	0.227347	0.386924	-1.48244	0.000667677	0.00318099	-2.19274	0.000273188	0.00126399	-0.0501551	0.908087	0.953501	-0.0432484	0.933095	0.996604	0.154254	0.72248	0.86137
FUN_000506-T1	FUN_000506-T1				FUN_000506-T1	5.6e-53|ACD54625.1 neuromedin U receptor 2-like protein [Adineta vaga]	1.6e-52|ACD54649.1 neuromedin U receptor 2-like protein [Adineta vaga]	2.5e-08|ACD54627.1 seven transmembrane helix receptor-like protein [Adineta vaga]																				1.36364	0.00488317	0.991755	0.996373	-0.123227	0.791169	0.897104	0.25116	0.638764	0.772804	0.0811172	0.895954	0.956508	0.78983	0.127383	0.297416	0.989825	0.0656325	0.200617	-0.635111	0.24709	0.485
FUN_000507-T1	FUN_000507-T1		FUN_005005-T1|100.0|3.9e-270		FUN_000507-T1	2.2e-249|AKC91351.1 glycoside hydrolase 10 [Adineta ricciae]	7.8e-170|AKC91350.1 glycoside hydrolase 10 [Adineta ricciae]	1.6e-69|OWU64746.1 hypothetical protein CBB60_008260, partial [Armatimonadetes bacterium Cent15-Ar3]	K01181	GO:0005975	GO:0004553								PF00331,Glycosyl hydrolase family 10	PF14200,Ricin-type beta-trefoil lectin domain-like								45.5462	0.552793	0.125869	0.241349	0.497769	0.193967	0.34493	-1.59922	0.000454418	0.00229881	-2.38434	0.000287625	0.00132027	-0.0614547	0.89144	0.94534	-0.0135244	0.980285	1	-0.0163339	0.971058	0.987945
FUN_000508-T1	FUN_000508-T1		FUN_005002-T1|100.0|2.7e-145		FUN_000508-T1	1.2e-52|WP_009281632.1 T9SS C-terminal target domain-containing protein [Fibrisoma limi]<>CCH53048.1 Tripartite motif-containing protein 71 AltName: Full=Lin-41 homolog [Fibrisoma limi BUZ 3]	1.6e-52|OYZ02688.1 hypothetical protein B7Y37_02595 [Sphingobacteriia bacterium 28-36-52]	2.1e-52|OHC85009.1 hypothetical protein A2472_09660 [Sphingobacteriia bacterium RIFOXYC2_FULL_35_18]		GO:0005515									PF01436,NHL repeat									351.174	-0.125078	0.557174	0.707596	-0.278135	0.187335	0.336552	-0.0528437	0.854505	0.928139	-0.263049	0.3846	0.521317	0.018566	0.9486	0.974024	0.0327205	0.912118	0.985155	0.0592063	0.837108	0.92403
FUN_000509-T1	FUN_000509-T1	HGT	FUN_005001-T1|100.0|3.2e-254		FUN_000509-T1	2.8e-56|RKP01666.1 hypothetical protein CXG81DRAFT_25633 [Caulochytrium protostelioides]	7.0e-47|O13716.2 RecName: Full=Glucan endo-1,3-alpha-glucosidase agn1; AltName: Full=Endo-1,3-alpha-glucanase agn1; Flags: Precursor<>AAT84064.1 endo-(1,3)-alpha-glucanase [Schizosaccharomyces pombe]	7.7e-46|ORY77293.1 glucan endo-1,3-alpha-glucosidase agn1 [Protomyces lactucaedebilis]		GO:0016787									PF03659,Glycosyl hydrolase family 71									40.2846	0.18259	0.436995	0.601556	0.0945544	0.700447	0.830602	1.33887	1.08419e-05	9.10279e-05	1.2036	0.000132121	0.000678937	0.855367	0.00521152	0.0283022	0.886986	0.00593227	0.0345141	0.498591	0.106284	0.291589
FUN_000510-T1	FUN_000510-T1		FUN_005000-T1|100.0|6.1e-77		FUN_000510-T1	1.9e-06|WP_093159639.1 hypothetical protein [Pseudoruegeria lutimaris]<>SDK47147.1 H-type lectin domain-containing protein [Pseudoruegeria lutimaris]	2.5e-06|WP_068312397.1 ATP synthase [Pseudoruegeria sabulilitoris]	3.7e-05|SNS18880.1 H-type lectin domain-containing protein [Tropicimonas sediminicola]		GO:0007155	GO:0030246								PF09458,H-type lectin domain									18.6243	-0.313636	0.17268	0.308318	-0.465135	0.0488599	0.120918	-1.55976	3.93651e-06	3.68537e-05	-1.98023	4.95726e-07	5.17612e-06	-1.14595	0.000378126	0.00332988	-1.27115	0.000510435	0.00485771	-0.509147	0.0996243	0.279866
FUN_000511-T1	FUN_000511-T1		FUN_004999-T1|99.6|3.0e-127		FUN_000511-T1	4.2e-22|XP_004071145.1 trypsin-1 [Oryzias latipes]	6.0e-21|XP_024118637.1 trypsin-like [Oryzias melastigma]	1.0e-20|XP_026772402.1 transmembrane protease serine 9-like [Pangasianodon hypophthalmus]		GO:0004252	GO:0006508								PF00089,Trypsin									14.9949	1.85553	2.4035e-10	5.21427e-09	1.85003	4.95623e-09	8.10306e-08	-0.741472	0.0698904	0.146861	-1.18725	0.0219612	0.0519105	-0.36815	0.355246	0.57188	-0.484287	0.318563	0.549603	-0.177949	0.652348	0.818596
FUN_000512-T1	FUN_000512-T1		FUN_004998-T1|100.0|4.4e-44		FUN_000512-T1																							0.714565	-1.57568	0.00495939	0.0180256	-2.2451	0.000294816	0.00166683	-0.118104	0.837382	0.916315	0.0135416	0.983636	1	-1.34533	0.0184375	0.0746174	-2.32789	0.0120454	0.059433	-0.73847	0.199497	NA
FUN_000513-T1	FUN_000513-T1		FUN_004997-T1|100.0|3.3e-119		FUN_000513-T1																							0.416754	-0.246829	0.685618	0.80809	-0.578567	0.44548	0.616843	0.207742	0.718278	0.833525	0.416378	0.665499	0.776834	0.186155	0.747335	0.864673	0.511666	0.601176	0.788842	0.301159	0.60327	NA
FUN_000514-T1	FUN_000514-T1		FUN_004994-T1|100.0|1.1e-44		FUN_000514-T1																							2.29549	0.988589	0.0102478	0.0327466	0.962172	0.0126104	0.0405498	-0.510108	0.318738	0.47254	-1.01607	0.13173	0.22596	0.499558	0.293953	0.510265	0.617563	0.248376	0.474652	-0.326338	0.515772	0.730381
FUN_000515-T1	FUN_000515-T1	HGT			FUN_000515-T1	1.1e-52|KIV52175.1 GNAT family acetyltransferase [Aneurinibacillus migulanus]	1.1e-52|KIV54705.1 GNAT family acetyltransferase [Aneurinibacillus migulanus]	1.1e-52|WP_052520561.1 GNAT family N-acetyltransferase [Aneurinibacillus migulanus]																				0.921988	0.708011	0.226925	0.376661	0.857984	0.220995	0.379827	-0.178623	0.760799	0.864495	-1.2152	0.288893	0.416951	-0.405098	0.488964	0.688567	-2.55593	0.0426981	0.148317	0.131923	0.823785	0.917322
FUN_000516-T1	FUN_000516-T1	HGT	FUN_004992-T1|95.5|1.5e-196		FUN_000516-T1	1.5e-112|WP_019362686.1 isopenicillin N synthase family oxygenase [Pseudomonas fuscovaginae]<>SEI16025.1 Isopenicillin N synthase [Pseudomonas fuscovaginae]	2.5e-112|WP_010445579.1 isopenicillin N synthase family oxygenase [Pseudomonas fuscovaginae]	5.7e-112|WP_073633445.1 isopenicillin N synthase family oxygenase [Scytonema sp. HK-05]<>OKH56996.1 MFS transporter [Scytonema sp. HK-05]<>BAY49509.1 2OG-Fe(II) oxygenase [Scytonema sp. HK-05]		GO:0055114	GO:0016491								PF03171,2OG-Fe(II) oxygenase superfamily	PF14226,non-haem dioxygenase in morphine synthesis N-terminal								1.11625	-0.0777675	0.890615	0.942098	-0.157131	0.821094	0.917851	-0.806613	0.163355	0.285268	-3.0913	0.010911	0.0290222	-0.842983	0.146343	0.325814	-3.0913	0.0125157	0.0610345	-0.409802	0.483686	0.706009
FUN_000517-T1	FUN_000517-T1		FUN_004991-T1|99.3|1.2e-199	FUN_031423-T1|100.0|2.0e-113	FUN_000517-T1	3.7e-21|XP_002672059.1 predicted protein [Naegleria gruberi]<>EFC39315.1 predicted protein [Naegleria gruberi]	8.8e-15|OAE22730.1 hypothetical protein AXG93_2035s1110 [Marchantia polymorpha subsp. ruderalis]	8.8e-15|PTQ49302.1 hypothetical protein MARPO_0003s0181 [Marchantia polymorpha]																				31.907	1.36437	5.14425e-06	4.51546e-05	1.3217	4.14542e-05	0.000294978	-1.11611	0.00560171	0.0187771	-1.68152	0.00163429	0.00578873	0.465028	0.231399	0.439542	0.516223	0.247837	0.474206	0.300723	0.439967	0.670958
FUN_000518-T1	FUN_000518-T1		FUN_004986-T1|99.5|7.3e-125	FUN_004988-T1|100.0|7.3e-312	FUN_000518-T1	3.1e-92|AHL88987.1 cytochrome p450 3045C4 [Brachionus koreanus]	3.0e-87|ATW72307.1 cytochrome p450 CYP3045C16 [Brachionus calyciflorus]	5.6e-86|APA31887.1 cytochrome p450 09955, partial [Brachionus plicatilis]	K17861	GO:0005506	GO:0016705	GO:0055114	GO:0020037	GO:0008080					PF00067,Cytochrome P450	PF00583,Acetyltransferase (GNAT) family								30.8204	0.3256	0.131672	0.250133	0.215651	0.316247	0.4841	0.348204	0.228431	0.369443	0.141879	0.636771	0.752216	-0.770635	0.0109333	0.0503706	-0.877204	0.00827614	0.0446566	-0.833251	0.00614796	0.040837
FUN_000519-T1	FUN_000519-T1		FUN_004985-T1|100.0|8.1e-181		FUN_000519-T1	1.2e-17|ENH84509.1 nicotianamine synthase [Colletotrichum orbiculare MAFF 240422]	4.4e-17|OAD01915.1 hypothetical protein MUCCIDRAFT_156386 [Mucor circinelloides f. lusitanicus CBS 277.49]	5.7e-17|XP_018151530.1 Nicotianamine synthase [Colletotrichum higginsianum IMI 349063]<>CCF39139.1 nicotianamine synthase [Colletotrichum higginsianum]<>OBR03012.1 Nicotianamine synthase [Colletotrichum higginsianum IMI 349063]	K05953	GO:0030410	GO:0030418								PF03059,Nicotianamine synthase protein									10.6584	-1.64155	3.87378e-06	3.52247e-05	-1.92585	4.86086e-07	5.34279e-06	-0.953469	0.0258091	0.0659868	-1.35402	0.0110269	0.0292644	-0.823983	0.0501728	0.155566	-0.963032	0.060338	0.189055	-1.30099	0.00269443	0.0220599
FUN_000520-T1	FUN_000520-T1		FUN_004983-T1|99.4|2.0e-93		FUN_000520-T1																							5.71721	0.531987	0.141657	0.264836	0.450743	0.245811	0.407908	-0.412774	0.373479	0.530193	-0.782448	0.191633	0.303106	0.210877	0.639707	0.797118	0.261328	0.629294	0.81039	0.127314	0.778121	0.894013
FUN_000521-T1	FUN_000521-T1		FUN_004981-T1|100.0|1.0e-36	FUN_004982-T1|95.8|8.7e-91	FUN_000521-T1	4.7e-13|XP_017677708.1 PREDICTED: beta-mannosidase, partial [Lepidothrix coronata]	8.1e-13|XP_012428863.1 PREDICTED: beta-mannosidase [Taeniopygia guttata]	8.1e-13|XP_021387127.1 beta-mannosidase [Lonchura striata domestica]<>XP_021387128.1 beta-mannosidase [Lonchura striata domestica]<>XP_021387130.1 beta-mannosidase [Lonchura striata domestica]<>OWK55307.1 Beta-mannosidase [Lonchura striata domestica]																				0.990445	0.32614	0.536645	0.690312	0.284556	0.604963	0.756043	-0.468386	0.415645	0.573705	-1.58356	0.107378	0.191842	0.0553819	0.923414	0.960552	-0.0185115	0.984505	1	0.208038	0.717611	0.858631
FUN_000522-T1	FUN_000522-T1		FUN_004980-T1|99.8|5.0e-288		FUN_000522-T1	2.7e-100|XP_798406.2 PREDICTED: beta-mannosidase isoform X1 [Strongylocentrotus purpuratus]<>XP_011660980.1 PREDICTED: beta-mannosidase isoform X2 [Strongylocentrotus purpuratus]	6.7e-99|XP_022806823.1 beta-mannosidase-like isoform X1 [Stylophora pistillata]<>PFX33004.1 Beta-mannosidase [Stylophora pistillata]	6.7e-99|XP_022806841.1 beta-mannosidase-like isoform X3 [Stylophora pistillata]																				1.84211	0.13212	0.753298	0.856612	0.0442834	0.91045	0.97814	-0.13083	0.797612	0.890702	-0.490687	0.407911	0.546051	0.154429	0.755471	0.869218	0.120503	0.823799	0.934256	0.714362	0.134081	0.335793
FUN_000523-T1	FUN_000523-T1		FUN_004978-T1|100.0|1.2e-68		FUN_000523-T1	3.3e-10|EJU01136.1 hypothetical protein DACRYDRAFT_22909 [Dacryopinax primogenitus]	6.9e-08|EJU01137.1 hypothetical protein DACRYDRAFT_108466 [Dacryopinax primogenitus]	1.0e-06|KDR81039.1 hypothetical protein GALMADRAFT_241663 [Galerina marginata CBS 339.88]																				15.3496	0.390689	0.219011	0.366806	0.298447	0.374796	0.546249	3.12463	2.01278e-20	9.80325e-19	3.12216	5.80051e-22	3.4091e-20	1.84358	1.97977e-07	4.24817e-06	1.93556	1.45072e-07	3.67611e-06	1.2793	0.000506372	0.00601915
FUN_000524-T1	FUN_000524-T1		FUN_004977-T1|100.0|1.9e-27		FUN_000524-T1																							0.734149	-0.267488	0.632479	0.768249	-0.405719	0.457849	0.628386	-0.466909	0.422445	0.580033	-0.859819	0.290682	0.418987	-0.517107	0.374892	0.589781	-0.788557	0.335292	0.567424	0.0545216	0.9257	NA
FUN_000525-T1	FUN_000525-T1		FUN_004976-T1|100.0|6.4e-155		FUN_000525-T1	6.5e-71|ACD54747.1 tetratricopeptide 2-like protein [Adineta vaga]	7.5e-67|ACI90376.1 TPR repeat containing protein-like protein [Philodina roseola]	2.0e-56|ACD54705.1 TPR repeat containing protein-like protein [Adineta vaga]		GO:0005576	GO:0009405	GO:0005515							PF03496,ADP-ribosyltransferase exoenzyme	PF13424,Tetratricopeptide repeat								3.10713	-0.711014	0.04566	0.109523	-0.835312	0.0167343	0.0511198	-0.64242	0.149129	0.265786	-0.930716	0.0598369	0.11937	-0.259652	0.540394	0.727054	-0.242825	0.591437	0.78189	0.19245	0.637085	0.810261
FUN_000526-T1	FUN_000526-T1		FUN_004975-T1|100.0|2.3e-239		FUN_000526-T1																							1.32732	0.223285	0.64147	0.77538	0.145167	0.761181	0.875036	0.193833	0.722608	0.836919	0.0208272	0.976008	1	-0.0189324	0.972399	0.985626	-0.116003	0.866564	0.958886	-0.0160737	0.976568	0.989989
FUN_000527-T1	FUN_000527-T1				FUN_000527-T1	2.7e-120|XP_002118506.1 hypothetical protein TRIADDRAFT_62542, partial [Trichoplax adhaerens]<>EDV19007.1 hypothetical protein TRIADDRAFT_62542, partial [Trichoplax adhaerens]	6.1e-120|XP_002118739.1 hypothetical protein TRIADDRAFT_62755 [Trichoplax adhaerens]<>EDV18775.1 hypothetical protein TRIADDRAFT_62755 [Trichoplax adhaerens]	1.5e-118|XP_002116007.1 hypothetical protein TRIADDRAFT_60002 [Trichoplax adhaerens]<>EDV21407.1 hypothetical protein TRIADDRAFT_60002 [Trichoplax adhaerens]	K19360	GO:0005871	GO:0003777	GO:0005515							PF13374,Tetratricopeptide repeat	PF13424,Tetratricopeptide repeat								4.0347	-0.182703	0.564835	0.714359	-0.28704	0.360309	0.531395	-0.802612	0.0632797	0.135743	-1.18002	0.0165735	0.0411891	-0.0917114	0.817649	0.906352	-0.0748006	0.860484	0.955379	-0.428979	0.296456	0.538826
FUN_000528-T1	FUN_000528-T1		FUN_004972-T1|100.0|1.2e-81		FUN_000528-T1	2.7e-23|XP_022083456.1 uncharacterized protein LOC110975343 isoform X1 [Acanthaster planci]<>XP_022083465.1 uncharacterized protein LOC110975343 isoform X1 [Acanthaster planci]	2.7e-23|XP_022083476.1 uncharacterized protein LOC110975343 isoform X2 [Acanthaster planci]	5.1e-22|RMX38043.1 hypothetical protein pdam_00020147 [Pocillopora damicornis]		GO:0007165	GO:0005515								PF13676,TIR domain									85.0124	-0.381912	0.00746992	0.0252634	-0.513558	0.000744945	0.00371086	-1.0238	5.34511e-07	6.11747e-06	-1.30558	2.34931e-08	3.29721e-07	-0.503305	0.010862	0.0501674	-0.54359	0.0129919	0.0627535	-0.0421984	0.828188	0.919277
FUN_000529-T1	FUN_000529-T1		FUN_004970-T1|100.0|1.4e-193		FUN_000529-T1	1.2e-38|ENH85134.1 2og-fe oxygenase family [Colletotrichum orbiculare MAFF 240422]	2.0e-38|EXF78033.1 2OG-Fe(II)oxygenase [Colletotrichum fioriniae PJ7]	7.6e-38|KXH59246.1 2OG-Fe(II)oxygenase [Colletotrichum nymphaeae SA-01]		GO:0031418	GO:0005506	GO:0016705	GO:0055114	GO:0016491					PF13640,2OG-Fe(II) oxygenase superfamily									60.3887	-0.239583	0.0695636	0.152507	-0.36657	0.00350348	0.0139217	-0.929064	1.71916e-06	1.75975e-05	-1.19735	7.22651e-10	1.3493e-08	-0.137104	0.446312	0.653615	-0.153262	0.378598	0.612147	0.156497	0.376718	0.615799
FUN_000530-T1	FUN_000530-T1		FUN_004969-T1|100.0|1.5e-50		FUN_000530-T1																							615.079	0.536687	2.21463e-05	0.00016473	0.420712	0.00131905	0.00607721	0.304484	0.0840633	0.169454	0.0602623	0.745532	0.842081	0.625982	0.000367917	0.00325469	0.61016	0.000657164	0.00598892	0.56169	0.00139829	0.0133552
FUN_000531-T1	FUN_000531-T1				FUN_000531-T1	9.2e-28|AEN94416.1 low density lipoprotein [Adineta vaga]	3.2e-20|ROT33878.1 uracil-DNA glycosylase [Micromonospora sp. HM5-17]	6.6e-18|WP_040840847.1 uracil-DNA glycosylase [Nocardia brevicatena]		GO:0006471	GO:0003956								PF01129,NAD:arginine ADP-ribosyltransferase	PF13385,Concanavalin A-like lectin/glucanases superfamily								4.82261	0.67065	0.0586697	0.133569	0.653066	0.0898647	0.193766	0.668765	0.128265	0.235987	0.575009	0.267748	0.395835	-0.056818	0.899931	0.94936	-0.142931	0.797892	0.918892	0.561848	0.200734	0.42861
FUN_000532-T1	FUN_000532-T1				FUN_000532-T1	1.4e-15|ACD54588.1 rhodopsin-like protein [Adineta vaga]	1.4e-15|ACD54607.1 rhodopsin-like protein [Adineta vaga]																					0.933251	-1.1878	0.0310867	0.0809321	-1.99081	0.00272353	0.011249	1.04327	0.0604976	0.131012	1.20925	0.0307873	0.0687757	0.62235	0.266743	0.481144	0.879795	0.143631	0.335781	-0.0601388	0.915848	0.961886
FUN_000533-T1	FUN_000533-T1		FUN_004967-T1|99.8|1.7e-283		FUN_000533-T1	6.5e-62|OQV25469.1 hypothetical protein BV898_00410 [Hypsibius dujardini]	9.4e-53|WP_045780675.1 hypothetical protein [Methylocucumis oryzae]<>KJV05105.1 hypothetical protein VZ94_20610 [Methylocucumis oryzae]	2.4e-40|XP_002670459.1 predicted protein [Naegleria gruberi]<>EFC37715.1 predicted protein [Naegleria gruberi]		GO:0055114	GO:0016491								PF01593,Flavin containing amine oxidoreductase									9.2734	-0.51386	0.25508	0.409476	-0.716349	0.181806	0.329169	-1.27775	0.0153852	0.043267	-1.79319	0.0365055	0.0792819	-1.09555	0.0372452	0.12539	-1.28181	0.119299	0.298273	-1.56523	0.0030323	0.0241247
FUN_000534-T1	FUN_000534-T1	HGT			FUN_000534-T1	3.7e-47|XP_004344598.1 spherulin, putative [Acanthamoeba castellanii str. Neff]<>ELR20855.1 spherulin, putative [Acanthamoeba castellanii str. Neff]	1.4e-46|P09350.1 RecName: Full=Spherulin-1A; Flags: Precursor<>AAA29982.1 spherulin 1a precursor [Physarum polycephalum]	5.3e-46|prf||1402254B spherulin 1b		GO:0030145	GO:0045735								PF00190,Cupin									6.32494	0.69684	0.0104753	0.0333338	0.613496	0.019248	0.0574049	0.260154	0.472985	0.629013	0.0963728	0.799162	0.881177	0.643778	0.0650393	0.187171	0.733857	0.0377843	0.136293	-0.788986	0.045302	0.168006
FUN_000535-T1	FUN_000535-T1		FUN_004964-T1|100.0|1.1e-160		FUN_000535-T1	3.1e-14|WP_093388876.1 hypothetical protein [Rugamonas rubra]<>SFM26615.1 hypothetical protein SAMN02982985_03391 [Rugamonas rubra]	3.1e-14|WP_099416038.1 hypothetical protein [Janthinobacterium sp. BJB412]<>PHV07120.1 hypothetical protein CSQ96_11170 [Janthinobacterium sp. BJB412]	1.0e-12|SDA55735.1 hypothetical protein SAMN03159349_01884 [Janthinobacterium sp. 551a]<>SFB47435.1 hypothetical protein SAMN03159300_105237 [Janthinobacterium sp. 344]																				2.97624	-0.485752	0.14222	0.265549	-0.631843	0.037194	0.0974423	-1.22492	0.00722508	0.0232025	-1.71095	0.000720167	0.00289571	-1.2036	0.00731299	0.0370444	-1.45915	0.00312826	0.020906	-0.720586	0.0919399	0.266015
FUN_000536-T1	FUN_000536-T1		FUN_004963-T1|100.0|2.1e-101		FUN_000536-T1																							145.889	0.758494	0.0652636	0.145092	0.791647	0.0800754	0.177428	-1.78559	0.00031192	0.00166979	-2.70693	0.000583293	0.00241665	-1.0663	0.0310639	0.109728	-1.32478	0.0623613	0.193471	-1.3495	0.00637609	0.0419852
FUN_000537-T1	FUN_000537-T1		FUN_004962-T1|100.0|2.2e-53		FUN_000537-T1	1.0e-10|RNA38956.1 UNC93 [Brachionus plicatilis]	2.9e-08|XP_016083372.1 PREDICTED: protein unc-93 homolog A [Ornithorhynchus anatinus]	2.9e-08|PIK61499.1 hypothetical protein BSL78_01512, partial [Apostichopus japonicus]																				4.00084	2.30944	1.52621e-12	4.88844e-11	2.31644	7.96693e-13	2.5694e-11	0.506331	0.256158	0.402057	0.366034	0.470739	0.600507	-0.474355	0.320851	0.537968	-0.748402	0.222691	0.44359	-0.0439531	0.924121	0.965804
FUN_000538-T1	FUN_000538-T1		FUN_004961-T1|99.8|0.0e+00		FUN_000538-T1	4.0e-56|OXA61044.1 UNC93-like protein [Folsomia candida]	4.0e-56|XP_021944765.1 UNC93-like protein [Folsomia candida]	6.8e-56|XP_013782499.1 protein unc-93 homolog A-like [Limulus polyphemus]																				13.8111	2.16113	1.99218e-29	4.40081e-27	2.09826	2.42338e-27	4.51624e-25	0.398015	0.160474	0.281535	0.200012	0.512745	0.639086	-1.64731	1.20513e-05	0.000171721	-2.07154	2.20713e-06	4.31248e-05	-0.792912	0.0159538	0.0813281
FUN_000539-T1	FUN_000539-T1				FUN_000539-T1	5.1e-15|XP_026831352.1 uncharacterized protein LOC105286978 isoform X1 [Ooceraea biroi]	4.3e-14|RLU25986.1 hypothetical protein DMN91_002149 [Ooceraea biroi]	9.0e-12|XP_019859492.1 PREDICTED: uncharacterized protein LOC109587710 [Amphimedon queenslandica]																				4.43099	0.0230328	0.941959	0.968794	-0.0722853	0.814055	0.91315	0.55212	0.149725	0.266631	0.37483	0.332567	0.46573	0.38882	0.311241	0.528679	0.40076	0.305489	0.536167	-0.320559	0.437673	0.669019
FUN_000540-T1	FUN_000540-T1				FUN_000540-T1																							0.877932	-0.189929	0.727908	0.837826	-0.384784	0.530486	0.693163	0.769354	0.179046	0.306026	0.817174	0.237378	0.360192	1.28395	0.0221934	0.0856335	1.69628	0.00487589	0.0296205	1.57308	0.00466077	0.0332018
FUN_000541-T1	FUN_000541-T1		FUN_004956-T1|100.0|5.6e-139		FUN_000541-T1	1.3e-37|XP_004582211.1 PREDICTED: glutathione S-transferase Mu 1-like isoform X1 [Ochotona princeps]	4.1e-36|XP_015780030.1 PREDICTED: glutathione S-transferase Mu 3-like [Acropora digitifera]		K00799	GO:0004364	GO:0005515								PF02798,Glutathione S-transferase, N-terminal domain	PF14497,Glutathione S-transferase, C-terminal domain								41.0382	0.5195	0.101962	0.205341	0.446679	0.194772	0.346049	-1.26125	0.0023551	0.00914567	-1.81293	0.00136199	0.00497259	0.296679	0.465522	0.670008	0.379878	0.42704	0.657955	0.0980642	0.809649	0.910469
FUN_000542-T1	FUN_000542-T1	HGT			FUN_000542-T1	3.0e-18|PIV58652.1 hypothetical protein COS14_08455 [Bacteroidetes bacterium CG02_land_8_20_14_3_00_31_25]	3.0e-18|PIX32611.1 hypothetical protein COZ59_13100, partial [Bacteroidetes bacterium CG_4_8_14_3_um_filter_31_14]	3.0e-18|PIY02190.1 hypothetical protein COZ21_15445 [Bacteroidetes bacterium CG_4_10_14_3_um_filter_31_20]		GO:0016787	GO:0006355	GO:0003677							PF00292,'Paired box' domain	PF02230,Phospholipase/Carboxylesterase								3.92085	-0.205115	0.584041	0.729829	-0.348866	0.371114	0.542309	1.02269	0.0148445	0.0420394	0.911692	0.0430997	0.0910446	0.860047	0.0407443	0.133985	0.934532	0.0397584	0.141165	0.288245	0.51155	0.726862
FUN_000543-T1	FUN_000543-T1		FUN_004954-T1|100.0|2.4e-255		FUN_000543-T1	1.7e-06|OJW76862.1 hypothetical protein BGO59_21775 [Spirosoma sp. 48-14]	3.8e-06|SOD82144.1 Fungalysin metallopeptidase (M36) [Spirosoma fluviale]	4.2e-05|WP_020595343.1 hypothetical protein [Spirosoma panaciterrae]																				6.97196	-0.854196	0.00165507	0.0070949	-0.995654	0.00025044	0.00144677	-0.970622	0.00781903	0.0247986	-1.2607	0.00174997	0.00611826	-0.79188	0.0251358	0.0938565	-0.835698	0.0302782	0.116298	-0.304624	0.369378	0.608716
FUN_000544-T1	FUN_000544-T1		FUN_004953-T1|100.0|1.5e-129		FUN_000544-T1	2.0e-16|AEN94405.1 hypothetical protein [Adineta vaga]																						2.26764	-0.923193	0.018343	0.0527763	-1.07061	0.00535246	0.0199094	-0.794917	0.0943828	0.185621	-1.07931	0.0469446	0.0976052	-0.0165313	0.970261	0.984562	0.0992482	0.829634	0.937731	-0.152885	0.732958	0.868255
FUN_000545-T1	FUN_000545-T1		FUN_004952-T1|100.0|1.6e-171		FUN_000545-T1	1.2e-11|XP_013194365.1 PREDICTED: tRNA 2'-phosphotransferase 1 [Amyelois transitella]	1.5e-11|XP_017957943.1 PREDICTED: tRNA 2'-phosphotransferase 1 [Drosophila navojoa]	2.0e-11|XP_001984354.1 GH16409 [Drosophila grimshawi]<>EDV96702.1 GH16409 [Drosophila grimshawi]		GO:0016772	GO:0006388								PF01885,RNA 2'-phosphotransferase, Tpt1 / KptA family									47.7789	0.328844	0.0137034	0.0415942	0.22728	0.113876	0.231391	0.394927	0.0296207	0.0735376	0.162744	0.409037	0.547235	0.155385	0.395507	0.609073	0.130226	0.512317	0.718957	0.318207	0.0783404	0.241106
FUN_000546-T1	FUN_000546-T1		FUN_004951-T1|100.0|1.6e-270		FUN_000546-T1	5.7e-34|6GH9_A Chain A, USP15 catalytic domain in complex with small molecule<>6GH9_B Chain B, USP15 catalytic domain in complex with small molecule<>6GHA_A Chain A, USP15 catalytic domain structure	9.7e-34|OAD00670.1 hypothetical protein MUCCIDRAFT_14515, partial [Mucor circinelloides f. lusitanicus CBS 277.49]	2.2e-33|XP_018081269.1 PREDICTED: ubiquitin carboxyl-terminal hydrolase 2-like isoform X2 [Xenopus laevis]		GO:0006511	GO:0016579	GO:0036459							PF00443,Ubiquitin carboxyl-terminal hydrolase									43.5761	-0.346093	0.0365168	0.0918083	-0.475833	0.00821325	0.0285524	-1.54274	3.60357e-10	7.13552e-09	-1.84835	2.42795e-10	4.9304e-09	-2.25681	4.12416e-18	3.85199e-16	-2.41902	7.14126e-15	5.01848e-13	-1.52203	3.65005e-10	2.3923e-08
FUN_000547-T1	FUN_000547-T1	HGT			FUN_000547-T1	9.2e-32|XP_020432193.1 hypothetical protein PPL_06895 [Heterostelium album PN500]<>EFA80073.1 hypothetical protein PPL_06895 [Heterostelium album PN500]				GO:0005515																		30.8479	-0.186726	0.244099	0.396397	-0.310166	0.0615389	0.1451	-0.889803	0.000143921	0.000863067	-1.1566	5.21383e-06	4.11475e-05	-2.01577	2.21589e-14	1.3735e-12	-2.17177	5.52965e-14	3.62329e-12	-1.10497	2.82756e-06	7.49935e-05
FUN_000548-T1	FUN_000548-T1		FUN_004950-T1|100.0|0.0e+00		FUN_000548-T1	1.3e-141|XP_015752250.1 PREDICTED: probable cysteine desulfurase [Acropora digitifera]	5.0e-138|XP_019646573.1 PREDICTED: uncharacterized protein LOC109487062 [Branchiostoma belcheri]	6.6e-138|RMX49723.1 hypothetical protein pdam_00008615, partial [Pocillopora damicornis]		GO:0003824									PF00266,Aminotransferase class-V	PF14555,UBA-like domain								45.918	-0.291322	0.0326442	0.0840823	-0.40929	0.00367962	0.0145003	-1.24708	1.12986e-09	2.10514e-08	-1.51143	1.12555e-11	2.78737e-10	-1.77488	1.03487e-16	8.35029e-15	-1.84847	2.06904e-15	1.53073e-13	-1.29076	1.96903e-10	1.35926e-08
FUN_000549-T1	FUN_000549-T1		FUN_031421-T1|100.0|2.1e-127		FUN_000549-T1	1.7e-20|RJP39571.1 hypothetical protein C4547_03465 [Phycisphaerales bacterium]	5.1e-12|OFX36453.1 hypothetical protein A2X08_14650 [Bacteroidetes bacterium GWA2_32_17]	1.1e-11|RMD99123.1 hypothetical protein D6812_12175 [Deltaproteobacteria bacterium]																				35.7671	-0.154893	0.424304	0.589826	-0.294877	0.128094	0.25239	-1.33381	2.29809e-06	2.28402e-05	-1.66001	1.34085e-07	1.58305e-06	-0.673722	0.0119457	0.0538859	-0.714408	0.0127793	0.0619404	-0.680782	0.0111416	0.0630794
FUN_000550-T1	FUN_000550-T1		FUN_004949-T1|100.0|3.3e-93		FUN_000550-T1					GO:0055114	GO:0016491								PF08030,Ferric reductase NAD binding domain									7.06179	0.617315	0.0460839	0.110368	0.58493	0.0805203	0.178198	-0.802252	0.0590032	0.128432	-1.19557	0.0268449	0.0613035	-0.38557	0.347667	0.564065	-0.444516	0.374245	0.607512	-0.493899	0.232035	0.467846
FUN_000551-T1	FUN_000551-T1				FUN_000551-T1	1.3e-21|ACI90362.1 hypothetical protein [Philodina roseola]				GO:0016021	GO:0007186	GO:0004930							PF00001,7 transmembrane receptor (rhodopsin family)									2.05684	-1.72044	2.71098e-05	0.00019712	-1.94607	2.26666e-07	2.68903e-06	-0.738111	0.104123	0.200718	-0.893532	0.0427651	0.0904538	-0.374614	0.385188	0.599392	-0.265349	0.505363	0.713801	-0.736853	0.0999916	0.280461
FUN_000552-T1	FUN_000552-T1	HGT	FUN_004947-T1|99.5|0.0e+00		FUN_000552-T1	2.3e-101|PKY25940.1 hypothetical protein RhiirB3_528242 [Rhizophagus irregularis]	3.0e-101|PKY39744.1 hypothetical protein RhiirA4_352326 [Rhizophagus irregularis]	4.0e-101|EXX56025.1 hypothetical protein RirG_219860 [Rhizophagus irregularis DAOM 197198w]											PF12449,Protein of unknown function (DUF3684)									61.5996	-0.361991	0.0625205	0.140324	-0.450687	0.0305268	0.0833282	1.17185	4.02353e-06	3.75816e-05	1.00634	0.000148493	0.000748951	0.0380651	0.883445	0.941694	0.00839076	0.976665	1	-0.135753	0.603084	0.789333
FUN_000553-T1	FUN_000553-T1		FUN_004946-T1|100.0|1.9e-102		FUN_000553-T1																							6.55575	4.04852	1.10235e-20	1.00271e-18	4.68371	1.42198e-22	1.71599e-20	3.30808	5.77249e-11	1.29778e-09	3.91726	3.43795e-11	7.91482e-10	1.16888	0.0325759	0.113587	1.1162	0.175548	0.382829	1.03957	0.0587798	0.200332
FUN_000554-T1	FUN_000554-T1				FUN_000554-T1																							0.994925	-0.943283	0.088121	0.183042	-1.3744	0.0350766	0.0933253	0.10563	0.85411	0.927966	0.0387952	0.955895	1	0.124191	0.828623	0.91206	0.278135	0.703737	0.860564	0.00818877	0.988624	0.995377
FUN_000555-T1	FUN_000555-T1		FUN_004944-T1|100.0|0.0e+00		FUN_000555-T1	2.4e-15|GBB94211.1 hypothetical protein RclHR1_02310017 [Rhizophagus clarus]	4.6e-14|WP_020613831.1 hypothetical protein [Sediminispirochaeta bajacaliforniensis]	1.8e-13|OJV21607.1 hypothetical protein BGO30_02605 [Bacteroidetes bacterium 41-46]		GO:0006629									PF01734,Patatin-like phospholipase									124.118	-0.290631	0.004827	0.0176272	-0.387042	0.000618073	0.0031575	0.219263	0.118755	0.222034	-0.00355861	0.98177	1	-0.285092	0.0460907	0.146251	-0.300847	0.06049	0.189389	-0.554249	0.000134567	0.00200274
FUN_000556-T1	FUN_000556-T1	HGT	FUN_004943-T1|99.9|0.0e+00		FUN_000556-T1	5.2e-50|RHY17791.1 hypothetical protein DYB36_009969 [Aphanomyces astaci]	6.7e-50|XP_009837624.1 hypothetical protein H257_12194 [Aphanomyces astaci]<>ETV72838.1 hypothetical protein H257_12194 [Aphanomyces astaci]		K00461	GO:0020037	GO:0016705	GO:0016702	GO:0005506	GO:0046872	GO:0055114				PF00067,Cytochrome P450	PF00305,Lipoxygenase								365.486	-0.247548	0.0480745	0.114114	-0.346942	0.0113502	0.0371788	-0.45439	0.00936682	0.0287847	-0.690693	0.000629504	0.00258086	-0.958817	4.83044e-08	1.17207e-06	-0.996788	1.45829e-06	2.95522e-05	-1.06653	1.36078e-09	8.14321e-08
FUN_000557-T1	FUN_000557-T1	HGT			FUN_000557-T1	5.1e-14|WP_090885133.1 hypothetical protein [Pedobacter rhizosphaerae]<>SER74864.1 gliding motility-associated C-terminal domain-containing protein [Pedobacter rhizosphaerae]	2.2e-12|WP_009281632.1 T9SS C-terminal target domain-containing protein [Fibrisoma limi]<>CCH53048.1 Tripartite motif-containing protein 71 AltName: Full=Lin-41 homolog [Fibrisoma limi BUZ 3]	1.4e-11|WP_048892992.1 hypothetical protein [Mycobacterium heckeshornense]<>PIJ37074.1 hypothetical protein BMW24_005235 [Mycobacterium heckeshornense]																				4.60721	-0.104874	0.75007	0.854661	-0.225157	0.507564	0.673269	-0.356267	0.403204	0.56117	-0.675957	0.174435	0.282164	0.29947	0.455619	0.662021	0.345107	0.431365	0.662505	0.25997	0.518509	0.732232
FUN_000558-T1	FUN_000558-T1		FUN_004941-T1|99.7|2.3e-183		FUN_000558-T1					GO:0008528	GO:0016021								PF10324,Serpentine type 7TM GPCR chemoreceptor Srw									0.445801	-1.30222	0.0315588	0.081892	-2.64186	0.000509674	0.00268036	-1.11021	0.0444093	0.102342	-2.36889	0.0315368	0.070221	-0.860934	0.121088	0.287844	-1.14826	0.233068	0.456608	-1.27432	0.0210345	NA
FUN_000559-T1	FUN_000559-T1	HGT	FUN_004938-T1|100.0|3.6e-172		FUN_000559-T1	4.3e-43|ACD54714.1 NHL repeat containing hypothetical protein RRC374-like protein [Adineta vaga]	2.5e-27|WP_081720489.1 T9SS C-terminal target domain-containing protein [Sediminibacterium sp. C3]	5.7e-27|PDH42110.1 hypothetical protein CND83_02625 [Rhodothermaeota bacterium MED-G19]		GO:0005515									PF01436,NHL repeat									3.10192	-1.72594	8.47215e-07	8.91545e-06	-1.97159	7.61361e-11	1.75727e-09	-1.44654	0.000880286	0.00401087	-1.88375	9.65441e-06	7.07502e-05	-0.610624	0.113452	0.27494	-0.625544	0.0677076	0.204671	-0.323568	0.385684	0.623557
FUN_000560-T1	FUN_000560-T1		FUN_004936-T1|99.7|0.0e+00		FUN_000560-T1	1.1e-132|XP_014661428.1 PREDICTED: uncharacterized protein LOC106804667 isoform X1 [Priapulus caudatus]	4.3e-126|XP_022109890.1 uncharacterized protein LOC110989653 [Acanthaster planci]	4.7e-125|RMX49723.1 hypothetical protein pdam_00008615, partial [Pocillopora damicornis]		GO:0003824									PF00266,Aminotransferase class-V									44.0006	0.978137	2.58877e-06	2.45005e-05	0.87007	4.07941e-05	0.000290702	0.279252	0.326089	0.480308	0.0298634	0.922269	0.976184	0.54148	0.0536383	0.16314	0.52999	0.0715597	0.212418	0.149447	0.599092	0.78668
FUN_000561-T1	FUN_000561-T1				FUN_000561-T1	1.6e-19|ACD54614.1 VIP2 [Adineta vaga]	1.6e-19|ACD54639.1 VIP2 [Adineta vaga]	2.2e-05|ACD54695.1 ankyrin repeat protein-like protein [Adineta vaga]		GO:0005515									PF12796,Ankyrin repeats (3 copies)									14.249	0.662772	0.0189617	0.0541923	0.551921	0.0637865	0.149142	-1.34498	0.000879273	0.00400883	-1.98458	0.000128958	0.000665821	0.352988	0.337115	0.553973	0.373201	0.362319	0.595877	0.759707	0.0366353	0.145379
FUN_000562-T1	FUN_000562-T1		FUN_004933-T1|100.0|4.8e-111		FUN_000562-T1	1.3e-28|XP_005837343.1 hypothetical protein GUITHDRAFT_67286 [Guillardia theta CCMP2712]<>EKX50363.1 hypothetical protein GUITHDRAFT_67286 [Guillardia theta CCMP2712]	2.2e-28|XP_005820544.1 hypothetical protein GUITHDRAFT_81277, partial [Guillardia theta CCMP2712]<>EKX33564.1 hypothetical protein GUITHDRAFT_81277, partial [Guillardia theta CCMP2712]	1.1e-27|XP_005827576.1 hypothetical protein GUITHDRAFT_39314, partial [Guillardia theta CCMP2712]<>EKX40596.1 hypothetical protein GUITHDRAFT_39314, partial [Guillardia theta CCMP2712]		GO:0016567	GO:0006468	GO:0004842	GO:0005524	GO:0004672					PF04564,U-box domain	PF07714,Protein tyrosine kinase								6.55162	-0.711403	0.00443978	0.0163913	-0.838675	0.00022406	0.00131371	-0.538732	0.102727	0.198512	-0.814599	0.0101402	0.0272798	-0.406907	0.199324	0.400336	-0.442599	0.142021	0.333239	-0.822548	0.0148327	0.0772537
FUN_000563-T1	FUN_000563-T1		FUN_004933-T1|99.0|7.8e-61		FUN_000563-T1																							11.0539	-1.22015	1.62111e-05	0.000125374	-1.37962	5.0159e-06	4.41597e-05	-1.59513	3.41812e-05	0.000249955	-2.0645	1.01172e-05	7.37382e-05	-0.586337	0.0982556	0.248952	-0.613032	0.126134	0.309683	-0.359993	0.304401	0.546816
FUN_000564-T1	FUN_000564-T1				FUN_000564-T1	2.7e-180|RNA30370.1 NACHT and WD repeat domain-containing 2-like, partial [Brachionus plicatilis]	2.5e-178|RNA01612.1 NACHT and WD repeat domain-containing 2-like, partial [Brachionus plicatilis]	7.5e-159|XP_009067252.1 hypothetical protein LOTGIDRAFT_135306 [Lottia gigantea]<>ESO82088.1 hypothetical protein LOTGIDRAFT_135306 [Lottia gigantea]		GO:0005515									PF05729,NACHT domain	PF13271,Domain of unknown function (DUF4062)								106.956	-1.52819	1.32525e-19	1.06919e-17	-1.65543	2.53698e-20	2.37902e-18	-0.46955	0.0375677	0.0892393	-0.703783	0.00442924	0.01348	0.160343	0.471363	0.675395	0.17478	0.449865	0.671058	-0.143537	0.5211	0.733833
FUN_000565-T1	FUN_000565-T1		FUN_004931-T1|100.0|1.4e-154		FUN_000565-T1	9.6e-18|NP_001090638.1 desert hedgehog protein precursor [Xenopus tropicalis]<>AAI25726.1 dhh protein [Xenopus tropicalis]<>OCA46383.1 hypothetical protein XENTR_v90006208mg [Xenopus tropicalis]<>ATO96400.1 desert hedgehog, partial [synthetic construct]		1.5e-15|KRT83295.1 hypothetical protein AMK59_3366, partial [Oryctes borbonicus]		GO:0007267	GO:0006508	GO:0008233	GO:0007275						PF01079,Hint module									22.1458	0.327851	0.362243	0.527888	0.228539	0.570511	0.727596	-1.62946	0.000400831	0.002066	-2.47205	0.000401055	0.00174949	0.145166	0.745977	0.863578	0.237319	0.672783	0.839767	-0.246029	0.584264	0.77748
FUN_000566-T1	FUN_000566-T1		FUN_004928-T1|100.0|1.7e-225		FUN_000566-T1	2.4e-41|ACD54695.1 ankyrin repeat protein-like protein [Adineta vaga]	1.2e-24|ACD54639.1 VIP2 [Adineta vaga]	2.6e-24|ACD54614.1 VIP2 [Adineta vaga]		GO:0005515									PF12796,Ankyrin repeats (3 copies)									9.06855	0.760681	0.02026	0.0573146	0.717993	0.0453643	0.11405	-1.58518	0.000521979	0.00258126	-2.44822	0.000200594	0.000972825	0.468965	0.259232	0.47326	0.586567	0.229052	0.451624	-0.0353212	0.933291	0.970014
FUN_000567-T1	FUN_000567-T1		FUN_031420-T1|100.0|3.1e-63		FUN_000567-T1																							26.751	-0.0320846	0.867616	0.928599	-0.161321	0.403843	0.576234	0.0328972	0.899271	0.954245	-0.198238	0.4671	0.598154	0.278921	0.273393	0.488487	0.281655	0.281968	0.515582	-0.18032	0.489715	0.711016
FUN_000568-T1	FUN_000568-T1	HGT	FUN_004924-T1|98.9|6.7e-208		FUN_000568-T1	8.4e-33|KDD77127.1 hypothetical protein H632_c13p3 [Helicosporidium sp. ATCC 50920]	2.1e-31|GAQ81565.1 hypothetical protein KFL_000840080 [Klebsormidium nitens]	5.9e-18|XP_005819385.1 hypothetical protein GUITHDRAFT_121410 [Guillardia theta CCMP2712]<>EKX32405.1 hypothetical protein GUITHDRAFT_121410 [Guillardia theta CCMP2712]											PF05050,Methyltransferase FkbM domain									1.45557	1.92272	9.16541e-05	0.000580587	2.21913	4.99434e-05	0.000347985	1.80079	0.00125213	0.00537644	2.11917	0.00204805	0.00699106	1.71243	0.00211237	0.0137891	2.20351	0.00137907	0.0108852	0.541597	0.346674	0.587564
FUN_000569-T1	FUN_000569-T1		FUN_004923-T1|100.0|4.0e-154		FUN_000569-T1																							36.423	1.0745	1.96202e-11	5.17475e-10	0.989592	3.28604e-09	5.55439e-08	1.39213	3.89262e-11	8.92099e-10	1.1987	4.16229e-08	5.48361e-07	1.33245	2.16313e-10	7.9188e-09	1.35438	4.00678e-10	1.56888e-08	0.912484	2.07973e-05	0.000418362
FUN_000570-T1	FUN_000570-T1		FUN_004921-T1|100.0|1.0e-269	FUN_004922-T1|99.0|1.8e-221	FUN_000570-T1	1.5e-61|WP_102917187.1 glycine amidinotransferase [Streptomyces eurocidicus]<>PNE34147.1 glycine amidinotransferase [Streptomyces eurocidicus]	7.5e-61|WP_029125920.1 glycine amidinotransferase [Salinispora tropica]	1.3e-60|WP_095581290.1 glycine amidinotransferase [Streptomyces albireticuli]<>PAU48306.1 glycine amidinotransferase [Streptomyces albireticuli]	K00613																			18.2241	-0.409744	0.0200899	0.0569141	-0.535484	0.00167293	0.00744325	-1.12027	2.70325e-05	0.000204146	-1.42964	1.28433e-07	1.52365e-06	-0.282941	0.229349	0.437116	-0.304049	0.194604	0.408491	-0.130742	0.572849	0.769458
FUN_000571-T1	FUN_000571-T1		FUN_004920-T1|99.8|0.0e+00		FUN_000571-T1	3.4e-105|XP_004363939.1 nucleotide pyrophosphatase/phosphodiesterase [Capsaspora owczarzaki ATCC 30864]<>KJE92073.1 nucleotide pyrophosphatase/phosphodiesterase [Capsaspora owczarzaki ATCC 30864]	7.0e-103|XP_015775723.1 PREDICTED: probable inactive purple acid phosphatase 2 [Acropora digitifera]	3.8e-101|XP_022792001.1 probable inactive purple acid phosphatase 2 isoform X2 [Stylophora pistillata]	K22390	GO:0016787	GO:0046872	GO:0003993							PF00149,Calcineurin-like phosphoesterase	PF14008,Iron/zinc purple acid phosphatase-like protein C	PF16656,Purple acid Phosphatase, N-terminal domain							78.3574	0.62112	0.133708	0.252984	0.608935	0.181046	0.328075	-1.90668	0.000131932	0.000799959	-3.01757	0.000204101	0.00098671	-0.328307	0.508455	0.703735	-0.275521	0.677628	0.842813	-0.431758	0.384592	0.622412
FUN_000572-T1	FUN_000572-T1	HGT	FUN_004919-T1|100.0|5.4e-144		FUN_000572-T1	1.3e-44|WP_088317022.1 N-acetylmuramoyl-L-alanine amidase [Kineosporia sp. R_H_3]	5.4e-43|WP_107768418.1 N-acetylmuramoyl-L-alanine amidase [Nocardioides terrigena]	7.8e-42|WP_106819216.1 N-acetylmuramoyl-L-alanine amidase [Janibacter sp. Marseille-P4121]		GO:0008745	GO:0009253								PF01510,N-acetylmuramoyl-L-alanine amidase									583.94	-0.389376	0.0182931	0.0526655	-0.531875	0.000913583	0.0044128	-0.074941	0.741453	0.851096	-0.29007	0.204958	0.320261	-0.155457	0.493631	0.692114	-0.157855	0.486376	0.698723	-0.301775	0.18412	0.406906
FUN_000573-T1	FUN_000573-T1				FUN_000573-T1	2.6e-04|EJW81270.1 hypothetical protein WUBG_07821, partial [Wuchereria bancrofti]	2.6e-04|CDP92418.1 BMA-EGL-5, isoform b [Brugia malayi]	7.4e-04|XP_003138506.1 hox-type homeodomain protein [Loa loa]<>EFO25568.1 hox-type homeodomain protein [Loa loa]		GO:0003677									PF00046,Homeodomain									0.479553	0.821782	0.178327	0.315811	1.73845	0.0143633	0.0450835	0.181727	0.747206	0.855073	-1.06969	0.277744	0.405797	0.579578	0.310053	0.527303	1.50582	0.108351	0.2804	0.725093	0.205539	NA
FUN_000574-T1	FUN_000574-T1	HGT	FUN_004917-T1|100.0|2.0e-257		FUN_000574-T1	2.5e-23|RHY32285.1 hypothetical protein DYB32_002700 [Aphanomyces invadans]	4.3e-23|XP_008867073.1 hypothetical protein H310_04477 [Aphanomyces invadans]<>ETW04117.1 hypothetical protein H310_04477 [Aphanomyces invadans]	4.8e-06|WP_048105920.1 hypothetical protein [Methanosarcina barkeri]<>AKB80822.1 hypothetical protein MSBR3_0244 [Methanosarcina barkeri 3]																				195.409	0.938762	0.00122044	0.00548694	0.829498	0.00579462	0.0213252	-1.27841	0.000788109	0.0036554	-1.73306	0.000389339	0.00170749	-1.34583	0.000406492	0.00353854	-1.59306	0.000989723	0.00837179	-0.345493	0.361715	0.601999
FUN_000575-T1	FUN_000575-T1		FUN_004915-T1|98.5|2.9e-217		FUN_000575-T1	9.5e-83|RNA20523.1 chitin binding peritrophin, partial [Brachionus plicatilis]	3.5e-53|RMZ92813.1 hypothetical protein BpHYR1_016676 [Brachionus plicatilis]	4.9e-31|RMZ94261.1 hypothetical protein BpHYR1_034115, partial [Brachionus plicatilis]		GO:0006030	GO:0005576	GO:0008061							PF01607,Chitin binding Peritrophin-A domain									124.977	-0.20501	0.272246	0.429673	-0.344184	0.0656565	0.152529	-0.689866	0.0072587	0.0232893	-0.965223	0.000616094	0.00253264	-0.884273	0.00058565	0.00480229	-0.958617	0.00067437	0.00610604	-0.52109	0.0415314	0.158077
FUN_000576-T1	FUN_000576-T1		FUN_004914-T1|97.1|5.1e-35		FUN_000576-T1					GO:0005515																		12.8529	0.650734	0.00615595	0.0215447	0.53853	0.0203893	0.0601929	-0.318407	0.34501	0.500539	-0.642832	0.0765584	0.146096	0.042599	0.894835	0.946474	-0.00528426	0.9875	1	-0.0953605	0.770027	0.88913
FUN_000577-T1	FUN_000577-T1				FUN_000577-T1	9.3e-31|XP_004333470.1 B-box zinc finger family protein [Acanthamoeba castellanii str. Neff]<>ELR11457.1 B-box zinc finger family protein [Acanthamoeba castellanii str. Neff]	2.4e-26|PRP81199.1 hypothetical protein PROFUN_02033 [Planoprotostelium fungivorum]	1.4e-23|XP_020618457.1 uncharacterized protein LOC110056333 [Orbicella faveolata]											PF07534,TLD									20.8197	0.438889	0.0102201	0.0326673	0.323836	0.0491041	0.121378	-0.542986	0.0346244	0.0835453	-0.814273	0.00168858	0.0059417	-0.224817	0.354128	0.570733	-0.251948	0.29815	0.528602	0.163296	0.483394	0.705781
FUN_000578-T1	FUN_000578-T1				FUN_000578-T1	7.6e-129|RNA17354.1 xenotropic and polytropic retrovirus receptor 1 -like protein [Brachionus plicatilis]	1.8e-122|XP_013073441.1 PREDICTED: xenotropic and polytropic retrovirus receptor 1 homolog [Biomphalaria glabrata]	2.4e-119|XP_005100717.1 PREDICTED: xenotropic and polytropic retrovirus receptor 1 homolog [Aplysia californica]<>XP_012939266.1 PREDICTED: xenotropic and polytropic retrovirus receptor 1 homolog [Aplysia californica]		GO:0016021									PF03105,SPX domain	PF03124,EXS family								1.57088	-0.554314	0.2857	0.445532	-0.810312	0.187575	0.336857	-0.895192	0.112245	0.212764	-2.46763	0.0189482	0.0460187	-0.298949	0.594406	0.765912	-0.562012	0.508244	0.716298	0.023114	0.967023	0.986026
FUN_000579-T1	FUN_000579-T1		FUN_004912-T1|100.0|8.8e-36		FUN_000579-T1	2.9e-06|PAA61374.1 hypothetical protein BOX15_Mlig009059g2, partial [Macrostomum lignano]<>PAA63434.1 hypothetical protein BOX15_Mlig009059g1, partial [Macrostomum lignano]													PF03105,SPX domain									0.25726	-0.154657	0.6892	0.81034	-2.21544	0.0064952	0.0234693	-0.103923	0.746984	0.855025	-2.21544	0.0678551	0.132331	-0.0819448	0.799194	NA	-0.779267	0.502093	0.710604	-0.0816703	0.799852	NA
FUN_000580-T1	FUN_000580-T1		FUN_004911-T1|98.7|3.5e-226		FUN_000580-T1	2.8e-82|WP_066380632.1 MULTISPECIES: alpha-hydroxy-acid oxidizing protein [Anabaena]	6.2e-82|OXV05118.1 hypothetical protein Egran_07114 [Elaphomyces granulatus]	1.8e-81|WP_096567143.1 alpha-hydroxy-acid oxidizing protein [Sphaerospermopsis kisseleviana]<>BAZ80133.1 glycolate oxidase [Sphaerospermopsis kisseleviana NIES-73]	K11517	GO:0003824	GO:0010181	GO:0055114	GO:0016491						PF01070,FMN-dependent dehydrogenase									7.46159	1.41856	1.2676e-06	1.28159e-05	1.38161	3.79475e-06	3.44122e-05	-1.46269	0.00125948	0.005399	-2.48781	7.0518e-05	0.000397416	0.995222	0.00808829	0.0400679	1.11158	0.00567984	0.0333726	0.699376	0.0666989	0.216703
FUN_000581-T1	FUN_000581-T1				FUN_000581-T1	4.3e-04|ACD54819.1 unknown [Adineta vaga]																						90.8141	0.265312	0.0701341	0.153589	0.143283	0.347331	0.517839	0.0510745	0.801364	0.89285	-0.197486	0.365746	0.501392	0.53843	0.00676567	0.0348348	0.531281	0.0099813	0.0516881	0.600943	0.00246948	0.020672
FUN_000582-T1	FUN_000582-T1				FUN_000582-T1																							3.25893	-0.635477	0.147416	0.27319	-0.923749	0.0517429	0.1265	1.83196	1.75756e-05	0.000139989	1.82197	1.17761e-05	8.41209e-05	0.406974	0.387985	0.602116	0.310756	0.568131	0.764493	0.591164	0.203175	0.431536
FUN_000583-T1	FUN_000583-T1				FUN_000583-T1	2.6e-47|AFK35689.1 unknown [Lotus japonicus]	5.6e-26|CDL01262.1 conserved protein of unknown function [Magnetospirillum gryphiswaldense MSR-1 v2]	5.6e-26|WP_052589047.1 hypothetical protein [Magnetospirillum gryphiswaldense]		GO:0006508	GO:0008234								PF00112,Papain family cysteine protease									7.28726	-0.366891	0.155604	0.285128	-0.50239	0.043053	0.109426	0.362768	0.245059	0.388762	0.14152	0.647179	0.761212	0.744207	0.0111733	0.0512126	0.765769	0.00677177	0.0383747	0.99189	0.000526348	0.00621143
FUN_000584-T1	FUN_000584-T1		FUN_004907-T1|96.9|4.5e-219		FUN_000584-T1	2.0e-17|ACD88937.1 hypothetical protein [Adineta vaga]																						70.8076	-0.055099	0.658729	0.788274	-0.170844	0.200712	0.353783	-0.261024	0.135753	0.246875	-0.499083	0.0101305	0.0272588	0.278193	0.0993357	0.251106	0.270873	0.135746	0.323987	0.0264061	0.877156	0.944081
FUN_000585-T1	FUN_000585-T1				FUN_000585-T1	1.2e-09|XP_023216297.1 mitogen-activated protein kinase-binding protein 1-like [Centruroides sculpturatus]	1.6e-09|XP_015929262.1 mitogen-activated protein kinase-binding protein 1 [Parasteatoda tepidariorum]	2.6e-09|XP_018495467.1 PREDICTED: mitogen-activated protein kinase-binding protein 1 [Galendromus occidentalis]		GO:0005515									PF00400,WD domain, G-beta repeat									2.3609	-0.729912	0.068551	0.150882	-0.872234	0.0205392	0.060532	0.178054	0.692062	0.813402	0.0146219	0.973721	1	-0.0293814	0.948201	0.973963	-0.0238487	0.958289	1	-0.116934	0.797749	0.904681
FUN_000586-T1	FUN_000586-T1		FUN_004902-T1|99.1|4.5e-192		FUN_000586-T1																							16.9583	0.736948	0.00652693	0.0226043	0.654013	0.0197264	0.0585646	-2.03561	3.28154e-07	3.95666e-06	-2.60216	4.97885e-07	5.19498e-06	-1.55181	4.98171e-05	0.000590466	-1.74285	0.000247354	0.00264656	-0.907574	0.0142672	0.0750104
FUN_000587-T1	FUN_000587-T1		FUN_004900-T1|97.5|6.8e-131	FUN_004901-T1|100.0|3.7e-48	FUN_000587-T1	2.1e-17|WP_073400659.1 GNAT family N-acetyltransferase [Mucilaginibacter sp. OK098]<>SHM13379.1 hypothetical protein SAMN05216524_101919 [Mucilaginibacter sp. OK098]	1.8e-13|WP_093323050.1 GNAT family N-acetyltransferase [Pseudosphingobacterium domesticum]<>SEL11682.1 hypothetical protein SAMN05661044_02044 [Pseudosphingobacterium domesticum]	3.4e-07|WP_014644976.1 GNAT family N-acetyltransferase [Halobacillus halophilus]<>CCG47092.1 acetyltransferase, GNAT family [Halobacillus halophilus DSM 2266]<>ASF41029.1 GNAT family N-acetyltransferase [Halobacillus halophilus]																				7.57696	0.608088	0.0711377	0.155265	0.515715	0.145671	0.278434	-1.00024	0.0268523	0.0680778	-1.55695	0.00888908	0.0244182	-0.0522735	0.903361	0.951139	-0.0535635	0.916274	0.987703	-0.179504	0.678213	0.834202
FUN_000588-T1	FUN_000588-T1				FUN_000588-T1	1.5e-04|ACD54748.1 ADP-ribosyltransferase 1-like protein [Adineta vaga]																						17.4574	0.156622	0.370446	0.536555	0.0472607	0.788787	0.895368	-0.58486	0.0246012	0.0634816	-0.859705	0.00159583	0.00567982	-0.121276	0.614044	0.779802	-0.143152	0.566371	0.76317	0.0782057	0.739655	0.871804
FUN_000589-T1	FUN_000589-T1				FUN_000589-T1	1.1e-21|PYV52589.1 hypothetical protein DMG98_23785 [Acidobacteria bacterium]	3.2e-21|WP_120575368.1 kelch-like protein [Corallococcus sp. CA041A]<>RKH29390.1 kelch-like protein [Corallococcus sp. CA041A]	3.2e-21|WP_121759884.1 kelch-like protein [Corallococcus sp. AB038B]<>RKI02039.1 kelch-like protein [Corallococcus sp. AB038B]		GO:0005515																		8.84244	0.988214	0.00474128	0.0173461	0.988319	0.00798212	0.0278674	2.16432	2.87558e-08	4.2067e-07	2.13936	1.80666e-07	2.07883e-06	4.40675	1.95854e-35	5.50674e-33	4.76365	3.29186e-52	1.46862e-49	2.42214	1.97039e-10	1.35926e-08
FUN_000590-T1	FUN_000590-T1		FUN_004896-T1|99.4|1.5e-104		FUN_000590-T1	2.3e-82|OLP80018.1 ATP-binding cassette sub-family B member 10, mitochondrial [Symbiodinium microadriaticum]	1.5e-52|XP_012254502.1 kinesin-like protein Klp61F [Athalia rosae]<>XP_012254503.1 kinesin-like protein Klp61F [Athalia rosae]	4.7e-51|XP_018376070.1 PREDICTED: kinesin-like protein Klp61F [Trachymyrmex cornetzi]		GO:0008017	GO:0007018	GO:0005524	GO:0003777						PF00225,Kinesin motor domain	PF12697,Alpha/beta hydrolase family								82.5234	0.282638	0.354388	0.520118	0.195344	0.546634	0.708092	3.00407	8.61934e-15	2.86924e-13	3.19055	5.49123e-16	2.19091e-14	0.180798	0.645295	0.800506	0.014618	0.97489	1	-0.162175	0.681017	0.836025
FUN_000591-T1	FUN_000591-T1				FUN_000591-T1		4.3e-09|CEI95366.1 hypothetical protein RMCBS344292_09555 [Rhizopus microsporus]<>ORE21808.1 hypothetical protein BCV71DRAFT_224940 [Rhizopus microsporus]<>RCH84090.1 hypothetical protein CU097_003912 [Rhizopus azygosporus]	6.3e-08|XP_007826267.2 hypothetical protein MAA_10078 [Metarhizium robertsii ARSEF 23]<>EXU99285.1 hypothetical protein X797_007715 [Metarhizium robertsii]<>EFY94456.2 hypothetical protein MAA_10078 [Metarhizium robertsii ARSEF 23]											PF08560,Protein of unknown function (DUF1757)									112.505	0.0201305	0.854007	0.920622	-0.0830408	0.467256	0.637293	1.63313	7.13863e-31	6.27558e-29	1.43005	2.82467e-24	1.92529e-22	-0.469875	0.00254675	0.0159967	-0.501537	0.0026668	0.0183545	-0.445577	0.00416131	0.0307061
FUN_000592-T1	FUN_000592-T1		FUN_004892-T1|99.4|2.1e-190		FUN_000592-T1																							46.2667	0.294719	0.340669	0.505233	0.190926	0.55955	0.718945	-0.114741	0.773683	0.873577	-0.31746	0.505116	0.631985	0.0776549	0.845295	0.92105	0.131791	0.775193	0.905094	0.0901939	0.820703	0.915762
FUN_000593-T1	FUN_000593-T1		FUN_004890-T1|97.0|2.0e-113		FUN_000593-T1														PF03782,AMOP domain									6.90508	-1.11514	4.54963e-05	0.000313314	-1.29059	2.77253e-07	3.22422e-06	0.356848	0.226235	0.366831	0.158039	0.557217	0.680573	1.15516	1.14258e-05	0.000164181	1.20564	8.30392e-08	2.22889e-06	0.924953	0.000612188	0.00699098
FUN_000594-T1	FUN_000594-T1		FUN_004887-T1|100.0|1.5e-27		FUN_000594-T1																							4.64614	0.340061	0.406186	0.571687	0.289948	0.535033	0.697082	-0.218046	0.661575	0.789901	-0.477764	0.475397	0.604067	-0.33098	0.506029	0.702163	-0.429959	0.520431	0.725641	-0.932644	0.0656226	0.214729
FUN_000595-T1	FUN_000595-T1		FUN_004884-T1|96.7|2.2e-26		FUN_000595-T1	6.7e-07|XP_009065051.1 hypothetical protein LOTGIDRAFT_107937 [Lottia gigantea]<>ESO83921.1 hypothetical protein LOTGIDRAFT_107937 [Lottia gigantea]	1.1e-06|XP_014785908.1 PREDICTED: sodium-coupled monocarboxylate transporter 2-like isoform X1 [Octopus bimaculoides]<>XP_014785909.1 PREDICTED: sodium-coupled monocarboxylate transporter 2-like isoform X1 [Octopus bimaculoides]	1.1e-06|XP_014785910.1 PREDICTED: sodium-coupled monocarboxylate transporter 1-like isoform X2 [Octopus bimaculoides]		GO:0022857	GO:0016020	GO:0055085							PF00474,Sodium:solute symporter family									0.0457986	0.00512464	0.98646	NA	0.665407	0.228341	0.38712	0	1	NA	0	1	1	0.0170674	0.945384	NA	1.41422	0.0965914	0.260334	0	1	NA
FUN_000596-T1	FUN_000596-T1				FUN_000596-T1	3.8e-25|OFZ17242.1 hypothetical protein A2X86_01975 [Bdellovibrionales bacterium GWA2_49_15]	6.9e-19|BAZ31026.1 glutamyl endopeptidase [Cylindrospermum sp. NIES-4074]	9.1e-19|WP_052288459.1 hypothetical protein [Lyngbya confervoides]		GO:0004252	GO:0008236	GO:0006508							PF00089,Trypsin									0.183391	-0.0140707	0.977894	0.989685	0.0367901	0.959113	1	0.142864	0.741904	0.851372	1.42967	0.140907	0.238272	0.0130911	0.975925	NA	-0.630801	0.45079	0.671058	0.0726653	0.866969	NA
FUN_000597-T1	FUN_000597-T1		FUN_004882-T1|99.5|1.7e-125		FUN_000597-T1	1.5e-22|XP_002683557.1 mitogen-activated protein kinase phosphatase [Naegleria gruberi]<>EFC50813.1 mitogen-activated protein kinase phosphatase [Naegleria gruberi]	1.3e-18|XP_013394436.1 probable rhodanese domain-containing dual specificity protein phosphatase isoform X1 [Lingula anatina]<>XP_013394437.1 probable rhodanese domain-containing dual specificity protein phosphatase isoform X2 [Lingula anatina]	2.2e-18|XP_013392323.1 probable rhodanese domain-containing dual specificity protein phosphatase [Lingula anatina]	K19812	GO:0016311	GO:0006470	GO:0016791	GO:0008138						PF00782,Dual specificity phosphatase, catalytic domain									14.6117	-0.0462088	0.878202	0.935185	-0.173332	0.581076	0.736781	3.5434	2.10553e-35	2.23919e-33	3.48609	3.84637e-41	5.05609e-39	2.12021	3.45495e-12	1.61072e-10	2.21284	2.47549e-13	1.49673e-11	1.03805	0.00197966	0.0174428
FUN_000598-T1	FUN_000598-T1		FUN_016262-T1|97.5|9.4e-258		FUN_000598-T1																							1.23973	-0.312933	0.519113	0.675629	-0.499726	0.31463	0.482364	-0.255371	0.639982	0.773893	-0.725491	0.312147	0.442777	0.612461	0.242951	0.454054	0.776562	0.177775	0.38606	-0.338528	0.534582	0.743012
FUN_000599-T1	FUN_000599-T1				FUN_000599-T1	1.6e-100|RMZ97993.1 sphingomyelin phosphodiesterase-like [Brachionus plicatilis]	2.1e-95|RNA32017.1 sphingomyelin phosphodiesterase-like [Brachionus plicatilis]	4.6e-95|XP_013395740.1 sphingomyelin phosphodiesterase-like [Lingula anatina]		GO:0016787	GO:0004767	GO:0006685							PF00149,Calcineurin-like phosphoesterase									112.607	1.24721	0.000716015	0.00345819	1.25681	0.00130166	0.00600742	-1.15588	0.0118252	0.0348733	-1.86199	0.00367908	0.0115245	0.4323	0.344104	0.560351	0.572437	0.28749	0.519876	0.550153	0.228513	0.463255
FUN_000600-T1	FUN_000600-T1		FUN_004877-T1|99.3|3.4e-78	FUN_005011-T1|95.3|9.1e-74	FUN_000600-T1																							69.3811	0.511472	5.34236e-07	5.87511e-06	0.40606	0.000134794	0.000843572	-0.284556	0.0586203	0.127755	-0.523724	0.0010615	0.00403042	-0.424218	0.00479216	0.0264729	-0.447832	0.00502993	0.0303221	-0.755361	1.40433e-06	4.14966e-05
FUN_000601-T1	FUN_000601-T1		FUN_004662-T1|98.9|3.3e-50		FUN_000601-T1	1.1e-12|PZM92905.1 hypothetical protein DIU72_04695 [Proteobacteria bacterium]	3.0e-10|RLG24473.1 hypothetical protein DRN85_07635 [Methanosarcinales archaeon]	3.9e-10|PKN58890.1 hypothetical protein CVU56_03445 [Deltaproteobacteria bacterium HGW-Deltaproteobacteria-14]																				0.188637	0.0689094	0.884662	0.938725	0.46105	0.50098	0.667241	-0.089258	0.824326	0.907836	-1.68467	0.125927	0.217933	-0.0988221	0.80586	NA	-1.68467	0.134435	0.322343	-0.0983446	0.80678	NA
FUN_000602-T1	FUN_000602-T1		FUN_004872-T1|96.9|6.7e-166		FUN_000602-T1	2.5e-88|WP_091620996.1 alpha/beta hydrolase [Amycolatopsis saalfeldensis]<>SEP48754.1 Lysophospholipase, alpha-beta hydrolase superfamily [Amycolatopsis saalfeldensis]	3.8e-84|WP_028935618.1 alpha/beta hydrolase [Pseudonocardia spinosispora]	1.2e-82|OJY46331.1 alpha/beta hydrolase [Pseudonocardia sp. 73-21]	K01054										PF12146,Serine aminopeptidase, S33									108.072	0.500609	0.0105667	0.033552	0.3792	0.0545031	0.131707	-0.900951	0.000924157	0.00418124	-1.20748	9.28938e-05	0.00050299	-0.00226611	0.993229	0.996209	-0.0126974	0.963999	1	0.103893	0.696867	0.845743
FUN_000603-T1	FUN_000603-T1		FUN_004871-T1|99.4|8.6e-88		FUN_000603-T1																							91.2706	1.49997	4.39772e-08	6.05971e-07	1.49095	2.34869e-07	2.77616e-06	1.36138	0.000148472	0.000886618	1.26353	0.000884467	0.00344714	1.41708	7.72658e-05	0.000862575	1.54621	3.67814e-05	0.000513527	2.02739	1.44438e-08	7.00777e-07
FUN_000604-T1	FUN_000604-T1		FUN_004870-T1|100.0|2.7e-113		FUN_000604-T1																							115.821	0.315692	0.0310599	0.0808719	0.188438	0.207786	0.362994	-1.12294	1.20826e-07	1.5745e-06	-1.41504	3.09946e-09	5.13582e-08	-0.493084	0.0163816	0.068335	-0.536418	0.0154226	0.0710892	0.0348717	0.863234	0.93717
FUN_000605-T1	FUN_000605-T1				FUN_000605-T1																							1.13998	1.16147	0.0496765	0.11703	1.38302	0.0108001	0.0356992	-0.0421207	0.942916	0.97796	-0.467082	0.59146	0.712642	-0.579244	0.320086	0.537361	-2.9958	0.0127397	0.0617888	-0.578083	0.320975	0.562239
FUN_000606-T1	FUN_000606-T1		FUN_004868-T1|97.0|2.1e-165		FUN_000606-T1	1.0e-12|ACI90362.1 hypothetical protein [Philodina roseola]	3.1e-09|XP_013418402.1 FMRFamide receptor-like [Lingula anatina]	2.7e-08|ELU08809.1 hypothetical protein CAPTEDRAFT_208114 [Capitella teleta]		GO:0016021																		0.857875	-1.61288	0.00281606	0.0111688	-2.10748	0.000300236	0.00169325	-1.10932	0.0494187	0.111386	-1.57925	0.044163	0.0928843	-1.00845	0.0740996	0.204878	-1.17844	0.115656	0.292308	-0.565331	0.315051	NA
FUN_000607-T1	FUN_000607-T1		FUN_004866-T1|99.4|5.6e-93		FUN_000607-T1																							8.85079	-0.470702	0.108004	0.21462	-0.637343	0.0311763	0.0847789	1.60127	2.18681e-07	2.72464e-06	1.45462	1.77854e-06	1.60003e-05	1.19544	0.000149294	0.00151364	1.23402	9.54356e-05	0.00117075	0.154431	0.658721	0.821664
FUN_000608-T1	FUN_000608-T1				FUN_000608-T1																							3.75954	-0.501508	0.279134	0.437984	-0.801286	0.116579	0.235115	1.46925	0.00306068	0.0114097	1.5703	0.00469468	0.0141692	-0.217244	0.678136	0.821564	-0.67315	0.348616	0.582313	-0.309202	0.556157	0.757582
FUN_000609-T1	FUN_000609-T1				FUN_000609-T1	6.1e-25|XP_008555902.1 PREDICTED: histone deacetylase 6 isoform X1 [Microplitis demolitor]	6.1e-25|XP_014297141.1 PREDICTED: histone deacetylase 6 isoform X2 [Microplitis demolitor]	8.0e-25|XP_007380856.1 histone deacetylase clr3 [Punctularia strigosozonata HHB-11173 SS5]<>EIN11329.1 histone deacetylase clr3 [Punctularia strigosozonata HHB-11173 SS5]											PF00850,Histone deacetylase domain									225.002	-0.352384	0.054987	0.127034	-0.504507	0.00520229	0.0194319	4.41586	2.92749e-95	1.53937e-92	4.3023	1.61078e-122	1.03108e-119	2.32262	1.60503e-26	2.71887e-24	2.33322	1.2587e-32	2.80777e-30	1.26007	2.01926e-08	9.49744e-07
FUN_000610-T1	FUN_000610-T1				FUN_000610-T1	3.3e-12|WP_118975964.1 T9SS C-terminal target domain-containing protein [Taibaiella koreensis]	1.6e-09|OHC85009.1 hypothetical protein A2472_09660 [Sphingobacteriia bacterium RIFOXYC2_FULL_35_18]	1.6e-09|OHC87060.1 hypothetical protein A2546_14250 [Sphingobacteriia bacterium RIFOXYD2_FULL_35_12]																				4.40313	-1.18895	0.000192042	0.00110463	-1.36242	7.17022e-06	6.07211e-05	-0.573757	0.138431	0.250733	-0.837904	0.034968	0.0765299	-0.352352	0.343645	0.559904	-0.366616	0.328458	0.560395	-0.167016	0.647516	0.81578
FUN_000611-T1	FUN_000611-T1				FUN_000611-T1	7.9e-130|RDD42069.1 Tetratricopeptide repeat protein 28 [Trichoplax sp. H2]	3.9e-129|XP_002110084.1 hypothetical protein TRIADDRAFT_53679 [Trichoplax adhaerens]<>EDV28250.1 hypothetical protein TRIADDRAFT_53679 [Trichoplax adhaerens]	4.8e-127|XP_002115457.1 hypothetical protein TRIADDRAFT_59420 [Trichoplax adhaerens]<>EDV22302.1 hypothetical protein TRIADDRAFT_59420 [Trichoplax adhaerens]	K19360	GO:0005871	GO:0003777	GO:0005515							PF13181,Tetratricopeptide repeat	PF13424,Tetratricopeptide repeat								11.604	0.0200041	0.917228	0.955648	-0.0848634	0.654622	0.79568	0.512869	0.0358551	0.0859015	0.307203	0.210792	0.327655	-0.38592	0.153944	0.337556	-0.433359	0.119093	0.297951	-0.00185313	0.994235	0.997748
FUN_000612-T1	FUN_000612-T1				FUN_000612-T1	5.8e-32|RHZ84728.1 hypothetical protein Glove_78g24 [Diversispora versiformis]	1.5e-27|RIB21521.1 Piwi domain-containing protein [Gigaspora rosea]	1.3e-26|RIB27960.1 Piwi domain-containing protein [Gigaspora rosea]		GO:0003676									PF02171,Piwi domain									77.1815	-0.271839	0.0149393	0.0446494	-0.380836	0.000788708	0.00388938	-0.194237	0.209645	0.345741	-0.425834	0.00780441	0.0218317	-0.267479	0.0824561	0.220603	-0.283082	0.0742354	0.21791	0.0321632	0.831407	0.921131
FUN_000613-T1	FUN_000613-T1		FUN_004851-T1|99.0|4.0e-50		FUN_000613-T1					GO:0005515	GO:0003676								PF02171,Piwi domain									803.648	-0.0143451	0.899275	0.946938	-0.11673	0.289464	0.45415	-0.0396693	0.802219	0.893434	-0.271036	0.0868651	0.162365	-0.141814	0.370422	0.585935	-0.157716	0.315409	0.546867	0.167216	0.290052	0.532021
FUN_000614-T1	FUN_000614-T1		FUN_004849-T1|100.0|1.6e-92		FUN_000614-T1					GO:0005515																		10.8521	0.718134	0.000673023	0.00327384	0.630166	0.00376948	0.0148088	0.370499	0.197568	0.329976	0.152235	0.622389	0.739946	0.313992	0.270252	0.484811	0.303525	0.321788	0.553005	0.0843711	0.772958	0.891017
FUN_000615-T1	FUN_000615-T1		FUN_004848-T1|95.2|1.2e-45		FUN_000615-T1														PF11630,Protein of unknown function (DUF3254)									411.259	1.15853	5.2648e-15	2.45462e-13	1.06483	3.32326e-13	1.13125e-11	0.454128	0.0270964	0.0685558	0.220377	0.285248	0.412896	0.22623	0.271239	0.485974	0.199558	0.33428	0.56623	0.542228	0.0082035	0.0505728
FUN_000616-T1	FUN_000616-T1				FUN_000616-T1	1.8e-224|XP_012252456.1 multidrug resistance-associated protein 1 isoform X7 [Athalia rosae]	3.9e-224|XP_012252454.1 multidrug resistance-associated protein 1 isoform X3 [Athalia rosae]	5.3e-221|PBC29188.1 Multidrug resistance-associated protein [Apis cerana cerana]		GO:0016887	GO:0016021	GO:0042626	GO:0005524	GO:0055085					PF00005,ABC transporter	PF00664,ABC transporter transmembrane region								65.6048	1.01012	1.1086e-12	3.62595e-11	0.894482	1.9067e-10	4.07126e-09	0.049877	0.804411	0.894542	-0.184514	0.37254	0.508622	-1.43474	1.4618e-10	5.47632e-09	-1.53238	1.69538e-10	7.03104e-09	-1.01692	2.26988e-06	6.15763e-05
FUN_000617-T1	FUN_000617-T1		FUN_004846-T1|98.8|1.1e-142		FUN_000617-T1																							0.961999	-0.5619	0.254818	0.40922	-0.848828	0.0600229	0.142404	-0.858287	0.121433	0.226148	-1.35465	0.0497561	0.102495	-0.918618	0.0970508	0.246817	-1.29137	0.0638708	0.196922	-0.131223	0.808861	0.909974
FUN_000618-T1	FUN_000618-T1				FUN_000618-T1																							2.03985	0.0959688	0.83716	0.91009	-0.0487045	0.916653	0.982001	2.36235	5.71416e-07	6.51098e-06	2.5139	8.67323e-09	1.32323e-07	-0.17836	0.741109	0.860994	-0.704246	0.356058	0.589482	-0.788534	0.150886	0.36074
FUN_000619-T1	FUN_000619-T1				FUN_000619-T1																							5.74308	0.430523	0.12061	0.233323	0.351434	0.202009	0.355411	-0.0826487	0.826328	0.909124	-0.340091	0.407053	0.545274	0.605099	0.0820923	0.21978	0.658175	0.0680017	0.20526	-0.0879415	0.812893	0.91235
FUN_000620-T1	FUN_000620-T1		FUN_004843-T1|100.0|6.2e-300		FUN_000620-T1	2.9e-55|GAQ84494.1 cytochrome p450 [Klebsormidium nitens]	4.8e-50|XP_022806377.1 cytochrome P450 4c21-like [Stylophora pistillata]<>PFX15534.1 Cytochrome P450 4c21 [Stylophora pistillata]	1.4e-49|GAQ78241.1 cytochrome P450 [Klebsormidium nitens]		GO:0005506	GO:0016705	GO:0055114	GO:0020037						PF00067,Cytochrome P450									145.751	-0.0228063	0.771391	0.868095	-0.129386	0.163308	0.303267	0.395789	0.000187311	0.00108191	0.163475	0.195612	0.308224	0.677944	4.96019e-11	1.98066e-09	0.665517	4.20989e-08	1.19193e-06	0.00252058	0.981383	0.992062
FUN_000621-T1	FUN_000621-T1				FUN_000621-T1	7.8e-34|XP_011210079.1 PREDICTED: lysosomal aspartic protease-like [Bactrocera dorsalis]	1.3e-33|BAU16178.1 pepsinogen BC1 [Cynops pyrrhogaster]	1.3e-33|XP_018789185.1 PREDICTED: lysosomal aspartic protease-like [Bactrocera latifrons]		GO:0006508	GO:0004190								PF00026,Eukaryotic aspartyl protease									0.856245	-1.48019	0.00999838	0.0320727	-2.49731	0.000395877	0.00215185	-0.76772	0.185289	0.314407	-1.55431	0.0901072	0.167258	-0.116354	0.842066	0.918992	0.0356471	0.96645	1	-0.233299	0.689387	NA
FUN_000622-T1	FUN_000622-T1		FUN_004841-T1|99.5|1.7e-252		FUN_000622-T1																							173.1	-0.284882	0.0468484	0.111824	-0.42844	0.00176756	0.00779479	-0.759367	0.000152248	0.00090498	-1.014	9.05867e-07	8.87038e-06	-1.0483	1.88619e-07	4.06336e-06	-1.09751	1.37437e-07	3.50072e-06	-0.149438	0.449858	0.679307
FUN_000623-T1	FUN_000623-T1	HGT	FUN_004840-T1|99.3|1.1e-178		FUN_000623-T1	4.6e-43|OMJ87470.1 hypothetical protein SteCoe_10801 [Stentor coeruleus]	1.0e-42|OMJ83067.1 hypothetical protein SteCoe_16046 [Stentor coeruleus]	2.1e-40|OMJ87493.1 hypothetical protein SteCoe_10829 [Stentor coeruleus]											PF14033,Protein of unknown function (DUF4246)									67.2102	-0.275828	0.0588389	0.133834	-0.402563	0.00482538	0.0182112	0.227352	0.246162	0.390075	-0.0104568	0.957012	1	0.696851	0.000265792	0.00247658	0.698613	0.000141634	0.00164732	0.435839	0.0239455	0.108903
FUN_000624-T1	FUN_000624-T1		FUN_004839-T1|98.9|2.1e-98		FUN_000624-T1	4.4e-10|KHE92683.1 FecR protein [Candidatus Scalindua brodae]																						167.15	-2.63537	8.8606e-35	3.16187e-32	-2.83986	4.58383e-34	1.58789e-31	0.221324	0.427289	0.584874	0.0534632	0.852857	0.922435	-0.102416	0.713646	0.843552	-0.085819	0.768199	0.900497	-0.382557	0.171295	0.390136
FUN_000625-T1	FUN_000625-T1		FUN_004838-T1|98.2|1.1e-124		FUN_000625-T1																							0.887126	0.445838	0.402722	0.568138	0.448302	0.404	0.576429	-0.174269	0.763563	0.866735	-0.845631	0.33905	0.473031	0.273245	0.636836	0.795694	0.306741	0.685148	0.847656	0.281519	0.626663	0.803682
FUN_000626-T1	FUN_000626-T1	HGT			FUN_000626-T1																							0	NA	NA	NA	0	1	1	NA	NA	NA	0	1	1	NA	NA	NA	0	1	1	NA	NA	NA
FUN_000627-T1	FUN_000627-T1				FUN_000627-T1					GO:0008270									PF00569,Zinc finger, ZZ type									1.33233	0.313951	0.488787	0.649089	0.243707	0.578211	0.734171	0.116292	0.827452	0.910054	-0.215971	0.738769	0.836816	0.302208	0.564092	0.745264	0.29136	0.62765	0.809143	0.0258087	0.961328	0.983594
FUN_000628-T1	FUN_000628-T1		FUN_004835-T1|96.0|0.0e+00		FUN_000628-T1	4.8e-205|PAA62682.1 hypothetical protein BOX15_Mlig016460g1 [Macrostomum lignano]	4.1e-188|PAA84961.1 hypothetical protein BOX15_Mlig016460g2 [Macrostomum lignano]	3.0e-74|OWF42278.1 hypothetical protein KP79_PYT16455 [Mizuhopecten yessoensis]		GO:0003950	GO:0004386								PF00271,Helicase conserved C-terminal domain	PF00644,Poly(ADP-ribose) polymerase catalytic domain	PF02825,WWE domain	PF04408,Helicase associated domain (HA2)						60.3593	-0.124905	0.463585	0.626502	-0.265973	0.122799	0.244311	-1.04843	1.76479e-05	0.000140446	-1.35655	5.41487e-07	5.59441e-06	-0.500604	0.0336202	0.116169	-0.549517	0.0291786	0.113033	-0.46469	0.0483159	0.17522
FUN_000629-T1	FUN_000629-T1	HGT			FUN_000629-T1																							0.0113057	0	1	NA	0	1	1	0	1	NA	0	1	1	0	1	NA	0	1	1	0.0123384	0.960503	NA
FUN_000630-T1	FUN_000630-T1	HGT	FUN_004830-T1|99.2|5.5e-67		FUN_000630-T1	3.1e-51|XP_007723144.1 hypothetical protein A1O1_04057 [Capronia coronata CBS 617.96]<>EXJ90950.1 hypothetical protein A1O1_04057 [Capronia coronata CBS 617.96]	2.0e-50|XP_022507756.1 hypothetical protein AYO21_10038 [Fonsecaea monophora]<>OAG35804.1 hypothetical protein AYO21_10038 [Fonsecaea monophora]	2.7e-50|XP_022494215.1 hypothetical protein AYO20_11568 [Fonsecaea nubica]<>OAL19995.1 hypothetical protein AYO20_11568 [Fonsecaea nubica]		GO:0003824	GO:0050662								PF01370,NAD dependent epimerase/dehydratase family									7.20364	1.19037	0.000101592	0.000635156	1.12576	0.000173079	0.00104776	1.11889	0.00383252	0.013711	1.00526	0.0125729	0.0326868	-0.335579	0.428975	0.638484	-0.55688	0.260922	0.490603	-0.790782	0.0731951	0.230534
FUN_000631-T1	FUN_000631-T1	HGT	FUN_004828-T1|98.1|4.3e-114		FUN_000631-T1	2.1e-68|CDH58359.1 member of the slc10 carrier family [Lichtheimia corymbifera JMRC:FSU:9682]	1.2e-66|CDS12464.1 hypothetical protein LRAMOSA04658 [Lichtheimia ramosa]	7.1e-64|ORY91191.1 SBF-like CPA transporter family-domain-containing protein [Syncephalastrum racemosum]											PF13593,SBF-like CPA transporter family (DUF4137)									17.9973	0.312645	0.183671	0.322485	0.200784	0.394329	0.566281	0.00599787	0.984906	0.996558	-0.248718	0.467392	0.59834	0.324747	0.293557	0.50991	0.324196	0.317305	0.548559	-0.0047278	0.988013	0.995299
FUN_000632-T1	FUN_000632-T1	HGT	FUN_004825-T1|100.0|4.0e-295		FUN_000632-T1														PF01823,MAC/Perforin domain									521.962	-0.00798527	0.942624	0.969192	-0.133457	0.196307	0.347894	0.138445	0.37115	0.527731	-0.089709	0.539573	0.664341	-0.24956	0.107764	0.265882	-0.268729	0.0699929	0.209399	0.0938977	0.543818	0.74956
FUN_000633-T1	FUN_000633-T1		FUN_004823-T1|97.4|1.1e-163	FUN_004824-T1|100.0|1.2e-20	FUN_000633-T1	7.3e-27|XP_016102617.1 PREDICTED: solute carrier family 25 member 44-like [Sinocyclocheilus grahami]	9.5e-27|XP_026176020.1 solute carrier family 25 member 44-like [Mastacembelus armatus]	1.2e-26|XP_016396500.1 PREDICTED: solute carrier family 25 member 44-like isoform X1 [Sinocyclocheilus rhinocerous]											PF00153,Mitochondrial carrier protein									2.96234	0.00301392	0.99387	0.997417	-0.131374	0.73478	0.854993	0.876876	0.0483482	0.10946	0.753712	0.0998308	0.18162	1.30424	0.00215192	0.014007	1.44983	0.000463945	0.00447457	0.700087	0.116153	0.307596
FUN_000634-T1	FUN_000634-T1		FUN_004816-T1|99.2|8.0e-65		FUN_000634-T1																							0.0852583	-0.0199473	0.947334	NA	-0.399395	0.607046	0.757069	-0.0140275	0.955103	0.982649	-1.06472	0.277989	0.405941	-0.0170993	0.945285	NA	-1.06472	0.28877	0.520181	-0.016946	0.945775	NA
FUN_000635-T1	FUN_000635-T1		FUN_004815-T1|100.0|1.1e-90	FUN_004818-T1|100.0|1.1e-90	FUN_000635-T1																							0	NA	NA	NA	0	1	1	NA	NA	NA	0	1	1	NA	NA	NA	0	1	1	NA	NA	NA
FUN_000636-T1	FUN_000636-T1		FUN_004815-T1|100.0|1.1e-90	FUN_004818-T1|100.0|1.1e-90	FUN_000636-T1																							0	NA	NA	NA	0	1	1	NA	NA	NA	0	1	1	NA	NA	NA	0	1	1	NA	NA	NA
FUN_000637-T1	FUN_000637-T1		FUN_004817-T1|100.0|3.7e-85	FUN_004820-T1|100.0|3.7e-85	FUN_000637-T1																							3.70119	0.647107	0.0334928	0.0858494	0.536161	0.0512213	0.125496	0.00835241	0.983996	0.996419	-0.334397	0.446115	0.578239	0.338513	0.388422	0.602337	0.29886	0.449713	0.671058	0.472116	0.221854	0.455536
FUN_000638-T1	FUN_000638-T1		FUN_004816-T1|100.0|3.5e-153		FUN_000638-T1																							0.140508	-0.163689	0.725914	NA	-1.23183	0.108245	0.222895	-0.138841	0.724958	0.838781	-1.90284	0.0858624	0.160767	-0.147942	0.707732	NA	-1.90284	0.0930397	0.255317	-0.147488	0.708589	NA
FUN_000639-T1	FUN_000639-T1		FUN_004815-T1|100.0|1.1e-90	FUN_004818-T1|100.0|1.1e-90	FUN_000639-T1																							10.1779	2.16284	5.48667e-07	6.01717e-06	2.29572	1.02051e-06	1.04373e-05	0.56335	0.277533	0.426922	0.515621	0.438653	0.575094	-0.586457	0.26715	0.481463	-1.19924	0.12817	0.313235	-1.05751	0.0475352	0.173519
FUN_000640-T1	FUN_000640-T1				FUN_000640-T1																							3.27344	-0.522814	0.102844	0.206679	-0.662958	0.0236784	0.0677759	-0.538595	0.192897	0.324082	-0.732799	0.0747184	0.143245	-0.954627	0.0249652	0.0933859	-1.04888	0.0175233	0.0780712	-1.35014	0.0023704	0.020048
FUN_000641-T1	FUN_000641-T1				FUN_000641-T1	4.1e-09|ACD54590.1 G-protein coupled receptor-like protein [Adineta vaga]				GO:0016021																		2.104	-1.06214	0.013789	0.0417904	-1.3377	0.00198765	0.00862075	0.219401	0.639992	0.773893	0.0812178	0.870934	0.936448	0.42135	0.358247	0.575072	0.537362	0.247129	0.473638	-0.132804	0.780212	0.895025
FUN_000642-T1	FUN_000642-T1		FUN_004810-T1|98.0|1.6e-103		FUN_000642-T1																							1.29055	-1.42084	0.00492568	0.0179171	-1.7522	0.00143988	0.00654281	-0.623441	0.251381	0.39651	-0.812777	0.245047	0.369132	-0.2927	0.585605	0.759521	-0.135387	0.836362	0.941477	-0.577239	0.28606	0.528377
FUN_000643-T1	FUN_000643-T1		FUN_004809-T1|100.0|2.7e-67		FUN_000643-T1	8.5e-106|OJW52663.1 hydroxyacid dehydrogenase [Alphaproteobacteria bacterium 41-28]	1.8e-103|WP_038450890.1 NAD(P)-dependent alcohol dehydrogenase [Bdellovibrio bacteriovorus]<>AHZ86158.1 hydroxyacid dehydrogenase [Bdellovibrio bacteriovorus]	2.3e-103|WP_015090038.1 NAD(P)-dependent alcohol dehydrogenase [Bdellovibrio bacteriovorus]<>AFY00563.1 NADP-dependent alcohol dehydrogenase [Bdellovibrio bacteriovorus str. Tiberius]	K13979	GO:0008270	GO:0055114	GO:0016491							PF00107,Zinc-binding dehydrogenase	PF08240,Alcohol dehydrogenase GroES-like domain								165.664	0.935807	1.38496e-19	1.11092e-17	0.839001	5.53921e-15	2.49392e-13	0.531485	0.000233853	0.0013092	0.303192	0.0434331	0.0916286	-0.19869	0.179435	0.373483	-0.225079	0.153217	0.349614	-0.222752	0.132899	0.334241
FUN_000644-T1	FUN_000644-T1		FUN_004807-T1|100.0|5.9e-42	FUN_004808-T1|100.0|5.9e-42	FUN_000644-T1																							366.397	-1.11988	1.07746e-06	1.10461e-05	-1.27744	7.94974e-08	1.03164e-06	-0.174757	0.569723	0.716289	-0.40271	0.225687	0.345806	0.610626	0.0465662	0.147231	0.689946	0.0256397	0.10287	1.04875	0.000625861	0.00710368
FUN_000645-T1	FUN_000645-T1		FUN_004807-T1|100.0|5.9e-42	FUN_004808-T1|100.0|5.9e-42	FUN_000645-T1																							557.746	-0.835518	0.0013562	0.00600323	-1.0152	0.000156962	0.000963263	-0.333802	0.333006	0.487559	-0.581982	0.130774	0.224705	0.297823	0.387328	0.601605	0.363687	0.313882	0.544977	0.903585	0.0086938	0.0528725
FUN_000646-T1	FUN_000646-T1		FUN_004806-T1|98.6|6.7e-163		FUN_000646-T1	2.7e-39|XP_011423715.1 PREDICTED: uncharacterized protein LOC105325727 [Crassostrea gigas]<>EKC30264.1 hypothetical protein CGI_10009432 [Crassostrea gigas]	4.6e-39|XP_022330995.1 uncharacterized protein LOC111129140 [Crassostrea virginica]<>XP_022333727.1 uncharacterized protein LOC111130782 [Crassostrea virginica]	8.2e-36|XP_012749148.1 hypothetical protein SAMD00019534_110410, partial [Acytostelium subglobosum LB1]<>GAM27865.1 hypothetical protein SAMD00019534_110410, partial [Acytostelium subglobosum LB1]		GO:0031418	GO:0016705	GO:0005515	GO:0005506	GO:0055114	GO:0016491				PF13640,2OG-Fe(II) oxygenase superfamily									331.348	-0.502375	0.0326736	0.0841294	-0.653861	0.00653794	0.0236063	1.61324	2.26791e-07	2.81949e-06	1.46754	1.50667e-06	1.38594e-05	1.57088	4.62711e-07	9.1645e-06	1.63864	6.19288e-08	1.70579e-06	1.31908	2.33098e-05	0.000460006
FUN_000647-T1	FUN_000647-T1	HGT	FUN_004805-T1|98.8|2.1e-96		FUN_000647-T1	6.4e-65|BAJ94168.1 predicted protein [Hordeum vulgare subsp. vulgare]	1.1e-40|ACD54826.1 unknown [Adineta vaga]			GO:0005515																		54.4346	0.0629767	0.781104	0.874823	-0.0252143	0.919445	0.983688	0.517996	0.0856917	0.172012	0.323031	0.344103	0.478629	0.501697	0.0953969	0.244067	0.516806	0.12536	0.30858	-0.272151	0.37237	0.611367
FUN_000648-T1	FUN_000648-T1				FUN_000648-T1	3.7e-20|OAF69268.1 1,25-dihydroxyvitamin D3 receptor [Intoshia linei]	4.8e-20|XP_011428274.1 PREDICTED: nuclear hormone receptor HR96 isoform X2 [Crassostrea gigas]<>EKC36490.1 Vitamin D3 receptor [Crassostrea gigas]	4.8e-20|XP_013392884.1 nuclear hormone receptor HR96 isoform X1 [Lingula anatina]		GO:0003700	GO:0006355	GO:0005634	GO:0008270	GO:0043565					PF00104,Ligand-binding domain of nuclear hormone receptor	PF00105,Zinc finger, C4 type (two domains)								68.1039	0.685523	5.14849e-06	4.51775e-05	0.57472	0.000395494	0.00215082	-0.202056	0.344322	0.49972	-0.471858	0.0508175	0.10431	-0.288346	0.17574	0.368309	-0.345607	0.149453	0.344358	-0.373727	0.0808648	0.246121
FUN_000649-T1	FUN_000649-T1				FUN_000649-T1	8.4e-93|XP_016608028.1 hypothetical protein SPPG_05363 [Spizellomyces punctatus DAOM BR117]<>KNC99988.1 hypothetical protein SPPG_05363 [Spizellomyces punctatus DAOM BR117]	1.2e-83|RAQ97848.1 cytochrome [Thermogemmatispora tikiterensis]	1.2e-83|WP_112432601.1 cytochrome P450 [Thermogemmatispora tikiterensis]		GO:0005506	GO:0016705	GO:0055114	GO:0020037						PF00067,Cytochrome P450									661.996	2.56091	2.55892e-08	3.70193e-07	2.96155	9.62811e-08	1.23047e-06	2.69383	3.78742e-07	4.49974e-06	3.20549	1.61412e-06	1.46914e-05	0.242413	0.6478	0.802336	-1.51616	0.0763623	0.222278	-0.0709318	0.893683	0.951495
FUN_000650-T1	FUN_000650-T1				FUN_000650-T1	4.0e-128|PWN52918.1 cytochrome P450 family protein [Violaceomyces palustris]	2.6e-119|XP_016608027.1 hypothetical protein, variant [Spizellomyces punctatus DAOM BR117]<>KNC99987.1 hypothetical protein, variant [Spizellomyces punctatus DAOM BR117]	2.6e-119|XP_016608028.1 hypothetical protein SPPG_05363 [Spizellomyces punctatus DAOM BR117]<>KNC99988.1 hypothetical protein SPPG_05363 [Spizellomyces punctatus DAOM BR117]		GO:0020037	GO:0016705	GO:0010181	GO:0005506	GO:0055114	GO:0016491				PF00175,Oxidoreductase NAD-binding domain	PF00258,Flavodoxin	PF00667,FAD binding domain							2131.46	3.07547	6.12035e-12	1.75081e-10	3.52014	8.5826e-11	1.95448e-09	3.22391	6.28352e-10	1.20718e-08	3.82887	1.98983e-09	3.42234e-08	0.486395	0.351017	0.567743	-1.10468	0.163864	0.365533	0.225015	0.666164	0.826493
FUN_000651-T1	FUN_000651-T1		FUN_031418-T1|97.9|3.5e-126		FUN_000651-T1																							96.4744	-0.0727866	0.477521	0.639375	-0.174553	0.146854	0.280132	0.0268763	0.849483	0.92461	-0.21267	0.208984	0.325256	-0.243421	0.0884301	0.23141	-0.271414	0.112198	0.286678	-0.206978	0.146571	0.354413
FUN_000652-T1	FUN_000652-T1				FUN_000652-T1	1.2e-20|ACD54808.1 hypothetical protein [Adineta vaga]	5.6e-15|WP_020519837.1 hypothetical protein [Catelliglobosispora koreensis]	7.6e-12|OYU28337.1 hypothetical protein CFE41_06210 [Burkholderiales bacterium PBB2]																				2.90996	-0.0814249	0.82311	0.901951	-0.176705	0.629243	0.774649	-0.51343	0.272281	0.421285	-0.891131	0.111148	0.197319	-0.267056	0.556102	0.739542	-0.331978	0.523901	0.728135	-0.0428807	0.923437	0.965527
FUN_000653-T1	FUN_000653-T1		FUN_004800-T1|99.4|7.7e-96		FUN_000653-T1	1.1e-17|KGA05252.1 hypothetical protein GM46_11655 [actinobacterium acAcidi]	3.9e-12|BAN02971.1 putative esterase [Ilumatobacter coccineus YM16-304]	1.5e-11|WP_052602058.1 hypothetical protein [Actinobacteria bacterium IMCC26207]<>KLR61611.1 Beta-lactamase [Actinobacteria bacterium IMCC26207]											PF00144,Beta-lactamase									138.318	0.605363	0.00393672	0.0147794	0.466714	0.0256559	0.0722701	-1.00115	0.000535938	0.00263971	-1.34667	4.74503e-05	0.00028203	-0.135188	0.635446	0.794619	-0.172299	0.568802	0.764928	0.520457	0.0665761	0.216519
FUN_000654-T1	FUN_000654-T1	HGT			FUN_000654-T1	6.7e-24|ACD54694.1 GIMAP7 GTPase [Adineta vaga]	5.0e-19|WP_040065363.1 hypothetical protein [Aeromonas veronii]	6.5e-19|WP_064335767.1 hypothetical protein [Aeromonas veronii]		GO:0005525									PF04548,AIG1 family									12.4119	0.112977	0.658713	0.788274	-0.0214045	0.93241	0.991041	-0.138207	0.686501	0.809753	-0.420684	0.253523	0.379092	-0.240567	0.480969	0.682278	-0.319863	0.383036	0.615773	-0.226297	0.507146	0.723771
FUN_000655-T1	FUN_000655-T1				FUN_000655-T1					GO:0005525									PF04548,AIG1 family									8.00914	0.126197	0.706867	0.822977	-0.0205957	0.953174	1	-0.450496	0.299366	0.450978	-0.845161	0.110986	0.197067	-0.517716	0.231232	0.439317	-0.717029	0.172835	0.379163	0.0611412	0.884764	0.94756
FUN_000656-T1	FUN_000656-T1		FUN_004794-T1|98.4|3.3e-266		FUN_000656-T1	2.8e-23|XP_021380014.1 organic cation transporter protein-like isoform X2 [Mizuhopecten yessoensis]	8.0e-23|XP_021380013.1 organic cation transporter protein-like isoform X1 [Mizuhopecten yessoensis]	1.1e-19|XP_013792773.2 organic cation transporter protein-like isoform X1 [Limulus polyphemus]<>XP_022237084.1 organic cation transporter protein-like isoform X1 [Limulus polyphemus]		GO:0016021	GO:0022857	GO:0055085							PF00083,Sugar (and other) transporter									6.83097	-1.3228	0.000404768	0.00210931	-1.59442	9.70469e-05	0.000631565	0.226919	0.600639	0.741942	0.103577	0.84055	0.912408	-0.236958	0.588563	0.761334	-0.27077	0.608596	0.79442	-0.200663	0.646565	0.815527
FUN_000657-T1	FUN_000657-T1				FUN_000657-T1	1.3e-16|WP_106928330.1 CHAT domain-containing protein [Adhaeribacter sp. HMF7605]<>PSR53571.1 hypothetical protein AHMF7605_08540 [Adhaeribacter sp. HMF7605]	8.5e-16|ETN97738.1 hypothetical protein RFI_39788, partial [Reticulomyxa filosa]	1.6e-14|WP_116981283.1 tetratricopeptide repeat protein [Emticicia sp. C21]<>RFS18426.1 tetratricopeptide repeat protein [Emticicia sp. C21]		GO:0005515									PF13424,Tetratricopeptide repeat									34.5803	0.0523824	0.728575	0.838371	-0.0662473	0.653642	0.794849	-0.763628	0.000606859	0.00293257	-1.03239	7.39136e-06	5.59051e-05	-0.703773	0.00125097	0.00902106	-0.750143	0.000821726	0.00719896	-0.387586	0.0674879	0.218468
FUN_000658-T1	FUN_000658-T1		FUN_004792-T1|99.7|5.2e-222		FUN_000658-T1														PF00024,PAN domain									2.53334	-0.567348	0.122695	0.236552	-0.717124	0.0422685	0.107851	-0.384732	0.393578	0.550949	-0.655429	0.179369	0.288577	-0.256619	0.559557	0.741787	-0.273456	0.555417	0.754931	-0.227842	0.603699	0.78984
FUN_000659-T1	FUN_000659-T1	HGT	FUN_004791-T1|99.5|3.8e-244		FUN_000659-T1	0.0e+00|ACD54723.1 unknown [Adineta vaga]	1.8e-35|XP_004339479.1 hypothetical protein ACA1_062080 [Acanthamoeba castellanii str. Neff]<>ELR17466.1 hypothetical protein ACA1_062080 [Acanthamoeba castellanii str. Neff]	3.1e-35|SMP39955.1 TIGR02452 family protein [Sphaerochaeta dissipatitropha]		GO:0003676									PF10021,Uncharacterized protein conserved in bacteria (DUF2263)									8.47145	0.0275478	0.937022	0.966037	-0.0737603	0.848252	0.936371	-2.0825	1.14469e-05	9.5486e-05	-3.23252	1.24386e-05	8.8021e-05	0.319908	0.459571	0.66528	0.480957	0.352174	0.585475	-0.474864	0.281813	0.523937
FUN_000660-T1	FUN_000660-T1		FUN_004790-T1|100.0|8.7e-82		FUN_000660-T1					GO:0005509									PF13202,EF hand									35.3938	-1.08784	9.04759e-12	2.50827e-10	-1.21581	1.47868e-13	5.32269e-12	-0.72837	0.000735914	0.00345108	-0.975137	2.4792e-05	0.000159983	-0.417926	0.0446887	0.142803	-0.431834	0.0492631	0.16359	-0.668657	0.00162903	0.014995
FUN_000661-T1	FUN_000661-T1		FUN_004789-T1|98.9|1.7e-211		FUN_000661-T1	1.9e-08|XP_002742261.1 PREDICTED: bile acid receptor-like [Saccoglossus kowalevskii]	2.5e-08|XP_022098504.1 oxysterols receptor LXR-beta-like [Acanthaster planci]	4.2e-08|PIK61447.1 hypothetical protein BSL78_01572 [Apostichopus japonicus]		GO:0003700	GO:0006355	GO:0005634	GO:0008270	GO:0043565					PF00105,Zinc finger, C4 type (two domains)									49.3427	1.28554	1.26843e-08	1.96907e-07	1.2216	7.11663e-08	9.30502e-07	0.999754	0.000931604	0.00420689	0.835857	0.00680691	0.0194611	0.647392	0.0327832	0.114155	0.662685	0.0345248	0.127631	0.300164	0.326397	0.56783
FUN_000662-T1	FUN_000662-T1		FUN_004787-T1|97.7|1.4e-47	FUN_004788-T1|100.0|2.7e-48	FUN_000662-T1	1.0e-24|EPB84000.1 FK506-binding protein 14 [Mucor circinelloides f. circinelloides 1006PhL]	1.3e-24|XP_023160552.1 FK506-binding protein 2 [Drosophila hydei]<>XP_023160553.1 FK506-binding protein 2 [Drosophila hydei]	1.7e-24|ALC42697.1 Fkbp13, partial [Drosophila busckii]		GO:0003755									PF00254,FKBP-type peptidyl-prolyl cis-trans isomerase									42.6284	0.0464898	0.766786	0.865444	-0.0642049	0.672697	0.809298	-0.0837195	0.698947	0.818653	-0.305498	0.160338	0.263737	-0.346976	0.111471	0.271878	-0.366683	0.0954566	0.259771	-0.113035	0.599347	0.786824
FUN_000663-T1	FUN_000663-T1		FUN_004787-T1|97.7|1.4e-47	FUN_004788-T1|100.0|2.7e-48	FUN_000663-T1	1.0e-24|EPB84000.1 FK506-binding protein 14 [Mucor circinelloides f. circinelloides 1006PhL]	1.3e-24|XP_023160552.1 FK506-binding protein 2 [Drosophila hydei]<>XP_023160553.1 FK506-binding protein 2 [Drosophila hydei]	1.7e-24|ALC42697.1 Fkbp13, partial [Drosophila busckii]		GO:0003755									PF00254,FKBP-type peptidyl-prolyl cis-trans isomerase									1.08609	0.291708	0.592289	0.736399	0.204393	0.753758	0.869625	0.447099	0.442455	0.599862	0.34879	0.66444	0.776011	-0.329017	0.571334	0.750113	-1.3793	0.181666	0.391235	-0.109526	0.850787	0.931112
FUN_000664-T1	FUN_000664-T1		FUN_004786-T1|97.3|1.9e-91		FUN_000664-T1	8.5e-52|RNA38967.1 sperm flagellar 1 [Brachionus plicatilis]	2.2e-47|RNA16434.1 Sperm flagellar 1 [Brachionus plicatilis]	4.5e-37|XP_020650872.1 sperm flagellar protein 1 [Pogona vitticeps]		GO:0005515									PF06294,CH-like domain in sperm protein									34.8593	-0.789655	2.43127e-06	2.31753e-05	-0.921376	4.18236e-08	5.7146e-07	-0.0422047	0.846391	0.922405	-0.271517	0.223191	0.34282	-0.131381	0.544843	0.730556	-0.150073	0.497618	0.707433	-0.0412751	0.848257	0.930017
FUN_000665-T1	FUN_000665-T1		FUN_004785-T1|100.0|1.9e-102		FUN_000665-T1																							24.3582	0.422603	0.31807	0.481067	0.398517	0.397667	0.5698	-1.3059	0.0102091	0.0309081	-2.15216	0.00637674	0.0184045	-1.80374	0.000407482	0.00354603	-2.9554	0.000474618	0.0045581	-1.36854	0.00706603	0.0452902
FUN_000666-T1	FUN_000666-T1		FUN_004784-T1|99.9|0.0e+00		FUN_000666-T1	2.0e-193|ABI94036.1 hyperpolarization-activated cyclic nucleotide-modulated cation channel splice variant A-II [Panulirus interruptus]	2.0e-193|ALT57286.1 HCN channel protein [Doryteuthis pealeii]	9.7e-193|NP_001191636.1 hyperpolarizaion-activated cyclic nucleotide-gated cation channel [Aplysia californica]<>AAX98669.2 hyperpolarizaion-activated cyclic nucleotide-gated cation channel [Aplysia californica]	K04955	GO:0006813	GO:0005216	GO:0016020	GO:0055085	GO:0005249	GO:0006811				PF00027,Cyclic nucleotide-binding domain	PF00520,Ion transport protein	PF08412,Ion transport protein N-terminal							50.641	-1.15493	4.41628e-18	3.00545e-16	-1.25979	1.1987e-17	7.91383e-16	-0.998631	7.17928e-08	9.71666e-07	-1.24688	5.56803e-09	8.79563e-08	-0.538352	0.00217116	0.0141154	-0.554417	0.00556642	0.0328463	-0.141854	0.406512	0.641538
FUN_000667-T1	FUN_000667-T1				FUN_000667-T1	8.1e-11|XP_007875670.1 hypothetical protein PNEG_03577 [Pneumocystis murina B123]<>EMR08139.1 hypothetical protein PNEG_03577 [Pneumocystis murina B123]	3.1e-10|XP_013019348.1 SAGA complex subunit Ada2 [Schizosaccharomyces octosporus yFS286]<>EPX72053.1 SAGA complex subunit Ada2 [Schizosaccharomyces octosporus yFS286]	5.3e-10|KXN65054.1 SWIRM-domain-containing protein [Conidiobolus coronatus NRRL 28638]	K15127	GO:0003677																		5.61824	-0.394679	0.168634	0.303117	-0.519741	0.0630746	0.147833	0.170187	0.62931	0.764727	-0.0501782	0.889516	0.951253	-0.0139498	0.968575	0.983651	-0.0401449	0.912659	0.98534	0.0785866	0.822774	0.916721
FUN_000668-T1	FUN_000668-T1		FUN_004779-T1|98.7|1.4e-83		FUN_000668-T1	3.8e-10|XP_013019348.1 SAGA complex subunit Ada2 [Schizosaccharomyces octosporus yFS286]<>EPX72053.1 SAGA complex subunit Ada2 [Schizosaccharomyces octosporus yFS286]	1.4e-09|XP_007875670.1 hypothetical protein PNEG_03577 [Pneumocystis murina B123]<>EMR08139.1 hypothetical protein PNEG_03577 [Pneumocystis murina B123]	3.2e-09|XP_018229460.1 hypothetical protein T551_02245 [Pneumocystis jirovecii RU7]<>CCJ28763.1 unnamed protein product [Pneumocystis jirovecii]<>KTW29629.1 hypothetical protein T551_02245 [Pneumocystis jirovecii RU7]	K15127	GO:0003677																		13.4836	0.118665	0.558415	0.708752	0.0285687	0.89143	0.965777	0.118435	0.663729	0.791607	-0.0923114	0.748474	0.844561	-0.67191	0.0216624	0.0840993	-0.739901	0.0190932	0.0830673	-0.849515	0.00456714	0.032722
FUN_000669-T1	FUN_000669-T1				FUN_000669-T1	2.1e-10|XP_013019348.1 SAGA complex subunit Ada2 [Schizosaccharomyces octosporus yFS286]<>EPX72053.1 SAGA complex subunit Ada2 [Schizosaccharomyces octosporus yFS286]	2.4e-09|XP_007875670.1 hypothetical protein PNEG_03577 [Pneumocystis murina B123]<>EMR08139.1 hypothetical protein PNEG_03577 [Pneumocystis murina B123]	2.4e-09|XP_002175324.1 SAGA complex subunit Ada2 [Schizosaccharomyces japonicus yFS275]<>EEB09031.1 SAGA complex subunit Ada2 [Schizosaccharomyces japonicus yFS275]	K11314	GO:0003677																		10.9963	-0.00867382	0.973286	0.986866	-0.0948025	0.734704	0.854993	0.428775	0.196895	0.329069	0.260856	0.48236	0.610676	-0.2994	0.384362	0.598738	-0.348611	0.380745	0.614035	-0.556665	0.112592	0.301928
FUN_000670-T1	FUN_000670-T1		FUN_004776-T1|97.8|8.7e-72		FUN_000670-T1																							0.0834277	-0.0225889	0.94037	NA	-0.629046	0.253133	0.41353	-0.00491272	0.984268	0.996419	-0.629046	0.441351	0.575094	-0.00798454	0.974434	NA	-0.629046	0.451576	0.671058	0.00751972	0.975922	NA
FUN_000671-T1	FUN_000671-T1		FUN_004774-T1|95.1|3.3e-90	FUN_004775-T1|97.6|3.6e-314	FUN_000671-T1	1.5e-72|XP_019872797.1 PREDICTED: late secretory pathway protein AVL9 homolog [Aethina tumida]	1.6e-69|XP_008192776.1 PREDICTED: late secretory pathway protein AVL9 homolog isoform X1 [Tribolium castaneum]	2.1e-69|KOX71463.1 Late secretory pathway protein AVL9 like protein [Melipona quadrifasciata]											PF09794,Transport protein Avl9									118.154	0.472972	3.31275e-05	0.000236246	0.360214	0.00232752	0.00985529	0.19993	0.209103	0.345001	-0.0355994	0.832569	0.90595	0.147024	0.353748	0.570444	0.127181	0.444853	0.671058	0.0999204	0.529489	0.739683
FUN_000672-T1	FUN_000672-T1		FUN_004771-T1|95.2|1.9e-210		FUN_000672-T1	6.0e-40|XP_010395238.2 solute carrier family 52, riboflavin transporter, member 3 [Corvus cornix cornix]		7.8e-40|KFO53238.1 Solute carrier family 52, riboflavin transporter, member 3, partial [Corvus brachyrhynchos]		GO:0032217	GO:0032218	GO:0005887							PF06237,Protein of unknown function (DUF1011)									70.0551	-0.0150395	0.885623	0.939206	-0.114779	0.309351	0.476254	-0.0624272	0.668429	0.795442	-0.289584	0.0708895	0.137388	-0.379044	0.0104034	0.0485781	-0.395309	0.0153149	0.0707148	-0.800916	2.15071e-07	7.97298e-06
FUN_000673-T1	FUN_000673-T1	HGT	FUN_004770-T1|97.8|1.5e-154		FUN_000673-T1	3.9e-17|OTA14575.1 Amino acid adenylation [Xenorhabdus vietnamensis]	4.3e-16|WP_099137723.1 non-ribosomal peptide synthetase [Xenorhabdus innexi]<>PHM29999.1 pyoverdine synthetase D [Xenorhabdus innexi]	5.7e-16|WP_099110810.1 non-ribosomal peptide synthetase [Xenorhabdus sp. KJ12.1]<>PHM68867.1 Amino acid adenylation [Xenorhabdus sp. KJ12.1]											PF00668,Condensation domain									34.5255	0.346151	0.0757267	0.163036	0.223007	0.247796	0.410184	0.215862	0.414337	0.572344	-0.00813	0.976123	1	-0.054478	0.837709	0.916524	-0.0850967	0.757948	0.893677	0.0618578	0.81518	0.913632
FUN_000674-T1	FUN_000674-T1		FUN_004768-T1|100.0|3.3e-204		FUN_000674-T1														PF01636,Phosphotransferase enzyme family									51.2618	0.0674563	0.564169	0.713729	-0.0292366	0.822284	0.918832	0.0123713	0.939278	0.976022	-0.221968	0.226865	0.347051	-0.231932	0.157289	0.342313	-0.256599	0.166384	0.369521	-0.219392	0.180729	0.402537
FUN_000675-T1	FUN_000675-T1		FUN_004766-T1|99.0|7.3e-119		FUN_000675-T1																							633.671	-0.133603	0.261903	0.417371	-0.233528	0.0837941	0.183681	-0.105612	0.524962	0.677216	-0.34868	0.0731794	0.140927	-0.131501	0.428201	0.637777	-0.160028	0.404754	0.637596	-0.13509	0.41574	0.650008
FUN_000676-T1	FUN_000676-T1				FUN_000676-T1	7.2e-69|RMH09309.1 hypothetical protein D6697_03940 [Armatimonadetes bacterium]	7.2e-69|OYT70871.1 transcriptional regulator, partial [Armatimonadetes bacterium CP1_7O]	7.2e-69|OYT74858.1 transcriptional regulator, partial [Armatimonadetes bacterium JP3_11]																				24.116	0.755992	0.0411023	0.100865	0.757406	0.0656465	0.152526	-2.00281	2.3151e-05	0.000177884	-3.10606	4.29082e-05	0.000258476	-0.0906797	0.843566	0.919995	-0.0170333	0.976898	1	-0.349964	0.447289	0.677226
FUN_000677-T1	FUN_000677-T1		FUN_004765-T1|96.1|5.4e-137		FUN_000677-T1					GO:0005515									PF07647,SAM domain (Sterile alpha motif)									10.7221	-0.252503	0.211305	0.357595	-0.371322	0.059224	0.140815	-1.37941	1.61552e-05	0.000129878	-1.72443	2.06486e-07	2.34567e-06	-0.38367	0.161369	0.347924	-0.394249	0.156271	0.354088	-0.307036	0.258625	0.497962
FUN_000678-T1	FUN_000678-T1	HGT	FUN_004760-T1|96.4|1.8e-58		FUN_000678-T1	5.4e-66|GBL24441.1 hypothetical protein EMGBS6_12260 [Opitutae bacterium]	4.6e-65|GBL27007.1 hypothetical protein EMGBS8_09550 [Verrucomicrobia bacterium]	1.9e-63|GBE26668.1 fructoselysine 6-kinase [bacterium BMS3Bbin03]	K03272	GO:0016773	GO:0003824	GO:0009058							PF00294,pfkB family carbohydrate kinase	PF01467,Cytidylyltransferase-like								0	NA	NA	NA	0	1	1	NA	NA	NA	0	1	1	NA	NA	NA	0	1	1	NA	NA	NA
FUN_000679-T1	FUN_000679-T1		FUN_004765-T1|100.0|7.9e-72		FUN_000679-T1					GO:0005515									PF07647,SAM domain (Sterile alpha motif)									0	NA	NA	NA	0	1	1	NA	NA	NA	0	1	1	NA	NA	NA	0	1	1	NA	NA	NA
FUN_000680-T1	FUN_000680-T1	HGT	FUN_004760-T1|96.4|1.8e-58		FUN_000680-T1	5.4e-66|GBL24441.1 hypothetical protein EMGBS6_12260 [Opitutae bacterium]	4.6e-65|GBL27007.1 hypothetical protein EMGBS8_09550 [Verrucomicrobia bacterium]	1.9e-63|GBE26668.1 fructoselysine 6-kinase [bacterium BMS3Bbin03]	K03272	GO:0016773	GO:0003824	GO:0009058							PF00294,pfkB family carbohydrate kinase	PF01467,Cytidylyltransferase-like								0.0605065	0.00956627	0.974728	NA	0.392708	0.614294	0.762838	-0.0142462	0.954403	0.982346	-1.0368	0.285502	0.413203	-0.017318	0.944586	NA	-1.0368	0.29622	0.526894	-0.0171647	0.945076	NA
FUN_000681-T1	FUN_000681-T1		FUN_004758-T1|96.5|3.1e-169		FUN_000681-T1	4.2e-33|KJZ80133.1 hypothetical protein HIM_00847 [Hirsutella minnesotensis 3608]	4.7e-32|XP_022478755.1 hypothetical protein CORC01_03103 [Colletotrichum orchidophilum]<>OHF01613.1 hypothetical protein CORC01_03103 [Colletotrichum orchidophilum]	6.1e-32|XP_018706235.1 Glycosyltransferase [Cordyceps fumosorosea ARSEF 2679]<>OAA69631.1 Glycosyltransferase [Cordyceps fumosorosea ARSEF 2679]											PF04488,Glycosyltransferase sugar-binding region containing DXD motif									4.40936	-0.19812	0.536404	0.69013	-0.308104	0.355136	0.525926	-0.634222	0.135393	0.246404	-0.976258	0.0526027	0.107427	0.24488	0.531915	0.721019	0.301583	0.486548	0.698849	-0.656225	0.118643	0.311541
FUN_000682-T1	FUN_000682-T1		FUN_004757-T1|97.8|1.2e-198		FUN_000682-T1	1.3e-41|RNA43725.1 vertebrate ancient opsin-like [Brachionus plicatilis]	3.1e-40|AIT99326.1 c-opsin, partial [Brachionus sp. 'koreanus']	1.3e-38|RNA30626.1 melanopsin [Brachionus plicatilis]	K04255	GO:0007601	GO:0016021	GO:0007186	GO:0004930						PF00001,7 transmembrane receptor (rhodopsin family)									3.84622	-1.93852	1.39157e-07	1.7307e-06	-2.22872	4.19248e-10	8.358e-09	-1.05608	0.0123051	0.0360172	-1.41865	0.00170082	0.00597764	0.233757	0.519567	0.711496	0.3239	0.350005	0.58351	0.424609	0.234543	0.470499
FUN_000683-T1	FUN_000683-T1	HGT	FUN_004756-T1|97.7|5.8e-218		FUN_000683-T1	1.3e-77|WP_051963463.1 hypothetical protein [Deinococcus misasensis]	3.2e-55|WP_110830137.1 hypothetical protein [Deinococcus actinosclerus]<>AWT35677.1 hypothetical protein DM785_08970 [Deinococcus actinosclerus]	4.1e-55|WP_119673511.1 hypothetical protein [Deinococcus sp. RM]<>RIY05884.1 hypothetical protein D3W47_09665 [Deinococcus sp. RM]																				204.581	0.510698	5.86158e-06	5.08784e-05	0.394812	0.000341187	0.00189088	0.150702	0.339612	0.494629	-0.0808305	0.608998	0.728053	0.0451037	0.774796	0.880422	0.0263722	0.866616	0.958899	-0.0891248	0.573352	0.769857
FUN_000684-T1	FUN_000684-T1	HGT	FUN_004755-T1|98.7|2.2e-175		FUN_000684-T1	8.4e-74|PRP77207.1 putative arginase [Planoprotostelium fungivorum]	1.1e-73|PRP81069.1 putative arginase, partial [Planoprotostelium fungivorum]	9.3e-73|XP_004365300.2 arginase [Capsaspora owczarzaki ATCC 30864]<>KJE88853.1 arginase [Capsaspora owczarzaki ATCC 30864]	K01480	GO:0046872									PF00491,Arginase family									35.104	0.085666	0.536142	0.689909	-0.0164311	0.906841	0.975377	0.199035	0.289918	0.440746	-0.0229744	0.905789	0.96366	0.178861	0.336218	0.553257	0.17219	0.367905	0.60132	0.0373781	0.842809	0.926767
FUN_000685-T1	FUN_000685-T1		FUN_004754-T1|99.4|4.0e-91		FUN_000685-T1	4.2e-24|AAX30303.2 SJCHGC02929 protein, partial [Schistosoma japonicum]	9.5e-24|CAX69927.1 NADH dehydrogenase (ubiquinone) 1 alpha/beta subcomplex 1 [Schistosoma japonicum]<>CAX74205.1 NADH dehydrogenase (ubiquinone) 1 alpha/beta subcomplex 1 [Schistosoma japonicum]	8.9e-22|OZC10563.1 acyl carrier protein [Onchocerca flexuosa]	K03955										PF00550,Phosphopantetheine attachment site									173.588	-0.0294477	0.719194	0.832143	-0.14504	0.0658799	0.152934	-0.361566	0.00196047	0.00781737	-0.595353	2.39407e-07	2.67832e-06	-0.606263	2.51901e-07	5.28469e-06	-0.626127	6.99223e-08	1.90283e-06	-0.49019	2.66733e-05	0.000518228
FUN_000686-T1	FUN_000686-T1				FUN_000686-T1																							6.65734	-0.0882638	0.707815	0.823428	-0.201296	0.355262	0.526037	-0.513636	0.12105	0.225583	-0.757076	0.0209426	0.0499385	-0.749588	0.025396	0.0945443	-0.805149	0.0158985	0.072725	-0.779866	0.0206704	0.097944
FUN_000687-T1	FUN_000687-T1	HGT	FUN_004750-T1|95.5|4.1e-84		FUN_000687-T1	1.1e-63|WP_119304604.1 dienelactone hydrolase family protein [Rhodospirillaceae bacterium SYSU D60009]	4.3e-63|WP_119284523.1 dienelactone hydrolase family protein [Rhodospirillaceae bacterium SYSU D60006]												PF12680,SnoaL-like domain									5.85327	0.00467543	0.987061	0.993808	-0.109926	0.699575	0.830102	0.549873	0.120435	0.224658	0.380303	0.291047	0.419331	-0.129557	0.72873	0.853339	-0.190565	0.63278	0.813172	-0.171852	0.647244	0.815741
FUN_000688-T1	FUN_000688-T1		FUN_004749-T1|99.8|8.4e-307		FUN_000688-T1	1.7e-215|RNA11468.1 alpha-aminoadipic semialdehyde dehydrogenase [Brachionus plicatilis]	2.9e-207|XP_014352278.1 PREDICTED: alpha-aminoadipic semialdehyde dehydrogenase [Latimeria chalumnae]	5.5e-206|XP_007425694.1 alpha-aminoadipic semialdehyde dehydrogenase isoform X1 [Python bivittatus]	K14085	GO:0016620	GO:0055114	GO:0016491							PF00171,Aldehyde dehydrogenase family									256.759	0.122553	0.264179	0.42006	0.00135633	0.988899	1	0.253612	0.0964743	0.188923	0.0284262	0.835207	0.908316	-0.0747299	0.625583	0.787988	-0.0897338	0.51631	0.722197	0.199236	0.19092	0.415406
FUN_000689-T1	FUN_000689-T1	HGT			FUN_000689-T1	1.2e-43|AFK35689.1 unknown [Lotus japonicus]	1.5e-22|WP_099534944.1 peptidase C1 [Limnothrix sp. PR1529]<>OCQ92329.1 hypothetical protein BCR12_06425 [Limnothrix sp. P13C2]	1.5e-22|PIB04405.1 hypothetical protein AMR42_17340 [Limnothrix sp. PR1529]		GO:0006508	GO:0008234								PF00112,Papain family cysteine protease									0.281665	-0.211854	0.706264	0.822482	-1.42085	0.0520708	0.127154	0.0320808	0.947911	0.979906	-0.0410148	0.97068	1	-0.072025	0.88339	NA	-1.42085	0.201454	0.417046	0.189083	0.700199	NA
FUN_000690-T1	FUN_000690-T1		FUN_004746-T1|100.0|1.9e-78		FUN_000690-T1	4.4e-06|AAP35079.1 Blo t 13 allergen [Blomia tropicalis]	1.3e-05|XP_002607336.1 hypothetical protein BRAFLDRAFT_69746 [Branchiostoma floridae]<>EEN63346.1 hypothetical protein BRAFLDRAFT_69746 [Branchiostoma floridae]	2.2e-05|XP_004480653.1 cellular retinoic acid-binding protein 2 [Dasypus novemcinctus]		GO:0008289																		20.3689	-0.11525	0.629103	0.765049	-0.208232	0.409411	0.581613	-0.207684	0.515247	0.668973	-0.446479	0.215027	0.333078	-0.939786	0.00439382	0.024718	-1.07157	0.00532445	0.0317108	-0.731145	0.0248439	0.111804
FUN_000691-T1	FUN_000691-T1	HGT	FUN_004744-T1|97.6|1.6e-167		FUN_000691-T1	5.2e-147|AKC91347.1 glycoside hydrolase 45 [Adineta ricciae]	3.4e-114|AKC91346.1 glycoside hydrolase 45 [Adineta ricciae]	7.1e-96|AKC91345.1 glycoside hydrolase 45 [Adineta ricciae]		GO:0005576	GO:0005975	GO:0008810	GO:0030248						PF00734,Fungal cellulose binding domain	PF02015,Glycosyl hydrolase family 45								249.98	-0.0900128	0.677755	0.802307	-0.234786	0.271089	0.433513	0.256116	0.380637	0.537653	0.0711131	0.812115	0.890903	0.323631	0.267595	0.48181	0.362617	0.216602	0.436281	0.247657	0.396359	0.633113
FUN_000692-T1	FUN_000692-T1		FUN_004743-T1|97.5|5.9e-113	FUN_004814-T1|95.9|7.4e-112	FUN_000692-T1	7.0e-05|ACC43983.1 low density lipoprotein receptor [Philodina roseola]																						0.266485	-0.133565	0.804454	0.890482	-0.679298	0.374756	0.546218	-0.0444816	0.923951	0.9675	-0.455168	0.664784	0.776183	-0.0590933	0.899086	NA	-0.40626	0.700711	0.858559	0.0146558	0.974909	NA
FUN_000693-T1	FUN_000693-T1				FUN_000693-T1	1.1e-22|XP_023656494.1 PIN2/TERF1-interacting telomerase inhibitor 1 [Paramormyrops kingsleyae]	6.9e-22|XP_013927166.1 PREDICTED: PIN2/TERF1-interacting telomerase inhibitor 1 isoform X1 [Thamnophis sirtalis]	6.9e-22|XP_025088007.1 PIN2/TERF1-interacting telomerase inhibitor 1-like [Pomacea canaliculata]	K11135	GO:0003676									PF01585,G-patch domain									516.258	0.113656	0.0407542	0.100279	0.00793257	0.906701	0.975334	-0.101243	0.197829	0.330335	-0.336147	0.000569603	0.00236625	-0.159803	0.0412424	0.135146	-0.178315	0.0645558	0.19822	0.111446	0.149913	0.359205
FUN_000694-T1	FUN_000694-T1		FUN_004742-T1|100.0|0.0e+00		FUN_000694-T1	4.7e-181|WP_100742172.1 MULTISPECIES: succinate CoA transferase [Leptospira]<>PJZ85267.1 acetyl-CoA hydrolase [Leptospira sp. FH2-B-A1]<>PKA08801.1 acetyl-CoA hydrolase [Leptospira sp. FH2-B-B2]	1.8e-180|EMY69237.1 succinate CoA transferase [Leptospira vanthielii serovar Holland str. Waz Holland = ATCC 700522]	1.8e-180|WP_039926832.1 succinate CoA transferase [Leptospira vanthielii]		GO:0006084	GO:0008775	GO:0006083	GO:0019679	GO:0016740	GO:0003986				PF02550,Acetyl-CoA hydrolase/transferase N-terminal domain	PF13336,Acetyl-CoA hydrolase/transferase C-terminal domain								68.8291	-0.042522	0.629002	0.765049	-0.149234	0.0930629	0.199015	-0.406742	0.00151677	0.00631598	-0.639635	1.05862e-06	1.01667e-05	-0.540179	2.46446e-05	0.000319759	-0.556646	2.10929e-05	0.000313835	-0.491653	0.000113385	0.00174317
FUN_000695-T1	FUN_000695-T1		FUN_005115-T1|100.0|1.2e-89		FUN_000695-T1	3.7e-12|XP_022541431.1 uncharacterized protein LOC111196435 [Astyanax mexicanus]	3.7e-12|XP_022542777.1 uncharacterized protein LOC111197578 [Astyanax mexicanus]	1.5e-08|XP_021323163.1 uncharacterized protein LOC110438052 [Danio rerio]																				0	NA	NA	NA	0	1	1	NA	NA	NA	0	1	1	NA	NA	NA	0	1	1	NA	NA	NA
FUN_000696-T1	FUN_000696-T1				FUN_000696-T1																							0.173163	0.028365	0.948701	0.972925	0.400782	0.60557	0.756196	-0.0162564	0.965005	0.988218	-1.06108	0.279837	0.407346	-0.0239928	0.94837	NA	-1.06108	0.29058	0.521397	0.0150549	0.96759	NA
FUN_000697-T1	FUN_000697-T1	HGT			FUN_000697-T1	2.8e-132|WP_088178485.1 cytosine deaminase [Methyloversatilis thermotolerans]	1.7e-129|WP_099959840.1 cytosine deaminase [Rhizobacter gummiphilus]<>ATU63366.1 cytosine deaminase [Rhizobacter gummiphilus]	1.7e-129|WP_101252730.1 cytosine deaminase [Telmatospirillum siberiense]<>PKU22406.1 cytosine deaminase [Telmatospirillum siberiense]	K01487	GO:0016787	GO:0016810								PF01979,Amidohydrolase family									1.67207	0.23015	0.559583	0.709449	0.107864	0.747167	0.864556	-0.736101	0.149469	0.266277	-1.21444	0.036286	0.0788402	0.34377	0.46489	0.669569	0.422965	0.333494	0.56549	-0.289563	0.556292	0.757608
FUN_000698-T1	FUN_000698-T1	HGT	FUN_004739-T1|98.5|9.7e-229		FUN_000698-T1	1.1e-09|RIB19969.1 hypothetical protein C2G38_2244844 [Gigaspora rosea]	1.8e-09|KIM82478.1 hypothetical protein PILCRDRAFT_820337 [Piloderma croceum F 1598]	4.1e-09|XP_008042622.1 hypothetical protein TRAVEDRAFT_31233 [Trametes versicolor FP-101664 SS1]<>EIW54053.1 hypothetical protein TRAVEDRAFT_31233 [Trametes versicolor FP-101664 SS1]											PF10021,Uncharacterized protein conserved in bacteria (DUF2263)									21.121	0.0628806	0.780685	0.874606	-0.0781029	0.725753	0.848513	-0.118684	0.69689	0.817117	-0.370584	0.248663	0.373393	-0.347261	0.256734	0.469769	-0.41018	0.206157	0.423134	-0.238431	0.43343	0.665138
FUN_000699-T1	FUN_000699-T1	HGT			FUN_000699-T1	2.5e-50|WP_107143497.1 hypothetical protein [Massilia armeniaca]<>AVR98160.1 hypothetical protein C9I28_22850 [Massilia armeniaca]	1.2e-49|WP_011557153.1 hypothetical protein [Myxococcus xanthus]<>ABF88891.1 hypothetical protein MXAN_7234 [Myxococcus xanthus DK 1622]<>SDW06439.1 hypothetical protein SAMN05444383_101109 [Myxococcus xanthus]	1.2e-49|WP_020478044.1 hypothetical protein [Myxococcus xanthus]																				46.798	0.0882156	0.522225	0.678	-0.0109822	0.941869	0.996717	-0.00243051	0.989839	0.999093	-0.229493	0.282521	0.410038	-1.05441	2.78908e-07	5.77574e-06	-1.10908	2.22834e-06	4.34526e-05	-0.791467	7.83826e-05	0.00128272
FUN_000700-T1	FUN_000700-T1		FUN_004736-T1|95.2|1.5e-132		FUN_000700-T1																							24.9139	-1.57586	1.98869e-16	1.12507e-14	-1.72503	4.12118e-18	2.90306e-16	-1.9194	4.67028e-12	1.19149e-10	-2.24691	4.05582e-13	1.20144e-11	-1.38531	8.23678e-08	1.92001e-06	-1.44084	4.00485e-07	9.1484e-06	-1.42367	4.08546e-08	1.8139e-06
FUN_000701-T1	FUN_000701-T1		FUN_004735-T1|98.3|1.6e-303		FUN_000701-T1	2.9e-06|XP_004335273.1 hypothetical protein ACA1_147690 [Acanthamoeba castellanii str. Neff]<>ELR13260.1 hypothetical protein ACA1_147690 [Acanthamoeba castellanii str. Neff]																						9.65028	-1.03643	2.44887e-06	2.32873e-05	-1.17041	1.18095e-08	1.80452e-07	-0.864018	0.00364913	0.0131577	-1.14399	7.34488e-05	0.000411394	-0.252607	0.339757	0.556773	-0.259116	0.305922	0.536662	-0.123131	0.636049	0.809486
FUN_000702-T1	FUN_000702-T1				FUN_000702-T1	1.8e-28|ACD54591.1 thyrotropin-releasing hormone receptor 2-like protein [Adineta vaga]				GO:0016021																		2.84459	-1.41185	0.0003835	0.00201289	-1.65764	5.70252e-05	0.000391766	0.0526068	0.903004	0.956354	-0.07317	0.876019	0.940577	-0.141497	0.74402	0.862264	-0.104381	0.826968	0.936113	0.21157	0.616371	0.797365
FUN_000703-T1	FUN_000703-T1				FUN_000703-T1	1.0e-04|RMX47718.1 hypothetical protein pdam_00012356 [Pocillopora damicornis]																						6.10891	-0.530349	0.0605447	0.136797	-0.649467	0.0251753	0.0711134	-0.795444	0.038615	0.0913194	-1.16845	0.00716891	0.0203145	0.643519	0.0482403	0.151312	0.70333	0.03891	0.139042	0.0888421	0.795504	0.903531
FUN_000704-T1	FUN_000704-T1				FUN_000704-T1					GO:0005515																		0.313379	0.26865	0.65827	0.788089	0.523143	0.441887	0.613338	-0.223542	0.686076	0.809387	-2.05427	0.0743661	0.142708	0.457818	0.414314	NA	1.38949	0.100878	0.267166	0.164252	0.768025	NA
FUN_000705-T1	FUN_000705-T1		FUN_004732-T1|98.4|4.6e-258		FUN_000705-T1	9.5e-05|EPY35639.1 hypothetical protein STCU_01035 [Strigomonas culicis]																						3.05167	1.13951	0.011655	0.036356	1.2014	0.0161703	0.04968	-0.442821	0.412978	0.571031	-1.08532	0.188751	0.299646	0.83194	0.114167	0.276208	1.14818	0.0853196	0.240474	-0.0492291	0.926717	0.966669
FUN_000706-T1	FUN_000706-T1	HGT	FUN_004730-T1|97.3|3.2e-84		FUN_000706-T1	2.0e-25|RLN02829.1 hypothetical protein BBI17_004972 [Phytophthora kernoviae]<>RLN79954.1 hypothetical protein BBO99_00004871 [Phytophthora kernoviae]	2.0e-25|RLN48963.1 hypothetical protein BBJ29_009011 [Phytophthora kernoviae]<>RLN55281.1 hypothetical protein BBP00_00008559 [Phytophthora kernoviae]	4.5e-25|OQS06376.1 ubiquitin thioesterase OTU1, partial [Thraustotheca clavata]	K03574	GO:0016787									PF00293,NUDIX domain									28.4792	0.107812	0.465128	0.627977	0.00310179	0.983975	1	-0.166686	0.422938	0.580552	-0.407397	0.0635888	0.125562	-0.361729	0.0838277	0.223145	-0.396478	0.0729361	0.215207	-0.397451	0.0587454	0.200281
FUN_000707-T1	FUN_000707-T1				FUN_000707-T1																							0.196561	-0.11914	0.824124	0.902647	-0.556268	0.464012	0.634153	-0.0600727	0.896664	0.952921	-0.307787	0.764147	0.856437	-0.0743577	0.872281	NA	-0.260982	0.801741	0.921079	-0.145032	0.753856	NA
FUN_000708-T1	FUN_000708-T1	HGT	FUN_004719-T1|99.3|9.5e-73		FUN_000708-T1	9.7e-21|RKW52677.1 hypothetical protein D8H95_14410, partial [Lachnospiraceae bacterium]	3.7e-20|WP_083882237.1 hypothetical protein [Halobacteroides halobius]	5.3e-19|AGB41046.1 dynamin family protein [Halobacteroides halobius DSM 5150]											PF00350,Dynamin family									13.0547	-0.713399	0.000210346	0.00119388	-0.827189	3.38528e-06	3.10238e-05	-1.12392	0.000113366	0.000700707	-1.46957	1.3817e-07	1.62736e-06	0.31309	0.158984	0.344425	0.321979	0.119069	0.297951	0.308925	0.165277	0.381917
FUN_000709-T1	FUN_000709-T1		FUN_004718-T1|98.7|4.6e-194		FUN_000709-T1	6.4e-26|BAY24777.1 Miro domain-containing protein [Calothrix sp. NIES-2100]	3.5e-24|WP_060589279.1 hypothetical protein [Leptospira interrogans]<>ALO01466.1 leucine-rich repeat containing protein [Leptospira interrogans serovar Hardjo-prajitno]			GO:0005515									PF13855,Leucine rich repeat									24.7982	0.180293	0.480979	0.642367	0.0514841	0.842613	0.932244	0.659739	0.0481002	0.109064	0.515722	0.142915	0.240561	0.548899	0.0998556	0.252046	0.608221	0.082502	0.23478	0.0702423	0.835054	0.923166
FUN_000710-T1	FUN_000710-T1				FUN_000710-T1	4.0e-73|ACD54597.1 TPR repeat containing protein-like protein [Adineta vaga]	1.1e-43|ACD54705.1 TPR repeat containing protein-like protein [Adineta vaga]	4.0e-41|ABQ08070.1 hypothetical protein [Adineta vaga]		GO:0005515									PF13424,Tetratricopeptide repeat									21.6586	0.764759	0.0343065	0.087372	0.71235	0.0721989	0.163833	-1.28996	0.00514008	0.0174919	-2.01046	0.00269123	0.00882663	0.291102	0.517924	0.71028	0.405035	0.463135	0.678728	0.225571	0.616574	0.797494
FUN_000711-T1	FUN_000711-T1		FUN_004716-T1|95.1|5.1e-256	FUN_004717-T1|95.7|0.0e+00	FUN_000711-T1	6.4e-240|RNA40465.1 lysosomal alpha-glucosidase-like [Brachionus plicatilis]	1.9e-239|XP_018094878.1 PREDICTED: lysosomal alpha-glucosidase-like [Xenopus laevis]	4.3e-236|XP_002932561.2 PREDICTED: lysosomal alpha-glucosidase [Xenopus tropicalis]	K12316	GO:0006468	GO:0005975	GO:0004553	GO:0030246	GO:0003824	GO:0004672	GO:0005524			PF00069,Protein kinase domain	PF00088,Trefoil (P-type) domain	PF01055,Glycosyl hydrolases family 31	PF13802,Galactose mutarotase-like	PF16863,N-terminal barrel of NtMGAM and CtMGAM, maltase-glucoamylase					146.692	0.518455	0.00490699	0.0178631	0.386067	0.035455	0.094077	-0.605737	0.0176066	0.0483081	-0.891267	0.00146646	0.00529424	0.0791488	0.753676	0.867592	0.0648211	0.803584	0.922418	0.0712323	0.777663	0.893762
FUN_000712-T1	FUN_000712-T1				FUN_000712-T1	9.2e-90|AEN94416.1 low density lipoprotein [Adineta vaga]	3.9e-80|ACC43940.1 low density lipoprotein receptor [Philodina roseola]	5.8e-76|ACC43983.1 low density lipoprotein receptor [Philodina roseola]		GO:0005515																		0.554017	-0.232392	0.692229	0.8127	-0.422228	0.496998	0.663949	-0.677992	0.243255	0.386872	-2.77052	0.0156851	0.0393262	0.951522	0.11089	0.270865	1.60867	0.0151676	0.0702879	0.206978	0.727248	NA
FUN_000713-T1	FUN_000713-T1				FUN_000713-T1	7.1e-21|ACD54801.1 unknown, partial [Adineta vaga]																						5.36913	0.14242	0.601499	0.743962	0.0518714	0.837599	0.929	0.510676	0.133164	0.243132	0.319632	0.336989	0.470855	0.555499	0.095153	0.243626	0.58477	0.0697805	0.208979	0.496536	0.138674	0.34309
FUN_000714-T1	FUN_000714-T1				FUN_000714-T1	3.2e-21|XP_013421303.1 organic cation transporter protein [Lingula anatina]	4.4e-18|XP_008284244.1 PREDICTED: solute carrier family 22 member 13-like [Stegastes partitus]	9.1e-16|XP_009060022.1 hypothetical protein LOTGIDRAFT_106739 [Lottia gigantea]<>ESO88972.1 hypothetical protein LOTGIDRAFT_106739 [Lottia gigantea]		GO:0016021	GO:0022857	GO:0005887	GO:0055085						PF00083,Sugar (and other) transporter	PF07690,Major Facilitator Superfamily								6.51118	-1.10431	0.00020943	0.00119038	-1.26742	3.02894e-05	0.000223415	-0.851638	0.0256498	0.0656683	-1.16655	0.00702749	0.0199772	-0.478029	0.189234	0.386908	-0.507452	0.204767	0.421486	-0.250827	0.483143	0.705676
FUN_000715-T1	FUN_000715-T1				FUN_000715-T1																							23.7118	-0.464307	0.00318741	0.0124186	-0.574502	0.00033235	0.00184782	-0.967756	4.16301e-05	0.000295892	-1.25246	2.99774e-07	3.28502e-06	-0.598209	0.00622853	0.0326468	-0.636588	0.00506863	0.0305079	-0.507703	0.0188722	0.0918018
FUN_000716-T1	FUN_000716-T1		FUN_004792-T1|95.9|2.5e-208		FUN_000716-T1														PF00024,PAN domain									1.86752	-0.805968	0.0447662	0.107946	-0.938676	0.0153651	0.0475935	-1.68501	0.00101196	0.00449522	-2.42858	0.000389398	0.00170749	-0.395307	0.4007	0.612985	-0.272811	0.584133	0.776129	-1.17194	0.0179972	0.0887675
FUN_000717-T1	FUN_000717-T1	HGT	FUN_004791-T1|99.0|1.4e-243		FUN_000717-T1	2.5e-305|ACD54723.1 unknown [Adineta vaga]	4.9e-35|SMP39955.1 TIGR02452 family protein [Sphaerochaeta dissipatitropha]	1.9e-34|XP_004339479.1 hypothetical protein ACA1_062080 [Acanthamoeba castellanii str. Neff]<>ELR17466.1 hypothetical protein ACA1_062080 [Acanthamoeba castellanii str. Neff]		GO:0003676									PF10021,Uncharacterized protein conserved in bacteria (DUF2263)									8.04501	0.579642	0.0311852	0.0811366	0.495141	0.0704631	0.160863	-1.60805	0.000130942	0.000794637	-2.30093	1.1818e-05	8.43183e-05	0.724755	0.034866	0.119535	0.820778	0.0231872	0.0954089	0.122274	0.73121	0.867362
FUN_000718-T1	FUN_000718-T1		FUN_004790-T1|100.0|8.7e-82		FUN_000718-T1					GO:0005509									PF13202,EF hand									24.2574	-0.99328	4.20355e-10	8.75761e-09	-1.119	3.70013e-12	1.06919e-10	-0.899868	4.69337e-05	0.000328408	-1.15038	5.93956e-07	6.06836e-06	-0.939594	1.65293e-05	0.000225515	-0.974901	1.76995e-05	0.000270734	-0.690759	0.0011164	0.0112081
FUN_000719-T1	FUN_000719-T1		FUN_004789-T1|96.2|3.2e-101		FUN_000719-T1	1.8e-10|PVD29623.1 hypothetical protein C0Q70_08878 [Pomacea canaliculata]	1.8e-10|XP_025094423.1 vitamin D3 receptor-like isoform X2 [Pomacea canaliculata]<>XP_025094424.1 vitamin D3 receptor-like isoform X2 [Pomacea canaliculata]<>XP_025094425.1 vitamin D3 receptor-like isoform X2 [Pomacea canaliculata]	1.8e-10|XP_025094422.1 vitamin D3 receptor-like isoform X1 [Pomacea canaliculata]		GO:0003700	GO:0006355	GO:0005634	GO:0008270	GO:0043565					PF00105,Zinc finger, C4 type (two domains)									43.6297	1.61136	9.64173e-13	3.20248e-11	1.5636	1.18244e-11	3.15085e-10	0.922492	0.00236112	0.00916401	0.758448	0.0166142	0.0412623	0.0199442	0.948734	0.974024	-0.0295223	0.930291	0.994936	-0.338658	0.282	0.524061
FUN_000720-T1	FUN_000720-T1		FUN_004787-T1|98.1|2.0e-59	FUN_004788-T1|98.6|2.9e-74	FUN_000720-T1	1.1e-30|RDD44301.1 Peptidyl-prolyl cis-trans isomerase FKBP2 [Trichoplax sp. H2]	1.5e-30|XP_002113582.1 expressed hypothetical protein [Trichoplax adhaerens]<>EDV24056.1 expressed hypothetical protein [Trichoplax adhaerens]	3.7e-29|XP_016953372.1 PREDICTED: FK506-binding protein 2 isoform X1 [Drosophila biarmipes]<>XP_016953373.1 PREDICTED: FK506-binding protein 2 isoform X1 [Drosophila biarmipes]		GO:0003755									PF00254,FKBP-type peptidyl-prolyl cis-trans isomerase									12.9302	-0.0531479	0.833395	0.908085	-0.161131	0.524521	0.688277	-0.374905	0.270579	0.419269	-0.609854	0.0987434	0.180009	-0.919302	0.00859384	0.0420412	-1.02679	0.00833684	0.0449429	-0.630173	0.0661004	0.215643
FUN_000721-T1	FUN_000721-T1		FUN_004787-T1|100.0|1.2e-48	FUN_004788-T1|97.7|2.3e-47	FUN_000721-T1	1.0e-24|EPB84000.1 FK506-binding protein 14 [Mucor circinelloides f. circinelloides 1006PhL]	1.3e-24|XP_023160552.1 FK506-binding protein 2 [Drosophila hydei]<>XP_023160553.1 FK506-binding protein 2 [Drosophila hydei]	1.7e-24|ALC42697.1 Fkbp13, partial [Drosophila busckii]		GO:0003755									PF00254,FKBP-type peptidyl-prolyl cis-trans isomerase									4.69046	-0.204535	0.529414	0.684204	-0.32735	0.315113	0.482828	-0.731729	0.0875839	0.175014	-0.983262	0.0461991	0.0963955	-1.44882	0.00117699	0.00859394	-1.73392	0.00155786	0.0120428	-0.668452	0.113692	0.303414
FUN_000722-T1	FUN_000722-T1		FUN_004786-T1|100.0|2.3e-94		FUN_000722-T1	8.7e-50|RNA38967.1 sperm flagellar 1 [Brachionus plicatilis]	1.5e-46|RNA16434.1 Sperm flagellar 1 [Brachionus plicatilis]	3.2e-36|XP_020650872.1 sperm flagellar protein 1 [Pogona vitticeps]		GO:0005515									PF06294,CH-like domain in sperm protein									58.8152	-0.119838	0.34401	0.508831	-0.239886	0.0574487	0.137298	-0.0524508	0.763642	0.866756	-0.287999	0.102921	0.185159	-0.118554	0.494038	0.692355	-0.13979	0.4241	0.655175	0.0462333	0.787278	0.899044
FUN_000723-T1	FUN_000723-T1		FUN_004785-T1|98.9|2.7e-101		FUN_000723-T1																							30.0677	0.284596	0.510047	0.667324	0.248005	0.607304	0.757266	-1.28107	0.0126179	0.0367925	-2.1925	0.00664176	0.0190685	-1.5079	0.00334235	0.0198683	-2.42523	0.00327208	0.0216314	-1.5527	0.00252422	0.0210293
FUN_000724-T1	FUN_000724-T1		FUN_004784-T1|100.0|4.0e-178		FUN_000724-T1	7.0e-104|XP_015597040.1 potassium/sodium hyperpolarization-activated cyclic nucleotide-gated channel 3 isoform X7 [Cephus cinctus]	7.0e-104|XP_015597041.1 potassium/sodium hyperpolarization-activated cyclic nucleotide-gated channel 3 isoform X8 [Cephus cinctus]	7.0e-104|XP_021372536.1 potassium/sodium hyperpolarization-activated cyclic nucleotide-gated channel 3-like isoform X4 [Mizuhopecten yessoensis]		GO:0006813	GO:0005216	GO:0016020	GO:0055085	GO:0005249	GO:0006811				PF00520,Ion transport protein	PF08412,Ion transport protein N-terminal								13.4022	-1.25526	8.18275e-11	1.91555e-09	-1.38158	1.70914e-12	5.17221e-11	-0.720404	0.00414147	0.0146156	-0.949169	0.000357357	0.00158924	-0.327591	0.163138	0.350364	-0.324384	0.189691	0.402642	-0.287613	0.219093	0.451744
FUN_000725-T1	FUN_000725-T1		FUN_004783-T1|98.9|9.0e-42		FUN_000725-T1																							77.2417	-0.306698	0.0494406	0.116581	-0.414403	0.0119732	0.0388428	-0.682952	0.00179236	0.0072623	-0.94752	0.00011196	0.000589656	-0.529346	0.0142134	0.0615921	-0.568914	0.0167722	0.07557	-0.237723	0.265888	0.506324
FUN_000726-T1	FUN_000726-T1		FUN_004781-T1|99.6|3.8e-297		FUN_000726-T1	2.4e-113|RMZ95975.1 polyglycylase TTLL10-like isoform X5 [Brachionus plicatilis]	1.8e-97|XP_013402521.1 protein polyglycylase TTLL10 isoform X1 [Lingula anatina]	1.8e-97|XP_013402522.1 protein polyglycylase TTLL10 isoform X2 [Lingula anatina]<>XP_013402523.1 protein polyglycylase TTLL10 isoform X2 [Lingula anatina]		GO:0006464									PF03133,Tubulin-tyrosine ligase family									47.6699	0.428854	0.000314159	0.00169381	0.317156	0.00947853	0.0321501	-0.139921	0.416534	0.574597	-0.380729	0.0345458	0.0757912	0.162976	0.321382	0.538494	0.148265	0.384152	0.616826	-0.0245534	0.883484	0.947079
FUN_000727-T1	FUN_000727-T1				FUN_000727-T1	3.8e-08|XP_013019348.1 SAGA complex subunit Ada2 [Schizosaccharomyces octosporus yFS286]<>EPX72053.1 SAGA complex subunit Ada2 [Schizosaccharomyces octosporus yFS286]	6.5e-08|XP_009170409.1 hypothetical protein T265_14127, partial [Opisthorchis viverrini]<>KER25855.1 hypothetical protein T265_14127, partial [Opisthorchis viverrini]	3.2e-07|KFD46240.1 hypothetical protein M513_12883 [Trichuris suis]		GO:0003677																		61.4778	0.348849	0.00145568	0.00636932	0.233597	0.0250055	0.0707696	0.192841	0.206146	0.341453	-0.0387622	0.792649	0.876269	0.0483343	0.751337	0.866957	0.0298372	0.839766	0.943451	0.267237	0.0742382	0.232836
FUN_000728-T1	FUN_000728-T1		FUN_004779-T1|99.4|6.5e-86		FUN_000728-T1																							4.45668	0.462663	0.107027	0.213119	0.376864	0.164981	0.305526	0.459108	0.212545	0.349544	0.290198	0.433066	0.571643	-0.138229	0.72118	0.848085	-0.185433	0.6485	0.823135	-0.398992	0.318144	0.559726
FUN_000729-T1	FUN_000729-T1		FUN_004778-T1|98.6|2.3e-72	FUN_004780-T1|100.0|9.1e-73	FUN_000729-T1																							4.90335	-0.392292	0.312315	0.47513	-0.539838	0.209251	0.36486	0.254366	0.58235	0.726503	0.132556	0.81332	0.891726	-0.255404	0.585689	0.759594	-0.328946	0.578838	0.77202	-0.242691	0.604407	0.790254
FUN_000730-T1	FUN_000730-T1		FUN_004776-T1|98.5|6.7e-72	FUN_004778-T1|98.5|1.8e-29	FUN_000730-T1																							0.013585	0	1	NA	0	1	1	0.0152568	0.951171	NA	1.37066	0.101182	0.183071	0	1	NA	0	1	1	0	1	NA
FUN_000731-T1	FUN_000731-T1		FUN_004773-T1|98.2|4.4e-117	FUN_004775-T1|96.3|2.9e-165	FUN_000731-T1	1.1e-47|XP_015915617.1 late secretory pathway protein AVL9 homolog isoform X1 [Parasteatoda tepidariorum]<>XP_015915618.1 late secretory pathway protein AVL9 homolog isoform X1 [Parasteatoda tepidariorum]	1.1e-47|XP_015915620.1 late secretory pathway protein AVL9 homolog isoform X2 [Parasteatoda tepidariorum]	1.1e-47|XP_015915621.1 late secretory pathway protein AVL9 homolog isoform X3 [Parasteatoda tepidariorum]											PF08565,Cdc37 Hsp90 binding domain	PF09794,Transport protein Avl9								53.3285	0.478593	0.00158205	0.00683453	0.373921	0.020225	0.0597678	0.307974	0.139629	0.252484	0.0844975	0.710375	0.814081	0.389751	0.0589398	0.174308	0.383208	0.0848324	0.239399	0.0360446	0.86365	0.937345
FUN_000732-T1	FUN_000732-T1				FUN_000732-T1	2.1e-39|OWR49242.1 riboflavin transporter 2-A like protein [Danaus plexippus plexippus]	2.8e-39|XP_012546459.1 solute carrier family 52, riboflavin transporter, member 3 [Bombyx mori]	3.0e-38|XP_019334304.1 PREDICTED: riboflavin transporter 2-like isoform X3 [Alligator mississippiensis]		GO:0032217	GO:0032218	GO:0005887							PF06237,Protein of unknown function (DUF1011)									71.2232	-0.0751747	0.573012	0.720939	-0.16898	0.236521	0.396762	-0.305285	0.102145	0.197683	-0.536503	0.00977519	0.0264672	-0.293293	0.113285	0.274634	-0.308925	0.130089	0.316309	-0.693765	0.00025319	0.00335589
FUN_000733-T1	FUN_000733-T1	HGT	FUN_004770-T1|98.5|9.3e-157		FUN_000733-T1	2.3e-17|OTA14575.1 Amino acid adenylation [Xenorhabdus vietnamensis]	2.5e-16|WP_036303996.1 non-ribosomal peptide synthetase [Methylomicrobium agile]	4.3e-16|WP_099110810.1 non-ribosomal peptide synthetase [Xenorhabdus sp. KJ12.1]<>PHM68867.1 Amino acid adenylation [Xenorhabdus sp. KJ12.1]											PF00668,Condensation domain									41.3664	0.615092	6.34003e-05	0.000420463	0.510068	0.00149937	0.00677445	-0.035443	0.870584	0.937935	-0.278783	0.238075	0.360919	0.23408	0.268465	0.482818	0.219771	0.330085	0.562087	0.0554592	0.795561	0.903531
FUN_000734-T1	FUN_000734-T1				FUN_000734-T1																							0.186476	-0.106068	0.833178	0.90805	-0.604102	0.462579	0.633143	0.0707089	0.869259	0.937219	0.802881	0.403327	0.541362	0.00190211	0.996467	NA	0.438653	0.670775	0.838464	-0.112193	0.793962	NA
FUN_000735-T1	FUN_000735-T1		FUN_004768-T1|100.0|3.3e-204		FUN_000735-T1														PF01636,Phosphotransferase enzyme family									55.7782	0.195638	0.0801118	0.170015	0.10115	0.418737	0.590661	-0.00452798	0.976991	0.993297	-0.239723	0.178465	0.287514	0.0214507	0.889524	0.944439	0.000654607	0.996861	1	-0.136409	0.384657	0.622434
FUN_000736-T1	FUN_000736-T1	HGT			FUN_000736-T1	1.6e-71|PIU68932.1 hypothetical protein COS84_00340 [Armatimonadetes bacterium CG07_land_8_20_14_0_80_40_9]	3.7e-68|RMH09309.1 hypothetical protein D6697_03940 [Armatimonadetes bacterium]	3.7e-68|OYT70871.1 transcriptional regulator, partial [Armatimonadetes bacterium CP1_7O]		GO:0005515																		31.6369	0.910799	0.0165632	0.0485796	0.931029	0.022779	0.0657318	-1.59791	0.000777597	0.00361077	-2.47782	0.000503285	0.00212798	-0.0391672	0.933338	0.966068	0.032924	0.955113	1	-0.360709	0.44195	0.672526
FUN_000737-T1	FUN_000737-T1				FUN_000737-T1					GO:0005515									PF07647,SAM domain (Sterile alpha motif)									25.8132	-0.161749	0.294688	0.455105	-0.262502	0.111871	0.22846	-1.00204	1.67027e-05	0.0001339	-1.26966	8.49621e-07	8.38374e-06	-0.652076	0.00299586	0.0181893	-0.683464	0.0047779	0.0291214	-0.855245	0.000142669	0.00209839
FUN_000738-T1	FUN_000738-T1		FUN_004763-T1|99.1|5.6e-59		FUN_000738-T1																							10.0409	-0.33434	0.236791	0.388405	-0.464365	0.112014	0.228664	-0.98117	0.0109461	0.0327551	-1.36945	0.00278079	0.00907663	-0.6816	0.068169	0.19294	-0.78209	0.0686816	0.20674	-0.216825	0.551081	0.754086
FUN_000739-T1	FUN_000739-T1	HGT	FUN_004758-T1|99.6|4.9e-151		FUN_000739-T1	3.4e-31|XP_018706235.1 Glycosyltransferase [Cordyceps fumosorosea ARSEF 2679]<>OAA69631.1 Glycosyltransferase [Cordyceps fumosorosea ARSEF 2679]	5.8e-31|KFG81467.1 hypothetical protein MANI_029822 [Metarhizium anisopliae]<>KID59209.1 Glycosyltransferase, partial [Metarhizium anisopliae ARSEF 549]	1.3e-30|XP_022478755.1 hypothetical protein CORC01_03103 [Colletotrichum orchidophilum]<>OHF01613.1 hypothetical protein CORC01_03103 [Colletotrichum orchidophilum]											PF04488,Glycosyltransferase sugar-binding region containing DXD motif									4.5041	0.168851	0.583224	0.729201	0.0759679	0.803838	0.905713	-0.411032	0.322581	0.476621	-0.736353	0.117419	0.206264	0.966846	0.00828521	0.0407948	1.07976	0.00370368	0.0238613	-0.387216	0.343898	0.584847
FUN_000740-T1	FUN_000740-T1				FUN_000740-T1	2.6e-33|RNA43725.1 vertebrate ancient opsin-like [Brachionus plicatilis]	3.6e-30|RNA30626.1 melanopsin [Brachionus plicatilis]	3.9e-29|AIT99326.1 c-opsin, partial [Brachionus sp. 'koreanus']		GO:0004930	GO:0007186	GO:0016021							PF00001,7 transmembrane receptor (rhodopsin family)									2.47588	-0.684014	0.0830132	0.174859	-0.881564	0.0261992	0.073491	-0.329741	0.481795	0.638116	-0.612775	0.247359	0.371854	0.659974	0.12452	0.293321	0.796352	0.0664855	0.20231	0.608923	0.158106	0.370953
FUN_000741-T1	FUN_000741-T1	HGT	FUN_004756-T1|100.0|8.4e-225		FUN_000741-T1	2.6e-78|WP_051963463.1 hypothetical protein [Deinococcus misasensis]	1.2e-54|WP_119673511.1 hypothetical protein [Deinococcus sp. RM]<>RIY05884.1 hypothetical protein D3W47_09665 [Deinococcus sp. RM]	1.6e-54|WP_110830137.1 hypothetical protein [Deinococcus actinosclerus]<>AWT35677.1 hypothetical protein DM785_08970 [Deinococcus actinosclerus]																				159.228	0.299958	0.000927439	0.00433127	0.191379	0.0377547	0.0985015	0.255815	0.0423691	0.0985638	0.0277055	0.830534	0.90422	-0.0740469	0.5607	0.74252	-0.0910444	0.488033	0.700026	-0.0249657	0.844126	0.927588
FUN_000742-T1	FUN_000742-T1	HGT	FUN_004755-T1|100.0|4.8e-178		FUN_000742-T1	2.0e-75|PRP77207.1 putative arginase [Planoprotostelium fungivorum]	2.6e-75|PRP81069.1 putative arginase, partial [Planoprotostelium fungivorum]	3.2e-73|XP_004365300.2 arginase [Capsaspora owczarzaki ATCC 30864]<>KJE88853.1 arginase [Capsaspora owczarzaki ATCC 30864]	K01480	GO:0046872									PF00491,Arginase family									45.9253	0.0821726	0.453167	0.616885	-0.0239862	0.831247	0.925161	-0.0108903	0.943298	0.978159	-0.240182	0.131094	0.225143	0.132742	0.369332	0.585085	0.122752	0.423402	0.654646	-0.0355918	0.813617	0.912663
FUN_000743-T1	FUN_000743-T1		FUN_004754-T1|100.0|3.1e-91		FUN_000743-T1	4.2e-24|AAX30303.2 SJCHGC02929 protein, partial [Schistosoma japonicum]	9.5e-24|CAX69927.1 NADH dehydrogenase (ubiquinone) 1 alpha/beta subcomplex 1 [Schistosoma japonicum]<>CAX74205.1 NADH dehydrogenase (ubiquinone) 1 alpha/beta subcomplex 1 [Schistosoma japonicum]	8.9e-22|OZC10563.1 acyl carrier protein [Onchocerca flexuosa]	K03955										PF00550,Phosphopantetheine attachment site									198.909	0.0346449	0.673574	0.798886	-0.0796796	0.307284	0.473843	-0.366538	0.00178816	0.00725045	-0.602754	1.41918e-07	1.66884e-06	-0.548835	3.06708e-06	5.10987e-05	-0.568085	7.20805e-07	1.56174e-05	-0.412858	0.000405294	0.00502315
FUN_000744-T1	FUN_000744-T1	HGT			FUN_000744-T1																							0	NA	NA	NA	0	1	1	NA	NA	NA	0	1	1	NA	NA	NA	0	1	1	NA	NA	NA
FUN_000745-T1	FUN_000745-T1				FUN_000745-T1																							12.2952	-0.061585	0.768119	0.866203	-0.187304	0.356708	0.527472	-0.578302	0.0509833	0.11426	-0.834655	0.00624906	0.0180839	-0.360314	0.206732	0.408951	-0.377449	0.193914	0.407711	-0.980517	0.00133079	0.0128561
FUN_000746-T1	FUN_000746-T1	HGT	FUN_004750-T1|100.0|9.8e-110		FUN_000746-T1	4.9e-77|WP_119304604.1 dienelactone hydrolase family protein [Rhodospirillaceae bacterium SYSU D60009]	1.9e-76|WP_119284523.1 dienelactone hydrolase family protein [Rhodospirillaceae bacterium SYSU D60006]	7.9e-75|WP_094857192.1 dienelactone hydrolase family protein [Bordetella genomosp. 5]<>OZI47561.1 carboxymethylenebutenolidase [Bordetella genomosp. 5]											PF12680,SnoaL-like domain									0	NA	NA	NA	0	1	1	NA	NA	NA	0	1	1	NA	NA	NA	0	1	1	NA	NA	NA
FUN_000747-T1	FUN_000747-T1		FUN_004749-T1|96.2|0.0e+00		FUN_000747-T1	2.5e-215|RNA11468.1 alpha-aminoadipic semialdehyde dehydrogenase [Brachionus plicatilis]	2.1e-206|XP_014352278.1 PREDICTED: alpha-aminoadipic semialdehyde dehydrogenase [Latimeria chalumnae]	1.4e-205|XP_003980772.1 alpha-aminoadipic semialdehyde dehydrogenase [Felis catus]	K14085	GO:0016620	GO:0055114	GO:0016491							PF00171,Aldehyde dehydrogenase family									269.419	0.159249	0.0932679	0.191574	0.03881	0.655842	0.796702	0.148907	0.261114	0.407941	-0.0806251	0.512209	0.63858	-0.222468	0.0953056	0.243925	-0.240893	0.054008	0.174678	0.0933935	0.479981	0.703784
FUN_000748-T1	FUN_000748-T1	HGT	FUN_004747-T1|100.0|3.5e-164		FUN_000748-T1	3.1e-59|AFK35689.1 unknown [Lotus japonicus]	5.9e-34|KOR37464.1 hypothetical protein AM228_07235, partial [Planktothricoides sp. SR001]	5.9e-34|WP_054465464.1 hypothetical protein, partial [Planktothricoides sp. SR001]		GO:0006508	GO:0008234								PF00112,Papain family cysteine protease									0.529703	0.29097	0.621585	0.75959	0.284295	0.668823	0.806548	0.297488	0.613713	0.753247	0.153443	0.867134	0.933683	0.00850288	0.988444	0.993691	-0.490586	0.630899	0.811647	0.244551	0.678872	NA
FUN_000749-T1	FUN_000749-T1		FUN_004746-T1|100.0|1.9e-78		FUN_000749-T1	4.4e-06|AAP35079.1 Blo t 13 allergen [Blomia tropicalis]	1.3e-05|XP_002607336.1 hypothetical protein BRAFLDRAFT_69746 [Branchiostoma floridae]<>EEN63346.1 hypothetical protein BRAFLDRAFT_69746 [Branchiostoma floridae]	2.2e-05|XP_004480653.1 cellular retinoic acid-binding protein 2 [Dasypus novemcinctus]		GO:0008289																		36.5061	0.662527	0.00292901	0.0115559	0.606947	0.00965108	0.0326152	-0.256374	0.400998	0.558921	-0.505776	0.146449	0.245262	-1.06143	0.000723413	0.0057116	-1.19626	0.00130449	0.0104265	-1.22182	0.000114751	0.00176211
FUN_000750-T1	FUN_000750-T1	HGT	FUN_004745-T1|100.0|0.0e+00		FUN_000750-T1	1.5e-131|OLB76743.1 alpha/beta hydrolase [Actinobacteria bacterium 13_2_20CM_2_71_6]	1.2e-130|WP_052387043.1 alpha/beta hydrolase [Dactylosporangium aurantiacum]	5.7e-128|WP_022911951.1 alpha/beta hydrolase [Frankia sp. Iso899]											PF00561,alpha/beta hydrolase fold									2.6746	-0.479809	0.35106	0.516713	-0.689151	0.271581	0.434061	-0.955295	0.0905885	0.179602	-1.5139	0.125434	0.21731	-1.02608	0.0690461	0.194776	-1.45596	0.140032	0.330348	-1.37769	0.0147267	0.0768723
FUN_000751-T1	FUN_000751-T1	HGT	FUN_004744-T1|100.0|5.7e-170		FUN_000751-T1	4.6e-143|AKC91347.1 glycoside hydrolase 45 [Adineta ricciae]	3.4e-114|AKC91346.1 glycoside hydrolase 45 [Adineta ricciae]	1.9e-96|AKC91345.1 glycoside hydrolase 45 [Adineta ricciae]		GO:0005576	GO:0005975	GO:0008810	GO:0030248						PF00734,Fungal cellulose binding domain	PF02015,Glycosyl hydrolase family 45								153.135	-0.246386	0.247082	0.400075	-0.398143	0.0592792	0.1409	0.148403	0.605137	0.746199	-0.0504885	0.864925	0.931825	0.254138	0.375233	0.590078	0.282366	0.33054	0.562587	0.148407	0.60482	0.790365
FUN_000752-T1	FUN_000752-T1		FUN_004743-T1|100.0|1.2e-102	FUN_004814-T1|98.9|7.0e-102	FUN_000752-T1	1.6e-05|ACC43940.1 low density lipoprotein receptor [Philodina roseola]	3.6e-05|ACC43983.1 low density lipoprotein receptor [Philodina roseola]																					0.12325	0.0223278	0.958178	NA	0.393493	0.604315	0.755678	0.0104644	0.976607	0.993297	0.292551	0.776127	0.864113	0.00342043	0.992353	NA	0.340466	0.744998	0.886178	-0.0314289	0.929823	NA
FUN_000753-T1	FUN_000753-T1				FUN_000753-T1	4.1e-20|RNA43461.1 PIN2 TERF1-interacting telomerase inhibitor 1, partial [Brachionus plicatilis]	4.1e-20|XP_023656494.1 PIN2/TERF1-interacting telomerase inhibitor 1 [Paramormyrops kingsleyae]	1.2e-19|KFQ99246.1 PIN2/TERF1-interacting telomerase inhibitor 1, partial [Nipponia nippon]		GO:0003676									PF01585,G-patch domain									449.554	0.117568	0.111675	0.22018	0.00977783	0.902424	0.972901	-0.0887671	0.39434	0.551726	-0.321686	0.00512233	0.0152628	-0.102711	0.322453	0.539463	-0.120813	0.28605	0.519197	0.0753754	0.465707	0.692405
FUN_000754-T1	FUN_000754-T1		FUN_004742-T1|100.0|0.0e+00		FUN_000754-T1	4.7e-181|WP_100742172.1 MULTISPECIES: succinate CoA transferase [Leptospira]<>PJZ85267.1 acetyl-CoA hydrolase [Leptospira sp. FH2-B-A1]<>PKA08801.1 acetyl-CoA hydrolase [Leptospira sp. FH2-B-B2]	1.8e-180|EMY69237.1 succinate CoA transferase [Leptospira vanthielii serovar Holland str. Waz Holland = ATCC 700522]	1.8e-180|WP_039926832.1 succinate CoA transferase [Leptospira vanthielii]		GO:0006084	GO:0008775	GO:0006083	GO:0019679	GO:0016740	GO:0003986				PF02550,Acetyl-CoA hydrolase/transferase N-terminal domain	PF13336,Acetyl-CoA hydrolase/transferase C-terminal domain								82.9243	0.160797	0.0649126	0.144484	0.0480253	0.580448	0.736122	-0.287987	0.022651	0.0593171	-0.522385	4.59399e-05	0.000274381	-0.477192	0.000171564	0.00170707	-0.495719	0.000117983	0.00140649	-0.387538	0.00206877	0.018044
FUN_000755-T1	FUN_000755-T1		FUN_004739-T1|99.7|1.0e-230	FUN_004740-T1|99.7|0.0e+00	FUN_000755-T1	3.6e-09|RIB19969.1 hypothetical protein C2G38_2244844 [Gigaspora rosea]	6.1e-09|KIM82478.1 hypothetical protein PILCRDRAFT_820337 [Piloderma croceum F 1598]	1.0e-08|XP_008042622.1 hypothetical protein TRAVEDRAFT_31233 [Trametes versicolor FP-101664 SS1]<>EIW54053.1 hypothetical protein TRAVEDRAFT_31233 [Trametes versicolor FP-101664 SS1]											PF10021,Uncharacterized protein conserved in bacteria (DUF2263)									33.0366	-0.294872	0.189561	0.329786	-0.444269	0.0501383	0.123263	-0.219699	0.465526	0.621916	-0.472275	0.146434	0.24525	-0.284226	0.343745	0.559999	-0.327978	0.308461	0.539573	-0.538078	0.0758724	0.23631
FUN_000756-T1	FUN_000756-T1	HGT	FUN_004737-T1|99.6|2.6e-265		FUN_000756-T1	1.0e-48|WP_107143497.1 hypothetical protein [Massilia armeniaca]<>AVR98160.1 hypothetical protein C9I28_22850 [Massilia armeniaca]	3.9e-48|WP_011557153.1 hypothetical protein [Myxococcus xanthus]<>ABF88891.1 hypothetical protein MXAN_7234 [Myxococcus xanthus DK 1622]<>SDW06439.1 hypothetical protein SAMN05444383_101109 [Myxococcus xanthus]	3.9e-48|WP_020478044.1 hypothetical protein [Myxococcus xanthus]																				7.67446	-0.165934	0.54449	0.697503	-0.265966	0.349918	0.520274	0.191349	0.583662	0.72756	0.0287301	0.938954	0.988258	-0.857075	0.0227321	0.0869707	-0.97363	0.0243022	0.0989325	-0.945779	0.0127506	0.0692507
FUN_000757-T1	FUN_000757-T1		FUN_004736-T1|98.5|2.1e-137		FUN_000757-T1																							17.0485	-1.00187	2.43131e-07	2.8797e-06	-1.13796	3.17496e-09	5.39139e-08	-0.769947	0.00327493	0.0120518	-1.02922	0.000139628	0.000712046	-0.65253	0.0102207	0.0479527	-0.683281	0.0088279	0.0468451	-0.648762	0.0106955	0.0614588
FUN_000758-T1	FUN_000758-T1		FUN_004735-T1|96.5|5.9e-181		FUN_000758-T1																							3.97083	-0.920768	0.00245308	0.00994162	-1.08057	9.45613e-05	0.000617922	-1.36937	0.00117363	0.00509793	-1.82344	3.67799e-05	0.000226535	-0.956168	0.0152502	0.0647748	-1.05307	0.00748202	0.0414893	-1.01744	0.0104656	0.0604296
FUN_000759-T1	FUN_000759-T1		FUN_004734-T1|96.7|4.3e-46		FUN_000759-T1																							30.8682	0.731963	0.065804	0.14599	0.716081	0.0996019	0.209889	-1.3677	0.00524233	0.0177696	-2.68506	0.000492392	0.00208671	1.0642	0.0270805	0.0990567	1.36289	0.0167012	0.075332	1.03287	0.0319484	0.132764
FUN_000760-T1	FUN_000760-T1		FUN_004732-T1|99.5|9.3e-251		FUN_000760-T1	1.7e-11|RMX60995.1 hypothetical protein pdam_00014188 [Pocillopora damicornis]	6.2e-06|XP_020617983.1 uromodulin-like [Orbicella faveolata]	1.2e-04|EPY35639.1 hypothetical protein STCU_01035 [Strigomonas culicis]																				4.08396	1.09808	0.0068053	0.0233966	1.11138	0.0130282	0.0416655	-1.43816	0.00607843	0.0200578	-3.03611	0.000958498	0.00369089	0.627279	0.201243	0.402907	0.857334	0.156498	0.354413	-0.228395	0.649374	0.816972
FUN_000761-T1	FUN_000761-T1		FUN_004731-T1|98.8|2.9e-100		FUN_000761-T1																							5.82314	-0.850628	0.0081915	0.0273024	-0.997451	0.00272293	0.0112481	-1.07006	0.0106894	0.0320999	-1.39149	0.00530479	0.0157174	-0.976364	0.0179155	0.0729775	-1.05806	0.0287557	0.11174	-1.48297	0.000525127	0.00619982
FUN_000762-T1	FUN_000762-T1	HGT	FUN_004730-T1|96.6|1.6e-83		FUN_000762-T1	9.0e-26|OQS06376.1 ubiquitin thioesterase OTU1, partial [Thraustotheca clavata]			K03574	GO:0016787									PF00293,NUDIX domain									33.6449	0.268257	0.0757797	0.163129	0.170028	0.277558	0.440893	0.0242185	0.908246	0.958812	-0.210746	0.344508	0.479102	-0.146866	0.485625	0.686018	-0.172155	0.440423	0.670798	-0.0153442	0.9413	0.973708
FUN_000763-T1	FUN_000763-T1		FUN_004727-T1|100.0|9.4e-84		FUN_000763-T1																							0.284813	-0.536428	0.376024	0.542574	-1.60757	0.0330925	0.0889354	-0.390512	0.480706	0.63706	-2.27229	0.0428859	0.090671	0.00482873	0.993065	NA	0.31152	0.712358	0.865249	0.246757	0.658709	NA
FUN_000764-T1	FUN_000764-T1		FUN_004723-T1|97.3|8.1e-101	FUN_022407-T1|100.0|2.6e-173	FUN_000764-T1	2.2e-18|ACD54627.1 seven transmembrane helix receptor-like protein [Adineta vaga]	3.7e-18|ACD54651.1 seven transmembrane helix receptor-like protein [Adineta vaga]	1.0e-12|ACD54750.1 GQ-coupled rhodopsin-like protein [Adineta vaga]		GO:0016021																		2.97945	-1.54857	0.000546046	0.00273259	-1.99568	4.51212e-05	0.00031899	0.747351	0.101794	0.197138	0.704652	0.151126	0.251348	0.963785	0.03185	0.11168	1.16652	0.0132806	0.0637298	1.31226	0.00303921	0.0241649
FUN_000765-T1	FUN_000765-T1	HGT	FUN_004720-T1|99.4|7.5e-85		FUN_000765-T1	4.9e-06|WP_040217018.1 hypothetical protein [Haemophilus parahaemolyticus]	4.9e-06|WP_111312523.1 hypothetical protein [Haemophilus parahaemolyticus]<>RDF05305.1 hypothetical protein DPV98_02560 [Haemophilus parahaemolyticus]	4.9e-06|WP_111427618.1 hypothetical protein [Haemophilus parahaemolyticus]<>RDE81992.1 hypothetical protein DPV86_06045 [Haemophilus parahaemolyticus]																				3.11652	-0.164659	0.648673	0.78129	-0.290001	0.403288	0.575665	-0.0966288	0.829079	0.911021	-0.407838	0.40395	0.541907	0.702185	0.0898142	0.234122	0.783819	0.0557251	0.178664	0.81184	0.0481273	0.174917
FUN_000766-T1	FUN_000766-T1		FUN_004719-T1|100.0|6.6e-74		FUN_000766-T1																							1.72728	-0.182353	0.684651	0.80755	-0.274982	0.540592	0.702459	0.0433707	0.933146	0.973105	-0.266106	0.666055	0.777174	0.852113	0.0800981	0.216332	1.04002	0.0353836	0.129941	0.77333	0.114217	0.304227
FUN_000767-T1	FUN_000767-T1		FUN_004718-T1|99.5|3.8e-196		FUN_000767-T1	8.3e-26|BAY24777.1 Miro domain-containing protein [Calothrix sp. NIES-2100]	2.0e-24|OCQ95356.1 hypothetical protein BCD64_25760 [Nostoc sp. MBR 210]	1.7e-23|WP_060589279.1 hypothetical protein [Leptospira interrogans]<>ALO01466.1 leucine-rich repeat containing protein [Leptospira interrogans serovar Hardjo-prajitno]		GO:0005515									PF13855,Leucine rich repeat									40.0661	0.0218678	0.914044	0.954009	-0.11129	0.576348	0.732595	0.00945876	0.972476	0.991875	-0.204917	0.471025	0.600599	0.240363	0.375593	0.590463	0.261099	0.340684	0.57352	0.0504445	0.85324	0.931888
FUN_000768-T1	FUN_000768-T1		FUN_004717-T1|100.0|0.0e+00		FUN_000768-T1	2.3e-249|RNA40465.1 lysosomal alpha-glucosidase-like [Brachionus plicatilis]	2.8e-247|XP_018094878.1 PREDICTED: lysosomal alpha-glucosidase-like [Xenopus laevis]	4.5e-245|XP_022530638.1 lysosomal alpha-glucosidase [Astyanax mexicanus]	K12316	GO:0003824	GO:0005975	GO:0030246	GO:0004553						PF00088,Trefoil (P-type) domain	PF01055,Glycosyl hydrolases family 31	PF13802,Galactose mutarotase-like	PF16863,N-terminal barrel of NtMGAM and CtMGAM, maltase-glucoamylase						145.662	0.732578	0.058579	0.133398	0.71758	0.0851772	0.186057	-1.94354	4.38178e-05	0.000309581	-2.94385	6.72956e-05	0.000381983	-0.551667	0.24442	0.455862	-0.614956	0.322817	0.554155	-0.502065	0.289413	0.531567
FUN_000769-T1	FUN_000769-T1				FUN_000769-T1	2.2e-14|XP_022016663.1 mitogen-activated protein kinase kinase kinase 5-like isoform X1 [Helianthus annuus]<>OTF91201.1 putative protein kinase-like domain-containing protein [Helianthus annuus]	2.2e-14|XP_022016664.1 mitogen-activated protein kinase kinase kinase 5-like isoform X2 [Helianthus annuus]	3.1e-13|CBY23125.1 unnamed protein product [Oikopleura dioica]		GO:0006468	GO:0005524	GO:0004672							PF00069,Protein kinase domain									56.9255	0.222598	0.163028	0.295522	0.0974899	0.520993	0.685485	-0.501573	0.0262154	0.0667491	-0.754519	0.00100091	0.00383467	-0.371969	0.0947086	0.242808	-0.397874	0.0739911	0.217454	-0.0475708	0.828556	0.919512
FUN_000770-T1	FUN_000770-T1		FUN_004653-T1|97.9|0.0e+00	FUN_004676-T1|99.9|0.0e+00	FUN_000770-T1	5.6e-300|XP_016608028.1 hypothetical protein SPPG_05363 [Spizellomyces punctatus DAOM BR117]<>KNC99988.1 hypothetical protein SPPG_05363 [Spizellomyces punctatus DAOM BR117]	8.4e-288|PWN52918.1 cytochrome P450 family protein [Violaceomyces palustris]		K14338	GO:0070330	GO:0020037	GO:0016705	GO:0003958	GO:0010181	GO:0005506	GO:0055114	GO:0016491		PF00067,Cytochrome P450	PF00175,Oxidoreductase NAD-binding domain	PF00258,Flavodoxin	PF00667,FAD binding domain						0.251296	0.00449054	0.99302	0.997	0.0921773	0.914584	0.980982	0.0227201	0.958737	0.98466	0.0167009	0.998486	1	-0.0505768	0.908307	NA	-1.36294	0.206048	0.423028	-0.0499667	0.909408	NA
FUN_000771-T1	FUN_000771-T1		FUN_004652-T1|98.7|2.6e-260	FUN_004677-T1|100.0|7.9e-265	FUN_000771-T1	2.7e-15|XP_013392883.1 vitamin D3 receptor [Lingula anatina]	8.8e-14|ELT92961.1 hypothetical protein CAPTEDRAFT_177005 [Capitella teleta]	7.4e-13|KOB69542.1 Nuclear receptor HR96 variant 1, partial [Operophtera brumata]		GO:0003700	GO:0006355	GO:0005634	GO:0008270	GO:0043565					PF00105,Zinc finger, C4 type (two domains)									25.2148	0.679285	0.000335358	0.00179231	0.584742	0.00238532	0.0100581	0.0426377	0.871604	0.938465	-0.198081	0.482912	0.611216	0.0532414	0.8384	0.917085	0.0314615	0.910322	0.984191	0.40186	0.116207	0.307637
FUN_000772-T1	FUN_000772-T1	HGT			FUN_000772-T1	6.5e-12|RGB43115.1 P-loop containing nucleoside triphosphate hydrolase protein [Rhizophagus diaphanus]	1.9e-11|PKC02142.1 P-loop containing nucleoside triphosphate hydrolase protein [Rhizophagus irregularis]	1.9e-11|PKC59901.1 P-loop containing nucleoside triphosphate hydrolase protein [Rhizophagus irregularis]		GO:0016887	GO:0005524								PF00005,ABC transporter									0.229791	-0.520306	0.352049	0.517667	-2.4339	0.00136125	0.00624234	-0.298306	0.54072	0.690533	-1.072	0.280961	0.408376	-0.315242	0.517984	NA	-1.01674	0.312198	0.54343	-0.314397	0.519107	NA
FUN_000773-T1	FUN_000773-T1				FUN_000773-T1																							24.2291	-0.852897	7.67224e-09	1.24156e-07	-0.975014	4.16085e-11	1.01421e-09	-0.991601	3.61072e-06	3.41413e-05	-1.25724	7.207e-09	1.11572e-07	-0.494376	0.0108678	0.0501771	-0.515743	0.00926818	0.0487193	0.0021816	0.990468	0.996212
FUN_000774-T1	FUN_000774-T1		FUN_004682-T1|98.4|4.6e-29		FUN_000774-T1																							1.45514	-0.360605	0.438888	0.603528	-0.550736	0.223804	0.383513	-0.814789	0.132871	0.24274	-1.71626	0.0255109	0.0587448	0.0224908	0.965648	0.982097	0.0625006	0.912273	0.985287	0.041185	0.937105	0.971545
FUN_000775-T1	FUN_000775-T1				FUN_000775-T1																							3.47683	-0.680246	0.0668383	0.147743	-0.851464	0.0252246	0.071239	-2.31819	4.34487e-06	4.02652e-05	-4.23922	4.6986e-07	4.92876e-06	-1.00196	0.0312962	0.110297	-1.12355	0.044544	0.152707	-0.894768	0.0530301	0.186472
FUN_000776-T1	FUN_000776-T1				FUN_000776-T1		8.5e-09|WP_096175572.1 hypothetical protein [Cohaesibacter sp. ES.047]<>SNY93814.1 hypothetical protein SAMN04515647_4135 [Cohaesibacter sp. ES.047]	1.1e-08|KZK87569.1 hypothetical protein PsAD13_00847 [Pseudovibrio sp. Ad13]																				9.12992	-0.908064	0.000306842	0.00165838	-1.05811	2.13708e-05	0.000163743	-1.75483	2.99189e-06	2.89553e-05	-2.27288	6.30883e-08	8.0105e-07	-0.298034	0.342734	0.559155	-0.297004	0.361298	0.594823	-0.0595194	0.846816	0.928905
FUN_000777-T1	FUN_000777-T1				FUN_000777-T1																							0.791006	-0.627569	0.266879	0.423459	-1.06565	0.0956598	0.203401	0.220159	0.706013	0.824401	0.0594741	0.937489	0.987175	0.608895	0.295401	0.511596	0.855791	0.201836	0.417406	-0.214677	0.712623	NA
FUN_000778-T1	FUN_000778-T1				FUN_000778-T1																							1.02901	0.43051	0.404939	0.570398	0.417215	0.43934	0.610869	0.128764	0.821927	0.906672	-0.00718391	0.995937	1	-0.26129	0.648471	0.802825	-0.57344	0.500041	0.709018	0.183134	0.748332	0.876815
FUN_000779-T1	FUN_000779-T1		FUN_004686-T1|98.7|1.9e-80		FUN_000779-T1														PF09825,Biotin-protein ligase, N terminal									13.4556	0.0809465	0.719677	0.832598	-0.0381612	0.865201	0.948259	1.11307	4.37196e-05	0.000309074	0.922669	0.000706762	0.00284999	1.12196	3.09488e-05	0.000388612	1.1525	1.68437e-05	0.000259531	0.4919	0.0830587	0.25016
FUN_000780-T1	FUN_000780-T1	HGT			FUN_000780-T1	2.3e-23|XP_004989418.1 hypothetical protein PTSG_09164 [Salpingoeca rosetta]<>EGD78469.1 hypothetical protein PTSG_09164 [Salpingoeca rosetta]																						9.72208	0.00384529	0.986268	0.993437	-0.105796	0.622355	0.769451	-0.553592	0.0802046	0.163494	-0.804885	0.0133179	0.0342866	-0.386172	0.206831	0.409029	-0.401857	0.196723	0.410787	-0.196386	0.51329	0.728025
FUN_000781-T1	FUN_000781-T1				FUN_000781-T1	1.5e-13|GBD26370.1 hypothetical protein HRbin30_01702 [bacterium HR30]	3.1e-11|PKY38109.1 hypothetical protein RhiirA4_391481 [Rhizophagus irregularis]	5.2e-11|GBC05239.1 hypothetical protein RclHR1_06120003 [Rhizophagus clarus]																				123.592	0.460655	0.00903936	0.0295828	0.358648	0.0414359	0.10614	3.731	2.43989e-67	6.85948e-65	3.60401	2.11391e-79	6.48376e-77	2.06415	7.61415e-21	9.27057e-19	2.08024	4.5979e-24	6.87235e-22	1.75866	2.55018e-15	3.56788e-13
FUN_000782-T1	FUN_000782-T1				FUN_000782-T1					GO:0016021																		1.45278	-0.683838	0.14276	0.266433	-0.878213	0.0665491	0.15409	-0.321392	0.541687	0.691496	-0.576645	0.370535	0.506477	-0.402894	0.443097	0.650677	-0.500123	0.438863	0.669452	-0.808399	0.129688	0.329269
FUN_000783-T1	FUN_000783-T1		FUN_004695-T1|98.7|2.1e-227		FUN_000783-T1	1.0e-31|WP_082037945.1 hypothetical protein [Flavihumibacter solisilvae]	3.7e-29|PZR26133.1 serine hydrolase [Citrobacter freundii]	6.3e-29|WP_096429135.1 hypothetical protein [Marinifilaceae bacterium SPP2]<>BAX80273.1 hypothetical protein ALGA_1914 [Marinifilaceae bacterium SPP2]											PF00144,Beta-lactamase									20.6102	-1.28348	8.29401e-10	1.61212e-08	-1.41973	1.08022e-10	2.41146e-09	-0.802992	0.00353547	0.0128261	-1.068	0.000549079	0.00229296	-0.440716	0.0960708	0.24518	-0.458992	0.114573	0.290526	-0.0511645	0.8432	0.926882
FUN_000784-T1	FUN_000784-T1		FUN_004698-T1|98.2|2.5e-96		FUN_000784-T1	6.0e-26|RMF01991.1 hypothetical protein D6768_09330 [Chloroflexi bacterium]	5.7e-24|OIO43301.1 hypothetical protein AUJ63_00200 [Candidatus Pacearchaeota archaeon CG1_02_35_32]<>PJA70014.1 hypothetical protein CO155_02315 [Candidatus Pacearchaeota archaeon CG_4_9_14_3_um_filter_35_19]	1.8e-22|RIK45164.1 flavoprotein [Chloroflexi bacterium]	K13038	GO:0003824									PF02441,Flavoprotein									12.9556	0.0894031	0.639954	0.774175	-0.0251975	0.895453	0.968364	-0.909159	0.00213777	0.00841798	-1.23051	8.09068e-05	0.000446626	0.31102	0.209448	0.412439	0.315954	0.212083	0.430555	0.13034	0.606174	0.791258
FUN_000785-T1	FUN_000785-T1		FUN_004703-T1|100.0|2.9e-45		FUN_000785-T1																							10.8424	1.83909	9.51873e-07	9.86023e-06	1.85323	2.60553e-06	2.45425e-05	-0.579772	0.232258	0.374098	-1.10026	0.0924778	0.170829	-0.509045	0.290705	0.507028	-0.774368	0.222254	0.443162	-0.512302	0.287794	0.529747
FUN_000786-T1	FUN_000786-T1	HGT	FUN_004705-T1|99.0|2.4e-269		FUN_000786-T1	2.0e-74|KIW70332.1 hypothetical protein PV04_02611 [Phialophora americana]	1.0e-73|XP_008731493.1 hypothetical protein G647_08966 [Cladophialophora carrionii CBS 160.54]<>ETI19951.1 hypothetical protein G647_08966 [Cladophialophora carrionii CBS 160.54]	1.0e-73|OCT50049.1 potassium:hydrogen antiporter [Cladophialophora carrionii]		GO:0006812	GO:0016021	GO:0015299	GO:0055085						PF00999,Sodium/hydrogen exchanger family									7.52584	-1.67809	1.81553e-07	2.2125e-06	-1.90851	1.73023e-08	2.56528e-07	-0.937926	0.0174654	0.0480086	-1.21444	0.00852697	0.0235642	-0.581454	0.129368	0.300728	-0.569611	0.189362	0.402171	-1.59758	9.42562e-05	0.00149842
FUN_000787-T1	FUN_000787-T1		FUN_004706-T1|98.0|8.1e-56		FUN_000787-T1														PF01826,Trypsin Inhibitor like cysteine rich domain									873.309	-0.274231	0.0261981	0.0705151	-0.403065	0.000642661	0.00326597	0.138676	0.419263	0.577182	-0.0836484	0.61542	0.733943	0.103726	0.545576	0.731179	0.096463	0.557621	0.756574	0.0522144	0.760991	0.883446
FUN_000788-T1	FUN_000788-T1		FUN_004707-T1|99.7|1.5e-209		FUN_000788-T1	2.3e-80|SPQ96490.1 unnamed protein product (mitochondrion) [Plasmodiophora brassicae]	6.7e-80|XP_015752089.1 PREDICTED: 2-acylglycerol O-acyltransferase 1-like [Acropora digitifera]	8.7e-80|XP_019009960.1 2-acylglycerol O-acyltransferase 2 [Kwoniella pini CBS 10737]<>OCF48741.1 2-acylglycerol O-acyltransferase 2 [Kwoniella pini CBS 10737]	K14457	GO:0016747									PF03982,Diacylglycerol acyltransferase									128.413	0.749738	5.13316e-08	6.956e-07	0.635151	4.94058e-06	4.35816e-05	-0.68101	0.000581363	0.00283055	-0.952427	1.00431e-05	7.32706e-05	0.30292	0.112441	0.273487	0.29046	0.135965	0.32419	0.0894385	0.641082	0.812924
FUN_000789-T1	FUN_000789-T1		FUN_004709-T1|100.0|5.8e-44		FUN_000789-T1	1.6e-06|RNA02713.1 ganglioside GM2 activator [Brachionus plicatilis]																						17.5157	0.157617	0.534433	0.688517	0.0346153	0.895123	0.968256	-0.0532837	0.874742	0.940712	-0.328367	0.382675	0.51909	0.824884	0.0105918	0.0492281	0.877649	0.00915392	0.0482461	1.14441	0.000343063	0.00434452
FUN_000790-T1	FUN_000790-T1				FUN_000790-T1	9.0e-18|XP_001621753.1 hypothetical protein NEMVEDRAFT_v1g42496 [Nematostella vectensis]<>EDO29653.1 predicted protein, partial [Nematostella vectensis]	9.0e-18|XP_006823672.1 PREDICTED: E3 ubiquitin-protein ligase TRIM56-like [Saccoglossus kowalevskii]	1.2e-17|XP_002742146.1 PREDICTED: tripartite motif-containing protein 2-like [Saccoglossus kowalevskii]		GO:0046872	GO:0008270								PF00097,Zinc finger, C3HC4 type (RING finger)	PF00643,B-box zinc finger								10.237	0.0306381	0.896997	0.94568	-0.0735287	0.757354	0.872127	0.982793	0.000466722	0.0023485	0.791332	0.00610281	0.0177199	-0.0972696	0.756797	0.869937	-0.180159	0.592942	0.783134	0.0732019	0.811736	0.911512
FUN_000791-T1	FUN_000791-T1		FUN_004710-T1|98.0|1.0e-50		FUN_000791-T1																							7.04299	0.202119	0.459961	0.623541	0.109324	0.70044	0.830602	-0.024065	0.947256	0.979581	-0.29141	0.470684	0.600504	-0.182705	0.616022	0.780849	-0.262215	0.519628	0.725002	-0.851425	0.0301271	0.127108
FUN_000792-T1	FUN_000792-T1		FUN_004645-T1|100.0|1.1e-39		FUN_000792-T1	2.8e-55|ACD54679.1 NHL repeat protein-like protein [Adineta vaga]	1.9e-48|WP_064198439.1 hypothetical protein [Emticicia sp. MM]	7.9e-42|OYY11108.1 hypothetical protein B7Y66_03895 [Sphingobacteriia bacterium 35-36-14]<>OYZ55582.1 hypothetical protein B7Y11_00525 [Sphingobacteriia bacterium 24-36-13]<>OZA65962.1 hypothetical protein B7X68_01825 [Sphingobacteriia bacterium 39-36-14]																				28.1387	-0.17813	0.274814	0.43272	-0.282828	0.0892027	0.192606	-0.0929375	0.675948	0.801556	-0.318322	0.174965	0.282882	-0.220133	0.321479	0.538622	-0.233892	0.317417	0.548587	0.00318985	0.988355	0.995377
FUN_000793-T1	FUN_000793-T1		FUN_004646-T1|99.7|6.6e-180		FUN_000793-T1	3.4e-35|XP_008091261.1 oxidoreductase [Colletotrichum graminicola M1.001]<>EFQ27241.1 oxidoreductase [Colletotrichum graminicola M1.001]	3.4e-35|OTA96272.1 hypothetical protein M434DRAFT_392939 [Hypoxylon sp. CO27-5]	1.3e-34|EXF85377.1 2OG-Fe(II)oxygenase superfamily protein [Colletotrichum fioriniae PJ7]		GO:0031418	GO:0005506	GO:0016705	GO:0055114	GO:0016491					PF13640,2OG-Fe(II) oxygenase superfamily									17.5082	0.416947	0.0119938	0.0372128	0.313859	0.0579339	0.138272	-0.199899	0.410941	0.568824	-0.45427	0.0692329	0.134665	0.0315245	0.891069	0.94534	0.00978803	0.966533	1	0.411131	0.0609745	0.205139
FUN_000794-T1	FUN_000794-T1		FUN_004647-T1|100.0|0.0e+00		FUN_000794-T1	3.0e-270|WP_116845694.1 beta-glucosidase BglX [Chitinophagaceae bacterium K23C18032701]<>RFM29938.1 beta-glucosidase BglX [Chitinophagaceae bacterium K23C18032701]	1.1e-264|PTX21258.1 beta-glucosidase [Pontibacter mucosus]	1.1e-264|WP_108210650.1 beta-glucosidase BglX [Pontibacter mucosus]	K05349	GO:0005975	GO:0004553								PF00933,Glycosyl hydrolase family 3 N terminal domain	PF01915,Glycosyl hydrolase family 3 C-terminal domain	PF14310,Fibronectin type III-like domain							36.5934	0.937042	0.0191159	0.0545546	0.94541	0.0280929	0.0778026	-1.2048	0.0137172	0.0394071	-1.95468	0.00643117	0.0185434	0.371522	0.443282	0.650682	0.584651	0.324442	0.555903	-0.169389	0.72716	0.864362
FUN_000795-T1	FUN_000795-T1		FUN_004651-T1|98.9|0.0e+00	FUN_004678-T1|97.4|0.0e+00	FUN_000795-T1	7.4e-70|OAE18205.1 hypothetical protein AXG93_406s1730 [Marchantia polymorpha subsp. ruderalis]	7.4e-70|PTQ27314.1 hypothetical protein MARPO_0206s0002 [Marchantia polymorpha]<>PTQ27316.1 hypothetical protein MARPO_0206s0002 [Marchantia polymorpha]	7.4e-70|PTQ27313.1 hypothetical protein MARPO_0206s0002 [Marchantia polymorpha]<>PTQ27315.1 hypothetical protein MARPO_0206s0002 [Marchantia polymorpha]	K14726	GO:0006812	GO:0016021	GO:0015299	GO:0055085						PF00999,Sodium/hydrogen exchanger family									19.8724	0.270918	0.0983807	0.199557	0.179708	0.30262	0.469105	0.520004	0.0161489	0.0450882	0.306448	0.190706	0.301949	0.0316517	0.887777	0.943793	0.0141938	0.953676	1	-0.0840933	0.711729	0.854682
FUN_000796-T1	FUN_000796-T1		FUN_004653-T1|97.9|0.0e+00	FUN_004676-T1|99.9|0.0e+00	FUN_000796-T1	5.6e-300|XP_016608028.1 hypothetical protein SPPG_05363 [Spizellomyces punctatus DAOM BR117]<>KNC99988.1 hypothetical protein SPPG_05363 [Spizellomyces punctatus DAOM BR117]	8.4e-288|PWN52918.1 cytochrome P450 family protein [Violaceomyces palustris]		K14338	GO:0070330	GO:0020037	GO:0016705	GO:0003958	GO:0010181	GO:0005506	GO:0055114	GO:0016491		PF00067,Cytochrome P450	PF00175,Oxidoreductase NAD-binding domain	PF00258,Flavodoxin	PF00667,FAD binding domain						0.187137	0.0112128	0.97297	0.986705	0.651013	0.230896	0.389791	0.0797285	0.770912	0.871628	2.52484	0.00534838	0.0158195	0	1	NA	0	1	1	0	1	NA
FUN_000797-T1	FUN_000797-T1				FUN_000797-T1	2.4e-18|BAJ99140.1 predicted protein [Hordeum vulgare subsp. vulgare]	1.5e-17|WP_089380904.1 hypothetical protein [Lutibacter agarilyticus]<>SNR46143.1 DNA-binding beta-propeller fold protein YncE [Lutibacter agarilyticus]	5.8e-17|WP_078830413.1 T9SS C-terminal target domain-containing protein [Sediminibacterium ginsengisoli]<>SJZ53423.1 Por secretion system C-terminal sorting domain-containing protein [Sediminibacterium ginsengisoli]		GO:0005515									PF01436,NHL repeat									22.9371	-0.443637	0.022681	0.0626977	-0.576561	0.00257976	0.0107533	1.13102	1.13846e-06	1.22125e-05	0.939568	3.16024e-05	0.000197733	0.971262	2.97865e-05	0.000375748	0.986764	1.26385e-05	0.000200723	0.94146	5.38679e-05	0.000936014
[truncated: 28,648 more rows]
[truncated: 63 more columns]

## Sheet: explanation_columns
gene ID AV19	gene id from Simion et al., Biorxiv, 2020
HGT	HGT detection according to Alienomics
AV20|percent|evalue	best hit with gene id from Simion et al., 2021
AV20|percent|evalue
Kegg	Kegg id
GO
GO
GO
GO
GO
GO
GO
GO
GO
Pfam
Pfam
Pfam
Pfam
Pfam
Pfam
Pfam
Pfam
Pfam
	based on Interproscan
Mean	mean of expression level from all analyzed conditions (calculated by Deseq2)
DesX2h30lfc	log2foldchange (calculated with Deseq2)
DesX2h30pval	p-value (calculated with Deseq2)
[truncated: 85 more rows]
