# Supplementary material for: Ionizing radiation responses appear incidental to desiccation responses in the bdelloid rotifer Adineta vaga
Source: BMC Biol. 2024 Jan 25;22:11. doi: 10.1186/s12915-023-01807-8 (PMC10809525; doi:10.1186/s12915-023-01807-8)
Supplement: Supplementary file 2 — Additional file 2: Supplementary Table S1. Genes within Adineta vaga genome. The columns give the gene ids from the gene assembly in Simion et al. (2020), the correspondence gene ids in the genome published by Simion et al. (2021), if the gene is annotated as HGT, the BLAST hits, the KEGG ids, GO ids, pfam domains, the results for all analyses with DESeq2 and EdgeR, and the TPM values for all the different analyzed conditions. The columns with the results from DESeq2 and EdgeR are explained in the second table sheet. Supplementary Table S2. GO analysis of Under-Expressed genes in the core radiation response. Supplementary Table S3. Genes found over-expressed in the core common response to radiation and desiccation. The columns give the gene ids, if the gene is annotated as HGT, its hypothesized function, its function acronym, pfam domains, best BLAST hits, the results for all analyses with DESeq2 and EdgeR, and the TPM values for all the different analyzed conditions. The columns with the results from DESeq2 and EdgeR are explained in the second table sheet of Supplementary Table S1. Supplementary Table S4. Genes found over-expressed in the core rehydration response. The columns give the gene ids, if the gene is annotated as HGT, its hypothesized function, its function acronym, pfam domains, best BLAST hits, the results for all analyses with DESeq2 and EdgeR, and the TPM values for all the different analyzed conditions. The columns with the results from DESeq2 and EdgeR are explained in the second table sheet of Supplementary Table S1. Supplementary Table S5. Genes found over-expressed in the core irradiation response. The columns give the gene ids, if the gene is annotated as HGT, its hypothesized function, its function acronym, pfam domains, best BLAST hits, the results for all analyses with DESeq2 and EdgeR, and the TPM values for all the different analyzed conditions. The columns with the results from DESeq2 and EdgeR are explained in the second table sheet of S [file 12915_2023_1807_MOESM2_ESM.zip › Table_S2.xlsx]

## Sheet: Enrichment_results_Commun_HydX_
	GO.ID	Term	Annotated	Significant	Expected	odynerus_fisher
1	GO:0007186	G protein-coupled receptor signaling pat...	592	53	18.15	4.1e-13
2	GO:0055085	transmembrane transport	811	52	24.87	5.4e-08
3	GO:0006813	potassium ion transport	96	15	2.94	8.4e-08
4	GO:0007154	cell communication	1110	77	34.03	0.00074
5	GO:0006857	oligopeptide transport	7	3	0.21	0.00091
6	GO:0051260	protein homooligomerization	44	6	1.35	0.00207
7	GO:0006816	calcium ion transport	33	6	1.01	0.00283
8	GO:0006094	gluconeogenesis	7	2	0.21	0.01776
9	GO:0009968	negative regulation of signal transducti...	7	2	0.21	0.01776
10	GO:0035556	intracellular signal transduction	224	11	6.87	0.02837
11	GO:0034258	nicotinamide riboside transport	1	1	0.03	0.03066
12	GO:0098703	calcium ion import across plasma membran...	1	1	0.03	0.03066
13	GO:0009435	NAD biosynthetic process	11	2	0.34	0.04290
14	GO:0006811	ion transport	596	38	18.27	0.05891
15	GO:0046600	negative regulation of centriole replica...	2	1	0.06	0.06038
16	GO:0106005	RNA 5'-cap (guanine-N7)-methylation	2	1	0.06	0.06038
17	GO:0046938	phytochelatin biosynthetic process	2	1	0.06	0.06038
18	GO:0006189	'de novo' IMP biosynthetic process	2	1	0.06	0.06038
19	GO:0009156	ribonucleoside monophosphate biosyntheti...	9	2	0.28	0.08890
20	GO:0016559	peroxisome fission	3	1	0.09	0.08920
21	GO:0007018	microtubule-based movement	78	5	2.39	0.09063
22	GO:0007268	chemical synaptic transmission	9	2	0.28	0.11673
23	GO:0010038	response to metal ion	4	1	0.12	0.11714
24	GO:0032780	negative regulation of ATPase activity	4	1	0.12	0.11714
25	GO:0070588	calcium ion transmembrane transport	23	3	0.71	0.14406
26	GO:1903818	positive regulation of voltage-gated pot...	5	1	0.15	0.14422
27	GO:0032222	regulation of synaptic transmission, cho...	5	1	0.15	0.14422
28	GO:0017121	plasma membrane phospholipid scrambling	5	1	0.15	0.14422
29	GO:0030431	sleep	5	1	0.15	0.14422
30	GO:0006072	glycerol-3-phosphate metabolic process	7	1	0.21	0.19593
31	GO:0006812	cation transport	356	26	10.92	0.21771
32	GO:0005991	trehalose metabolic process	8	1	0.25	0.22061
33	GO:0006013	mannose metabolic process	9	1	0.28	0.24453
34	GO:0006471	protein ADP-ribosylation	206	8	6.32	0.29756
35	GO:0007017	microtubule-based process	132	8	4.05	0.33106
36	GO:0006820	anion transport	97	4	2.97	0.35898
37	GO:0090481	pyrimidine nucleotide-sugar transmembran...	15	1	0.46	0.37346
38	GO:0007264	small GTPase mediated signal transductio...	99	3	3.04	0.39410
39	GO:0015914	phospholipid transport	22	2	0.67	0.41022
40	GO:0015696	ammonium transport	18	1	0.55	0.42945
41	GO:0007165	signal transduction	1077	72	33.02	0.45283
42	GO:0006814	sodium ion transport	53	2	1.62	0.48689
43	GO:0034220	ion transmembrane transport	179	7	5.49	0.49410
44	GO:0009165	nucleotide biosynthetic process	93	4	2.85	0.52556
45	GO:0071805	potassium ion transmembrane transport	29	2	0.89	0.52563
46	GO:0017038	protein import	24	1	0.74	0.52693
47	GO:0006355	regulation of transcription, DNA-templat...	555	17	17.02	0.53904
48	GO:0006605	protein targeting	25	1	0.77	0.54148
49	GO:0009405	pathogenesis	60	2	1.84	0.55362
50	GO:0006090	pyruvate metabolic process	26	1	0.8	0.55558
51	GO:0006631	fatty acid metabolic process	27	1	0.83	0.56926
52	GO:0009116	nucleoside metabolic process	27	1	0.83	0.56926
53	GO:0019752	carboxylic acid metabolic process	247	4	7.57	0.63747
54	GO:0035023	regulation of Rho protein signal transdu...	36	1	1.1	0.67491
55	GO:0006486	protein glycosylation	78	2	2.39	0.69599
56	GO:0042981	regulation of apoptotic process	43	1	1.32	0.73888
57	GO:0006629	lipid metabolic process	277	4	8.49	0.76690
58	GO:0006470	protein dephosphorylation	105	2	3.22	0.83767
59	GO:0006468	protein phosphorylation	498	12	15.27	0.84527
60	GO:0007166	cell surface receptor signaling pathway	60	1	1.84	0.84677
61	GO:0005975	carbohydrate metabolic process	429	11	13.15	0.92248
62	GO:0006886	intracellular protein transport	139	2	4.26	0.97194
63	GO:0006508	proteolysis	666	13	20.42	0.97487
64	GO:0006464	cellular protein modification process	1125	27	34.49	0.98208
65	GO:0016192	vesicle-mediated transport	138	1	4.23	0.98692
66	GO:0006520	cellular amino acid metabolic process	158	1	4.84	0.99307
67	GO:0055114	oxidation-reduction process	847	12	25.97	0.99961
68	GO:0007010	cytoskeleton organization	45	1	1.38	100000
69	GO:0072521	purine-containing compound metabolic pro...	90	1	2.76	100000
70	GO:0072522	purine-containing compound biosynthetic ...	60	1	1.84	100000
71	GO:0044092	negative regulation of molecular functio...	10	1	0.31	100000
72	GO:0072524	pyridine-containing compound metabolic p...	16	2	0.49	100000
73	GO:0006810	transport	1316	67	40.35	100000
74	GO:0044093	positive regulation of molecular functio...	13	1	0.4	100000
75	GO:0072525	pyridine-containing compound biosyntheti...	16	2	0.49	100000
76	GO:0009889	regulation of biosynthetic process	574	17	17.6	100000
77	GO:0010639	negative regulation of organelle organiz...	13	1	0.4	100000
78	GO:0019318	hexose metabolic process	35	3	1.07	100000
79	GO:0031323	regulation of cellular metabolic process	598	17	18.33	100000
80	GO:0019319	hexose biosynthetic process	7	2	0.21	100000
81	GO:0055080	cation homeostasis	19	1	0.58	100000
82	GO:0031326	regulation of cellular biosynthetic proc...	573	17	17.57	100000
83	GO:0055082	cellular chemical homeostasis	22	1	0.67	100000
84	GO:0065003	protein-containing complex assembly	98	6	3	100000
85	GO:0050789	regulation of biological process	1820	91	55.8	100000
86	GO:0070085	glycosylation	89	2	2.73	100000
87	GO:0072511	divalent inorganic cation transport	39	6	1.2	100000
88	GO:0043170	macromolecule metabolic process	3043	58	93.3	100000
89	GO:0055086	nucleobase-containing small molecule met...	169	5	5.18	100000
90	GO:1902531	regulation of intracellular signal trans...	62	1	1.9	100000
91	GO:0032409	regulation of transporter activity	5	1	0.15	100000
92	GO:0065007	biological regulation	1873	94	57.43	100000
93	GO:0065008	regulation of biological quality	124	2	3.8	100000
94	GO:0065009	regulation of molecular function	38	2	1.17	100000
95	GO:0015672	monovalent inorganic cation transport	214	17	6.56	100000
96	GO:0034654	nucleobase-containing compound biosynthe...	749	21	22.96	100000
97	GO:0019748	secondary metabolic process	4	1	0.12	100000
98	GO:0007049	cell cycle	36	1	1.1	100000
99	GO:0048583	regulation of response to stimulus	74	3	2.27	100000
100	GO:0006753	nucleoside phosphate metabolic process	138	4	4.23	100000
101	GO:0048585	negative regulation of response to stimu...	7	2	0.21	100000
102	GO:0006351	transcription, DNA-templated	628	17	19.25	100000
103	GO:0055074	calcium ion homeostasis	5	1	0.15	100000
104	GO:1901135	carbohydrate derivative metabolic proces...	300	5	9.2	100000
105	GO:0007031	peroxisome organization	6	1	0.18	100000
106	GO:1901137	carbohydrate derivative biosynthetic pro...	156	3	4.78	100000
107	GO:0009100	glycoprotein metabolic process	80	2	2.45	100000
108	GO:0009101	glycoprotein biosynthetic process	78	2	2.39	100000
109	GO:2001141	regulation of RNA biosynthetic process	555	17	17.02	100000
110	GO:0032259	methylation	45	1	1.38	100000
111	GO:0043603	cellular amide metabolic process	333	1	10.21	100000
112	GO:0043604	amide biosynthetic process	288	1	8.83	100000
113	GO:0050801	ion homeostasis	19	1	0.58	100000
114	GO:0050804	modulation of chemical synaptic transmis...	5	1	0.15	100000
115	GO:0036260	RNA capping	14	1	0.43	100000
116	GO:0051049	regulation of transport	6	1	0.18	100000
117	GO:0045184	establishment of protein localization	172	2	5.27	100000
118	GO:0046496	nicotinamide nucleotide metabolic proces...	13	2	0.4	100000
119	GO:0070507	regulation of microtubule cytoskeleton o...	7	1	0.21	100000
120	GO:0070509	calcium ion import	2	1	0.06	100000
121	GO:0036265	RNA (guanine-N7)-methylation	3	1	0.09	100000
122	GO:0048522	positive regulation of cellular process	36	1	1.1	100000
123	GO:0043462	regulation of ATPase activity	4	1	0.12	100000
124	GO:0048523	negative regulation of cellular process	51	3	1.56	100000
125	GO:0097553	calcium ion transmembrane import into cy...	1	1	0.03	100000
126	GO:1903506	regulation of nucleic acid-templated tra...	555	17	17.02	100000
127	GO:0046578	regulation of Ras protein signal transdu...	46	1	1.41	100000
128	GO:0043067	regulation of programmed cell death	43	1	1.32	100000
129	GO:0010941	regulation of cell death	43	1	1.32	100000
130	GO:0010467	gene expression	1109	18	34	100000
131	GO:0010468	regulation of gene expression	587	17	18	100000
132	GO:0010948	negative regulation of cell cycle proces...	8	1	0.25	100000
133	GO:0019222	regulation of metabolic process	621	17	19.04	100000
134	GO:0051298	centrosome duplication	5	1	0.15	100000
135	GO:0006725	cellular aromatic compound metabolic pro...	1248	23	38.26	100000
136	GO:0048518	positive regulation of biological proces...	37	1	1.13	100000
137	GO:0048519	negative regulation of biological proces...	70	3	2.15	100000
138	GO:0043933	protein-containing complex subunit organ...	109	6	3.34	100000
139	GO:0034613	cellular protein localization	146	2	4.48	100000
140	GO:0000226	microtubule cytoskeleton organization	15	1	0.46	100000
141	GO:0046605	regulation of centrosome cycle	5	1	0.15	100000
142	GO:0044085	cellular component biogenesis	156	7	4.78	100000
143	GO:1901360	organic cyclic compound metabolic proces...	1263	23	38.72	100000
144	GO:0046606	negative regulation of centrosome cycle	5	1	0.15	100000
145	GO:0007009	plasma membrane organization	8	1	0.25	100000
146	GO:0044087	regulation of cellular component biogene...	14	1	0.43	100000
147	GO:1901362	organic cyclic compound biosynthetic pro...	801	21	24.56	100000
148	GO:1901016	regulation of potassium ion transmembran...	5	1	0.15	100000
149	GO:0006807	nitrogen compound metabolic process	3383	65	103.72	100000
150	GO:1901018	positive regulation of potassium ion tra...	5	1	0.15	100000
151	GO:0007265	Ras protein signal transduction	46	1	1.41	100000
152	GO:0070838	divalent metal ion transport	39	6	1.2	100000
153	GO:0007266	Rho protein signal transduction	36	1	1.1	100000
154	GO:0006006	glucose metabolic process	10	2	0.31	100000
155	GO:0019219	regulation of nucleobase-containing comp...	556	17	17.05	100000
156	GO:0007267	cell-cell signaling	32	2	0.98	100000
157	GO:0043086	negative regulation of catalytic activit...	10	1	0.31	100000
158	GO:0072503	cellular divalent inorganic cation homeo...	5	1	0.15	100000
159	GO:0034641	cellular nitrogen compound metabolic pro...	1503	24	46.08	100000
160	GO:0051726	regulation of cell cycle	22	1	0.67	100000
161	GO:0042886	amide transport	179	5	5.49	100000
162	GO:0034645	cellular macromolecule biosynthetic proc...	1051	19	32.22	100000
163	GO:0072507	divalent inorganic cation homeostasis	5	1	0.15	100000
164	GO:0010876	lipid localization	45	2	1.38	100000
165	GO:0051716	cellular response to stimulus	1168	72	35.81	100000
166	GO:0098916	anterograde trans-synaptic signaling	9	2	0.28	100000
167	GO:1901381	positive regulation of potassium ion tra...	5	1	0.15	100000
168	GO:0019637	organophosphate metabolic process	251	5	7.7	100000
169	GO:0010824	regulation of centrosome duplication	5	1	0.15	100000
170	GO:0046937	phytochelatin metabolic process	2	1	0.06	100000
171	GO:0071840	cellular component organization or bioge...	287	9	8.8	100000
172	GO:0010826	negative regulation of centrosome duplic...	5	1	0.15	100000
173	GO:1901293	nucleoside phosphate biosynthetic proces...	93	4	2.85	100000
174	GO:0099587	inorganic ion import across plasma membr...	1	1	0.03	100000
175	GO:0070727	cellular macromolecule localization	146	2	4.48	100000
176	GO:0046483	heterocycle metabolic process	1239	23	37.99	100000
177	GO:0009311	oligosaccharide metabolic process	10	1	0.31	100000
178	GO:0036211	protein modification process	1125	27	34.49	100000
179	GO:0048878	chemical homeostasis	28	1	0.86	100000
180	GO:0051252	regulation of RNA metabolic process	556	17	17.05	100000
181	GO:0051346	negative regulation of hydrolase activit...	10	1	0.31	100000
182	GO:0046390	ribose phosphate biosynthetic process	53	1	1.62	100000
183	GO:0009260	ribonucleotide biosynthetic process	53	1	1.62	100000
184	GO:0006996	organelle organization	155	2	4.75	100000
185	GO:0044419	interspecies interaction between organis...	66	2	2.02	100000
186	GO:0007271	synaptic transmission, cholinergic	5	1	0.15	100000
187	GO:0043412	macromolecule modification	1162	28	35.63	100000
188	GO:0043413	macromolecule glycosylation	78	2	2.39	100000
189	GO:0043414	macromolecule methylation	35	1	1.07	100000
190	GO:0022402	cell cycle process	23	1	0.71	100000
191	GO:0051259	protein complex oligomerization	46	6	1.41	100000
192	GO:0005996	monosaccharide metabolic process	41	3	1.26	100000
193	GO:0080090	regulation of primary metabolic process	591	17	18.12	100000
194	GO:1901379	regulation of potassium ion transmembran...	5	1	0.15	100000
195	GO:0018130	heterocycle biosynthetic process	789	21	24.19	100000
196	GO:0099177	regulation of trans-synaptic signaling	5	1	0.15	100000
197	GO:0051336	regulation of hydrolase activity	20	1	0.61	100000
198	GO:0098534	centriole assembly	2	1	0.06	100000
199	GO:0016051	carbohydrate biosynthetic process	27	2	0.83	100000
200	GO:0043043	peptide biosynthetic process	270	1	8.28	100000
201	GO:0009259	ribonucleotide metabolic process	80	1	2.45	100000
202	GO:0034204	lipid translocation	5	1	0.15	100000
203	GO:0015858	nucleoside transport	6	1	0.18	100000
204	GO:0015931	nucleobase-containing compound transport	32	2	0.98	100000
205	GO:0008219	cell death	44	1	1.35	100000
206	GO:0046907	intracellular transport	160	2	4.91	100000
207	GO:0043436	oxoacid metabolic process	251	4	7.7	100000
208	GO:1901264	carbohydrate derivative transport	21	2	0.64	100000
209	GO:0010035	response to inorganic substance	4	1	0.12	100000
210	GO:0012501	programmed cell death	44	1	1.35	100000
211	GO:0008150	biological_process	7632	234	234	100000
212	GO:0008152	metabolic process	4888	92	149.87	100000
213	GO:1902656	calcium ion import into cytosol	1	1	0.03	100000
214	GO:0006163	purine nucleotide metabolic process	83	1	2.54	100000
215	GO:0046364	monosaccharide biosynthetic process	7	2	0.21	100000
216	GO:0006164	purine nucleotide biosynthetic process	55	1	1.69	100000
217	GO:0016070	RNA metabolic process	881	18	27.01	100000
218	GO:0050896	response to stimulus	1231	73	37.74	100000
219	GO:1901657	glycosyl compound metabolic process	27	1	0.83	100000
220	GO:0046040	IMP metabolic process	4	1	0.12	100000
221	GO:0052646	alditol phosphate metabolic process	7	1	0.21	100000
222	GO:0019538	protein metabolic process	1995	40	61.17	100000
223	GO:0099536	synaptic signaling	9	2	0.28	100000
224	GO:0051641	cellular localization	184	3	5.64	100000
225	GO:0099537	trans-synaptic signaling	9	2	0.28	100000
226	GO:0044260	cellular macromolecule metabolic process	2265	45	69.45	100000
227	GO:0051649	establishment of localization in cell	163	3	5	100000
228	GO:0044262	cellular carbohydrate metabolic process	32	1	0.98	100000
229	GO:0005984	disaccharide metabolic process	8	1	0.25	100000
230	GO:0007098	centrosome cycle	6	1	0.18	100000
231	GO:0006188	IMP biosynthetic process	4	1	0.12	100000
232	GO:2001257	regulation of cation channel activity	5	1	0.15	100000
233	GO:0007099	centriole replication	2	1	0.06	100000
234	GO:0009161	ribonucleoside monophosphate metabolic p...	9	2	0.28	100000
