# Supplementary material for: Ionizing radiation responses appear incidental to desiccation responses in the bdelloid rotifer Adineta vaga
Source: BMC Biol. 2024 Jan 25;22:11. doi: 10.1186/s12915-023-01807-8 (PMC10809525; doi:10.1186/s12915-023-01807-8)
Supplement: Supplementary file 2 — Additional file 2: Supplementary Table S1. Genes within Adineta vaga genome. The columns give the gene ids from the gene assembly in Simion et al. (2020), the correspondence gene ids in the genome published by Simion et al. (2021), if the gene is annotated as HGT, the BLAST hits, the KEGG ids, GO ids, pfam domains, the results for all analyses with DESeq2 and EdgeR, and the TPM values for all the different analyzed conditions. The columns with the results from DESeq2 and EdgeR are explained in the second table sheet. Supplementary Table S2. GO analysis of Under-Expressed genes in the core radiation response. Supplementary Table S3. Genes found over-expressed in the core common response to radiation and desiccation. The columns give the gene ids, if the gene is annotated as HGT, its hypothesized function, its function acronym, pfam domains, best BLAST hits, the results for all analyses with DESeq2 and EdgeR, and the TPM values for all the different analyzed conditions. The columns with the results from DESeq2 and EdgeR are explained in the second table sheet of Supplementary Table S1. Supplementary Table S4. Genes found over-expressed in the core rehydration response. The columns give the gene ids, if the gene is annotated as HGT, its hypothesized function, its function acronym, pfam domains, best BLAST hits, the results for all analyses with DESeq2 and EdgeR, and the TPM values for all the different analyzed conditions. The columns with the results from DESeq2 and EdgeR are explained in the second table sheet of Supplementary Table S1. Supplementary Table S5. Genes found over-expressed in the core irradiation response. The columns give the gene ids, if the gene is annotated as HGT, its hypothesized function, its function acronym, pfam domains, best BLAST hits, the results for all analyses with DESeq2 and EdgeR, and the TPM values for all the different analyzed conditions. The columns with the results from DESeq2 and EdgeR are explained in the second table sheet of S [file 12915_2023_1807_MOESM2_ESM.zip › Table_S3.xlsx]

## Sheet: Table_AV19_genes_commun_218_40
gene ID AV19	HGT	function	spec	Pfam						best blast hit					blest hit	blast hit	Kegg	GO	GO	GO	GO	GO	GO	GO	GO	GO	Pfam	Pfam	Pfam	Pfam	Pfam	Pfam	Pfam	Pfam	Pfam	Mean	DesX2h30lfc	DesX2h30pval	DesX2h30FDR	logFC	PValue	FDR	DesX0hlfc	DesX0hpval	DesX0hFDR	logFC	PValue	FDR	DesX8hlfc
FUN_018596-T1		regul. Transcription		PF07716	Basic region leucine zipper			1.1e-07	XP_012303880	1 CCAAT/enhancer-binding protein gamma isoform X1 [Aotus nancymaae]					1.8e-07|XP_007996670.1 PREDICTED: LOW QUALITY PROTEIN: CCAAT/enhancer-binding protein gamma [Chlorocebus sabaeus]	1.8e-07|XP_010346174.1 PREDICTED: CCAAT/enhancer-binding protein gamma [Saimiri boliviensis boliviensis]	K10049	GO:0003700	GO:0006355								PF07716,Basic region leucine zipper									4951.71	1.63664	5.13e-15	1.73e-13	1.45728	3.38e-16	1.36e-14	-0.341292	0.024095	0.0658736	-0.482074	0.0005124	0.00269289	0.589056
FUN_025694-T1		DNA repair	PARP	PF00644	Poly(ADP-ribose) polymerase catalytic domain			9.3e-156	XP_019856101	1 PREDICTED: poly [ADP-ribose] polymerase 3-like [Amphimedon queenslandica]					2.7e-155|RNA09409.1 poly [ADP-ribose] polymerase 3 [Brachionus plicatilis]	8.7e-154|XP_005100577.1 PREDICTED: poly [ADP-ribose] polymerase 3 [Aplysia californica]	K10798	GO:0006471	GO:0003950								PF00644,Poly(ADP-ribose) polymerase catalytic domain	PF02877,Poly(ADP-ribose) polymerase, regulatory domain	PF05406,WGR domain							8291.17	5.28878	1.39e-242	4.38e-239	5.13074	0	0	-0.0187059	0.871336	0.930936	-0.153148	0.141885	0.272899	3.37378
FUN_026804-T1		DNA repair	PARP	PF00644	Poly(ADP-ribose) polymerase catalytic domain			1.4e-92	XP_025095976	1 LOW QUALITY PROTEIN: uncharacterized protein LOC112564987 [Pomacea canaliculata]					7.1e-92|XP_019636227.1 PREDICTED: uncharacterized protein LOC109478851 [Branchiostoma belcheri]	1.3e-90|XP_009046133.1 hypothetical protein LOTGIDRAFT_171695 [Lottia gigantea]<>ESP03210.1 hypothetical protein LOTGIDRAFT_171695 [Lottia gigantea]	K13295	GO:0003950									PF00644,Poly(ADP-ribose) polymerase catalytic domain	PF10283,PBZ domain								7940.79	6.74368	0	0	6.60032	0	0	0.0460764	0.694589	0.814406	-0.0715817	0.509992	0.675515	5.23948
FUN_005961-T1		unknown																																		1445.55	3.31049	1.11e-45	1.69e-43	3.20564	2.84e-60	5.93e-58	-0.209548	0.221012	0.369203	-0.351619	0.028744	0.0793146	1.21511
FUN_003353-T1	HGT	DNA repair	Lig E	PF01068	ATP dependent DNA ligase domain			4.2e-118	PRP86779	1 hypothetical protein PROFUN_02928 [Planoprotostelium fungivorum]					8.8e-76|KFH62561.1 hypothetical protein MVEG_11954 [Mortierella verticillata NRRL 6337]	1.9e-70|WP_120204298.1 DNA ligase [Corallococcus sp. H22C18031201]<>RJS23912.1 DNA ligase [Corallococcus sp. H22C18031201]	K10747	GO:0006310	GO:0006281	GO:0051103	GO:0003910	GO:0005524	GO:0003909				PF01068,ATP dependent DNA ligase domain	PF10283,PBZ domain	PF14743,DNA ligase OB-like domain							5530.72	7.32727	0	0	7.23935	0	0	-0.949396	5.03e-11	1.23e-09	-1.09105	6.51e-14	2.49e-12	3.81243
FUN_006747-T1		unknown						8.6e-11	KRX09339	1 hypothetical protein PPERSA_09223 [Pseudocohnilembus persalinus]																										2470.41	4.41432	9.15e-33	8.69e-31	4.73581	7.06e-39	8.59e-37	-0.876677	0.00210421	0.00869486	-1.09114	0.000322506	0.00179954	0.374144
FUN_016964-T1		regul. Transcription		PF00170	bZIP transcription factor													GO:0003700	GO:0006355								PF00170,bZIP transcription factor									3354.23	2.31923	6.09e-26	4.33e-24	2.16874	2.83e-29	2.5e-27	0.0838913	0.599685	0.742081	-0.0186948	0.902626	0.973008	0.457212
FUN_006748-T1		ubiquitination		PF02845	CUE domain													GO:0005515									PF02845,CUE domain									1679.77	4.48108	5.82e-31	5.16e-29	4.86235	5.76e-41	7.51e-39	-0.908489	0.00260097	0.0104421	-1.1316	0.00020356	0.00120746	0.630674
FUN_022081-T1		glucose		PF11034	Glucose-repressible protein Grg1											3.7e-09|XP_016628382.1 hypothetical protein Z520_09969 [Fonsecaea multimorphosa CBS 102226]<>KIX94259.1 hypothetical protein Z520_09969 [Fonsecaea multimorphosa CBS 102226]											PF11034,Glucose-repressible protein Grg1									847.898	1.58689	6.19e-07	7e-06	1.45318	2.41e-06	2.09e-05	-0.0722409	0.762082	0.862268	-0.223673	0.347814	0.518289	1.6209
FUN_005443-T1		lipid metab		PF01381	Helix-turn-helix			2.6e-32	XP_013417324	1 endothelial differentiation-related factor 1 [Lingula anatina]					3.9e-28|XP_018614551.1 PREDICTED: endothelial differentiation-related factor 1 homolog [Scleropages formosus]	1.5e-27|XP_006007059.1 PREDICTED: endothelial differentiation-related factor 1 isoform X1 [Latimeria chalumnae]	K03627	GO:0003677									PF01381,Helix-turn-helix									1731.28	0.802373	7.87e-09	1.28e-07	0.572566	1.15e-06	1.1e-05	0.22238	0.0253444	0.0686599	0.0905358	0.294343	0.459784	0.232026
FUN_010812-T1		ubiquitination	ubiquitin-dep protein	PF01466	Skp1 family	dimerisation domain		3.4e-66	ADF32024	1 S-phase kinase-associated protein 1 [Eriocheir sinensis]					9.8e-66|ROT71534.1 S-phase kinase-associated protein 1 [Penaeus vannamei]	1.3e-65|XP_019553424.1 PREDICTED: S-phase kinase-associated protein 1 [Aedes albopictus]<>XP_019531926.1 PREDICTED: S-phase kinase-associated protein 1 [Aedes albopictus]<>KXJ70221.1 hypothetical protein RP20_CCG024464 [Aedes albopictus]	K03094	GO:0006511									PF01466,Skp1 family, dimerisation domain	PF03931,Skp1 family, tetramerisation domain								1098.76	1.38194	1.04e-25	7.17e-24	1.16401	1.52e-21	8.76e-20	0.160353	0.0912022	0.188228	0.0508941	0.584917	0.739751	0.412605
FUN_003342-T1		ubiquitination		PF00179	Ubiquitin-conjugating enzyme			1.8e-22	XP_014220850	1 ubiquitin-conjugating enzyme E2 T-like [Trichogramma pretiosum]					6.8e-22|XP_003427328.1 PREDICTED: ubiquitin-conjugating enzyme E2 T-like [Nasonia vitripennis]	8.9e-22|OXU31372.1 hypothetical protein TSAR_014945 [Trichomalopsis sarcophagae]											PF00179,Ubiquitin-conjugating enzyme									1406.99	0.894444	7.63e-08	1.03e-06	0.673791	1.59e-05	0.00010882	0.222913	0.0622073	0.139719	0.107831	0.348819	0.51913	0.552104
FUN_007307-T1		unknown																																		924.564	1.3518	3.32e-10	6.62e-09	1.16723	1.52e-08	2.21e-07	0.148299	0.342455	0.507097	0.0367651	0.814097	0.91315	0.589413
FUN_009982-T1	HGT	unknown						4.2e-31	XP_003287969	1 hypothetical protein DICPUDRAFT_33321 [Dictyostelium purpureum]<>EGC35490	1 hypothetical protein DICPUDRAFT_33321 [Dictyostelium purpureum]				1.2e-30|XP_629942.1 hypothetical protein DDB_G0291810 [Dictyostelium discoideum AX4]<>EAL61526.1 hypothetical protein DDB_G0291810 [Dictyostelium discoideum AX4]																					1343.15	9.38956	0	0	9.52902	0	0	-0.297131	0.272344	0.429754	-0.57169	0.0609195	0.143988	6.41698
FUN_010226-T1	HGT	unknown						7.1e-31	XP_003287969	1 hypothetical protein DICPUDRAFT_33321 [Dictyostelium purpureum]<>EGC35490	1 hypothetical protein DICPUDRAFT_33321 [Dictyostelium purpureum]				1.0e-29|XP_629942.1 hypothetical protein DDB_G0291810 [Dictyostelium discoideum AX4]<>EAL61526.1 hypothetical protein DDB_G0291810 [Dictyostelium discoideum AX4]																					1172.49	9.76204	2.58e-298	1.22e-294	10.0704	0	0	0.109809	0.711194	0.825943	-0.0587666	0.862126	0.945747	6.50907
FUN_007971-T1		transport	vesicles	PF03357	Snf7			2.2e-31	XP_017291059	2 charged multivesicular body protein 1b [Kryptolebias marmoratus]					4.9e-31|XP_015816518.1 PREDICTED: charged multivesicular body protein 1b [Nothobranchius furzeri]	6.3e-31|XP_013862213.1 PREDICTED: charged multivesicular body protein 1b [Austrofundulus limnaeus]	K12197	GO:0007034									PF03357,Snf7									932.849	1.71203	1.4e-38	1.67e-36	1.49936	6.62e-36	7.56e-34	0.385913	5.06e-05	0.000344371	0.282964	0.00229932	0.00974992	1.05318
FUN_028525-T1	HGT	unknown						5.8e-33	XP_003287969	1 hypothetical protein DICPUDRAFT_33321 [Dictyostelium purpureum]<>EGC35490	1 hypothetical protein DICPUDRAFT_33321 [Dictyostelium purpureum]				9.2e-31|XP_629942.1 hypothetical protein DDB_G0291810 [Dictyostelium discoideum AX4]<>EAL61526.1 hypothetical protein DDB_G0291810 [Dictyostelium discoideum AX4]																					1308.91	9.40126	3.95e-292	1.6e-288	9.64789	0	0	0.346603	0.199143	0.341984	0.257144	0.390626	0.562279	6.50823
FUN_021550-T1		unknown		PF01873	Domain found in IF2B/IF5										1.3e-78|XP_023235326.1 eukaryotic translation initiation factor 5-like [Centruroides sculpturatus]	1.7e-78|XP_009064835.1 hypothetical protein LOTGIDRAFT_132224 [Lottia gigantea]<>ESO84468.1 hypothetical protein LOTGIDRAFT_132224 [Lottia gigantea]	K03262	GO:0006413	GO:0005515	GO:0003743							PF01873,Domain found in IF2B/IF5	PF02020,eIF4-gamma/eIF5/eIF2-epsilon								2239.17	1.59737	1.88e-23	1.1e-21	1.39594	3.53e-26	2.68e-24	0.450489	8.75e-05	0.000557461	0.330077	0.00104806	0.00499841	0.354472
FUN_015903-T1		DNA repair	pol b	PF10391	Fingers domain of DNA polymerase lambda			5.0e-93	XP_024059514	1 DNA polymerase beta isoform X1 [Terrapene mexicana triunguis]					1.1e-92|XP_007064244.1 PREDICTED: DNA polymerase beta [Chelonia mydas]	3.6e-91|XP_004592776.1 PREDICTED: DNA polymerase beta [Ochotona princeps]	K02330	GO:0016779	GO:0006281	GO:0005634	GO:0034061	GO:0003887	GO:0003677				PF10391,Fingers domain of DNA polymerase lambda	PF14716,Helix-hairpin-helix domain	PF14791,DNA polymerase beta thumb	PF14792,DNA polymerase beta palm						1172.37	4.63328	2.2e-183	4.46e-180	4.47758	1.7e-234	3.33e-231	0.105818	0.386799	0.553161	-0.00878368	0.940913	0.996088	1.99454
FUN_018316-T1		oxido-red	Antiox	PF00171	Aldehyde dehydrogenase family			8.2e-86	RNA11468	1 alpha-aminoadipic semialdehyde dehydrogenase [Brachionus plicatilis]					1.5e-82|BAG59812.1 unnamed protein product [Homo sapiens]	2.5e-82|XP_005980344.1 PREDICTED: alpha-aminoadipic semialdehyde dehydrogenase isoform X2 [Pantholops hodgsonii]		GO:0016620	GO:0055114	GO:0016491							PF00171,Aldehyde dehydrogenase family									2023.66	8.40415	0	0	8.38998	0	0	-0.321245	0.0994601	0.201321	-0.491944	0.0137964	0.0436108	5.72205
FUN_013790-T1		unknown																																		972.715	9.1366	9.26e-224	2.39e-220	9.44607	1.03e-284	3.05e-281	0.130087	0.646728	0.77967	-0.0129837	0.968748	1	5.85293
FUN_010871-T1		protein	dephospho	PF00782	Dual specificity phosphatase	catalytic domain		8.5e-24	ELU12548	1 hypothetical protein CAPTEDRAFT_3954 [Capitella teleta]					1.1e-23|PIK59988.1 putative dual specificity protein phosphatase 10 [Apostichopus japonicus]	9.4e-23|XP_023223802.1 dual specificity protein phosphatase 10-like [Centruroides sculpturatus]		GO:0016311	GO:0006470	GO:0004725	GO:0016791	GO:0008138					PF00782,Dual specificity phosphatase, catalytic domain									1569.4	2.48719	1.13e-36	1.29e-34	2.31476	1.11e-36	1.29e-34	0.106283	0.456142	0.619662	-0.00519983	0.971559	1	1.70917
FUN_010526-T1		unknown		PF04229	GrpB protein			7.2e-47	XP_004209355	1 PREDICTED: uncharacterized protein LOC101235494 [Hydra vulgaris]					6.4e-27|WP_002698335.1 AAA family ATPase [Microscilla marina]<>EAY28183.1 hypothetical protein M23134_03444 [Microscilla marina ATCC 23134]	1.8e-26|WP_091549029.1 AAA family ATPase [Thermoflexibacter ruber]<>SFF50871.1 ATPase family associated with various cellular activities (AAA) [Thermoflexibacter ruber]											PF04229,GrpB protein									1526.75	6.29933	1.35e-176	2.55e-173	6.26662	2.5e-216	4.09e-213	-0.117397	0.501579	0.660155	-0.241997	0.161499	0.300646	3.06922
FUN_002916-T1		unknown																																		1183.49	3.87409	3.85e-71	1.2e-68	3.74244	5.16e-94	2e-91	-0.0697369	0.665517	0.793048	-0.213928	0.160412	0.299173	2.95577
FUN_014295-T1	HGT	2OG-Fe(II) oxygenase superfamily	protein modification, DNA and mRNA repair	PF03171	2OG-Fe(II) oxygenase superfamily													GO:0055114	GO:0016491								PF03171,2OG-Fe(II) oxygenase superfamily									828.411	4.50741	4.17e-68	1.22e-65	4.48424	7.43e-84	2.46e-81	0.230282	0.234886	0.386282	0.121221	0.527578	0.690637	1.86094
FUN_015956-T1		DNA repair	pol b	PF10391	Fingers domain of DNA polymerase lambda			6.6e-93	XP_024059514	1 DNA polymerase beta isoform X1 [Terrapene mexicana triunguis]					1.5e-92|XP_007064244.1 PREDICTED: DNA polymerase beta [Chelonia mydas]	4.7e-91|XP_004592776.1 PREDICTED: DNA polymerase beta [Ochotona princeps]	K02330	GO:0016779	GO:0006281	GO:0005634	GO:0034061	GO:0003887	GO:0003677				PF10391,Fingers domain of DNA polymerase lambda	PF14716,Helix-hairpin-helix domain	PF14791,DNA polymerase beta thumb	PF14792,DNA polymerase beta palm						854.446	4.52807	7.98e-243	2.83e-239	4.34827	1.11e-297	0	0.161191	0.132513	0.25128	0.0453686	0.660801	0.800712	2.01184
FUN_013870-T1		MVP		PF01505	Major Vault Protein repeat domain			8.8e-168	XP_023932738	1 major vault protein [Lingula anatina]<>XP_023932739	1 major vault protein [Lingula anatina]<>XP_023932740	1 major vault protein [Lingula anatina]			2.6e-167|XP_009051879.1 hypothetical protein LOTGIDRAFT_214098 [Lottia gigantea]<>ESO97274.1 hypothetical protein LOTGIDRAFT_214098 [Lottia gigantea]	1.8e-165|XP_022342755.1 major vault protein-like [Crassostrea virginica]<>XP_022342756.1 major vault protein-like [Crassostrea virginica]											PF01505,Major Vault Protein repeat domain	PF17794,Major Vault Protein repeat domain	PF17795,Major Vault Protein Repeat domain	PF17796,Major Vault Protein repeat domain						1501.17	3.93556	1.12e-77	4.13e-75	3.82422	1.37e-97	6.09e-95	-0.349987	0.025088	0.0680737	-0.467644	0.00226468	0.00963497	0.946003
FUN_023183-T1		unknown																																		451.388	4.51311	1.19e-96	6.78e-94	4.42364	5.14e-132	3.69e-129	-0.53925	0.00161967	0.00696764	-0.693127	2.4e-05	0.000181977	1.58556
FUN_018577-T1		RNA		PF00929	Exonuclease			1.6e-34	XP_008164936	1 ERI1 exoribonuclease 3 isoform X1 [Chrysemys picta bellii]<>XP_008164937	1 ERI1 exoribonuclease 3 isoform X2 [Chrysemys picta bellii]<>XP_008164940	1 ERI1 exoribonuclease 3 isoform X3 [Chrysemys picta bellii]			2.0e-34|XP_026507745.1 ERI1 exoribonuclease 3 [Terrapene mexicana triunguis]<>XP_026507746.1 ERI1 exoribonuclease 3 [Terrapene mexicana triunguis]	2.0e-34|XP_026562791.1 ERI1 exoribonuclease 3 [Pseudonaja textilis]	K18418	GO:0003676									PF00929,Exonuclease									380.043	4.31298	4.47e-78	1.67e-75	4.21741	3.37e-103	1.58e-100	-0.26776	0.151194	0.278865	-0.419019	0.0198443	0.0588601	2.08753
FUN_021882-T1		lysosomal hydrolases?		PF04652	Vta1 like			9.2e-25	XP_009015314	1 hypothetical protein HELRODRAFT_184906 [Helobdella robusta]<>ESO05946	1 hypothetical protein HELRODRAFT_184906 [Helobdella robusta]					7.8e-24|XP_018917022.1 PREDICTED: mitochondrial fission 1 protein isoform X2 [Bemisia tabaci]	K17969	GO:0005515									PF04652,Vta1 like	PF14852,Fis1 N-terminal tetratricopeptide repeat	PF14853,Fis1 C-terminal tetratricopeptide repeat	PF18097,Vta1 C-terminal domain						1103.26	1.81998	1.02e-23	6.09e-22	1.63043	2.16e-24	1.49e-22	-0.139756	0.287225	0.447195	-0.264472	0.0349527	0.0930796	0.0893596
FUN_006663-T1		DNA repair	Artemis	PF07522	DNA repair metallo-beta-lactamase			2.1e-57	PIK40110	1 hypothetical protein BSL78_23048 [Apostichopus japonicus]					3.9e-48|RNA33268.1 artemis [Brachionus plicatilis]	1.9e-47|XP_014676788.1 PREDICTED: protein artemis-like, partial [Priapulus caudatus]	K10887										PF07522,DNA repair metallo-beta-lactamase	PF12706,Beta-lactamase superfamily domain								814.262	5.87804	0	0	5.72025	0	0	0.358703	0.00382613	0.0144324	0.256109	0.0437903	0.11085	3.89415
FUN_013129-T1		ubiquitination	protein modification	PF13920	Zinc finger	C3HC4 type (RING finger)		2.1e-16	EKC27237	1 Neuralized-like protein 1A [Crassostrea gigas]					2.1e-16|XP_025093726.1 LOW QUALITY PROTEIN: uncharacterized protein LOC112563692 [Pomacea canaliculata]	4.0e-15|NP_001171844.1 uncharacterized protein LOC100366774 [Saccoglossus kowalevskii]											PF13920,Zinc finger, C3HC4 type (RING finger)									731.861	2.4912	3.29e-27	2.48e-25	2.36209	4.94e-32	4.98e-30	-0.00609416	0.971229	0.985714	-0.132655	0.409951	0.582157	0.452874
FUN_021001-T1		regul. Transcription		PF00170	bZIP transcription factor			3.6e-08	XP_014671327	1 PREDICTED: cyclic AMP-responsive element-binding protein 3-like protein 2 [Priapulus caudatus]					3.1e-07|ADM47611.1 Creb3L3 [Paracentrotus lividus]	4.4e-06|XP_022111789.1 cyclic AMP-responsive element-binding protein 3-like protein 2 isoform X1 [Acanthaster planci]	K09048	GO:0003700	GO:0006355								PF00170,bZIP transcription factor									1260.2	1.90957	5.98e-21	3.03e-19	1.73423	5.12e-22	3.02e-20	0.244429	0.0972715	0.197942	0.136747	0.328388	0.497704	0.790056
FUN_022394-T1		DNA repair	KU80	PF02735	Ku70/Ku80 beta-barrel domain			7.0e-85	XP_012942778	1 PREDICTED: X-ray repair cross-complementing protein 5-like [Aplysia californica]					3.9e-83|XP_022297407.1 LOW QUALITY PROTEIN: X-ray repair cross-complementing protein 5-like [Crassostrea virginica]	1.1e-82|XP_011424766.1 PREDICTED: X-ray repair cross-complementing protein 5 [Crassostrea gigas]<>EKC32697.1 ATP-dependent DNA helicase 2 subunit 2 [Crassostrea gigas]	K10885	GO:0003678	GO:0006303	GO:0016817	GO:0003677						PF02735,Ku70/Ku80 beta-barrel domain	PF03730,Ku70/Ku80 C-terminal arm	PF08785,Ku C terminal domain like							939.577	3.6808	2.14e-85	1.01e-82	3.53159	8.17e-116	4.63e-113	0.0567787	0.682243	0.805974	-0.0725112	0.57267	0.729463	1.7407
FUN_027526-T1		ADP ribosylation	factor	PF00025	ADP-ribosylation factor family			7.8e-58	XP_011664729	1 PREDICTED: ADP-ribosylation factor-like [Strongylocentrotus purpuratus]					1.7e-57|XP_007147411.1 hypothetical protein PHAVU_006G122200g [Phaseolus vulgaris]<>ESW19405.1 hypothetical protein PHAVU_006G122200g [Phaseolus vulgaris]	2.3e-57|XP_017435230.1 PREDICTED: ADP-ribosylation factor 1-like [Vigna angularis]<>BAT87740.1 hypothetical protein VIGAN_05113600 [Vigna angularis var. angularis]		GO:0005525									PF00025,ADP-ribosylation factor family									419.117	2.42917	4.36e-15	1.48e-13	2.38233	8.64e-17	3.7e-15	-0.17525	0.451734	0.615416	-0.316276	0.171546	0.314814	1.05782
FUN_013890-T1		DNA damage		PF02146	Sir2 family			2.9e-55	XP_022139783	1 NAD-dependent protein deacetylase SRT1 [Momordica charantia]					6.4e-55|XP_004148924.1 PREDICTED: NAD-dependent protein deacetylase SRT1 isoform X1 [Cucumis sativus]	6.4e-55|XP_023536490.1 NAD-dependent protein deacetylase SRT1 isoform X1 [Cucurbita pepo subsp. pepo]		GO:0070403									PF02146,Sir2 family									414.452	5.00394	1.64e-56	3.36e-54	5.12675	8.26e-68	2.1e-65	0.460741	0.0594924	0.13493	0.353146	0.151244	0.285789	1.91003
FUN_010754-T1		oxido-red		PF00837	Iodothyronine deiodinase			2.3e-16	XP_004347761	1 iodothyronine deiodinase [Acanthamoeba castellanii str	Neff]<>ELR21929	1 iodothyronine deiodinase [Acanthamoeba castellanii str	Neff]		1.5e-15|PYV13205.1 hypothetical protein DMG07_15170 [Acidobacteria bacterium]	3.7e-14|RIB22117.1 iodothyronine deiodinase-domain-containing protein [Gigaspora rosea]		GO:0004800	GO:0055114								PF00837,Iodothyronine deiodinase									283.715	1.87313	2.17e-30	1.87e-28	1.66694	1.44e-33	1.54e-31	0.0868206	0.476623	0.638726	-0.0455395	0.681716	0.816047	1.21124
FUN_022031-T1		multiple	RNA, DNA repair, chromatin	PF07984	Nucleotidyltransferase			9.0e-29	KTF92648	1 hypothetical protein cypCar_00034620 [Cyprinus carpio]					3.0e-24|XP_003724224.1 PREDICTED: protein FAM46C-like [Strongylocentrotus purpuratus]	3.1e-21|XP_003111883.1 CRE-PQN-44 protein [Caenorhabditis remanei]<>EFP12317.1 CRE-PQN-44 protein [Caenorhabditis remanei]<>POM31201.1 hypothetical protein FL81_16583 [Caenorhabditis remanei]		GO:1990817									PF07984,Nucleotidyltransferase									1516.44	1.53744	1.68e-20	8.25e-19	1.32447	1.87e-16	7.75e-15	0.30007	0.0118381	0.0368424	0.190743	0.120252	0.240496	0.574765
FUN_006998-T1		protein	protease inhibtor	PF00014	Kunitz/Bovine pancreatic trypsin inhibitor domain			1.3e-13	P0DN08	1 RecName: Full=KappaPI-actitoxin-Avd3e; Short=KappaPI-AITX-Avd3e; AltName: Full=Proteinase inhibitor 5 III; Short=SA5 III; Flags: Precursor					1.7e-13|P10280.2 RecName: Full=KappaPI-actitoxin-Avd3a; Short=KappaPI-AITX-Avd3a; AltName: Full=Kunitz-type proteinase inhibitor 5 II; AltName: Full=SA5 II	3.9e-13|XP_020634124.1 carboxypeptidase inhibitor SmCI-like [Pogona vitticeps]	K06231	GO:0004867									PF00014,Kunitz/Bovine pancreatic trypsin inhibitor domain									207.05	1.65267	2.86e-20	1.38e-18	1.45773	2.15e-18	1.01e-16	0.899354	8.07e-12	2.26e-10	0.801072	4.95e-10	9.78e-09	0.507261
FUN_010564-T1	HGT	Endonuclease/Exonuclease/phosphatase family		PF03372	Endonuclease/Exonuclease/phosphatase family			3.3e-56	OLP84859	1 hypothetical protein AK812_SmicGene34219 [Symbiodinium microadriaticum]					6.7e-09|XP_013754212.1 endonuclease/exonuclease/phosphatase family protein [Thecamonas trahens ATCC 50062]<>KNC53828.1 endonuclease/exonuclease/phosphatase family protein [Thecamonas trahens ATCC 50062]	3.3e-08|XP_003055726.1 predicted protein [Micromonas pusilla CCMP1545]<>EEH60978.1 predicted protein [Micromonas pusilla CCMP1545]											PF03372,Endonuclease/Exonuclease/phosphatase family									589.607	3.31876	2.01e-34	2.04e-32	3.26191	1.55e-39	1.91e-37	-0.515205	0.0114072	0.0357031	-0.650752	0.00172821	0.00764528	1.26971
FUN_008560-T1		unknown						3.4e-14	KLL05380	1 hypothetical protein MRERV_1c054 [Mycoplasmataceae bacterium RV_VA103A]																										480.354	2.24278	1.28e-09	2.37e-08	2.32035	5.61e-10	1.07e-08	-1.66304	5.83e-09	9.64e-08	-1.88983	3.17e-09	5.38e-08	-0.160683
FUN_024131-T1		ADP ribosylation	factor	PF00025	ADP-ribosylation factor family			1.0e-04	XP_004030587	1 hypothetical protein IMG5_157450 [Ichthyophthirius multifiliis]<>EGR29351	1 hypothetical protein IMG5_157450 [Ichthyophthirius multifiliis]				8.5e-04|XP_019856700.1 PREDICTED: uncharacterized protein LOC100639641 [Amphimedon queenslandica]			GO:0005525									PF00025,ADP-ribosylation factor family									189.238	3.98935	6.08e-29	4.91e-27	4.14674	2.52e-33	2.66e-31	0.229538	0.413854	0.579496	0.0892181	0.759465	0.87384	1.63442
FUN_013562-T1		unknown																																		545.813	1.68013	4.28e-19	1.89e-17	1.47658	2.88e-18	1.34e-16	-0.0179577	0.89607	0.945223	-0.147866	0.263483	0.424924	1.03339
FUN_003621-T1		histone		PF00125	Core histone H2A/H2B/H3/H4			1.2e-73	ACH68793	1 histone H2A variant H2Abd1 copy 1a, partial [Adineta vaga]<>ACH68794	1 histone H2A variant H2Abd1 copy 1b, partial [Adineta vaga]				1.6e-65|ACH68795.1 histone H2A variant H2Abd1 copy 2c, partial [Adineta vaga]	3.6e-65|ACH68796.1 histone H2A variant H2Abd1 copy 2d, partial [Adineta vaga]	K11251	GO:0005634	GO:0003677	GO:0046982	GO:0000786						PF00125,Core histone H2A/H2B/H3/H4	PF16211,C-terminus of histone H2A								465.539	1.91912	7.22e-28	5.59e-26	1.71578	3.13e-29	2.76e-27	-0.110167	0.397171	0.562817	-0.226896	0.064316	0.150062	2.46141
FUN_001477-T1		unknown																																		211.956	6.85168	3.33e-172	5.57e-169	6.89235	3.99e-239	8.38e-236	0.534352	0.0264612	0.071127	0.44277	0.079687	0.176819	3.89344
FUN_004878-T1		transport		PF00005	ABC transporter			4.9e-100	XP_021809152	1 ABC transporter G family member 9-like [Prunus avium]					1.9e-99|XP_007214012.1 ABC transporter G family member 9 [Prunus persica]<>ONI12841.1 hypothetical protein PRUPE_4G186700 [Prunus persica]	4.1e-99|XP_008226675.1 PREDICTED: ABC transporter G family member 9 [Prunus mume]		GO:0016020	GO:0016887	GO:0005524							PF00005,ABC transporter	PF01061,ABC-2 type transporter	PF13385,Concanavalin A-like lectin/glucanases superfamily							1201.03	4.90533	2.57e-29	2.11e-27	5.46268	1.61e-33	1.71e-31	4.92109	1.56e-45	1.08e-42	5.24097	2.62e-38	1.48e-35	0.430103
FUN_001615-T1	HGT	unknown						5.4e-31	OLQ06684	1 hypothetical protein AK812_SmicGene10016 [Symbiodinium microadriaticum]																										591.96	6.80147	7.95e-54	1.49e-51	7.60473	4.79e-62	1.05e-59	0.0821097	0.821736	0.901296	-0.238448	0.525033	0.688593	4.05278
FUN_002095-T1	HGT	unknown						5.5e-13	WP_061513899	1 hypothetical protein [Legionella pneumophila]					4.5e-07|YP_009238889.1 putative ankyrin repeat-containing protein [Brazilian marseillevirus]<>AMQ10892.1 putative ankyrin repeat-containing protein [Brazilian marseillevirus]	7.7e-07|YP_009507010.1 putative ankyrin repeat-containing protein [Tunisvirus fontaine2]<>AHC54965.1 putative ankyrin repeat-containing protein [Tunisvirus fontaine2]																				743.329	4.70274	2.71e-81	1.15e-78	4.6637	8.98e-91	3.39e-88	0.0181122	0.923364	0.958903	-0.0752702	0.700895	0.83081	1.33764
FUN_026377-T1		vonW	vonW	PF00535	Glycosyl transferase family 2			4.0e-213	RNA14653	1 glycosyl transferase [Brachionus plicatilis]					6.1e-177|XP_013399940.1 polypeptide N-acetylgalactosaminyltransferase 13-like isoform X3 [Lingula anatina]	2.5e-170|OWF42472.1 N-acetylgalactosaminyltransferase 9 [Mizuhopecten yessoensis]	K00710	GO:0004844	GO:0016799	GO:0006284	GO:0006281						PF00535,Glycosyl transferase family 2	PF00652,Ricin-type beta-trefoil lectin domain	PF03167,Uracil DNA glycosylase superfamily							1199.53	3.33871	4.74e-128	4.48e-125	3.14229	5e-172	5.66e-169	0.171921	0.0926723	0.190562	0.0523907	0.576023	0.732309	1.882
FUN_010758-T1		oxido-red		PF00837	Iodothyronine deiodinase			3.9e-16	XP_004347761	1 iodothyronine deiodinase [Acanthamoeba castellanii str	Neff]<>ELR21929	1 iodothyronine deiodinase [Acanthamoeba castellanii str	Neff]		4.8e-14|RIB22117.1 iodothyronine deiodinase-domain-containing protein [Gigaspora rosea]	4.1e-13|PYT38637.1 hypothetical protein DMG45_22840 [Acidobacteria bacterium]<>PYT39789.1 hypothetical protein DMG47_20665 [Acidobacteria bacterium]<>PYT59553.1 hypothetical protein DMG46_09190 [Acidobacteria bacterium]		GO:0004800	GO:0055114								PF00837,Iodothyronine deiodinase									255.208	1.61278	2.08e-29	1.72e-27	1.39761	5.58e-29	4.88e-27	0.342444	0.00130893	0.00582459	0.219041	0.0265348	0.0742416	1.21297
FUN_001616-T1		unknown																																		107.415	6.56708	6.26e-75	2.11e-72	6.90503	3.12e-110	1.61e-107	-0.212377	0.546336	0.698949	-0.51149	0.173592	0.317815	3.59633
FUN_015287-T1		unknown						2.1e-07	PKC70812	1 hypothetical protein RhiirA1_439210 [Rhizophagus irregularis]					2.1e-07|PKY39716.1 hypothetical protein RhiirA4_393817, partial [Rhizophagus irregularis]	2.1e-07|RGB27857.1 iodothyronine deiodinase-domain-containing protein [Rhizophagus diaphanus]																				551.184	1.85545	4.92e-36	5.39e-34	1.63934	6.69e-35	7.46e-33	-0.285678	0.00905163	0.0296125	-0.415161	0.000101415	0.00065702	1.67888
FUN_021573-T1		ubiquitination	E3 ubiquitin ligase	PF13639	Ring finger domain			2.4e-34	XP_021365540	1 uncharacterized protein LOC110458251 [Mizuhopecten yessoensis]<>OWF44537	1 E3 ubiquitin ligase BIG BROTHER [Mizuhopecten yessoensis]				6.9e-29|EKC20601.1 Zinc finger SWIM domain-containing protein 2 [Crassostrea gigas]	6.9e-29|XP_011426583.1 PREDICTED: uncharacterized protein LOC105327678 [Crassostrea gigas]											PF13639,Ring finger domain									674.068	3.08773	1.54e-49	2.67e-47	2.9355	9.34e-57	1.83e-54	-0.0295799	0.84937	0.917826	-0.141384	0.35784	0.528759	1.26863
FUN_024256-T1		Microtubule		PF12777	Microtubule-binding stalk of dynein motor			7.2e-12	OQS01624	1 dynein heavy chain [Achlya hypogyna]					4.7e-11|XP_012195902.1 hypothetical protein SPRG_01949 [Saprolegnia parasitica CBS 223.65]<>KDO33137.1 hypothetical protein SPRG_01949 [Saprolegnia parasitica CBS 223.65]	6.1e-11|XP_008612432.1 hypothetical protein SDRG_08329 [Saprolegnia diclina VS20]<>EQC34120.1 hypothetical protein SDRG_08329 [Saprolegnia diclina VS20]											PF12777,Microtubule-binding stalk of dynein motor									281.307	2.39435	4.18e-15	1.42e-13	2.30132	1.11e-15	4.34e-14	0.802323	0.000467537	0.00239305	0.699981	0.00215971	0.00925147	1.62148
FUN_026132-T1	HGT	unknown																																		558.005	1.42479	8.56e-26	5.97e-24	1.20704	8.4e-20	4.28e-18	0.392907	6.66e-05	0.000438038	0.28999	0.00420157	0.016242	1.07862
FUN_003232-T1		DNA repair	PARP	PF00644	Poly(ADP-ribose) polymerase catalytic domain			1.9e-169	XP_011443308	1 PREDICTED: poly [ADP-ribose] polymerase 2 [Crassostrea gigas]					7.9e-168|XP_021354295.1 poly [ADP-ribose] polymerase 2-like isoform X1 [Mizuhopecten yessoensis]<>OWF50159.1 Poly [ADP-ribose] polymerase 2 [Mizuhopecten yessoensis]	7.9e-168|XP_021354296.1 poly [ADP-ribose] polymerase 2-like isoform X2 [Mizuhopecten yessoensis]	K10798	GO:0006471	GO:0003950	GO:0008270							PF00644,Poly(ADP-ribose) polymerase catalytic domain	PF02825,WWE domain	PF02877,Poly(ADP-ribose) polymerase, regulatory domain	PF05406,WGR domain	PF14646,MYCBP-associated protein family					2808.04	4.10106	7.86e-136	8.27e-133	3.92249	5.45e-178	6.68e-175	0.0508856	0.674837	0.799975	-0.0709004	0.536914	0.698945	2.95666
FUN_003822-T1		unknown																																		182.353	1.15125	2.48e-10	5.07e-09	0.93345	3.41e-08	4.61e-07	-0.101615	0.453476	0.617215	-0.232927	0.0754095	0.169355	0.71638
FUN_010705-T1	HGT	Endonuclease/Exonuclease/phosphatase family		PF03372	Endonuclease/Exonuclease/phosphatase family			4.7e-55	OLP84859	1 hypothetical protein AK812_SmicGene34219 [Symbiodinium microadriaticum]					2.3e-09|XP_003055726.1 predicted protein [Micromonas pusilla CCMP1545]<>EEH60978.1 predicted protein [Micromonas pusilla CCMP1545]	2.4e-06|XP_012211057.1 hypothetical protein SPRG_16340 [Saprolegnia parasitica CBS 223.65]<>KDO18236.1 hypothetical protein SPRG_16340 [Saprolegnia parasitica CBS 223.65]											PF03372,Endonuclease/Exonuclease/phosphatase family									538.899	2.25741	2.83e-10	5.7e-09	2.27527	2e-10	4.12e-09	-1.01433	0.000219723	0.00124178	-1.20542	4.52e-05	0.000319615	0.112898
FUN_005303-T1		ubiquitination		PF00179	Ubiquitin-conjugating enzyme			3.9e-37	PKC04457	1 ubiquitin-conjugating enzyme [Rhizophagus irregularis]<>PKC59857	1 ubiquitin-conjugating enzyme [Rhizophagus irregularis]<>PKY14906	1 ubiquitin-conjugating enzyme, partial [Rhizophagus irregularis]			8.6e-37|OQV24307.1 Ubiquitin-conjugating enzyme E2-17 kDa [Hypsibius dujardini]	8.6e-37|XP_002434331.1 ubiquitin protein ligase [Ixodes scapularis]<>EEC07155.1 ubiquitin protein ligase [Ixodes scapularis]											PF00179,Ubiquitin-conjugating enzyme									185.827	4.75996	6.77e-124	5.82e-121	4.64403	1.07e-153	9.55e-151	0.0869566	0.633865	0.769395	-0.0396816	0.828447	0.923161	2.56135
FUN_028173-T1		zinc ion binding																GO:0008270	GO:0003676																	172.599	7.18019	3.05e-144	3.94e-141	7.33818	1.61e-223	2.97e-220	-0.586196	0.0853659	0.178773	-1.02853	0.00969388	0.032726	3.02665
FUN_004165-T1		protein	dephospho	PF00069	Protein kinase domain			2.0e-94	XP_002159547	2 PREDICTED: MAP kinase-activated protein kinase 2-like [Hydra vulgaris]					5.4e-92|XP_002409363.1 MAP kinase-activated protein kinase, putative [Ixodes scapularis]<>EEC02355.1 MAP kinase-activated protein kinase, putative [Ixodes scapularis]	9.2e-92|XP_013393146.1 MAP kinase-activated protein kinase 2 [Lingula anatina]	K04443	GO:0006468	GO:0005515	GO:0005524	GO:0004672						PF00069,Protein kinase domain	PF00240,Ubiquitin family								1092.49	1.15774	2.45e-28	1.93e-26	0.929289	1.73e-22	1.05e-20	0.821514	7.65e-28	1.44e-25	0.715682	6.83e-24	9.26e-22	0.405447
FUN_025989-T1		multiple		PF00188	Cysteine-rich secretory protein family			4.2e-32	XP_026067458	1 uncharacterized protein LOC113049377 isoform X1 [Carassius auratus]					4.2e-32|XP_026067459.1 uncharacterized protein LOC113049377 isoform X2 [Carassius auratus]	3.5e-31|XP_022520168.1 uncharacterized protein LOC103023418 [Astyanax mexicanus]		GO:0005576									PF00188,Cysteine-rich secretory protein family									265.668	1.82635	2.03e-15	7.1e-14	1.66881	1.88e-15	7.23e-14	0.280283	0.0982516	0.199383	0.174262	0.289508	0.454183	0.156696
FUN_021721-T1		apoptosis	apoptosis/DNA repair, Adaptor with E3 ligase					1.9e-11	KXJ17712	1 TNF receptor-associated factor 4 [Exaiptasia pallida]					1.9e-11|XP_020894369.1 TNF receptor-associated factor 4-like [Exaiptasia pallida]	1.9e-11|CAE88928.1 TNF-receptor-associated factor 1 [Hydractinia echinata]																				264.645	4.4938	2.68e-36	2.99e-34	4.7185	5.7e-42	7.66e-40	-0.51267	0.0725025	0.157733	-0.692922	0.0211072	0.061829	2.27629
FUN_023302-T1		protein	quality control half?	PF01485	IBR domain	a half RING-finger domain		2.3e-118	ACD88953	1 IBR containing protein [Adineta vaga]					1.9e-64|XP_025089915.1 uncharacterized protein LOC112561569 [Pomacea canaliculata]	4.3e-61|XP_013397941.1 uncharacterized protein LOC106164543 [Lingula anatina]	K11977										PF01485,IBR domain, a half RING-finger domain									690.771	1.48251	4.62e-23	2.61e-21	1.27008	7.65e-24	5.06e-22	0.145188	0.180636	0.318807	0.01552	0.872912	0.953761	0.147639
FUN_022939-T1		intracellular protein transport		PF04810	Sec23/Sec24 zinc finger			1.1e-98	XP_013416673	1 uncharacterized protein LOC106178153 [Lingula anatina]					3.4e-97|EKC34911.1 Circularly permutated Ras protein 1 [Crassostrea gigas]	3.4e-97|XP_011426406.1 PREDICTED: circularly permutated Ras protein 1 [Crassostrea gigas]		GO:0006886	GO:0006888	GO:0030127	GO:0008270						PF04810,Sec23/Sec24 zinc finger	PF04811,Sec23/Sec24 trunk domain								1086.33	1.79819	1.09e-30	9.54e-29	1.5896	8.7e-32	8.69e-30	0.282815	0.0120792	0.0374234	0.166364	0.113608	0.230989	0.998954
FUN_003113-T1		RNA, ribosome	No-Go Decay (NGD) pathway, release non-functional ribosomes and to degrade damaged mRNAs	PF03463	eRF1 domain 1			6.7e-130	XP_023231017	1 protein pelota-like isoform X2 [Centruroides sculpturatus]					3.3e-129|XP_018335801.1 protein pelota isoform X1 [Agrilus planipennis]	2.2e-128|XP_021001364.1 protein pelota-like [Parasteatoda tepidariorum]	K06965	GO:0070966	GO:0070481	GO:0071025							PF03463,eRF1 domain 1	PF03464,eRF1 domain 2	PF03465,eRF1 domain 3							707.869	1.19242	1.09e-40	1.39e-38	0.968049	9.9e-29	8.52e-27	0.348585	7.86e-08	1.03e-06	0.243463	0.000225186	0.00131952	0.303479
FUN_023426-T1		DNA repair	PARP	PF00645	Poly(ADP-ribose) polymerase and DNA-Ligase Zn-finger region			3.2e-07	XP_026175041	1 poly [ADP-ribose] polymerase 1 [Mastacembelus armatus]					7.2e-07|XP_019729355.1 PREDICTED: poly [ADP-ribose] polymerase 1 isoform X2 [Hippocampus comes]	7.2e-07|XP_019729354.1 PREDICTED: poly [ADP-ribose] polymerase 1 isoform X1 [Hippocampus comes]		GO:0008270	GO:0003677								PF00645,Poly(ADP-ribose) polymerase and DNA-Ligase Zn-finger region									173.44	5.84165	2.7e-99	1.63e-96	5.89527	1.07e-129	7.32e-127	0.706059	0.00461067	0.0169484	0.624166	0.0143594	0.045076	4.67364
FUN_023177-T1	HGT	unknown						2.0e-56	ETO05798	1 hypothetical protein RFI_31597 [Reticulomyxa filosa]					1.2e-45|ETO05149.1 hypothetical protein RFI_32248, partial [Reticulomyxa filosa]	8.8e-36|ETO14500.1 hypothetical protein RFI_22860 [Reticulomyxa filosa]																				492.278	1.96593	2.8e-78	1.09e-75	1.74609	1.13e-73	3.17e-71	0.280252	0.00034809	0.00185218	0.170111	0.0278016	0.0771264	1.04692
FUN_005742-T1		ubiquitination		PF00300	Histidine phosphatase superfamily (branch 1)			7.1e-25	RNA16093	1 ubiquitin-associated and SH3 domain-containing [Brachionus plicatilis]					2.1e-21|XP_010891972.1 PREDICTED: ubiquitin-associated and SH3 domain-containing protein B [Esox lucius]	4.8e-21|XP_011414164.2 PREDICTED: protein UBASH3A homolog [Crassostrea gigas]<>EKC17990.1 Ubiquitin-associated and SH3 domain-containing protein B [Crassostrea gigas]											PF00300,Histidine phosphatase superfamily (branch 1)									455.454	1.55921	3.77e-13	1.08e-11	1.37138	3.48e-13	1.04e-11	0.0944258	0.54758	0.700085	-0.0443484	0.760761	0.874716	0.434748
FUN_003190-T1	HGT	protein	interaction	PF00024	PAN domain			3.1e-68	XP_004346342	1 hypothetical protein CAOG_05669 [Capsaspora owczarzaki ATCC 30864]<>KJE95191	1 hypothetical protein CAOG_005669 [Capsaspora owczarzaki ATCC 30864]				6.2e-61|XP_002606182.1 hypothetical protein BRAFLDRAFT_126499 [Branchiostoma floridae]<>EEN62192.1 hypothetical protein BRAFLDRAFT_126499 [Branchiostoma floridae]	9.0e-60|XP_005102606.2 PREDICTED: uncharacterized protein LOC101861595, partial [Aplysia californica]											PF00024,PAN domain									1006.9	4.45261	5.17e-126	4.59e-123	4.31297	3.09e-171	3.37e-168	-0.103154	0.463326	0.626363	-0.234761	0.0761553	0.170563	2.47818
FUN_014811-T1		oxido-red		PF00837	Iodothyronine deiodinase			8.7e-11	GBC15139	1 putative Ubiquitin C [Rhizophagus irregularis DAOM 181602=DAOM 197198]					8.7e-11|PKC05085.1 hypothetical protein RhiirA5_276336 [Rhizophagus irregularis]	8.7e-11|PKC66316.1 hypothetical protein RhiirA1_419463 [Rhizophagus irregularis]<>PKY25359.1 hypothetical protein RhiirB3_414025 [Rhizophagus irregularis]		GO:0004800	GO:0055114								PF00837,Iodothyronine deiodinase									325.434	2.23014	1.01e-45	1.55e-43	2.02677	1.54e-48	2.52e-46	-0.204304	0.0858916	0.179536	-0.327544	0.00432188	0.0166219	1.825
FUN_026921-T1		unknown						5.0e-44	XP_025115189	1 uncharacterized protein LOC112576733 [Pomacea canaliculata]					1.6e-42|EKC28115.1 hypothetical protein CGI_10009678 [Crassostrea gigas]	1.6e-42|XP_011433877.1 PREDICTED: uncharacterized protein LOC105332853 [Crassostrea gigas]																				295.549	3.2638	1.78e-69	5.31e-67	3.09994	4.47e-84	1.5e-81	0.0798664	0.576387	0.723514	-0.039059	0.776373	0.886436	0.843428
FUN_000991-T1	HGT	from plants: involved in stress		PF13472	GDSL-like Lipase/Acylhydrolase family			2.7e-48	PMD49058	1 SGNH hydrolase [Hyaloscypha variabilis F]					1.1e-44|XP_024738023.1 SGNH hydrolase [Meliniomyces bicolor E]<>PMD61119.1 SGNH hydrolase [Meliniomyces bicolor E]	4.0e-39|CZR57309.1 uncharacterized protein PAC_07198 [Phialocephala subalpina]											PF13472,GDSL-like Lipase/Acylhydrolase family									220.821	3.49254	8.94e-43	1.25e-40	3.40557	1.2e-53	2.22e-51	-0.378293	0.0574478	0.131369	-0.540647	0.00521206	0.019461	1.78155
FUN_009068-T1		DNA damage		PF02146	Sir2 family			2.9e-81	XP_020912061	1 NAD-dependent protein deacetylase SRT1-like [Exaiptasia pallida]					1.9e-80|XP_003388355.1 PREDICTED: NAD-dependent protein deacetylase sirtuin-6-like [Amphimedon queenslandica]	6.7e-78|XP_011406188.1 PREDICTED: uncharacterized protein LOC100633014 [Amphimedon queenslandica]	K11416	GO:0070403									PF02146,Sir2 family									320.84	4.2642	3.08e-61	7.11e-59	4.20988	1.93e-78	5.8e-76	0.0404045	0.840585	0.91224	-0.100758	0.604495	0.755811	2.75837
FUN_005949-T1		regul. Transcription		PF00170	bZIP transcription factor			2.6e-16	XP_002009644	2 LOW QUALITY PROTEIN: uncharacterized protein Dmoj_GI15475 [Drosophila mojavensis]<>EDW06961	2 LOW QUALITY PROTEIN: uncharacterized protein Dmoj_GI15475 [Drosophila mojavensis]						K09050	GO:0003700	GO:0006355	GO:0005634	GO:0003677						PF00170,bZIP transcription factor									255.277	1.01863	2.46e-14	7.85e-13	0.796059	5.05e-11	1.14e-09	0.099999	0.30917	0.471686	-0.0187813	0.838768	0.929597	0.363756
FUN_013586-T1		unknown																																		118.367	3.01615	8.14e-71	2.49e-68	2.8373	3.18e-80	9.97e-78	0.191125	0.17463	0.311	0.0732505	0.594823	0.74823	1.60802
FUN_020897-T1		protein	Fe-2S/4s proteins, formation	PF01521	Iron-sulphur cluster biosynthesis			2.3e-69	RNA35451	1 iron-sulfur cluster assembly 1 mitochondrial [Brachionus plicatilis]					1.7e-45|XP_018010175.1 PREDICTED: iron-sulfur cluster assembly 1 homolog, mitochondrial-like [Hyalella azteca]	8.6e-45|XP_017851400.1 PREDICTED: iron-sulfur cluster assembly 1 homolog, mitochondrial [Drosophila busckii]<>ALC48426.1 l-1-G0136 [Drosophila busckii]	K22063	GO:0097428	GO:0051536	GO:0005198							PF01521,Iron-sulphur cluster biosynthesis									340.361	1.39332	8.53e-31	7.48e-29	1.17104	5.93e-31	5.71e-29	0.214468	0.0164333	0.0482799	0.0934915	0.238304	0.398977	0.715286
FUN_019322-T1		regul. Transcription		PF00382	Transcription factor TFIIB repeat			1.2e-26	CBY32147	1 unnamed protein product [Oikopleura dioica]<>CBY11740	1 unnamed protein product [Oikopleura dioica]				1.6e-26|XP_002736287.1 PREDICTED: transcription initiation factor IIB-like [Saccoglossus kowalevskii]	3.9e-25|GBG85311.1 hypothetical protein CBR_g39879 [Chara braunii]		GO:0006355	GO:0070897	GO:0017025							PF00382,Transcription factor TFIIB repeat									259.998	1.7171	7.46e-18	3.08e-16	1.52593	2.23e-16	9.18e-15	0.94769	8.28e-11	1.94e-09	0.842882	4.04e-09	6.7e-08	1.02852
FUN_018299-T1		RNA, ribosome	bins to 60S inhibit 80S	PF01912	eIF-6 family			2.5e-99	XP_013404046	1 eukaryotic translation initiation factor 6 [Lingula anatina]					2.5e-99|XP_013410925.1 eukaryotic translation initiation factor 6-like [Lingula anatina]	3.3e-99|XP_012151697.1 PREDICTED: eukaryotic translation initiation factor 6 isoform X1 [Megachile rotundata]	K03264	GO:0043022	GO:0042256								PF01912,eIF-6 family									371.385	1.68285	1.88e-13	5.59e-12	1.49251	1.7e-12	4.66e-11	-0.479494	0.00487947	0.0177815	-0.603366	0.000338419	0.00187908	1.54394
FUN_017369-T1		unknown																																		108.901	4.12193	1.88e-49	3.23e-47	4.08983	1.09e-62	2.44e-60	-0.323855	0.183845	0.322725	-0.500768	0.0388517	0.100768	1.54997
FUN_000609-T1		histone		PF00850	Histone deacetylase domain			6.1e-25	XP_008555902	1 PREDICTED: histone deacetylase 6 isoform X1 [Microplitis demolitor]					6.1e-25|XP_014297141.1 PREDICTED: histone deacetylase 6 isoform X2 [Microplitis demolitor]	8.0e-25|XP_007380856.1 histone deacetylase clr3 [Punctularia strigosozonata HHB-11173 SS5]<>EIN11329.1 histone deacetylase clr3 [Punctularia strigosozonata HHB-11173 SS5]											PF00850,Histone deacetylase domain									225.002	4.41586	2.93e-95	1.54e-92	4.3023	1.61e-122	1.03e-119	-0.352384	0.054987	0.127034	-0.504507	0.00520229	0.0194319	2.32262
FUN_026695-T1		unknown																																		87.3077	2.83091	1.76e-52	3.27e-50	2.65829	2.44e-58	4.88e-56	0.0473911	0.761172	0.861869	-0.0764261	0.61701	0.764898	1.44208
FUN_008799-T1		oxido-red	oxido_red					1.2e-35	KMZ56356	1 2-oxoglutarate (2OG) and Fe(II)-dependent oxygenase superfamilyprotein [Zostera marina]					1.5e-35|PIA33455.1 hypothetical protein AQUCO_04100111v1 [Aquilegia coerulea]	1.5e-35|PIA33453.1 hypothetical protein AQUCO_04100111v1 [Aquilegia coerulea]		GO:0055114	GO:0016491																	219.043	1.54025	2.33e-62	5.75e-60	1.31695	2.88e-38	3.46e-36	0.469498	8.16e-11	1.91e-09	0.366765	6.45e-06	5.53e-05	1.19455
FUN_024584-T1	HGT	2OG-Fe(II) oxygenase superfamily	protein modification, DNA and mRNA repair	PF03171	2OG-Fe(II) oxygenase superfamily													GO:0055114	GO:0016491								PF03171,2OG-Fe(II) oxygenase superfamily									284.161	3.75509	9.75e-76	3.38e-73	3.63217	2.18e-96	9.44e-94	-0.360443	0.0259026	0.0698753	-0.48326	0.00209444	0.00900436	0.724728
FUN_000868-T1		unknown		PF08719	Domain of unknown function (DUF1768)			1.9e-36	PAA73449	1 hypothetical protein BOX15_Mlig008561g1 [Macrostomum lignano]<>PAA74288	1 hypothetical protein BOX15_Mlig017571g1 [Macrostomum lignano]				2.5e-36|PAA78031.1 hypothetical protein BOX15_Mlig008992g1 [Macrostomum lignano]	3.2e-36|WP_038591445.1 NADAR family protein [Paenibacillus sp. FSL H7-0357]<>AIQ18162.1 GTP cyclohydrolase [Paenibacillus sp. FSL H7-0357]	K09935										PF08719,Domain of unknown function (DUF1768)									143.778	4.58962	1.65e-37	1.93e-35	4.78408	2.49e-44	3.63e-42	-0.666872	0.029495	0.077684	-0.932473	0.00422561	0.0163162	1.45645
FUN_011393-T1		2OG-Fe(II) oxygenase superfamily	protein modification, DNA and mRNA repair	PF13532	2OG-Fe(II) oxygenase superfamily			2.5e-38	XP_004367138	1 hypothetical protein DFA_07275 [Cavenderia fasciculata]<>EGG20155	1 hypothetical protein DFA_07275 [Cavenderia fasciculata]				1.9e-33|XP_020433683.1 putative alkylated DNA repair protein [Heterostelium album PN500]<>EFA81566.1 putative alkylated DNA repair protein [Heterostelium album PN500]	1.9e-33|XP_012759762.1 hypothetical protein SAMD00019534_034160, partial [Acytostelium subglobosum LB1]<>GAM20241.1 hypothetical protein SAMD00019534_034160, partial [Acytostelium subglobosum LB1]	K10860	GO:0055114	GO:0016491								PF13532,2OG-Fe(II) oxygenase superfamily									208.671	2.59809	2.64e-30	2.26e-28	2.42838	7.13e-34	7.69e-32	0.562094	0.00109467	0.00499655	0.433117	0.00862297	0.0297345	1.44698
FUN_028212-T1		fatty acid metab/apoptosis?		PF15508	beta subunit of N-acylethanolamine-hydrolyzing acid amidase			9.2e-73	XP_013762088	1 acid ceramidase subunit beta [Thecamonas trahens ATCC 50062]<>KNC52083	1 acid ceramidase subunit beta [Thecamonas trahens ATCC 50062]				4.3e-46|XP_002675497.1 predicted protein [Naegleria gruberi]<>EFC42753.1 predicted protein [Naegleria gruberi]	3.2e-41|XP_004362008.1 hypothetical protein DFA_06303 [Cavenderia fasciculata]<>EGG24157.1 hypothetical protein DFA_06303 [Cavenderia fasciculata]											PF15508,beta subunit of N-acylethanolamine-hydrolyzing acid amidase									312.2	3.13568	7.83e-24	4.71e-22	3.12181	4.71e-27	3.72e-25	0.393182	0.0958821	0.195759	0.26057	0.270927	0.433439	0.724541
FUN_020918-T1		protein	binding	PF18716	Vms1-associating treble clef domain			5.2e-78	ELU10697	1 hypothetical protein CAPTEDRAFT_99754 [Capitella teleta]					2.9e-73|PNF40559.1 Ankyrin repeat and zinc finger domain-containing protein 1 [Cryptotermes secundus]	8.5e-73|CAG09306.1 unnamed protein product [Tetraodon nigroviridis]		GO:0005515									PF18716,Vms1-associating treble clef domain	PF18826,bacteroidetes VLRF1 release factor								662.726	1.75152	3.3e-22	1.77e-20	1.54931	4.75e-24	3.18e-22	0.0927153	0.480933	0.642367	-0.0378646	0.751465	0.867755	0.480427
FUN_017473-T1		lysosomal protein degradation/mitochondria		PF12624	N-terminal region of Chorein or VPS13			1.0e-34	RNA03908	1 vacuolar sorting-associated 13A [Brachionus plicatilis]					5.7e-33|XP_018905457.1 PREDICTED: vacuolar protein sorting-associated protein 13A [Bemisia tabaci]	1.7e-32|XP_017958835.1 PREDICTED: vacuolar protein sorting-associated protein 13C [Drosophila navojoa]											PF12624,N-terminal region of Chorein or VPS13	PF16908,Vacuolar sorting-associated protein 13, N-terminal	PF16910,Repeating coiled region of VPS13							578.045	3.47655	4.76e-80	1.96e-77	3.29911	8.3e-97	3.65e-94	0.28583	0.0380606	0.0949178	0.153545	0.246985	0.409343	2.96629
FUN_022931-T1		protein	binding	PF00400	WD domain	G-beta repeat		4.5e-93	ROT73074	1 putative WD repeat-containing protein 44 [Penaeus vannamei]					1.3e-92|XP_008191241.1 PREDICTED: WD repeat-containing protein 44 [Tribolium castaneum]<>EEZ99884.1 WD repeat-containing protein 44-like Protein [Tribolium castaneum]	1.3e-92|EFX71967.1 hypothetical protein DAPPUDRAFT_201342 [Daphnia pulex]	K20241	GO:0005515									PF00400,WD domain, G-beta repeat									653.149	2.36043	6.07e-50	1.08e-47	2.15935	1.35e-53	2.49e-51	0.221123	0.0569146	0.130486	0.0976701	0.384396	0.555866	1.34556
FUN_026730-T1		unknown																																		264.442	1.32377	3.88e-12	1e-10	1.11628	4.38e-10	8.44e-09	0.348967	0.0123676	0.0381512	0.227727	0.0941976	0.200927	1.04844
FUN_020858-T1		ubiquitination	ligase	PF00097	Zinc finger	C3HC4 type (RING finger)		7.3e-301	ACD88958	1 ubiquitin ligase [Adineta vaga]					1.4e-54|XP_025697856.1 E3 ubiquitin-protein ligase RNF14-like [Arachis hypogaea]<>XP_025651202.1 E3 ubiquitin-protein ligase RNF14-like [Arachis hypogaea]	1.9e-54|XP_016201136.1 E3 ubiquitin-protein ligase RNF14 [Arachis ipaensis]	K11971	GO:0046872	GO:0005515								PF00097,Zinc finger, C3HC4 type (RING finger)	PF01485,IBR domain, a half RING-finger domain	PF05773,RWD domain							374.266	3.20423	1.28e-76	4.49e-74	3.03069	4.62e-95	1.89e-92	-0.362413	0.00700751	0.0239586	-0.489792	0.000134504	0.000842295	1.18149
FUN_014086-T1		protein	dephospho	PF00782	Dual specificity phosphatase	catalytic domain		2.8e-20	XP_002047567	2 LOW QUALITY PROTEIN: uncharacterized protein Dvir_GJ13512 [Drosophila virilis]<>EDW69909	2 LOW QUALITY PROTEIN: uncharacterized protein Dvir_GJ13512 [Drosophila virilis]				3.6e-20|XP_017840573.1 PREDICTED: dual specificity protein phosphatase Mpk3 [Drosophila busckii]<>ALC45147.1 Mkp3 [Drosophila busckii]	1.8e-19|XP_004987908.1 hypothetical protein PTSG_10981 [Salpingoeca rosetta]<>EGD81038.1 hypothetical protein PTSG_10981 [Salpingoeca rosetta]		GO:0016311	GO:0006470	GO:0004725	GO:0016791	GO:0008138					PF00782,Dual specificity phosphatase, catalytic domain									90.3767	5.5234	7.07e-88	3.59e-85	5.57181	1.33e-113	7.26e-111	-0.251912	0.373325	0.539883	-0.443907	0.139403	0.268897	1.46425
FUN_012464-T1		HSP	chaperone	PF00226	DnaJ domain			6.5e-52	XP_016610596	1 hypothetical protein SPPG_03015 [Spizellomyces punctatus DAOM BR117]<>KND02557	1 hypothetical protein SPPG_03015 [Spizellomyces punctatus DAOM BR117]				2.3e-49|ORY81635.1 DnaJ-domain-containing protein [Neocallimastix californiae]	8.8e-49|ORZ35157.1 X-domain of DnaJ-containing-domain-containing protein [Catenaria anguillulae PL171]											PF00226,DnaJ domain	PF14308,X-domain of DnaJ-containing								500.866	1.0489	1.19e-13	3.59e-12	0.827088	3.1e-11	7.18e-10	0.0974238	0.341023	0.505648	-0.0252189	0.78787	0.894672	0.198464
FUN_023575-T1		ARPase		PF00004	ATPase family associated with various cellular activities (AAA)			9.2e-57	XP_004209355	1 PREDICTED: uncharacterized protein LOC101235494 [Hydra vulgaris]					6.4e-42|WP_068188992.1 AAA family ATPase [Hymenobacter sedentarius]<>ALW83915.1 hypothetical protein AUC43_01625 [Hymenobacter sedentarius]	1.1e-41|OJJ16090.1 hypothetical protein BKI52_35580 [marine bacterium AO1-C]		GO:0005524									PF00004,ATPase family associated with various cellular activities (AAA)									159.104	2.70326	2.59e-41	3.42e-39	2.54277	3.5e-47	5.42e-45	0.653504	1.88e-05	0.000142799	0.546396	0.000185984	0.00111647	1.08387
FUN_003867-T1		oxido-red		PF01370	NAD dependent epimerase/dehydratase family			7.4e-87	WP_119067737	1 SDR family NAD(P)-dependent oxidoreductase [anaerobic bacterium MO-CFX2]					5.3e-85|PZN57542.1 epimerase [Chloroflexi bacterium]	4.5e-84|PJF44334.1 epimerase [Candidatus Thermofonsia Clade 2 bacterium]	K08679	GO:0003824	GO:0050662								PF01370,NAD dependent epimerase/dehydratase family									391.548	1.08981	9.22e-20	4.3e-18	0.86849	3.84e-14	1.27e-12	0.741827	1.2e-17	7.83e-16	0.638936	8.34e-14	3.12e-12	0.538255
FUN_028612-T1		zinc ion binding																GO:0008270	GO:0003676																	120.379	6.57249	5.95e-115	4.33e-112	6.70774	6.32e-168	6.2e-165	-0.866044	0.0137884	0.0417904	-1.41041	0.000593496	0.00305089	2.35845
FUN_008452-T1		genomic stability, cell senescence and apoptosis		PF02146	Sir2 family			6.6e-70	XP_003383581	1 PREDICTED: NAD-dependent protein deacetylase sirtuin-6-like [Amphimedon queenslandica]					7.3e-69|XP_001010289.1 SIR2 family transcriptional regulator [Tetrahymena thermophila SB210]<>EAR90044.1 SIR2 family transcriptional regulator (macronuclear) [Tetrahymena thermophila SB210]	4.7e-68|XP_003388355.1 PREDICTED: NAD-dependent protein deacetylase sirtuin-6-like [Amphimedon queenslandica]		GO:0070403									PF02146,Sir2 family									245.198	3.25081	1.81e-39	2.25e-37	3.13347	6.63e-47	1.02e-44	0.84519	5.96e-06	5.15e-05	0.730665	4.79e-05	0.000335624	2.24222
FUN_012634-T1		oxido-red	oxido_red	PF01593	Flavin containing amine oxidoreductase			2.8e-49	XP_005834025	1 hypothetical protein GUITHDRAFT_69886, partial [Guillardia theta CCMP2712]<>EKX47045	1 hypothetical protein GUITHDRAFT_69886, partial [Guillardia theta CCMP2712]				1.5e-47|WP_082348761.1 FAD-dependent oxidoreductase [Planktothricoides sp. SR001]	3.4e-47|KOR37737.1 monoamine oxidase [Planktothricoides sp. SR001]	K19413	GO:0055114	GO:0016491								PF01593,Flavin containing amine oxidoreductase									265.029	1.81712	5.33e-07	6.11e-06	1.81095	5.91e-07	6.05e-06	-0.511674	0.065792	0.145975	-0.697089	0.0158954	0.048989	0.401825
FUN_028580-T1		recycling of the nucleobases		PF01156	Inosine-uridine preferring nucleoside hydrolase			9.5e-65	WP_096687896	1 MULTISPECIES: nucleoside hydrolase [Calothrix]<>BAZ11604	1 hypothetical protein NIES4071_34300 [Calothrix sp	NIES-4071]<>BAZ57749	1 hypothetical protein NIES4105_34230 [Calothrix sp	NIES-4105]	2.3e-63|WP_054038993.1 nucleoside hydrolase [bacterium 336/3]<>KOY86241.1 hypothetical protein AD998_08865 [bacterium 336/3]	1.7e-61|WP_096326928.1 nucleoside hydrolase [Nannocystis exedens]<>SFE72388.1 pyrimidine-specific ribonucleoside hydrolase [Nannocystis exedens]<>PCC68614.1 Inosine-uridine preferring nucleoside hydrolase [Nannocystis exedens]											PF01156,Inosine-uridine preferring nucleoside hydrolase									265.046	1.91705	7.54e-26	5.31e-24	1.72206	3.53e-22	2.12e-20	0.151407	0.265322	0.421517	0.0409569	0.772561	0.883489	0.685539
FUN_021688-T1		lipid metab		PF02221	ML domain			2.3e-14	XP_004587578	1 PREDICTED: ganglioside GM2 activator isoform X2 [Ochotona princeps]					2.3e-14|XP_012783108.1 PREDICTED: ganglioside GM2 activator isoform X1 [Ochotona princeps]	1.1e-13|XP_004453523.1 ganglioside GM2 activator [Dasypus novemcinctus]											PF02221,ML domain									141.59	2.75042	3.03e-37	3.53e-35	2.59813	7.64e-40	9.57e-38	0.480519	0.00390715	0.0146862	0.382502	0.0207035	0.0609386	1.5904
FUN_023616-T1		oxido-red	oxido_red					3.2e-20	OLQ08834	1 UPF0483 protein [Symbiodinium microadriaticum]					1.8e-18|XP_025442722.1 isochorismatase family protein family [Aspergillus brunneoviolaceus CBS 621.78]<>RAH46201.1 isochorismatase family protein family [Aspergillus brunneoviolaceus CBS 621.78]	3.9e-18|XP_025500157.1 isochorismatase family protein family [Aspergillus aculeatinus CBS 121060]<>RAH66334.1 isochorismatase family protein family [Aspergillus aculeatinus CBS 121060]		GO:0055114	GO:0016491																	140.212	4.46057	1.23e-26	9.03e-25	4.88089	4.96e-34	5.37e-32	-0.838097	0.0167309	0.0490043	-1.17391	0.00138743	0.00634558	0.871269
FUN_005689-T1		unknown																																		75.9192	2.40243	2.28e-23	1.3e-21	2.27523	5.4e-23	3.38e-21	0.0773644	0.682498	0.806009	-0.0156651	0.934972	0.992296	0.911794
FUN_019711-T1		metallocluster biosynthesis		PF00266	Aminotransferase class-V			6.2e-91	OGO09671	1 cysteine desulfurase NifS [Chloroflexi bacterium RBG_13_60_9]					1.5e-89|RKX29038.1 selenide, water dikinase SelD [candidate division Zixibacteria bacterium]	1.1e-84|WP_079510463.1 cysteine desulfurase [Maribacter arcticus]<>SKB24966.1 cysteine desulfurase [Maribacter arcticus]	K01763	GO:0003824									PF00266,Aminotransferase class-V									385.151	0.925863	1.65e-12	4.43e-11	0.706609	1.51e-07	1.76e-06	0.210072	0.0272326	0.0728409	0.106851	0.286579	0.451367	0.499572
FUN_016202-T1		ubiquitination	E3 ubiquitin ligase complexes	PF01885	RNA 2'-phosphotransferase	Tpt1 / KptA family		2.7e-60	ELU13733	1 hypothetical protein CAPTEDRAFT_190319 [Capitella teleta]					7.8e-60|XP_013381287.1 F-box protein SKP2B [Lingula anatina]	4.0e-56|XP_022336938.1 F-box/LRR-repeat protein 13-like [Crassostrea virginica]		GO:0016772	GO:0006388								PF01885,RNA 2'-phosphotransferase, Tpt1 / KptA family									297.981	2.84823	1.03e-57	2.21e-55	2.67038	1.93e-67	4.81e-65	0.463229	0.000592639	0.00293254	0.35189	0.00624702	0.0227259	0.793067
FUN_013713-T1		HSP		PF00012	Hsp70 protein			6.8e-199	PFX33719	1 Poly [ADP-ribose] polymerase 4 [Stylophora pistillata]					6.8e-199|XP_022795687.1 poly [ADP-ribose] polymerase 4-like [Stylophora pistillata]	4.9e-197|XP_022100687.1 poly [ADP-ribose] polymerase 4-like isoform X3 [Acanthaster planci]<>XP_022100688.1 poly [ADP-ribose] polymerase 4-like isoform X3 [Acanthaster planci]	K10798	GO:0006471	GO:0003950								PF00012,Hsp70 protein	PF00153,Mitochondrial carrier protein	PF00644,Poly(ADP-ribose) polymerase catalytic domain	PF08487,Vault protein inter-alpha-trypsin domain	PF13768,von Willebrand factor type A domain					751.938	4.50878	6.97e-97	4.04e-94	4.40838	2.1e-122	1.31e-119	0.239458	0.137824	0.259185	0.113658	0.467261	0.637293	2.86242
FUN_002023-T1		ubiquitination	NEDD8 /Ubiquitin E3 complex	PF03556	Cullin binding			5.3e-26	XP_011337753	1 DCN1-like protein 3 [Ooceraea biroi]<>XP_026830316	1 DCN1-like protein 3 [Ooceraea biroi]<>EZA54918	1 DCN1-like protein [Ooceraea biroi]<>RLU15450	1 hypothetical protein DMN91_012444 [Ooceraea biroi]		5.3e-26|XP_003701997.2 PREDICTED: DCN1-like protein 3 [Megachile rotundata]												PF03556,Cullin binding									139.832	5.70345	4.22e-114	2.99e-111	5.70511	2.9e-148	2.37e-145	0.553959	0.0220127	0.0612212	0.468371	0.064713	0.150714	3.10589
FUN_016892-T1		ubiquitination	NEDD8 pathway	PF00627	UBA/TS-N domain			7.4e-67	XP_020910510	1 NEDD8 ultimate buster 1-like [Exaiptasia pallida]<>KXJ08723	1 NEDD8 ultimate buster 1 [Exaiptasia pallida]				1.8e-65|XP_013387690.1 NEDD8 ultimate buster 1 [Lingula anatina]	4.1e-65|PVD38608.1 hypothetical protein C0Q70_01224 [Pomacea canaliculata]		GO:0005515									PF00627,UBA/TS-N domain									328.896	2.10957	1.75e-43	2.5e-41	1.90357	3.32e-49	5.56e-47	0.0913742	0.423531	0.589045	-0.0247179	0.814105	0.91315	0.975878
FUN_022710-T1		oxido-red		PF04095	Nicotinate phosphoribosyltransferase (NAPRTase) family			3.5e-135	PIO47636	1 nicotinate phosphoribosyltransferase [Chlorobium sp	445]				2.9e-134|XP_001744923.1 hypothetical protein [Monosiga brevicollis MX1]<>EDQ90156.1 predicted protein [Monosiga brevicollis MX1]	5.0e-134|WP_095161636.1 nicotinate phosphoribosyltransferase [Flectobacillus sp. BAB-3569]<>PAC32257.1 nicotinate phosphoribosyltransferase [Flectobacillus sp. BAB-3569]	K03462	GO:0009435	GO:0004514	GO:0003824							PF04095,Nicotinate phosphoribosyltransferase (NAPRTase) family	PF18127,Domain of unknown function (DUF5598)								305.855	1.78931	4.11e-41	5.32e-39	1.57043	1.11e-42	1.5e-40	-0.0108102	0.914117	0.954049	-0.136541	0.141706	0.272573	0.654322
FUN_003187-T1		immunity/protein interaction		PF00779	BTK motif			1.4e-91	AOW69249	1 hypothetical protein [Actinia tenebrosa]					9.4e-91|XP_020902870.1 uncharacterized protein LOC110241360 [Exaiptasia pallida]<>KXJ12981.1 hypothetical protein AC249_AIPGENE22024 [Exaiptasia pallida]	2.7e-90|XP_002157044.2 PREDICTED: uncharacterized protein LOC100209544 [Hydra vulgaris]		GO:0035556	GO:0007165	GO:0005515							PF00779,BTK motif	PF13676,TIR domain								361.345	2.06995	7.71e-34	7.55e-32	1.86905	6.84e-39	8.36e-37	-0.34921	0.00612793	0.0214682	-0.489656	2.98e-05	0.000220257	1.44532
FUN_026449-T1		transcription	DNA-templated	PF01191	RNA polymerase Rpb5	C-terminal domain		1.3e-62	XP_014778423	1 PREDICTED: DNA-directed RNA polymerases I, II, and III subunit RPABC1 isoform X1 [Octopus bimaculoides]<>KOF79933	1 hypothetical protein OCBIM_22028709mg [Octopus bimaculoides]				1.1e-61|XP_019647928.1 PREDICTED: DNA-directed RNA polymerases I, II, and III subunit RPABC1 [Branchiostoma belcheri]	1.4e-61|XP_022087343.1 DNA-directed RNA polymerases I, II, and III subunit RPABC1 [Acanthaster planci]	K03013	GO:0003899	GO:0005634	GO:0006351	GO:0003677						PF01191,RNA polymerase Rpb5, C-terminal domain	PF03871,RNA polymerase Rpb5, N-terminal domain								163.222	0.835088	7.38e-11	1.63e-09	0.610324	1e-06	9.69e-06	0.392277	3.41e-05	0.000242092	0.286174	0.00223291	0.00952593	0.347942
FUN_001688-T1	HGT	ADP ribosylation		PF03747	ADP-ribosylglycohydrolase			4.9e-54	XP_004341205	1 ADPribosylglycohydrolase superfamily protein [Acanthamoeba castellanii str	Neff]<>ELR19134	1 ADPribosylglycohydrolase superfamily protein [Acanthamoeba castellanii str	Neff]		7.1e-53|XP_004334659.1 ADPribosylglycohydrolase superfamily protein [Acanthamoeba castellanii str. Neff]<>ELR12646.1 ADPribosylglycohydrolase superfamily protein [Acanthamoeba castellanii str. Neff]	2.4e-48|XP_011410584.2 PREDICTED: uncharacterized protein LOC100641880 [Amphimedon queenslandica]											PF03747,ADP-ribosylglycohydrolase	PF14388,Domain of unknown function (DUF4419)								389.219	1.90781	1.15e-16	4.46e-15	1.72392	3.25e-17	1.43e-15	0.239537	0.158091	0.288507	0.0998629	0.533764	0.69589	1.46067
FUN_020273-T1	HGT	Endonuclease/Exonuclease/phosphatase family		PF03372	Endonuclease/Exonuclease/phosphatase family			3.0e-56	OLP84859	1 hypothetical protein AK812_SmicGene34219 [Symbiodinium microadriaticum]					1.2e-09|WP_016120138.1 hypothetical protein [Bacillus cereus]<>EOP40930.1 hypothetical protein IK1_01398 [Bacillus cereus VD146]												PF03372,Endonuclease/Exonuclease/phosphatase family									140.578	2.95322	2.94e-35	3.09e-33	2.82651	1.25e-39	1.56e-37	0.327774	0.0745481	0.161188	0.205438	0.256732	0.416925	1.35818
FUN_002086-T1		HSP		PF00012	Hsp70 protein			1.4e-155	ELU03372	1 hypothetical protein CAPTEDRAFT_220539 [Capitella teleta]					2.8e-153|XP_022100687.1 poly [ADP-ribose] polymerase 4-like isoform X3 [Acanthaster planci]<>XP_022100688.1 poly [ADP-ribose] polymerase 4-like isoform X3 [Acanthaster planci]	2.8e-153|XP_022100686.1 poly [ADP-ribose] polymerase 4-like isoform X2 [Acanthaster planci]		GO:0006471	GO:0003950								PF00012,Hsp70 protein	PF00092,von Willebrand factor type A domain	PF00644,Poly(ADP-ribose) polymerase catalytic domain	PF08487,Vault protein inter-alpha-trypsin domain						1294.83	1.8205	4.1e-30	3.46e-28	1.61016	2.24e-28	1.9e-26	0.223014	0.0528016	0.122914	0.11137	0.32488	0.493657	0.82348
FUN_023811-T1		protein	binding	PF13516	Leucine Rich repeat			1.4e-42	KFH68944	1 hypothetical protein MVEG_05746 [Mortierella verticillata NRRL 6337]					1.8e-42|XP_021881245.1 hypothetical protein BCR41DRAFT_422275 [Lobosporangium transversale]<>ORZ15497.1 hypothetical protein BCR41DRAFT_422275 [Lobosporangium transversale]	1.2e-41|XP_021877631.1 hypothetical protein BCR41DRAFT_425114 [Lobosporangium transversale]<>ORZ06588.1 hypothetical protein BCR41DRAFT_425114 [Lobosporangium transversale]		GO:0005515									PF13516,Leucine Rich repeat									119.908	3.15982	3.18e-34	3.2e-32	3.06199	2.33e-40	2.98e-38	-0.0157254	0.939517	0.967391	-0.165927	0.415187	0.587381	0.658674
FUN_012747-T1		zinc ion binding		PF00569	Zinc finger	ZZ type		5.2e-13	OWZ17611	1 hypothetical protein PHMEG_0008420 [Phytophthora megakarya]					8.8e-13|PIL31453.1 hypothetical protein GSI_06154 [Ganoderma sinense ZZ0214-1]	1.3e-11|RHY32605.1 hypothetical protein DYB32_002592 [Aphanomyces invadans]		GO:0008270									PF00569,Zinc finger, ZZ type									113.406	1.78438	2.88e-27	2.19e-25	1.57578	1.79e-23	1.16e-21	0.177415	0.168729	0.303209	0.0546535	0.673329	0.809723	1.33039
FUN_012184-T1		RNA		PF01139	tRNA-splicing ligase RtcB			3.9e-78	XP_004345156	2 release factor H-coupled RctB family protein [Capsaspora owczarzaki ATCC 30864]					3.9e-78|KJE96035.1 release factor H-coupled RctB family protein [Capsaspora owczarzaki ATCC 30864]	3.9e-78|XP_011270635.1 release factor H-coupled RctB family protein, variant [Capsaspora owczarzaki ATCC 30864]	K18148	GO:0006396	GO:0008452								PF01139,tRNA-splicing ligase RtcB									336.55	1.41206	1.93e-10	4.02e-09	1.20651	2.06e-09	3.53e-08	0.146332	0.369374	0.535755	0.00251237	0.986972	1	1.5654
FUN_013806-T1		vonW	vonW	PF00092	von Willebrand factor type A domain			3.4e-23	XP_011460447	1 PREDICTED: uncharacterized protein LOC105350353 [Fragaria vesca subsp	vesca]				7.6e-23|XP_011460450.1 PREDICTED: uncharacterized protein LOC101295318 [Fragaria vesca subsp. vesca]	7.6e-23|PRQ29926.1 putative chromatin regulator PHD family [Rosa chinensis]											PF00092,von Willebrand factor type A domain									84.2683	2.34528	6.36e-10	1.22e-08	2.42026	3.25e-10	6.42e-09	-0.0687953	0.817034	0.898098	-0.203519	0.515435	0.680551	0.172619
FUN_017087-T1	HGT	unknown						2.4e-16	WP_015226187	1 hypothetical protein [Halothece sp	PCC 7418]<>AFZ44312	1 hypothetical protein PCC7418_2152 [Halothece sp	PCC 7418]		3.0e-14|WP_027846295.1 hypothetical protein [Mastigocoleus testarum]<>KST65955.1 hypothetical protein BC008_23545 [Mastigocoleus testarum BC008]	6.6e-14|WP_072621438.1 hypothetical protein [Spirulina major]																				77.6374	2.45301	1.39e-25	9.38e-24	2.30256	3.57e-25	2.55e-23	0.295869	0.111647	0.220161	0.190829	0.311979	0.479298	0.762993
FUN_024174-T1		unknown																																		104.131	2.23615	3.78e-31	3.42e-29	2.05538	7.27e-30	6.67e-28	0.0412174	0.786896	0.878241	-0.0669507	0.66523	0.804126	0.264395
FUN_003812-T1		apoptosis		PF00653	Inhibitor of Apoptosis domain			1.8e-18	XP_015975431	1 PREDICTED: LOW QUALITY PROTEIN: E3 ubiquitin-protein ligase XIAP [Rousettus aegyptiacus]					9.7e-17|ELK08971.1 Baculoviral IAP repeat-containing protein 4 [Pteropus alecto]	5.3e-15|XP_005960091.1 PREDICTED: LOW QUALITY PROTEIN: baculoviral IAP repeat-containing protein 1 [Pantholops hodgsonii]											PF00653,Inhibitor of Apoptosis domain	PF13920,Zinc finger, C3HC4 type (RING finger)								234.739	3.29837	7.25e-67	1.96e-64	3.13236	1.48e-80	4.69e-78	0.866907	3.69e-09	6.39e-08	0.766273	4.77e-08	6.44e-07	1.78233
FUN_019665-T1		vonW	vonW					2.3e-21	OQV19138	1 von Willebrand factor A domain-containing protein [Hypsibius dujardini]					8.8e-21|GAU89685.1 hypothetical protein RvY_02204 [Ramazzottius varieornatus]	3.5e-17|OQV19139.1 von Willebrand factor A domain-containing protein [Hypsibius dujardini]																				136.715	2.70125	1.35e-45	2.04e-43	2.53372	2.26e-48	3.66e-46	0.394283	0.00724449	0.0246525	0.290651	0.0455444	0.114356	0.93346
FUN_025828-T1		ase		PF00149	Calcineurin-like phosphoesterase			1.5e-38	RMX65527	1 hypothetical protein DD238_002905 [Peronospora effusa]					1.2e-37|PRP73183.1 hypothetical protein PROFUN_03497 [Planoprotostelium fungivorum]	8.9e-36|RLN72719.1 hypothetical protein BBJ28_00008177 [Nothophytophthora sp. Chile5]		GO:0016787									PF00149,Calcineurin-like phosphoesterase									91.4877	3.47306	5.16e-49	8.71e-47	3.36732	5.44e-55	1.03e-52	0.731749	0.000107613	0.000667848	0.643279	0.000682148	0.00343465	1.74072
FUN_017506-T1	HGT	DNA synthesis?	nucleoside giver					6.3e-44	XP_004335630	1 hydrolase, NUDIX family protein [Acanthamoeba castellanii str	Neff]<>ELR13617	1 hydrolase, NUDIX family protein [Acanthamoeba castellanii str	Neff]		1.0e-38|WP_101590262.1 hypothetical protein [Bacillus sp. M6-12]<>PLS18880.1 hypothetical protein CVD28_00320 [Bacillus sp. M6-12]	6.7e-38|XP_013754137.1 hypothetical protein AMSG_09577 [Thecamonas trahens ATCC 50062]<>KNC53934.1 hypothetical protein AMSG_09577 [Thecamonas trahens ATCC 50062]																				122.96	1.70248	8.94e-16	3.2e-14	1.51448	8.92e-15	3.18e-13	0.37781	0.0173905	0.0505341	0.25248	0.100548	0.211519	0.833403
FUN_025251-T1		TPR/protein binding		PF13181	Tetratricopeptide repeat			4.9e-20	RDD47918	1 Nephrocystin-3 [Trichoplax sp	H2]				1.1e-19|ETO01726.1 hypothetical protein RFI_35713, partial [Reticulomyxa filosa]	1.4e-19|XP_002118524.1 hypothetical protein TRIADDRAFT_62555, partial [Trichoplax adhaerens]<>EDV18990.1 hypothetical protein TRIADDRAFT_62555, partial [Trichoplax adhaerens]		GO:0005515									PF13181,Tetratricopeptide repeat	PF13424,Tetratricopeptide repeat								149.711	4.7323	2.82e-96	1.51e-93	4.64358	1.98e-121	1.14e-118	0.732559	0.000273037	0.00149896	0.63368	0.00146948	0.00665674	4.73638
FUN_006280-T1		unknown						3.2e-18	EFX63456	1 hypothetical protein DAPPUDRAFT_335437 [Daphnia pulex]					1.5e-07|OZG16964.1 hypothetical protein FL83_08109, partial [Caenorhabditis latens]	9.5e-07|XP_018026830.1 PREDICTED: uncharacterized protein LOC108682211 [Hyalella azteca]																				96.3789	2.8812	6e-29	4.85e-27	2.75788	1e-34	1.1e-32	0.31037	0.127391	0.243699	0.172237	0.372117	0.543312	2.04501
FUN_017276-T1		protein	binding															GO:0005515																		137.978	5.06803	1.62e-94	8.36e-92	5.03518	1.07e-104	5.18e-102	-1.16488	3.91e-06	3.55e-05	-1.42876	1.14e-07	1.43e-06	3.06511
FUN_001508-T1		protein	binding															GO:0005515																		63.4174	2.87653	1.04e-41	1.4e-39	2.7246	8.09e-41	1.05e-38	0.155373	0.382191	0.54877	0.0407799	0.824208	0.920354	1.97461
FUN_017042-T1		unknown						2.8e-11	SAM08416	1 hypothetical protein [Absidia glauca]					9.0e-10|GAN05871.1 membrane protein [Mucor ambiguus]	2.6e-09|CEP18367.1 hypothetical protein [Parasitella parasitica]																				155.842	1.12879	2.4e-14	7.69e-13	0.910231	5.02e-10	9.62e-09	-0.509893	7.56e-06	6.36e-05	-0.630831	7.16e-08	9.35e-07	0.767531
FUN_005367-T1		unknown																																		63.3355	2.22076	1.34e-25	9.11e-24	2.05692	4.11e-22	2.45e-20	0.390405	0.0203722	0.0575792	0.30349	0.089402	0.19298	1.2046
FUN_016727-T1		ARPase		PF00004	ATPase family associated with various cellular activities (AAA)			1.6e-110	XP_005425883	1 PREDICTED: LOW QUALITY PROTEIN: vacuolar protein sorting-associated protein 4B [Geospiza fortis]					6.6e-109|XP_018420168.1 PREDICTED: vacuolar protein sorting-associated protein 4B [Nanorana parkeri]	4.3e-108|XP_018770373.1 PREDICTED: vacuolar protein sorting-associated protein 4A [Serinus canaria]	K12196	GO:0005524									PF00004,ATPase family associated with various cellular activities (AAA)	PF09336,Vps4 C terminal oligomerisation domain	PF17862,AAA+ lid domain							168.36	2.72702	6.71e-62	1.6e-59	2.5464	3.94e-65	9.29e-63	0.72231	7.11e-09	1.16e-07	0.619213	5.68e-07	6.14e-06	0.825375
FUN_022033-T1		ubiquitination	catabolic					1.4e-65	XP_011449668	1 PREDICTED: F-box/LRR-repeat protein 4 [Crassostrea gigas]							K10270	GO:0005515																		208	2.69076	6.15e-50	1.09e-47	2.50717	9.47e-51	1.65e-48	0.190309	0.171589	0.306865	0.0734371	0.601495	0.753885	1.70134
FUN_003046-T1		unknown																																		68.5414	1.85689	1.42e-09	2.61e-08	1.74813	1.75e-08	2.52e-07	-0.227858	0.342274	0.506942	-0.328864	0.195031	0.346278	0.574845
FUN_011426-T1		unknown		PF13598	Domain of unknown function (DUF4139)			7.1e-29	XP_004335352	1 hypothetical protein ACA1_239560 [Acanthamoeba castellanii str	Neff]<>ELR13339	1 hypothetical protein ACA1_239560 [Acanthamoeba castellanii str	Neff]		8.4e-22|PHX72144.1 hypothetical protein CK548_04885 [Opitutae bacterium]	9.2e-21|OJJ17710.1 hypothetical protein BKI52_28010 [marine bacterium AO1-C]											PF13598,Domain of unknown function (DUF4139)	PF13600,N-terminal domain of unknown function (DUF4140)								102.258	2.53116	6.78e-50	1.19e-47	2.34439	3.4e-49	5.65e-47	0.267448	0.0512436	0.119919	0.162965	0.2362	0.396369	1.33257
FUN_001600-T1		DNA repair	PARP	PF00644	Poly(ADP-ribose) polymerase catalytic domain			2.4e-94	XP_025104309	1 poly [ADP-ribose] polymerase 1-like [Pomacea canaliculata]					5.3e-94|XP_011426298.1 PREDICTED: poly [ADP-ribose] polymerase 1 [Crassostrea gigas]	3.4e-93|XP_022328673.1 poly [ADP-ribose] polymerase 1-like [Crassostrea virginica]		GO:0006471	GO:0003950								PF00644,Poly(ADP-ribose) polymerase catalytic domain	PF02877,Poly(ADP-ribose) polymerase, regulatory domain								134.016	1.66084	2.47e-40	3.1e-38	1.43969	6.33e-30	5.86e-28	0.211165	0.0359326	0.0906425	0.0956502	0.361919	0.532916	1.50762
FUN_001792-T1		ase		PF00149	Calcineurin-like phosphoesterase			7.7e-38	CBJ49008	1 conserved unknown protein [Ectocarpus siliculosus]					1.9e-36|POM71313.1 Calcineurin-like phosphoesterase [Phytophthora palmivora var. palmivora]	1.9e-36|XP_009521312.1 hypothetical protein PHYSODRAFT_487565 [Phytophthora sojae]<>EGZ26024.1 hypothetical protein PHYSODRAFT_487565 [Phytophthora sojae]		GO:0016787									PF00149,Calcineurin-like phosphoesterase									70.0356	2.79851	4.76e-17	1.89e-15	2.80142	3.62e-18	1.67e-16	-0.560334	0.0388334	0.0965276	-0.726853	0.0106143	0.0352156	0.513383
FUN_001881-T1	HGT	RNA ligase		PF09511	RNA ligase			2.0e-48	PPD55275	1 RNA ligase, T4 RnlA family [Methylotenera sp	]				1.4e-41|AUS02799.1 RNA ligase [Vibrio phage 2.275.O._10N.286.54.E11]	3.5e-37|XP_011122808.1 hypothetical protein AOL_s00080g131 [Arthrobotrys oligospora ATCC 24927]<>EGX48502.1 hypothetical protein AOL_s00080g131 [Arthrobotrys oligospora ATCC 24927]											PF09511,RNA ligase									110.655	2.9161	7.94e-29	6.37e-27	2.81639	2.46e-32	2.51e-30	0.277064	0.175237	0.311804	0.154342	0.445403	0.616773	1.09999
FUN_001143-T1		creatine transport		PF07690	Major Facilitator Superfamily			1.6e-67	RNA24814	1 monocarboxylate transporter 12 [Brachionus plicatilis]					1.5e-62|XP_022338762.1 monocarboxylate transporter 12-like [Crassostrea virginica]<>XP_022338763.1 monocarboxylate transporter 12-like [Crassostrea virginica]<>XP_022338764.1 monocarboxylate transporter 12-like [Crassostrea virginica]		K11810	GO:0055085	GO:0005887								PF07690,Major Facilitator Superfamily									164.74	1.42394	1.13e-18	4.89e-17	1.21213	1.58e-14	5.48e-13	1.05159	6.85e-19	5.12e-17	0.951486	2.05e-15	9.98e-14	0.707256
FUN_023594-T1		regul. Transcription		PF02172	KIX domain			1.0e-10	XP_020305544	1 TAZ zinc finger family protein [Loa loa]<>EJD74639	1 TAZ zinc finger family protein [Loa loa]				4.0e-10|XP_001895157.1 TAZ zinc finger family protein [Brugia malayi]	4.0e-10|EJW73413.1 hypothetical protein WUBG_15682, partial [Wuchereria bancrofti]		GO:0006355	GO:0003712								PF02172,KIX domain									25.1359	2.72964	5.87e-25	3.81e-23	2.63479	1.41e-23	9.25e-22	0.753598	0.000664897	0.00324282	0.687302	0.00324855	0.013046	0.412427
FUN_028207-T1		transferase						4.5e-08	YP_009507406	1 putative glycosyltransferase [Heterosigma akashiwo virus 01]<>AOM63340	1 putative glycosyltransferase [Heterosigma akashiwo virus 01]				3.6e-05|YP_009507558.1 putative glycosyltransferase [Heterosigma akashiwo virus 01]<>AOM63492.1 putative glycosyltransferase [Heterosigma akashiwo virus 01]	1.0e-04|XP_002671133.1 predicted protein [Naegleria gruberi]<>EFC38389.1 predicted protein [Naegleria gruberi]																				247.991	3.17188	2.56e-64	6.42e-62	2.99728	2.37e-72	6.46e-70	0.502354	0.000617493	0.00303985	0.387556	0.00706731	0.0251964	2.01015
FUN_017275-T1		unknown		PF14033	Protein of unknown function (DUF4246)			3.1e-16	WP_100582952	1 DUF4246 domain-containing protein [Streptomyces sp	CB02120-2]<>PJN15781	1 hypothetical protein CG724_26755 [Streptomyces sp	CB02120-2]		5.3e-16|WP_123075963.1 DUF4246 family protein [Streptomyces sp. ADI95-16]<>AYV26057.1 hypothetical protein EES41_04940 [Streptomyces sp. ADI95-16]	5.3e-16|WP_008743483.1 DUF4246 domain-containing protein [Streptomyces sp. Mg1]<>EDX26469.1 conserved hypothetical protein [Streptomyces sp. Mg1]<>AKL64896.1 hypothetical protein M444_05255 [Streptomyces sp. Mg1]											PF14033,Protein of unknown function (DUF4246)									22.5139	5.39635	8.45e-58	1.82e-55	5.68953	1.42e-84	4.81e-82	-0.247131	0.569308	0.717766	-0.665373	0.241572	0.402962	3.10739
FUN_010450-T1		protein	dephospho	PF00782	Dual specificity phosphatase	catalytic domain		3.6e-15	OQR88495	1 carbohydrate-binding protein [Thraustotheca clavata]					8.0e-15|RHZ75925.1 hypothetical protein Glove_208g193 [Diversispora versiformis]	2.3e-14|ETO27114.1 hypothetical protein RFI_10019 [Reticulomyxa filosa]		GO:0016311	GO:0006470	GO:0004725	GO:0016791	GO:0008138					PF00782,Dual specificity phosphatase, catalytic domain									23.8291	4.16513	2.11e-55	4.16e-53	4.12202	4.9e-58	9.76e-56	0.707205	0.00749829	0.0253439	0.654224	0.02093	0.061395	2.10007
FUN_001244-T1		protein	binding	PF06041	Bacterial protein of unknown function (DUF924)			9.8e-23	XP_002677660	1 predicted protein [Naegleria gruberi]<>EFC44916	1 predicted protein [Naegleria gruberi]				8.6e-11|EGG99572.1 hypothetical protein imdm_944 [gamma proteobacterium IMCC2047]	8.6e-11|PPR45476.1 hypothetical protein CFH17_00648 [Alphaproteobacteria bacterium MarineAlpha5_Bin7]<>PPR47078.1 hypothetical protein CFH18_00470 [Alphaproteobacteria bacterium MarineAlpha5_Bin8]		GO:0005515									PF06041,Bacterial protein of unknown function (DUF924)									66.2467	1.19674	8.62e-11	1.89e-09	0.980923	3.68e-08	4.92e-07	0.358456	0.011234	0.0352612	0.234466	0.0922168	0.19778	0.525985
FUN_009257-T1		ase	hydrolysis of carboxylesters	PF07859	alpha/beta hydrolase fold			7.2e-30	RNA36272	1 carboxylesterase -like [Brachionus plicatilis]					6.1e-29|ELT91050.1 hypothetical protein CAPTEDRAFT_223437 [Capitella teleta]	3.9e-28|XP_025104536.1 AB hydrolase superfamily protein C1039.03-like isoform X1 [Pomacea canaliculata]<>PVD26539.1 hypothetical protein C0Q70_14216 [Pomacea canaliculata]		GO:0016787									PF07859,alpha/beta hydrolase fold									73.2435	2.32776	1.99e-36	2.23e-34	2.13823	1.08e-36	1.26e-34	0.301747	0.0489527	0.115745	0.18411	0.217986	0.375928	0.303279
FUN_023621-T1		multiple	protein/RNA synthesis/control	PF00009	Elongation factor Tu GTP binding domain			2.7e-99	KRX18079	1 Elongation factor 1-alpha, partial [Trichinella nelsoni]					2.7e-99|KRX18080.1 Elongation factor 1-alpha, partial [Trichinella nelsoni]	2.7e-99|KRX47314.1 Elongation factor 1-alpha [Trichinella murrelli]		GO:0003924	GO:0005525								PF00009,Elongation factor Tu GTP binding domain									70.0925	2.56316	1.62e-49	2.81e-47	2.37012	1.27e-43	1.77e-41	0.253765	0.0885953	0.183835	0.138884	0.37148	0.542503	1.06698
FUN_009640-T1		ubiquitination		PF00240	Ubiquitin family			3.9e-13	XP_001018503	1 polyubiquitin [Tetrahymena thermophila SB210]<>EAR98258	1 polyubiquitin [Tetrahymena thermophila SB210]				5.2e-13|KMZ58499.1 Polyubiquitin [Zostera marina]	2.0e-12|XP_026474568.1 polyubiquitin-B [Ctenocephalides felis]	K08770	GO:0005515									PF00240,Ubiquitin family									54.4418	2.88343	1.59e-42	2.2e-40	2.72847	3.63e-44	5.16e-42	0.135804	0.467858	0.630641	0.0143978	0.938895	0.994774	1.11871
FUN_001601-T1		DNA repair	PARP	PF00645	Poly(ADP-ribose) polymerase and DNA-Ligase Zn-finger region			1.6e-81	XP_022335272	1 poly [ADP-ribose] polymerase 1-like [Crassostrea virginica]					4.5e-81|XP_022328673.1 poly [ADP-ribose] polymerase 1-like [Crassostrea virginica]	5.6e-79|PVD25807.1 hypothetical protein C0Q70_13469 [Pomacea canaliculata]		GO:0008270	GO:0003677								PF00645,Poly(ADP-ribose) polymerase and DNA-Ligase Zn-finger region	PF08063,PADR1 (NUC008) domain								147.868	2.00079	2.65e-19	1.19e-17	1.81297	1.78e-18	8.43e-17	0.584	0.000483054	0.00246151	0.460622	0.00498977	0.0187451	1.75085
FUN_017274-T1	HGT	unknown		PF14033	Protein of unknown function (DUF4246)			3.4e-39	ORX80805	1 hypothetical protein K493DRAFT_320815 [Basidiobolus meristosporus CBS 931	73]				1.1e-37|XP_016611987.1 hypothetical protein SPPG_01399 [Spizellomyces punctatus DAOM BR117]<>KND03948.1 hypothetical protein SPPG_01399 [Spizellomyces punctatus DAOM BR117]	7.0e-37|PVU89452.1 hypothetical protein BB561_005344 [Smittium simulii]											PF14033,Protein of unknown function (DUF4246)									37.721	5.54134	5.51e-68	1.58e-65	5.76289	1.91e-95	7.92e-93	-0.15923	0.681979	0.805742	-0.4521	0.342096	0.512465	3.47101
FUN_025981-T1		RNA, ribosome		PF00687	Ribosomal protein L1p/L10e family			3.1e-62	BAJ99731	1 predicted protein [Hordeum vulgare subsp	vulgare]				1.2e-61|RJW64703.1 60S ribosomal protein L10a-2 [Clonorchis sinensis]	1.2e-61|XP_009163598.1 hypothetical protein T265_01328 [Opisthorchis viverrini]<>KER32641.1 hypothetical protein T265_01328 [Opisthorchis viverrini]		GO:0003735	GO:0015934	GO:0003723	GO:0006412						PF00687,Ribosomal protein L1p/L10e family									71.377	1.66252	5.51e-25	3.6e-23	1.45381	3.06e-21	1.73e-19	0.491048	0.000116621	0.000716243	0.376345	0.00285283	0.011688	1.31601
FUN_021821-T1	HGT	unknown		PF12449	Protein of unknown function (DUF3684)										1.3e-88|PKK73982.1 hypothetical protein RhiirC2_847217 [Rhizophagus irregularis]	1.7e-88|PKC65144.1 hypothetical protein RhiirA1_461418 [Rhizophagus irregularis]<>PKY19452.1 hypothetical protein RhiirB3_432508 [Rhizophagus irregularis]											PF12449,Protein of unknown function (DUF3684)									421.033	1.91064	3.15e-41	4.12e-39	1.70149	1e-35	1.13e-33	0.321751	0.0020401	0.00847018	0.222438	0.0383819	0.0997841	0.986689
FUN_026398-T1		unknown																																		133.231	1.62101	1.93e-24	1.21e-22	1.40385	2.68e-18	1.25e-16	0.751566	6.57e-10	1.3e-08	0.651142	3.02e-07	3.48e-06	0.800093
FUN_007355-T1	HGT	hydrolase		PF12146	Serine aminopeptidase	S33		1.3e-41	WP_122932542	1 alpha/beta fold hydrolase [Runella sp	SP2]<>AYQ34393	1 lysophospholipase [Runella sp	SP2]		4.8e-41|RKX39540.1 alpha/beta hydrolase [Verrucomicrobia bacterium]	4.0e-40|WP_028523893.1 alpha/beta hydrolase [Runella limosa]											PF12146,Serine aminopeptidase, S33									96.1889	2.25166	1.24e-30	1.07e-28	2.0658	2.43e-31	2.37e-29	0.00589148	0.970779	0.985365	-0.114367	0.46585	0.636021	0.562156
FUN_009560-T1		ubiquitination		PF01485	IBR domain	a half RING-finger domain		2.2e-85	ACD88958	1 ubiquitin ligase [Adineta vaga]					3.5e-43|XP_020580780.1 E3 ubiquitin-protein ligase RNF14 [Phalaenopsis equestris]	4.6e-43|XP_026401653.1 E3 ubiquitin-protein ligase RNF14-like [Papaver somniferum]		GO:0005515									PF01485,IBR domain, a half RING-finger domain	PF05773,RWD domain								98.5992	3.55741	4.46e-71	1.38e-68	3.40651	6.34e-83	2.08e-80	-0.290299	0.101188	0.204076	-0.4341	0.013306	0.04237	2.2725
FUN_017610-T1		unknown																																		104.613	1.68825	2.01e-46	3.14e-44	1.46847	3.53e-31	3.42e-29	0.600455	2.11e-10	4.6e-09	0.494091	1.52e-06	1.5e-05	0.863702
FUN_010397-T1		protein	dephospho	PF00782	Dual specificity phosphatase	catalytic domain		6.4e-19	XP_002683557	1 mitogen-activated protein kinase phosphatase [Naegleria gruberi]<>EFC50813	1 mitogen-activated protein kinase phosphatase [Naegleria gruberi]				5.4e-18|OQR88495.1 carbohydrate-binding protein [Thraustotheca clavata]	9.2e-18|PIK56339.1 putative rhodanese domain-containing dual specificity protein phosphatase [Apostichopus japonicus]		GO:0016311	GO:0006470	GO:0004725	GO:0016791	GO:0008138					PF00782,Dual specificity phosphatase, catalytic domain									36.1096	3.21789	4.77e-45	7.05e-43	3.09343	3.21e-44	4.58e-42	0.548571	0.00743698	0.0251787	0.457875	0.0313707	0.0851975	1.38854
FUN_017611-T1		apoptosis	regulation of cell survival and apoptosis					2.7e-07	XP_015734625	1 PREDICTED: TNF receptor-associated factor 1 isoform X1 [Coturnix japonica]					2.7e-07|XP_015734626.1 PREDICTED: TNF receptor-associated factor 1 isoform X2 [Coturnix japonica]	2.7e-07|XP_015734627.1 PREDICTED: TNF receptor-associated factor 1 isoform X3 [Coturnix japonica]		GO:0005515																		64.3643	1.28482	1.06e-19	4.93e-18	1.06461	7.17e-15	2.58e-13	0.762398	4e-12	1.18e-10	0.654363	1.01e-09	1.88e-08	0.760417
FUN_019342-T1		cytosquelette	cell cycle control, transcriptional regulation	PF00614	Phospholipase D Active site motif			1.6e-191	XP_018573262	1 phospholipase D2 isoform X1 [Anoplophora glabripennis]					1.6e-191|XP_018573263.1 phospholipase D2 isoform X2 [Anoplophora glabripennis]	3.5e-191|XP_003691388.1 PREDICTED: phospholipase D2 isoform X1 [Apis florea]	K01115	GO:0035091	GO:0003824	GO:0006654	GO:0048017	GO:0004630					PF00614,Phospholipase D Active site motif	PF00787,PX domain	PF13091,PLD-like domain							242.76	2.03333	1.02e-20	5.06e-19	1.86363	1.55e-21	8.91e-20	0.104225	0.520595	0.676893	-0.00621686	0.968315	1	0.566767
FUN_012022-T1	HGT	proteolysis		PF00112	Papain family cysteine protease			4.9e-74	WP_054465464	1 hypothetical protein, partial [Planktothricoides sp	SR001]				3.9e-71|KOR37464.1 hypothetical protein AM228_07235, partial [Planktothricoides sp. SR001]	1.1e-70|PZV18456.1 peptidase C1 [Leptolyngbya sp.]		GO:0006508	GO:0008234								PF00112,Papain family cysteine protease									85.2954	1.05626	4.66e-07	5.42e-06	0.861252	2.73e-05	0.00017386	0.674583	1.32e-05	0.000104333	0.583616	0.000147425	0.000912439	-0.00155279
FUN_001288-T1		carbohydrate metab.		PF00722	Glycosyl hydrolases family 16			3.2e-73	WP_098076115	1 glycoside hydrolase family 16 protein [Longibacter salinarum]<>PEN12770	1 glycoside hydrolase [Longibacter salinarum]				5.5e-73|OJJ21706.1 glycoside hydrolase [marine bacterium AO1-C]	6.1e-72|RMF64373.1 glycoside hydrolase family 16 protein [Bacteroidetes bacterium]		GO:0005975	GO:0004553								PF00722,Glycosyl hydrolases family 16									137.737	1.35916	9.29e-13	2.55e-11	1.15592	1.91e-11	4.56e-10	0.650848	3.75e-06	3.42e-05	0.533942	5.06e-05	0.00035153	0.762733
FUN_026143-T1		unknown																																		55.9102	1.91734	3.93e-37	4.52e-35	1.71721	3.1e-30	2.91e-28	0.358727	0.00442315	0.0163346	0.261998	0.0428426	0.109004	0.60071
FUN_023804-T1	HGT	unknown						5.8e-33	EPF31679	1 hypothetical protein HMPREF9194_02030 [Treponema maltophilum ATCC 51939]					5.8e-33|WP_051127891.1 hypothetical protein [Treponema maltophilum]	1.0e-32|WP_074642554.1 hypothetical protein [Treponema bryantii]<>SEQ29451.1 hypothetical protein SAMN04487977_103288 [Treponema bryantii]																				74.447	1.39002	7.93e-25	5.08e-23	1.17535	6.34e-17	2.75e-15	0.0113964	0.917909	0.956011	-0.0925382	0.427686	0.599657	0.728651
FUN_020076-T1		unknown						6.8e-58	XP_022334930	1 uncharacterized protein LOC111131611 [Crassostrea virginica]					3.5e-54|XP_002733462.1 PREDICTED: uncharacterized protein LOC100378011 [Saccoglossus kowalevskii]	2.9e-53|XP_011453287.1 PREDICTED: uncharacterized protein LOC105346430 [Crassostrea gigas]<>EKC28948.1 hypothetical protein CGI_10012792 [Crassostrea gigas]																				68.095	3.34578	1.1e-23	6.53e-22	3.34975	1.22e-27	9.89e-26	0.892766	0.000750788	0.00360798	0.773248	0.00306344	0.0124058	1.5142
FUN_010046-T1		ubiquitination		PF00240	Ubiquitin family			5.7e-13	XP_001018503	1 polyubiquitin [Tetrahymena thermophila SB210]<>EAR98258	1 polyubiquitin [Tetrahymena thermophila SB210]				3.7e-12|KRX69711.1 Polyubiquitin, partial [Trichinella sp. T6]	3.7e-12|KRX69712.1 Polyubiquitin-C, partial [Trichinella sp. T6]	K08770	GO:0005515									PF00240,Ubiquitin family									33.7908	2.93108	3.68e-37	4.24e-35	2.7879	9.36e-38	1.11e-35	0.119714	0.588939	0.733939	-0.00448803	0.98403	1	1.11915
FUN_011385-T1		unknown																																		70.2581	2.84701	1.38e-32	1.3e-30	2.71369	4.49e-36	5.15e-34	0.135901	0.488829	0.649113	0.0227812	0.907249	0.975781	1.12383
FUN_011701-T1		ARPase		PF00004	ATPase family associated with various cellular activities (AAA)			1.7e-93	XP_013785535	1 transitional endoplasmic reticulum ATPase TER94-like [Limulus polyphemus]					1.9e-92|XP_023024588.1 transitional endoplasmic reticulum ATPase [Leptinotarsa decemlineata]	1.6e-86|PWZ55975.1 Cell division cycle protein 48 [Zea mays]		GO:0005524									PF00004,ATPase family associated with various cellular activities (AAA)									91.5322	1.85746	2.41e-22	1.31e-20	1.66602	3.14e-20	1.65e-18	0.600151	4.3e-05	0.000298497	0.501582	0.000599935	0.00308184	1.63606
FUN_015677-T1		unknown																																		55.5578	5.89413	3.85e-67	1.07e-64	6.27296	2.33e-99	1.06e-96	-0.390867	0.357228	0.522764	-1.01958	0.0759374	0.170179	3.19091
FUN_001285-T1	HGT	reverse transcriptase						1.8e-57	AEN94428	1 reverse transcriptase-like protein [Philodina roseola]					2.1e-34|KLO19096.1 hypothetical protein SCHPADRAFT_912892 [Schizopora paradoxa]	2.6e-32|KLO19057.1 hypothetical protein SCHPADRAFT_899167 [Schizopora paradoxa]																				30.3805	2.20062	4.52e-22	2.41e-20	2.03924	5.05e-21	2.79e-19	0.643338	0.000668907	0.00325952	0.547728	0.0033929	0.013539	1.08317
FUN_013641-T1		cytolysis, defense?		PF12937	F-box-like													GO:0019835	GO:0050829	GO:0016021	GO:0005515						PF12937,F-box-like									62.4248	5.01836	2.03e-68	6.01e-66	5.06	4.67e-75	1.34e-72	-1.33783	0.000122208	0.000745786	-1.92506	1.7e-06	1.66e-05	2.19769
FUN_002017-T1		fatty acid metab	sole carbon and energy source	PF00501	AMP-binding enzyme			8.1e-164	AEN94433	1 long-chain fatty-acid-CoA ligase FadD9 [Philodina roseola]					5.2e-86|XP_004340594.1 thioester reductase subfamily protein [Acanthamoeba castellanii str. Neff]<>ELR18555.1 thioester reductase subfamily protein [Acanthamoeba castellanii str. Neff]	1.2e-85|XP_004341627.1 AMPbinding enzyme domain containing protein [Acanthamoeba castellanii str. Neff]<>ELR19541.1 AMPbinding enzyme domain containing protein [Acanthamoeba castellanii str. Neff]		GO:0003824									PF00501,AMP-binding enzyme	PF00550,Phosphopantetheine attachment site								74.8399	3.23239	1.92e-39	2.38e-37	3.11882	8.74e-46	1.3e-43	0.49459	0.0119634	0.037135	0.369665	0.053697	0.130379	1.75369
FUN_003718-T1		ubiquitination		PF01485	IBR domain	a half RING-finger domain		1.1e-67	ACD88958	1 ubiquitin ligase [Adineta vaga]					4.4e-40|RDD37547.1 E3 ubiquitin-protein ligase RNF14 [Trichoplax sp. H2]	7.4e-40|XP_002117005.1 hypothetical protein TRIADDRAFT_60996 [Trichoplax adhaerens]<>EDV20579.1 hypothetical protein TRIADDRAFT_60996 [Trichoplax adhaerens]		GO:0005515									PF01485,IBR domain, a half RING-finger domain	PF05773,RWD domain								122.776	1.47286	9.7e-10	1.82e-08	1.27506	5.35e-08	6.89e-07	0.391418	0.0300649	0.0788196	0.274083	0.129942	0.254942	1.47663
FUN_024375-T1		2OG-Fe(II) oxygenase superfamily	protein modification, DNA and mRNA repair	PF03171	2OG-Fe(II) oxygenase superfamily													GO:0055114	GO:0016491								PF03171,2OG-Fe(II) oxygenase superfamily									31.2992	3.56052	2.79e-55	5.46e-53	3.43649	8.07e-64	1.87e-61	0.136704	0.536624	0.690312	0.0204438	0.927511	0.988217	0.905171
FUN_013871-T1		Sulfotransferase domain		PF00685	Sulfotransferase domain			4.6e-74	WP_106287027	1 sulfotransferase domain-containing protein [Merismopedia glauca]<>PSB04792	1 sulfotransferase [Merismopedia glauca CCAP 1448/3]				4.3e-72|WP_105220466.1 sulfotransferase domain-containing protein [Gloeocapsopsis sp. AAB1 = 1H9]	8.1e-71|WP_099557171.1 sulfotransferase domain-containing protein [Hartmannibacter diazotrophicus]<>SON56840.1 Glycolipid sulfotransferase [Hartmannibacter diazotrophicus]	K22523	GO:0008146									PF00685,Sulfotransferase domain									55.6181	1.61057	2.07e-23	1.2e-21	1.40003	1.01e-19	5.1e-18	0.580259	6.99e-06	5.95e-05	0.466367	0.000223275	0.00130989	0.527012
FUN_011773-T1		DNA repair	TFIIH	PF04851	Type III restriction enzyme	res subunit		3.8e-97	XP_021005926	1 TFIIH basal transcription factor complex helicase XPB subunit isoform X2 [Mus caroli]					1.1e-96|XP_026176334.1 general transcription and DNA repair factor IIH helicase subunit XPB [Mastacembelus armatus]	3.2e-96|ROL41740.1 TFIIH basal transcription factor complex helicase XPB subunit [Anabarilius grahami]		GO:0016787	GO:0006289	GO:0006367	GO:0003677	GO:0003678	GO:0005524				PF04851,Type III restriction enzyme, res subunit	PF13625,Helicase conserved C-terminal domain								72.7596	1.62441	5.93e-14	1.84e-12	1.43245	6.51e-13	1.87e-11	1.02274	3.24e-10	6.91e-09	0.913965	3.14e-09	5.33e-08	0.783296
FUN_020002-T1		unknown																																		30.7242	2.17559	3.39e-09	5.86e-08	2.14177	6.17e-09	9.65e-08	0.871402	0.00285538	0.0113054	0.766815	0.00983754	0.0331123	0.942517
FUN_010561-T1		Microtubule		PF00091	Tubulin/FtsZ family	GTPase domain		2.4e-223	XP_026272713	1 tubulin beta-1 chain isoform X1 [Frankliniella occidentalis]					3.1e-223|XP_014241634.1 tubulin beta chain isoform X2 [Cimex lectularius]	2.0e-222|ABM55546.1 putative tubulin beta-1 chain [Maconellicoccus hirsutus]		GO:0005874	GO:0007017	GO:0005200	GO:0003924	GO:0005525					PF00091,Tubulin/FtsZ family, GTPase domain	PF03953,Tubulin C-terminal domain								73.748	1.6612	5.89e-11	1.32e-09	1.50345	1.21e-10	2.57e-09	0.546074	0.00441962	0.0163281	0.425337	0.0204845	0.0604013	0.341154
FUN_023572-T1		ARPase		PF00004	ATPase family associated with various cellular activities (AAA)			8.6e-67	XP_004209355	1 PREDICTED: uncharacterized protein LOC101235494 [Hydra vulgaris]					3.5e-44|PZR27441.1 AAA family ATPase [Citrobacter freundii]	3.9e-43|PIP54922.1 AAA family ATPase [Bacteroidetes bacterium CG23_combo_of_CG06-09_8_20_14_all_32_9]		GO:0005524									PF00004,ATPase family associated with various cellular activities (AAA)									119.818	1.10867	2.83e-08	4.15e-07	0.896739	1e-06	9.69e-06	0.580736	8.61e-05	0.000550452	0.468244	0.0007041	0.00353189	-0.307415
FUN_002772-T1		unknown																																		17.1268	3.87502	5.04e-43	7.13e-41	3.8514	9.23e-51	1.62e-48	0.88201	0.00262947	0.0105429	0.857505	0.00538757	0.0200214	2.72246
FUN_013875-T1		oxido-red	electron, redox, DNA repair, etc, /FAD	PF01494	FAD binding domain			1.1e-41	XP_001415401	1 predicted protein [Ostreococcus lucimarinus CCE9901]<>ABO93693	1 predicted protein [Ostreococcus lucimarinus CCE9901]				5.6e-41|RKP16660.1 FAD/NAD(P)-binding domain-containing protein [Rozella allomycis CSF55]	2.8e-40|EPZ33981.1 Monooxygenase, FAD-binding domain-containing protein [Rozella allomycis CSF55]		GO:0071949									PF01494,FAD binding domain									55.8127	1.15295	1.52e-07	1.94e-06	0.958877	1.05e-05	7.59e-05	-0.504124	0.00350505	0.0134602	-0.637962	0.000277406	0.00157992	0.135992
FUN_012645-T1		ubiquitination		PF00097	Zinc finger	C3HC4 type (RING finger)		1.5e-56	KYQ88199	1 hypothetical protein DLAC_10885 [Tieghemostelium lacteum]					9.5e-56|XP_020432556.1 hypothetical protein PPL_07271 [Heterostelium album PN500]<>EFA80436.1 hypothetical protein PPL_07271 [Heterostelium album PN500]	1.3e-52|XP_004359604.1 Ras guanine nucleotide exchange factor [Cavenderia fasciculata]<>EGG21754.1 Ras guanine nucleotide exchange factor [Cavenderia fasciculata]		GO:0046872	GO:0005515								PF00097,Zinc finger, C3HC4 type (RING finger)	PF13424,Tetratricopeptide repeat								101.127	1.74108	6.49e-33	6.2e-31	1.53235	5.99e-28	4.97e-26	0.433274	0.000143827	0.000857601	0.324315	0.00443684	0.0169842	0.757838
FUN_000817-T1		unknown																																		19.5429	2.53266	2.87e-23	1.64e-21	2.40077	5.05e-23	3.18e-21	-0.0784922	0.744356	0.850335	-0.204588	0.402094	0.574548	0.980956
FUN_003830-T1	HGT	proteolysis		PF00112	Papain family cysteine protease			3.3e-46	WP_099534944	1 peptidase C1 [Limnothrix sp	PR1529]<>OCQ92329	1 hypothetical protein BCR12_06425 [Limnothrix sp	P13C2]		5.6e-46|RFP55032.1 peptidase C1 [Limnothrix sp. CACIAM 69d]	6.2e-45|WP_106255978.1 peptidase C1 [Leptolyngbya frigida]<>PSB30441.1 peptidase C1 [Leptolyngbya frigida ULC18]		GO:0006508	GO:0008234								PF00112,Papain family cysteine protease									64.572	1.55665	9.52e-16	3.39e-14	1.36168	1.72e-13	5.35e-12	-0.103279	0.500916	0.659569	-0.229575	0.132455	0.258802	0.492068
FUN_014056-T1		ase		PF13385	Concanavalin A-like lectin/glucanases superfamily													GO:0005515									PF13385,Concanavalin A-like lectin/glucanases superfamily									30.2456	2.76392	3.44e-21	1.77e-19	2.68458	1.5e-22	9.15e-21	0.732449	0.00213297	0.00880064	0.613112	0.0096628	0.032651	1.57149
FUN_013988-T1		ase		PF13385	Concanavalin A-like lectin/glucanases superfamily													GO:0005515									PF13385,Concanavalin A-like lectin/glucanases superfamily									38.6309	2.45817	2.88e-17	1.17e-15	2.34288	1.03e-16	4.35e-15	1.09846	1.65e-06	1.63e-05	1.00133	1.66e-05	0.000129677	1.74746
FUN_028817-T1		ADP ribosylation	factor	PF00025	ADP-ribosylation factor family			4.5e-85	GAQ85950	1 GTP-binding ADP-ribosylation factor [Klebsormidium nitens]					3.2e-54|XP_017769691.1 PREDICTED: ADP-ribosylation factor 2 [Nicrophorus vespilloides]	3.2e-54|PVU87009.1 hypothetical protein BB560_006571 [Smittium megazygosporum]		GO:0005525									PF00025,ADP-ribosylation factor family									70.0148	1.84236	1.86e-18	7.94e-17	1.66564	1.57e-16	6.56e-15	0.328966	0.0431824	0.10489	0.225919	0.169576	0.312093	0.937616
FUN_028191-T1	HGT	unknown						8.5e-63	KIV81966	1 hypothetical protein PV11_04112 [Exophiala sideris]					2.8e-58|XP_013314572.1 hypothetical protein PV05_06387 [Exophiala xenobiotica]<>KIW53988.1 hypothetical protein PV05_06387 [Exophiala xenobiotica]	6.3e-58|XP_016231405.1 hypothetical protein PV08_10489 [Exophiala spinifera]<>KIW11189.1 hypothetical protein PV08_10489 [Exophiala spinifera]																				59.8318	1.26498	1.94e-19	8.88e-18	1.04562	9.57e-15	3.4e-13	-0.08019	0.497919	0.656672	-0.198539	0.0861705	0.187637	0.47314
FUN_001181-T1		transport		PF00005	ABC transporter			3.4e-145	XP_013415860	1 ABC transporter B family member 25 isoform X1 [Lingula anatina]<>XP_013415861	1 ABC transporter B family member 25 isoform X1 [Lingula anatina]				3.8e-136|XP_013415862.1 ABC transporter B family member 25 isoform X2 [Lingula anatina]	1.9e-135|XP_002115356.1 hypothetical protein TRIADDRAFT_29232 [Trichoplax adhaerens]<>EDV22201.1 hypothetical protein TRIADDRAFT_29232 [Trichoplax adhaerens]		GO:0016887	GO:0016021	GO:0042626	GO:0005524	GO:0055085					PF00005,ABC transporter	PF00664,ABC transporter transmembrane region								141.922	0.969183	1.96e-18	8.32e-17	0.74254	2.22e-10	4.53e-09	0.372349	8.31e-06	6.92e-05	0.261298	0.00336791	0.0134538	0.120804
FUN_010928-T1		protein	binding	PF13516	Leucine Rich repeat			1.4e-39	OAQ22785	1 hypothetical protein K457DRAFT_1837830, partial [Mortierella elongata AG-77]					6.9e-39|KFH66485.1 hypothetical protein MVEG_07010 [Mortierella verticillata NRRL 6337]	4.4e-38|OAQ34064.1 RNI-like protein [Mortierella elongata AG-77]		GO:0005515									PF13516,Leucine Rich repeat									49.5169	1.54664	3.33e-29	2.73e-27	1.3308	7.26e-21	3.96e-19	0.720534	1.58e-10	3.54e-09	0.61658	1.01e-07	1.29e-06	1.18782
FUN_003796-T1		protein	binding	PF13516	Leucine Rich repeat			3.8e-17	KIC73819	1 hypothetical protein DB44_AU00010, partial [Candidatus Protochlamydia amoebophila]					1.1e-16|WP_011176004.1 hypothetical protein [Candidatus Protochlamydia amoebophila]<>CAF24179.1 conserved hypothetical protein [Candidatus Protochlamydia amoebophila UWE25]	3.2e-16|KFH65236.1 hypothetical protein MVEG_08717 [Mortierella verticillata NRRL 6337]		GO:0005515									PF13516,Leucine Rich repeat									32.4372	1.08609	2.67e-06	2.61e-05	0.89333	0.000194223	0.000945884	0.935589	8.69e-08	1.13e-06	0.847259	2.6e-06	2.45e-05	0.488952
FUN_002771-T1		unknown																																		61.8792	2.14326	2.87e-10	5.76e-09	2.03995	5.22e-10	9.97e-09	0.0931869	0.730887	0.839669	-0.0745933	0.783432	0.89166	1.44364
FUN_010906-T1		unknown																																		28.2119	1.69692	1.47e-08	2.26e-07	1.58173	7.76e-08	9.63e-07	0.573562	0.0141227	0.0426346	0.48817	0.0376618	0.0983549	0.403197
FUN_010710-T1		Microtubule		PF00091	Tubulin/FtsZ family	GTPase domain		2.4e-223	XP_026272713	1 tubulin beta-1 chain isoform X1 [Frankliniella occidentalis]					3.1e-223|XP_014241634.1 tubulin beta chain isoform X2 [Cimex lectularius]	2.0e-222|ABM55546.1 putative tubulin beta-1 chain [Maconellicoccus hirsutus]		GO:0005874	GO:0007017	GO:0005200	GO:0003924	GO:0005525					PF00091,Tubulin/FtsZ family, GTPase domain	PF03953,Tubulin C-terminal domain								68.8478	1.37876	8.88e-09	1.42e-07	1.19792	8.56e-08	1.05e-06	0.664239	0.00022462	0.00126535	0.535873	0.00182848	0.00802975	0.468618
FUN_001612-T1		unknown																																		35.3709	2.09692	7.63e-16	2.74e-14	1.95114	1.05e-13	3.31e-12	0.552383	0.00803656	0.0268503	0.440088	0.0433597	0.110033	0.889207
FUN_001376-T1		unknown																																		15.9039	1.63279	8.23e-10	1.56e-08	1.46394	1.45e-08	2.12e-07	0.967942	8.29e-06	6.91e-05	0.872963	3.72e-05	0.000268403	0.893208
FUN_013952-T1		protein	dephospho	PF00069	Protein kinase domain			2.2e-20	XP_015714511	1 PREDICTED: dual specificity protein kinase TTK isoform X1 [Coturnix japonica]<>XP_015714512	1 PREDICTED: dual specificity protein kinase TTK isoform X1 [Coturnix japonica]				2.2e-20|XP_015714513.1 PREDICTED: dual specificity protein kinase TTK isoform X2 [Coturnix japonica]	6.3e-20|XP_014725674.1 PREDICTED: dual specificity protein kinase TTK [Sturnus vulgaris]		GO:0006468	GO:0005524	GO:0004672							PF00069,Protein kinase domain									42.164	1.36585	5.66e-08	7.82e-07	1.18448	3.84e-07	4.11e-06	-0.229274	0.24975	0.402988	-0.380489	0.0457432	0.114703	0.743315
FUN_024272-T1		unknown																																		54.2307	2.0247	5.6e-31	4.98e-29	1.82626	2.56e-27	2.05e-25	-0.0813685	0.597595	0.740482	-0.193826	0.21176	0.368036	0.374863
FUN_000816-T1		protein	protein deglycation	PF03881	Fructosamine kinase			2.9e-14	ORX77353	1 Ketosamine-3-kinase [Neocallimastix californiae]					1.4e-13|RLD26194.1 fructosamine kinase [Bacteroidetes bacterium]	5.4e-13|ORY72695.1 Ketosamine-3-kinase [Neocallimastix californiae]	K15523										PF03881,Fructosamine kinase									37.2655	2.30502	1.79e-13	5.33e-12	2.2252	3.18e-13	9.6e-12	-0.232493	0.363688	0.529384	-0.379725	0.149487	0.283575	0.857309
FUN_001721-T1		transferase		PF01467	Cytidylyltransferase-like			7.1e-16	OUV78202	1 hypothetical protein CBC90_02915 [Acidimicrobiaceae bacterium TMED130]					6.9e-11|OUU99758.1 hypothetical protein CBC37_06340 [Acidimicrobiaceae bacterium TMED77]	1.2e-10|ORY53853.1 Nucleotidylyl transferase [Rhizoclosmatium globosum]		GO:0003824	GO:0009058								PF01467,Cytidylyltransferase-like	PF02958,Ecdysteroid kinase								61.1637	2.67981	6.79e-26	4.82e-24	2.55888	1.31e-27	1.06e-25	0.360009	0.0760899	0.163632	0.238767	0.236967	0.397261	1.08871
FUN_009063-T1	HGT	unknown		PF06626	Protein of unknown function (DUF1152)			1.1e-44	OLQ15191	1 hypothetical protein AK812_SmicGene647 [Symbiodinium microadriaticum]					6.6e-21|WP_103668641.1 DUF1152 domain-containing protein [Pseudanabaena sp. BC1403]	2.5e-20|WP_089687162.1 DUF1152 domain-containing protein [Catalinimonas alkaloidigena]<>SDM33005.1 hypothetical protein SAMN05421823_112108 [Catalinimonas alkaloidigena]											PF06626,Protein of unknown function (DUF1152)									59.5703	0.989834	1.55e-06	1.61e-05	0.782164	0.00012315	0.000640435	0.503412	0.00114257	0.00518968	0.40779	0.00821094	0.0285478	0.351982
FUN_023479-T1		fatty acid metab	sole carbon and energy source	PF00501	AMP-binding enzyme			1.3e-257	AEN94433	1 long-chain fatty-acid-CoA ligase FadD9 [Philodina roseola]					1.4e-110|XP_004335071.1 NADbinding domain 4 domain containing protein [Acanthamoeba castellanii str. Neff]<>ELR13058.1 NADbinding domain 4 domain containing protein [Acanthamoeba castellanii str. Neff]	4.0e-110|XP_004333600.1 NADbinding domain 4 domain containing protein [Acanthamoeba castellanii str. Neff]<>ELR11587.1 NADbinding domain 4 domain containing protein [Acanthamoeba castellanii str. Neff]		GO:0003824									PF00501,AMP-binding enzyme	PF00550,Phosphopantetheine attachment site	PF07993,Male sterility protein							121.599	1.80727	6.33e-20	2.98e-18	1.62224	1.45e-17	6.56e-16	0.211717	0.155833	0.285471	0.107024	0.480271	0.648488	0.39027
FUN_001476-T1		oxido-red	Antiox	PF00248	Aldo/keto reductase family			2.0e-107	KEQ67209	1 Aldo/keto reductase [Aureobasidium melanogenum CBS 110374]					2.6e-107|KEQ82651.1 Aldo/keto reductase [Aureobasidium pullulans EXF-150]<>OBW67624.1 Acetyl-CoA synthetase-like protein [Aureobasidium pullulans]	4.9e-106|SLM40387.1 aldo-keto reductase [Umbilicaria pustulata]											PF00248,Aldo/keto reductase family									55.2141	1.15787	8.25e-09	1.33e-07	0.938811	4.04e-06	3.28e-05	0.71192	2.74e-06	2.59e-05	0.593933	0.000143958	0.000893138	0.328205
FUN_000833-T1		ubiquitination	ubiquitin-dep protein	PF00888	Cullin family			1.4e-100	XP_967420	1 PREDICTED: cullin-3 isoform X1 [Tribolium castaneum]					1.4e-100|EFA03809.2 Cullin homolog 1-like Protein [Tribolium castaneum]	1.4e-100|XP_015835524.1 PREDICTED: cullin-3 isoform X2 [Tribolium castaneum]		GO:0031625	GO:0006511								PF00888,Cullin family	PF10557,Cullin protein neddylation domain								91.6617	2.16953	7.91e-26	5.56e-24	1.98487	1.03e-25	7.6e-24	0.420775	0.00895583	0.0293474	0.294794	0.0603843	0.143031	1.50925
FUN_028445-T1		ubiquitination	E3 ubiquitin ligase	PF13639	Ring finger domain			1.7e-09	ORY31145	1 hypothetical protein BCR33DRAFT_840697 [Rhizoclosmatium globosum]					1.9e-08|XP_002768680.1 hypothetical protein Pmar_PMAR027527 [Perkinsus marinus ATCC 50983]<>EER01398.1 hypothetical protein Pmar_PMAR027527 [Perkinsus marinus ATCC 50983]	4.3e-08|XP_022093614.1 serine/arginine-rich splicing factor 4-like isoform X1 [Acanthaster planci]<>XP_022093615.1 serine/arginine-rich splicing factor 4-like isoform X1 [Acanthaster planci]											PF13639,Ring finger domain									28.7531	4.86315	8.58e-46	1.32e-43	5.06218	3.1e-54	5.81e-52	1.25432	0.000150517	0.000892521	1.35334	0.000213686	0.00125915	3.10257
FUN_001575-T1		transcription		PF00270	DEAD/DEAH box helicase			4.3e-36	XP_020908422	1 spliceosome RNA helicase Ddx39b [Exaiptasia pallida]<>KXJ09843	1 Spliceosome RNA helicase Ddx39b [Exaiptasia pallida]				7.4e-36|XP_026118954.1 ATP-dependent RNA helicase DDX39A-like [Carassius auratus]<>XP_026118955.1 ATP-dependent RNA helicase DDX39A-like [Carassius auratus]	7.4e-36|XP_026129283.1 ATP-dependent RNA helicase DDX39A-like [Carassius auratus]		GO:0005524	GO:0003676								PF00270,DEAD/DEAH box helicase									9.87748	4.09179	2.06e-23	1.2e-21	4.37401	1.11e-27	9.09e-26	0.549446	0.187042	0.326767	0.534629	0.262455	0.423614	1.73647
FUN_023657-T1		?	Deinococus?	PF10021	Uncharacterized protein conserved in bacteria (DUF2263)			1.6e-42	OJJ18063	1 TIGR02452 family protein [marine bacterium AO1-C]					3.7e-42|WP_120111751.1 TIGR02452 family protein [Paenibacillus pinisoli]<>RJX38919.1 TIGR02452 family protein [Paenibacillus pinisoli]	4.8e-42|WP_068726085.1 TIGR02452 family protein [Paenibacillus sp. DMB5]<>KUP23027.1 hypothetical protein AWJ19_12700 [Paenibacillus sp. DMB5]											PF10021,Uncharacterized protein conserved in bacteria (DUF2263)									52.1178	1.00549	9.98e-06	8.44e-05	0.801295	0.000364419	0.00161601	0.289604	0.093837	0.19243	0.186119	0.280766	0.444446	0.143318
FUN_003582-T1		unknown																																		23.1588	1.55575	4.58e-12	1.17e-10	1.36585	1.17e-09	2.12e-08	0.40738	0.0299554	0.0786065	0.300233	0.112706	0.229647	0.388715
FUN_017333-T1		transcription	DNA-templated	PF00623	RNA polymerase Rpb1	domain 2		0.0e+00	XP_013401160	1 DNA-directed RNA polymerase II subunit RPB1 [Lingula anatina]					0.0e+00|XP_013419697.1 DNA-directed RNA polymerase II subunit RPB1-like isoform X1 [Lingula anatina]<>XP_013419698.1 DNA-directed RNA polymerase II subunit RPB1-like isoform X2 [Lingula anatina]	0.0e+00|BAO20838.1 RNA polymerase II largest subunit, partial [Thereuonema tuberculata]<>BAO48687.1 RNA polymerase II largest subunit, partial [Thereuonema tuberculata]	K03006	GO:0003899	GO:0006351	GO:0003677							PF00623,RNA polymerase Rpb1, domain 2	PF04983,RNA polymerase Rpb1, domain 3	PF04990,RNA polymerase Rpb1, domain 7	PF04992,RNA polymerase Rpb1, domain 6	PF04997,RNA polymerase Rpb1, domain 1	PF04998,RNA polymerase Rpb1, domain 5	PF05000,RNA polymerase Rpb1, domain 4			195.67	1.13404	1.29e-10	2.76e-09	0.91794	1.34e-07	1.58e-06	0.553431	1.77e-05	0.000135742	0.446124	0.000628072	0.00320291	0.662985
FUN_024308-T1		detoxification		PF00201	UDP-glucoronosyl and UDP-glucosyl transferase			4.0e-10	WP_035082641	1 hypothetical protein [Aphanizomenon flos-aquae]					4.0e-10|WP_053537730.1 hypothetical protein [Anabaena sp. WA102]<>ALB39369.1 hypothetical protein AA650_01845 [Anabaena sp. WA102]	4.0e-10|OBQ18895.1 hypothetical protein AN486_10915 [Anabaena sp. AL93]		GO:0016758									PF00201,UDP-glucoronosyl and UDP-glucosyl transferase									74.3386	1.33032	7.54e-12	1.88e-10	1.12546	1.22e-09	2.19e-08	0.750482	2.6e-07	3.06e-06	0.629606	9.42e-06	7.79e-05	0.835725
FUN_014829-T1		unknown		PF11999	Protein of unknown function (DUF3494)			7.8e-37	PZR86770	1 hypothetical protein DLM67_23400 [candidate division AD3 bacterium]					7.3e-35|KKR13496.1 hypothetical protein UT43_C0043G0003 [Parcubacteria group bacterium GW2011_GWC1_39_29]	2.4e-33|ALG05171.1 ice-binding protein, partial [bacterium]											PF11999,Protein of unknown function (DUF3494)									34.5546	1.27851	6.75e-08	9.18e-07	1.08785	8.02e-06	6.01e-05	1.13668	2.32e-10	5.04e-09	1.07106	6.58e-09	1.05e-07	0.751442
FUN_003290-T1		proteolysis		PF00089	Trypsin			2.8e-44	ACD54776	1 caldecrin precursor isoform 1-like protein [Adineta vaga]					4.6e-34|XP_005152474.1 PREDICTED: chymotrypsin-like protease CTRL-1 [Melopsittacus undulatus]	7.8e-34|KQK76865.1 chymotrypsin-like protease CTRL-1 [Amazona aestiva]	K01310	GO:0004252	GO:0006508								PF00089,Trypsin									18.6315	5.26426	1.25e-32	1.18e-30	5.82592	7.02e-40	8.83e-38	-0.129496	0.775751	0.871332	-0.447347	0.411864	0.584015	1.10494
FUN_028570-T1		2OG-Fe(II) oxygenase superfamily	protein modification, DNA and mRNA repair	PF13532	2OG-Fe(II) oxygenase superfamily			4.0e-15	ACI90376	1 TPR repeat containing protein-like protein [Philodina roseola]					7.6e-14|ACD54697.1 TPR repeat containing protein-like protein [Adineta vaga]	1.3e-10|ACD54716.1 TPR repeat containing protein-like protein [Adineta vaga]											PF13532,2OG-Fe(II) oxygenase superfamily									41.0488	2.04477	1.82e-10	3.8e-09	1.91758	5.45e-09	8.63e-08	1.36531	3.93e-08	5.46e-07	1.28758	7.82e-07	8.17e-06	1.37919
FUN_008309-T1		ubiquitination	ubiquitin-dep protein	PF00443	Ubiquitin carboxyl-terminal hydrolase			4.8e-29	RCH95672	1 hypothetical protein CU097_008335 [Rhizopus azygosporus]					1.2e-27|XP_018942688.1 PREDICTED: ubiquitin carboxyl-terminal hydrolase 11-like [Cyprinus carpio]	1.2e-27|ORE22162.1 cysteine proteinase [Rhizopus microsporus]		GO:0006511	GO:0016579	GO:0036459							PF00443,Ubiquitin carboxyl-terminal hydrolase									53.5037	1.09687	2.43e-16	9.15e-15	0.876604	2.04e-09	3.51e-08	0.45336	1.89e-05	0.000143599	0.351728	0.0022039	0.0094172	0.529098
FUN_001613-T1		unknown						5.0e-07	OGB66933	1 hypothetical protein A2Y94_02525 [Caldithrix sp	RBG_13_44_9]				4.7e-05|WP_109359563.1 hypothetical protein [Brumimicrobium sp. C305]<>PWH85482.1 hypothetical protein DIT68_09505 [Brumimicrobium sp. C305]																					15.5198	1.43745	2.2e-09	3.94e-08	1.25171	1.47e-07	1.73e-06	0.481546	0.0165948	0.0486619	0.377135	0.0589174	0.140217	0.565447
FUN_020003-T1		vonW	vonW	PF00092	von Willebrand factor type A domain			7.4e-79	XP_022334930	1 uncharacterized protein LOC111131611 [Crassostrea virginica]					2.2e-75|XP_011453287.1 PREDICTED: uncharacterized protein LOC105346430 [Crassostrea gigas]<>EKC28948.1 hypothetical protein CGI_10012792 [Crassostrea gigas]	7.9e-73|XP_002733462.1 PREDICTED: uncharacterized protein LOC100378011 [Saccoglossus kowalevskii]											PF00092,von Willebrand factor type A domain									24.9256	1.78304	3.14e-05	0.000232618	1.75734	0.000150096	0.000755095	0.960185	0.0054858	0.0196312	0.873891	0.0160619	0.0493988	0.708774
FUN_015446-T1		proteolysis		PF07998	Peptidase family M54			7.8e-51	PYL07769	1 hypothetical protein DME34_06160 [Verrucomicrobia bacterium]					2.1e-48|PYK42786.1 hypothetical protein DME46_09245 [Verrucomicrobia bacterium]	1.4e-47|PYJ60728.1 hypothetical protein DME74_10120 [Verrucomicrobia bacterium]	K06974	GO:0006508	GO:0008233	GO:0008237							PF07998,Peptidase family M54									12.9609	4.85401	2.17e-50	3.93e-48	4.94114	6.74e-67	1.65e-64	0.383958	0.288726	0.44886	0.312618	0.433755	0.605764	1.15379
FUN_011051-T1		transcription						1.1e-45	ACD54624	1 NmrA-like protein [Adineta vaga]					5.8e-23|ACD54648.1 NmrA-like protein protein-like protein [Adineta vaga]																					20.5119	1.29933	0.000343151	0.00181046	1.16509	0.00233619	0.00783387	0.922678	0.00115368	0.0052316	0.828027	0.00453407	0.0173069	0.673795
FUN_015496-T1				PF13393	Histidyl-tRNA synthetase			9.0e-77	XP_018417411	1 PREDICTED: histidine--tRNA ligase, cytoplasmic-like isoform X2 [Nanorana parkeri]					2.6e-76|XP_009888975.1 PREDICTED: histidine--tRNA ligase, cytoplasmic isoform X2 [Charadrius vociferus]	7.6e-76|XP_005431267.1 PREDICTED: histidine--tRNA ligase, cytoplasmic isoform X3 [Geospiza fortis]											PF13393,Histidyl-tRNA synthetase									34.6912	1.23867	1.25e-07	1.63e-06	1.04299	1.02e-05	7.4e-05	0.974508	4.51e-08	6.18e-07	0.894784	7.59e-07	7.94e-06	0.983534
FUN_001284-T1	HGT	reverse transcriptase						1.4e-121	AEN94428	1 reverse transcriptase-like protein [Philodina roseola]					6.3e-74|KLO19096.1 hypothetical protein SCHPADRAFT_912892 [Schizopora paradoxa]	2.5e-70|KLO19057.1 hypothetical protein SCHPADRAFT_899167 [Schizopora paradoxa]																				28.1295	2.30484	5.74e-15	1.93e-13	2.19399	2.15e-14	7.34e-13	0.995748	2.61e-05	0.000190226	0.906861	0.000135685	0.00084825	1.35223
FUN_002247-T1		protein	deubiquitination	PF00443	Ubiquitin carboxyl-terminal hydrolase			2.3e-48	OAQ28609	1 hypothetical protein K457DRAFT_33005 [Mortierella elongata AG-77]					1.4e-37|XP_020432193.1 hypothetical protein PPL_06895 [Heterostelium album PN500]<>EFA80073.1 hypothetical protein PPL_06895 [Heterostelium album PN500]	1.6e-20|XP_016890289.1 ubiquitin carboxyl-terminal hydrolase 15 isoform X5 [Cynoglossus semilaevis]		GO:0006511	GO:0016579	GO:0036459	GO:0005515						PF00443,Ubiquitin carboxyl-terminal hydrolase									82.0839	1.25521	5.3e-16	1.95e-14	1.0438	1.34e-11	3.25e-10	0.144775	0.228357	0.378362	0.0458637	0.709466	0.836948	0.792536
FUN_008308-T1		ubiquitination	ubiquitin-dep protein	PF00443	Ubiquitin carboxyl-terminal hydrolase			5.2e-39	6GH9_A Chain A, USP15 catalytic domain in complex with small molecule<>6GH9_B Chain B, USP15 catalytic domain in complex with small molecule<>6GHA_A Chain A, USP15 catalytic domain structure							7.1e-36|OAD00670.1 hypothetical protein MUCCIDRAFT_14515, partial [Mucor circinelloides f. lusitanicus CBS 277.49]		GO:0006511	GO:0016579	GO:0036459							PF00443,Ubiquitin carboxyl-terminal hydrolase									46.2256	0.962124	1.71e-10	3.58e-09	0.741023	3.99e-07	4.25e-06	0.0454141	0.706339	0.822535	-0.0679683	0.56375	0.722263	0.136199
FUN_000828-T1		ubiquitination		PF00240	Ubiquitin family			5.7e-08	XP_002053573	1 uncharacterized protein Dvir_GJ23969 [Drosophila virilis]<>EDW67093	1 uncharacterized protein Dvir_GJ23969 [Drosophila virilis]							GO:0005515									PF00240,Ubiquitin family									7.7557	2.21206	3.99e-13	1.14e-11	2.10566	2.88e-13	8.76e-12	-0.413469	0.192543	0.333473	-0.572394	0.0772979	0.172649	0.724325
FUN_022325-T1		DNA synthesis?	dTTP synthesis	PF02223	Thymidylate kinase			1.5e-22	ODN01933	1 UMP-CMP kinase 2, mitochondrial [Orchesella cincta]					1.1e-20|XP_013869981.1 PREDICTED: UMP-CMP kinase 2, mitochondrial [Austrofundulus limnaeus]	3.2e-20|XP_025076682.1 LOW QUALITY PROTEIN: UMP-CMP kinase 2, mitochondrial-like [Pomacea canaliculata]	K13809	GO:0006233	GO:0005524	GO:0004798							PF02223,Thymidylate kinase									37.1916	0.875213	1.01e-05	8.53e-05	0.653061	0.000779025	0.00309727	0.494218	0.0011811	0.00533768	0.37999	0.010821	0.0357443	0.573761
FUN_005190-T1		protein	binding															GO:0005515																		49.9501	1.65952	2.85e-09	4.99e-08	1.5072	1e-07	1.22e-06	0.0283556	0.896707	0.945596	-0.0997794	0.661485	0.801181	0.814721
FUN_014638-T1		TPR/protein binding		PF03496	ADP-ribosyltransferase exoenzyme			1.6e-24	ACD54597	1 TPR repeat containing protein-like protein [Adineta vaga]					1.5e-14|ACD54747.1 tetratricopeptide 2-like protein [Adineta vaga]	8.2e-08|ACD54716.1 TPR repeat containing protein-like protein [Adineta vaga]		GO:0005576	GO:0009405	GO:0005515							PF03496,ADP-ribosyltransferase exoenzyme									139.322	1.10855	3.7e-06	3.49e-05	0.889145	0.000109286	0.000577623	0.833812	2.66e-06	2.51e-05	0.717836	2.94e-05	0.000217812	-0.198067
FUN_004700-T1		ubiquitination	degradation	PF00646	F-box domain			5.2e-29	ACD54608	1 leucine rich repeat containing proteins-like protein [Adineta vaga]					6.4e-27|KFH62821.1 hypothetical protein MVEG_11347 [Mortierella verticillata NRRL 6337]	6.4e-27|KFH72995.1 hypothetical protein MVEG_00220 [Mortierella verticillata NRRL 6337]		GO:0005515									PF00646,F-box domain	PF13516,Leucine Rich repeat								48.6857	1.7555	1.12e-18	4.86e-17	1.56327	2.17e-14	7.4e-13	0.807142	2.1e-07	2.52e-06	0.72454	1.1e-05	9e-05	1.2193
FUN_003406-T1		unknown																																		18.2133	2.75264	5.55e-19	2.44e-17	2.69607	3.51e-20	1.84e-18	0.237044	0.384447	0.550982	0.117104	0.671338	0.808412	2.01243
FUN_012218-T1		unknown																																		27.3142	1.16379	2.36e-06	2.34e-05	0.963614	6.59e-05	0.000375487	0.284341	0.143164	0.267044	0.157737	0.407801	0.580037	0.330479
FUN_023652-T1	HGT	RNA ligase						5.6e-32	PPD55275	1 RNA ligase, T4 RnlA family [Methylotenera sp	]				5.3e-30|AUS02799.1 RNA ligase [Vibrio phage 2.275.O._10N.286.54.E11]	5.8e-29|AMM43648.1 RNA ligase 1 and tail fiber attachment catalyst [Pectobacterium phage CBB]																				25.2679	1.83155	4.9e-07	5.65e-06	1.77903	2.87e-06	2.44e-05	0.621549	0.032633	0.0840714	0.556233	0.0700386	0.16014	0.35161
FUN_005217-T1		protein	binding															GO:0005515																		50.6474	1.48083	7.41e-11	1.64e-09	1.28452	4.05e-08	5.36e-07	0.467603	0.00789353	0.0264581	0.355175	0.0540588	0.130977	1.08155
FUN_017334-T1		transcription	DNA-templated	PF04997	RNA polymerase Rpb1	domain 1		1.3e-23	KZS16977	1 DNA-directed RNA polymerase [Daphnia magna]					1.7e-23|BAO20848.1 RNA polymerase II largest subunit, partial [Tomocerus sp. E-82]	2.2e-23|BAJ78653.1 RNA polymerase II largest subunit, partial [Ephemera japonica]		GO:0003899	GO:0006351	GO:0003677							PF04997,RNA polymerase Rpb1, domain 1									7.16139	2.35274	3.88e-12	1e-10	2.28354	7.97e-12	2e-10	1.57379	8.23e-08	1.07e-06	1.56802	4.48e-08	6.08e-07	1.28152
FUN_017130-T1		ubiquitination	E3 ubiquitin-protein ligase, degradation	PF12796	Ankyrin repeats (3 copies)			1.0e-75	XP_023231567	1 protein fem-1 homolog B-like [Centruroides sculpturatus]					2.2e-73|XP_025988166.1 protein fem-1 homolog B [Solenopsis invicta]	2.4e-72|XP_022920748.1 protein fem-1 homolog B [Onthophagus taurus]	K10349	GO:0005515									PF12796,Ankyrin repeats (3 copies)									66.5968	1.52748	5.65e-09	9.44e-08	1.35263	5.86e-08	7.49e-07	0.630625	0.00148538	0.0064787	0.510481	0.00815385	0.0283794	0.389242
FUN_001797-T1	HGT	zinc ion binding						3.7e-43	RHZ59324	1 hypothetical protein Glove_364g8 [Diversispora versiformis]					3.8e-40|RIA88093.1 hypothetical protein C1645_806984 [Glomus cerebriforme]	1.1e-34|KZT23922.1 hypothetical protein NEOLEDRAFT_506864 [Neolentinus lepideus HHB14362 ss-1]		GO:0008270																		150.513	1.93431	2.27e-29	1.87e-27	1.72072	9.58e-24	6.3e-22	-0.141599	0.289382	0.449544	-0.260554	0.0661212	0.153327	1.49849
FUN_005191-T1	HGT	oxido-red	peroxisomal enzyme	PF05721	Phytanoyl-CoA dioxygenase (PhyH)			1.5e-50	OUX13243	1 hypothetical protein CBE03_06105 [Gammaproteobacteria bacterium TMED243]					2.2e-49|OUU06145.1 hypothetical protein CBB90_01520 [Gammaproteobacteria bacterium TMED30]	2.2e-49|OUV12172.1 hypothetical protein CBC52_03930 [Gammaproteobacteria bacterium TMED92]											PF05721,Phytanoyl-CoA dioxygenase (PhyH)									26.1303	1.5407	2.58e-10	5.25e-09	1.36225	4.09e-09	6.63e-08	-0.238317	0.247305	0.400222	-0.365239	0.0707533	0.161365	0.334128
FUN_015142-T1		ubiquitination		PF00240	Ubiquitin family			6.6e-05	XP_009032543	1 ubiquitin [Aureococcus anophagefferens]<>EGB12923	1 ubiquitin [Aureococcus anophagefferens]							GO:0005515									PF00240,Ubiquitin family									23.2375	2.44841	1.24e-23	7.33e-22	2.31137	1.77e-23	1.15e-21	-0.992498	3.93e-05	0.000275475	-1.18398	1.24e-06	1.24e-05	0.420938
FUN_018639-T1		unknown																																		8.24257	1.43595	1.35e-06	1.43e-05	1.28467	9.41e-06	6.91e-05	0.172975	0.508891	0.666344	0.0665406	0.798018	0.901576	-0.0611681
FUN_023437-T1		protein	binding															GO:0005515																		46.5299	1.01009	5.25e-05	0.000361935	0.813283	0.00175088	0.00611851	0.455011	0.0159113	0.0470143	0.349414	0.0756001	0.169629	-0.197643
FUN_014334-T1		TPR/protein binding		PF13374	Tetratricopeptide repeat			1.1e-194	ACI90376	1 TPR repeat containing protein-like protein [Philodina roseola]					2.4e-165|ACD54594.1 TPR repeat containing protein-like protein [Adineta vaga]	1.0e-155|WP_044882719.1 tetratricopeptide repeat protein [Neochlamydia sp. EPS4]<>KIC72625.1 hypothetical protein DB42_CW00060 [Neochlamydia sp. EPS4]		GO:0005515									PF13374,Tetratricopeptide repeat	PF13424,Tetratricopeptide repeat								103.34	1.33	1.85e-14	5.96e-13	1.10783	3.52e-11	8.1e-10	0.20541	0.120885	0.233726	0.0763154	0.562344	0.721145	1.15133
FUN_014662-T1		TPR/protein binding						2.5e-04	ACD54594	1 TPR repeat containing protein-like protein [Adineta vaga]								GO:0005515																		24.5727	2.4176	1.76e-26	1.28e-24	2.25965	4.84e-26	3.65e-24	0.0890761	0.664555	0.792511	-0.02861	0.887611	0.963244	-0.108142
FUN_023936-T1		toxicity prevention?		PF04479	RTA1 like protein										5.9e-16|XP_015363715.1 PREDICTED: protein fem-1 homolog B-like [Diuraphis noxia]<>XP_015363716.1 PREDICTED: protein fem-1 homolog B-like [Diuraphis noxia]	1.9e-14|XP_004086250.1 protein fem-1 homolog B [Oryzias latipes]		GO:0016021	GO:0005515								PF04479,RTA1 like protein									28.8209	2.36746	1.65e-24	1.04e-22	2.21294	1.69e-23	1.1e-21	0.0790275	0.697584	0.816473	-0.0442738	0.829126	0.9236	1.06058
FUN_013961-T1		ubiquitination	zinc ion binding	PF08783	DWNN domain													GO:0008270									PF08783,DWNN domain									7.07214	2.06005	4.46e-08	6.3e-07	2.0119	3.26e-08	4.42e-07	-1.02494	0.00706617	0.0241266	-1.38256	0.000585866	0.00301957	0.151661
FUN_015696-T1	HGT	unknown																																		5.42926	1.6538	6.97e-05	0.00046038	1.57412	0.000378687	0.00166998	1.15166	0.00104021	0.00478171	1.11775	0.00178822	0.00787176	0.92827
FUN_003453-T1		unknown																																		16.3557	2.30342	3.58e-10	7.11e-09	2.27569	2.27e-09	3.86e-08	0.768926	0.0120747	0.0374135	0.695277	0.0318266	0.0861892	1.31994
FUN_015290-T1		vonW	vonW	PF00094	von Willebrand factor type D domain			2.5e-88	RNA08668	1 sushi domain-containing 2-like [Brachionus plicatilis]					1.9e-80|RNA00948.1 sushi domain-containing 2-like [Brachionus plicatilis]	1.3e-73|XP_022783568.1 sushi domain-containing protein 2-like isoform X3 [Stylophora pistillata]		GO:0007160									PF00094,von Willebrand factor type D domain	PF03782,AMOP domain	PF06119,Nidogen-like							66.905	2.35105	6.06e-22	3.2e-20	2.19301	4.97e-20	2.58e-18	1.78968	1.44e-21	1.42e-19	1.73625	1.53e-19	1.28e-17	3.8798
FUN_015235-T1	HGT	2OG-Fe(II) oxygenase superfamily	protein modification, DNA and mRNA repair	PF13640	2OG-Fe(II) oxygenase superfamily			2.4e-45	OLQ01509	1 hypothetical protein AK812_SmicGene15751 [Symbiodinium microadriaticum]					4.5e-44|OLQ06684.1 hypothetical protein AK812_SmicGene10016 [Symbiodinium microadriaticum]	5.5e-26|XP_002672008.1 prolyl 4-hydroxylase alpha subunit family protein [Naegleria gruberi]<>EFC39264.1 prolyl 4-hydroxylase alpha subunit family protein [Naegleria gruberi]		GO:0031418	GO:0005506	GO:0016705	GO:0055114	GO:0016491					PF13640,2OG-Fe(II) oxygenase superfamily									30.329	5.69835	1.16e-46	1.82e-44	6.28699	2.55e-61	5.45e-59	-0.184671	0.688865	0.810254	-0.707651	0.267586	0.429541	3.14488
FUN_011754-T1		immunity	TOLL	PF13676	TIR domain			4.8e-43	RNA00999	1 hypothetical protein BpHYR1_043720 [Brachionus plicatilis]					5.0e-40|RNA01000.1 hypothetical protein BpHYR1_043721 [Brachionus plicatilis]	2.5e-39|XP_020613702.1 uncharacterized protein LOC110051934 [Orbicella faveolata]		GO:0007165	GO:0005515								PF13676,TIR domain									42.043	1.03097	1.15e-12	3.12e-11	0.811582	2.49e-07	2.77e-06	0.629863	2.73e-08	3.92e-07	0.527928	1.34e-05	0.000107673	0.587013
FUN_015371-T1	HGT	ephrin-receptor like		PF07699	Putative ephrin-receptor like			3.9e-86	PVD37563	1 hypothetical protein C0Q70_00159 [Pomacea canaliculata]					3.9e-86|XP_025116054.1 uncharacterized protein LOC112577235 [Pomacea canaliculata]	2.4e-83|XP_022322649.1 major surface trophozoite antigen 11-like [Crassostrea virginica]											PF07699,Putative ephrin-receptor like									23.9918	1.95527	1.08e-12	2.94e-11	1.80574	6.47e-12	1.65e-10	0.48195	0.031473	0.0817334	0.355519	0.10907	0.2241	0.558149
FUN_014871-T1		ephrin-receptor like		PF07699	Putative ephrin-receptor like			1.7e-71	PVD37563	1 hypothetical protein C0Q70_00159 [Pomacea canaliculata]					1.7e-71|XP_025116054.1 uncharacterized protein LOC112577235 [Pomacea canaliculata]	9.5e-70|XP_002508371.1 mastigoneme-like protein [Micromonas commoda]<>ACO69629.1 mastigoneme-like protein [Micromonas commoda]											PF07699,Putative ephrin-receptor like									26.5257	1.94471	7.25e-16	2.61e-14	1.76227	4.86e-14	1.59e-12	0.863344	1.55e-05	0.000120901	0.764127	0.000100591	0.000652548	1.26214
FUN_015527-T1	HGT	ase		PF00149	Calcineurin-like phosphoesterase			7.9e-38	XP_004342420	1 hypothetical protein CAOG_08251 [Capsaspora owczarzaki ATCC 30864]<>KJE98261	1 hypothetical protein CAOG_008251 [Capsaspora owczarzaki ATCC 30864]				1.2e-30|KIV77167.1 hypothetical protein PV11_08990 [Exophiala sideris]	1.0e-29|CEP02772.1 hypothetical protein PBRA_002739 [Plasmodiophora brassicae]<>SPQ94890.1 unnamed protein product (mitochondrion) [Plasmodiophora brassicae]		GO:0016787									PF00149,Calcineurin-like phosphoesterase	PF14008,Iron/zinc purple acid phosphatase-like protein C								13.179	1.537	1.71e-06	1.75e-05	1.40421	2.56e-05	0.000164452	0.716976	0.00650971	0.0225518	0.642213	0.0180626	0.0545098	1.00333
FUN_002653-T1		apoptosis	interaction E3/TNF; anti-apoptotic	PF00019	Transforming growth factor beta like domain			2.8e-23	NP_001316211	1 baculoviral IAP repeat-containing protein 7-like [Ictalurus punctatus]<>AFL70282	1 baculoviral IAP repeat-containing protein 7 [Ictalurus punctatus]				6.8e-22|XP_006814869.1 PREDICTED: baculoviral IAP repeat-containing protein 2-like [Saccoglossus kowalevskii]			GO:0008083									PF00019,Transforming growth factor beta like domain	PF00653,Inhibitor of Apoptosis domain								15.8898	2.19547	4.05e-19	1.79e-17	2.04106	1.68e-17	7.53e-16	1.15748	2.63e-08	3.79e-07	1.07605	1.73e-07	2.1e-06	0.717694
FUN_010441-T1		RNA		PF00076	RNA recognition motif	(a	k	4.4e-24	RME81276	1 DUF4326 domain-containing protein [Caldilineae bacterium]					4.1e-22|RDJ35281.1 DUF4326 domain-containing protein [Crenarchaeota archaeon]	7.0e-22|WP_084662193.1 DUF4326 domain-containing protein [Sulfobacillus thermosulfidooxidans]<>SMC08145.1 protein of unknown function [Sulfobacillus thermosulfidooxidans DSM 9293]		GO:0003676									PF00076,RNA recognition motif. (a.k.a. RRM, RBD, or RNP domain)	PF14216,Domain of unknown function (DUF4326)								31.3256	1.98179	4.84e-32	4.5e-30	1.77696	2.66e-29	2.36e-27	-0.265161	0.108213	0.214898	-0.392464	0.0149656	0.0465867	1.63988
FUN_009163-T1		proteolysis		PF00089	Trypsin			8.0e-36	ACD54776	1 caldecrin precursor isoform 1-like protein [Adineta vaga]					3.1e-27|XP_008435038.1 PREDICTED: testisin-like [Poecilia reticulata]	6.8e-27|ROT70420.1 ovigerous-hair stripping substance [Penaeus vannamei]		GO:0004252	GO:0006508								PF00089,Trypsin									8.27754	3.207	1.51e-18	6.46e-17	3.2537	4.26e-21	2.37e-19	0.682844	0.0588657	0.133857	0.645585	0.0912941	0.196216	0.437654
FUN_023960-T1		protein	binding					3.4e-18	XP_004086250	1 protein fem-1 homolog B [Oryzias latipes]					5.9e-18|XP_018327967.1 protein fem-1 homolog B isoform X2 [Agrilus planipennis]	1.0e-17|XP_018327962.1 protein fem-1 homolog B isoform X1 [Agrilus planipennis]		GO:0005515																		21.0919	1.98165	4.83e-13	1.37e-11	1.82977	7.35e-12	1.86e-10	0.0440004	0.852776	0.919908	-0.0882817	0.711109	0.838114	0.978403
FUN_009240-T1		unknown																																		11.1563	1.30611	1.71e-07	2.17e-06	1.10723	1.61e-06	1.46e-05	0.355607	0.0931799	0.19145	0.250919	0.200733	0.3538	0.861786
FUN_015165-T1	HGT	TPR/protein binding		PF13181	Tetratricopeptide repeat			4.4e-09	OQX80214	1 hypothetical protein B6D61_02310 [Bacteroidetes bacterium 4484_249]					1.1e-07|OJW68920.1 hypothetical protein BGO68_04020 [Candidatus Amoebophilus sp. 36-38]	1.4e-07|WP_116981283.1 tetratricopeptide repeat protein [Emticicia sp. C21]<>RFS18426.1 tetratricopeptide repeat protein [Emticicia sp. C21]		GO:0005515									PF13181,Tetratricopeptide repeat	PF13424,Tetratricopeptide repeat								22.5087	1.56247	1.6e-11	3.83e-10	1.39334	2.48e-09	4.19e-08	-0.395902	0.048989	0.115811	-0.506047	0.0143531	0.0450609	-0.438066
FUN_010929-T1		ase	zinc ion binding	PF00484	Carbonic anhydrase			1.2e-28	PZR14968	1 carbonate dehydratase [Archangium gephyra]					1.4e-27|OLC59381.1 carbonate dehydratase [Ktedonobacter sp. 13_1_40CM_4_52_4]	4.0e-27|WP_116785737.1 carbonic anhydrase [Holophagae bacterium]<>PWB71952.1 carbonate dehydratase [Holophagae bacterium]		GO:0004089	GO:0008270								PF00484,Carbonic anhydrase									3.43101	3.22075	1.42e-11	3.44e-10	3.63538	2e-13	6.19e-12	0.359934	0.468091	0.630906	0.370629	0.540248	0.702229	2.19691
FUN_001305-T1		multiple	chromatin	PF13508	Acetyltransferase (GNAT) domain			2.7e-12	XP_004336127	1 hypothetical protein ACA1_322110 [Acanthamoeba castellanii str	Neff]<>ELR14114	1 hypothetical protein ACA1_322110 [Acanthamoeba castellanii str	Neff]		4.0e-08|WP_015176682.1 GNAT family N-acetyltransferase [Oscillatoria nigro-viridis]<>AFZ07402.1 GCN5-related N-acetyltransferase [Oscillatoria nigro-viridis PCC 7112]	5.8e-07|WP_110927862.1 GNAT family N-acetyltransferase [Bacillus massiliglaciei]		GO:0008080									PF13508,Acetyltransferase (GNAT) domain									5.35663	1.43903	0.000458721	0.00231467	1.31089	0.00298772	0.00964937	1.12222	0.00117941	0.00533177	1.1042	0.00137952	0.00631626	1.51208
FUN_024932-T1		unknown																																		8.84478	1.30353	0.000273801	0.00149339	1.15413	0.0024264	0.00808986	0.488557	0.105384	0.210542	0.391239	0.208266	0.363617	1.33076
FUN_014794-T1		unknown																																		6.51761	1.18317	0.000206499	0.00117482	1.0082	0.000999837	0.00383137	0.17801	0.521971	0.677906	0.0537511	0.841282	0.931507	0.201841
FUN_023402-T1		unknown																																		1.6337	2.65788	4.72e-07	5.49e-06	3.12101	1.42e-08	2.08e-07	-0.235694	0.668048	0.794737	-0.77878	0.290957	0.455801	1.55013
[truncated: 78 more columns]
