# Supplementary material for: Ionizing radiation responses appear incidental to desiccation responses in the bdelloid rotifer Adineta vaga
Source: BMC Biol. 2024 Jan 25;22:11. doi: 10.1186/s12915-023-01807-8 (PMC10809525; doi:10.1186/s12915-023-01807-8)
Supplement: Supplementary file 2 — Additional file 2: Supplementary Table S1. Genes within Adineta vaga genome. The columns give the gene ids from the gene assembly in Simion et al. (2020), the correspondence gene ids in the genome published by Simion et al. (2021), if the gene is annotated as HGT, the BLAST hits, the KEGG ids, GO ids, pfam domains, the results for all analyses with DESeq2 and EdgeR, and the TPM values for all the different analyzed conditions. The columns with the results from DESeq2 and EdgeR are explained in the second table sheet. Supplementary Table S2. GO analysis of Under-Expressed genes in the core radiation response. Supplementary Table S3. Genes found over-expressed in the core common response to radiation and desiccation. The columns give the gene ids, if the gene is annotated as HGT, its hypothesized function, its function acronym, pfam domains, best BLAST hits, the results for all analyses with DESeq2 and EdgeR, and the TPM values for all the different analyzed conditions. The columns with the results from DESeq2 and EdgeR are explained in the second table sheet of Supplementary Table S1. Supplementary Table S4. Genes found over-expressed in the core rehydration response. The columns give the gene ids, if the gene is annotated as HGT, its hypothesized function, its function acronym, pfam domains, best BLAST hits, the results for all analyses with DESeq2 and EdgeR, and the TPM values for all the different analyzed conditions. The columns with the results from DESeq2 and EdgeR are explained in the second table sheet of Supplementary Table S1. Supplementary Table S5. Genes found over-expressed in the core irradiation response. The columns give the gene ids, if the gene is annotated as HGT, its hypothesized function, its function acronym, pfam domains, best BLAST hits, the results for all analyses with DESeq2 and EdgeR, and the TPM values for all the different analyzed conditions. The columns with the results from DESeq2 and EdgeR are explained in the second table sheet of S [file 12915_2023_1807_MOESM2_ESM.zip › Table_S4.xlsx]

## Sheet: Table_AV19_genes_desiccation_sp
gene ID AV19	HGT	function	spec	Pfam												Kegg	GO	GO	GO	GO	GO	GO	GO	GO	GO	Pfam	Pfam	Pfam	Pfam	Pfam	Pfam	Pfam	Pfam	Pfam	Mean	DesX2h30lfc	DesX2h30pval	DesX2h30FDR	logFC	PValue	FDR	DesX0hlfc	DesX0hpval	DesX0hFDR	logFC	PValue	FDR	DesX8hlfc	DesX8hpval
FUN_017589-T1		unknown																																	22712.2	1.63563	2.42e-08	3.6e-07	1.47246	8.37e-08	1.03e-06	1.63033	5.78e-14	2.33e-12	1.52787	3.59e-13	1.21e-11	2.22105	3.57e-14
FUN_022500-T1		Glucose		PF11034	Glucose-repressible protein Grg1		1.1e-12	KDE04275	1 hypothetical protein MVLG_05303 [Microbotryum lychnidis-dioicae p1A1 Lamole]					1.1e-12|SGY73594.1 BQ5605_C005g03307 [Microbotryum silenes-dioicae]	4.3e-12|KDE07117.1 hypothetical protein MVLG_02523 [Microbotryum lychnidis-dioicae p1A1 Lamole]<>SGY84718.1 BQ5605_C009g05716 [Microbotryum silenes-dioicae]											PF11034,Glucose-repressible protein Grg1									21904.1	2.18186	7.24e-50	1.27e-47	1.98519	8.25e-50	1.42e-47	0.960567	5.35e-20	4.45e-18	0.868254	7.62e-17	4.62e-15	1.50838	1.03e-24
FUN_021491-T1		Calcium binding	regulator of G protein-coupled receptor phosphorylation	PF00036	EF hand		4.4e-57	RNA19095	1 Neuronal calcium sensor 2 [Brachionus plicatilis]					6.1e-51|RNA44289.1 neuronal calcium sensor 2-like [Brachionus plicatilis]	2.3e-50|RNA30450.1 neuronal calcium sensor [Brachionus plicatilis]		GO:0005509									PF00036,EF hand	PF13499,EF-hand domain pair								13548.4	1.30521	5.7e-38	6.75e-36	1.08009	7e-30	6.44e-28	1.22189	9.47e-65	1.65e-61	1.12149	5.21e-56	7.66e-53	1.00469	3.6e-23
FUN_027450-T1		HSP		PF00012	Hsp70 protein		0.0e+00	ACI90341	1 HSP70-like protein [Philodina roseola]					0.0e+00|AXR98455.1 heat shock protein 70 kDa isoform 2, partial [Procambarus clarkii]	2.4e-301|RNA41105.1 heat shock cognate 71 kDa, partial [Brachionus plicatilis]	K03283										PF00012,Hsp70 protein									34824.6	1.22486	1.5e-10	3.18e-09	1.03934	7.47e-10	1.39e-08	0.244486	0.0755248	0.162756	0.126587	0.317504	0.485203	0.0696196	0.715824
FUN_023399-T1		unknown																																	1100.13	1.50708	4.02e-06	3.76e-05	1.39182	1.82e-05	0.000122791	2.95093	2.24e-33	6.69e-31	2.93747	1.14e-30	2.93e-28	0.50003	0.126562
FUN_020868-T1		unknown																																	1892.15	1.42555	1.49e-14	4.84e-13	1.22035	6.03e-13	1.74e-11	1.75212	2.04e-39	1.03e-36	1.65518	4.16e-38	2.31e-35	1.0552	1.28e-08
FUN_016986-T1		unknown																																	6960.86	1.8434	1.26e-14	4.12e-13	1.68655	3.09e-15	1.17e-13	1.74927	9.06e-24	1.13e-21	1.66943	6.02e-24	8.24e-22	1.84527	1.18e-14
FUN_016645-T1		unknown																																	4539.9	1.78326	1.16e-22	6.35e-21	1.57573	7.83e-20	4e-18	1.65873	7.57e-37	3.24e-34	1.55687	1.08e-31	2.96e-29	1.97252	2.25e-27
FUN_025725-T1		unknown																																	4654.62	1.0967	3.26e-10	6.52e-09	0.885281	1.35e-07	1.6e-06	1.21014	4.05e-22	4.27e-20	1.11824	2.26e-19	1.83e-17	0.200316	0.251293
FUN_008291-T1		HSP		PF00183	Hsp90 protein		0.0e+00	ACD88973	1 hsp82 [Adineta vaga]					0.0e+00|ACF16064.1 hsp82 [Adineta vaga]	0.0e+00|ACD88948.1 hsp82 [Adineta vaga]	K04079	GO:0006457	GO:0051082	GO:0005524							PF00183,Hsp90 protein	PF02518,Histidine kinase-, DNA gyrase B-, and HSP90-like ATPase								20328.5	1.15069	3.22e-08	4.66e-07	0.971283	6.66e-07	6.73e-06	0.144274	0.337049	0.501412	0.0423886	0.771885	0.883095	0.0293171	0.887986
FUN_021472-T1				PF13695	Zinc-binding domain		1.8e-21	XP_002405527	1 receptor-transporting protein, putative [Ixodes scapularis]<>EEC12041	1 receptor-transporting protein, putative [Ixodes scapularis]				5.8e-20|XP_013416701.1 receptor-transporting protein 1-like isoform X1 [Lingula anatina]	5.8e-20|XP_013416710.1 receptor-transporting protein 4-like isoform X2 [Lingula anatina]<>XP_013416718.1 receptor-transporting protein 4-like isoform X2 [Lingula anatina]<>XP_013416726.1 receptor-transporting protein 4-like isoform X2 [Lingula anatina]											PF13695,Zinc-binding domain									5211.52	2.69661	5.23e-32	4.82e-30	2.57212	8.01e-35	8.87e-33	0.886008	1.01e-07	1.29e-06	0.79312	1.68e-06	1.65e-05	0.986775	1.66e-05
FUN_006230-T1		Glucose		PF11034	Glucose-repressible protein Grg1		2.6e-12	KDE04275	1 hypothetical protein MVLG_05303 [Microbotryum lychnidis-dioicae p1A1 Lamole]					2.6e-12|SGY73594.1 BQ5605_C005g03307 [Microbotryum silenes-dioicae]	3.8e-11|SDA06954.1 BZ3501_MvSof-1269-A2-R1_Chr4-2g07000 [Microbotryum saponariae]<>SCZ97606.1 BZ3500_MvSof-1268-A1-R1_Chr4-3g07291 [Microbotryum saponariae]											PF11034,Glucose-repressible protein Grg1									9510.43	2.95465	1.25e-19	5.79e-18	2.95823	2.57e-21	1.46e-19	1.62928	2.6e-11	6.74e-10	1.5863	2.32e-10	4.87e-09	2.33297	8.24e-13
FUN_025731-T1		Glucose		PF11034	Glucose-repressible protein Grg1																					PF11034,Glucose-repressible protein Grg1									1646.78	1.68754	5.15e-11	1.16e-09	1.53642	1.78e-10	3.67e-09	0.569073	0.00251102	0.0101336	0.465019	0.0117974	0.0383881	0.846103	0.0010004
FUN_012568-T1		Calcium binding															GO:0005509																		2979.73	2.15836	4.71e-28	3.67e-26	1.97156	2.19e-25	1.58e-23	2.30758	1.38e-59	1.83e-56	2.24745	6.46e-51	7.04e-48	1.96191	1.84e-23
FUN_008758-T1		unknown																																	1983.34	1.97503	5.5e-63	1.37e-60	1.76378	6.43e-62	1.4e-59	1.43429	7.26e-65	1.35e-61	1.33866	1.84e-59	3.38e-56	1.32303	4.06e-29
FUN_021013-T1		Calcium binding		PF00036	EF hand												GO:0005509									PF00036,EF hand									1399.25	1.84626	4.01e-17	1.6e-15	1.68101	9.56e-17	4.07e-15	2.44198	3.66e-53	3.51e-50	2.38952	2.59e-51	3.05e-48	0.995038	5.94e-06
FUN_013837-T1		unknown					8.2e-05	WP_100992256	1 hypothetical protein [Spirosoma pollinicola]<>AUD05703	1 hypothetical protein CWM47_29990 [Spirosoma pollinicola]				1.1e-04|WP_046376286.1 hypothetical protein [Spirosoma radiotolerans]<>AKD54682.1 hypothetical protein SD10_06935 [Spirosoma radiotolerans]	6.9e-04|WP_093829669.1 hypothetical protein [Spirosoma endophyticum]<>SFD93231.1 hypothetical protein SAMN05216167_108239 [Spirosoma endophyticum]																				550.696	1.3018	1.19e-06	1.27e-05	1.11115	1.17e-05	8.39e-05	1.62739	1.45e-16	8.34e-15	1.52151	1.32e-15	6.64e-14	1.47172	3.89e-08
FUN_013746-T1		unknown																																	1224.25	1.58829	4.79e-07	5.55e-06	1.48385	1.54e-06	1.41e-05	0.714836	0.00242209	0.00982748	0.625979	0.0079298	0.0277341	0.554926	0.078752
FUN_024733-T1		unknown					1.3e-05	RNA29948	1 hypothetical protein BpHYR1_054513 [Brachionus plicatilis]					1.6e-05|RNA40876.1 hypothetical protein BpHYR1_033626 [Brachionus plicatilis]	2.8e-05|RMZ95824.1 hypothetical protein BpHYR1_017282 [Brachionus plicatilis]																				1707.05	2.28574	1.57e-11	3.77e-10	2.2346	6.26e-12	1.59e-10	2.71457	2.5e-26	4.12e-24	2.69313	1.02e-24	1.46e-22	1.65866	1e-06
FUN_022690-T1		Glucose		PF11034	Glucose-repressible protein Grg1		2.0e-10	OCT54665	1 Glucose-repressible protein [Cladophialophora carrionii]					4.3e-10|XP_009157090.1 hypothetical protein HMPREF1120_04704 [Exophiala dermatitidis NIH/UT8656]<>EHY56629.1 hypothetical protein HMPREF1120_04704 [Exophiala dermatitidis NIH/UT8656]	5.7e-10|KUI71029.1 Glucose-repressible gene protein [Valsa mali]											PF11034,Glucose-repressible protein Grg1									3517.16	2.68149	1.81e-56	3.7e-54	2.49448	4.02e-61	8.51e-59	1.94463	1.85e-57	2.15e-54	1.87121	3.77e-54	5.04e-51	3.29175	2.98e-84
FUN_001788-T1		calcium binding	transport	PF00168	C2 domain		3.4e-29	OBZ91938	1 Synaptotagmin-5 [Choanephora cucurbitarum]					2.8e-28|EPB91183.1 hypothetical protein HMPREF1544_01888 [Mucor circinelloides f. circinelloides 1006PhL]	6.3e-28|OAD08657.1 hypothetical protein MUCCIDRAFT_188132 [Mucor circinelloides f. lusitanicus CBS 277.49]											PF00168,C2 domain									1558.99	1.69758	4.79e-16	1.77e-14	1.51414	8.71e-15	3.11e-13	1.42342	5.24e-21	4.92e-19	1.3475	1.94e-19	1.59e-17	1.61193	1.28e-14
FUN_014377-T1		unknown																																	793.32	0.8879	1.12e-05	9.33e-05	0.667484	0.000414106	0.00179946	0.736788	4.58e-07	5.1e-06	0.617863	8.07e-06	6.77e-05	0.844035	2.95e-05
FUN_020292-T1		unknown																																	901.136	1.65102	3.06e-10	6.13e-09	1.50234	5.63e-10	1.07e-08	1.17329	1.12e-09	2.12e-08	1.05943	1.06e-08	1.64e-07	-0.0920735	0.72664
FUN_005917-T1		unknown																																	1016.32	2.54082	1.24e-25	8.43e-24	2.4155	2.47e-26	1.89e-24	1.31488	1.34e-13	5.09e-12	1.24339	5.27e-12	1.5e-10	1.08958	7.54e-06
FUN_027952-T1		Calcium binding		PF13202	EF hand												GO:0005509									PF13202,EF hand									653.409	3.17324	6.33e-21	3.19e-19	3.16418	1.27e-21	7.31e-20	3.67706	6.06e-47	4.56e-44	3.74692	3.24e-40	2.17e-37	2.97454	1.41e-18
FUN_016940-T1		unknown																																	3330.98	1.87528	6.4e-19	2.8e-17	1.69713	1.63e-18	7.78e-17	1.02256	2.12e-11	5.57e-10	0.918492	6.76e-10	1.3e-08	1.74581	1.32e-16
FUN_026078-T1		unknown																																	2914.06	1.00764	1.71e-25	1.14e-23	0.777431	5.14e-15	1.89e-13	0.983431	1.57e-46	1.12e-43	0.884254	1.1e-33	3.71e-31	1.28621	1.32e-40
FUN_007084-T1		Calcium binding	recognition of apoptotic and injured cells	PF00564	PB1 domain		4.1e-60	XP_021366590	1 phospholipid scramblase 2-like isoform X2 [Mizuhopecten yessoensis]<>XP_021366591	1 phospholipid scramblase 2-like isoform X2 [Mizuhopecten yessoensis]<>OWF44073	1 Phospholipid scramblase 2 [Mizuhopecten yessoensis]			4.1e-60|XP_021366589.1 phospholipid scramblase 2-like isoform X1 [Mizuhopecten yessoensis]	4.1e-60|XP_021366592.1 phospholipid scramblase 2-like isoform X3 [Mizuhopecten yessoensis]		GO:0017121	GO:0017128	GO:0008270	GO:0005515						PF00564,PB1 domain	PF00569,Zinc finger, ZZ type	PF03803,Scramblase							6462.78	2.2239	6.94e-10	1.32e-08	2.25223	4.29e-10	8.29e-09	-0.160544	0.558734	0.708902	-0.304284	0.289739	0.4544	0.771394	0.0324331
FUN_019432-T1				PF00684	DnaJ central domain									1.3e-106|ELT95443.1 hypothetical protein CAPTEDRAFT_160845 [Capitella teleta]	2.3e-106|XP_021371477.1 dnaJ homolog subfamily A member 1-like [Mizuhopecten yessoensis]<>OWF41715.1 DnaJ-like subfamily A member 1 [Mizuhopecten yessoensis]	K09503	GO:0031072	GO:0006457	GO:0051082							PF00684,DnaJ central domain	PF01556,DnaJ C terminal domain								2195.78	1.18203	2.96e-06	2.87e-05	1.02545	1.2e-05	8.55e-05	-0.0367984	0.842296	0.913335	-0.176501	0.317851	0.485609	-0.0958591	0.704879
FUN_021923-T1		HSP	chaperone	PF00226	DnaJ domain		2.5e-29	XP_009022917	1 hypothetical protein HELRODRAFT_155930 [Helobdella robusta]<>ESN99001	1 hypothetical protein HELRODRAFT_155930 [Helobdella robusta]				3.2e-29|ANH58174.1 40 kDa heat shock protein [Brachionus plicatilis]<>RNA33163.1 dnaJ -like protein [Brachionus plicatilis]	1.2e-28|XP_011314895.1 PREDICTED: dnaJ protein homolog 1-like [Fopius arisanus]	K05516										PF00226,DnaJ domain									1174.73	1.12711	5.6e-12	1.42e-10	0.923702	1.23e-10	2.61e-09	-0.029793	0.800095	0.887598	-0.154434	0.152623	0.287786	-0.0681638	0.678019
FUN_019993-T1		unknown																																	333.727	2.79103	6.76e-34	6.66e-32	2.65614	1.83e-36	2.11e-34	2.85631	5.2e-64	8.04e-61	2.79913	1.67e-59	3.28e-56	2.27796	4.73e-23
FUN_013736-T1		unknown																																	552.205	1.2532	3.15e-07	3.82e-06	1.06889	9.43e-06	6.92e-05	1.52869	1.32e-17	8.56e-16	1.45806	7.15e-16	3.79e-14	1.47719	1.6e-09
FUN_011263-T1		Glucose		PF11034	Glucose-repressible protein Grg1																					PF11034,Glucose-repressible protein Grg1									373.719	1.45923	5.14e-22	2.73e-20	1.25045	6.54e-20	3.35e-18	1.84973	1.57e-64	2.56e-61	1.75535	1.29e-64	2.92e-61	1.02633	1.42e-11
FUN_005462-T1		phospholipase															GO:0004623	GO:0006644	GO:0050482																396.681	2.23478	2.15e-13	6.34e-12	2.14187	4.26e-14	1.4e-12	0.989808	1.38e-05	0.00010847	0.877434	8.27e-05	0.000547594	1.96745	1.05e-10
FUN_020068-T1		unknown																																	297.671	2.77956	2.83e-42	3.89e-40	2.62008	2.86e-44	4.13e-42	2.75135	3.71e-75	1.15e-71	2.68442	3.98e-69	1.07e-65	2.42428	1.77e-32
FUN_001660-T1		unknown																																	354.241	1.17273	6.69e-05	0.000444232	0.984642	0.00062612	0.00257028	1.76925	4.87e-16	2.63e-14	1.68742	4.15e-15	1.91e-13	1.51802	2.36e-07
FUN_007474-T1		unknown																																	260.937	0.862032	1.8e-08	2.72e-07	0.638654	7.51e-06	5.67e-05	0.855143	1.08e-14	4.81e-13	0.746012	9.6e-13	3.04e-11	1.02091	1.99e-11
FUN_011221-T1		unknown																																	1689.54	3.57639	2.04e-23	1.19e-21	3.74979	1.29e-26	9.99e-25	-0.339452	0.215004	0.361881	-0.499081	0.0837948	0.183681	1.51257	2.5e-05
FUN_001201-T1		unknown																																	872.348	2.2887	4.87e-10	9.46e-09	2.16812	1.13e-08	1.69e-07	3.73349	3.14e-40	1.71e-37	3.83997	1.08e-33	3.71e-31	3.33109	1.24e-19
FUN_002439-T1		cell adhesion	motility	PF00335	Tetraspanin family												GO:0016021									PF00335,Tetraspanin family									453.14	1.41884	1.81e-05	0.000143244	1.2595	0.000115091	0.000604396	1.86709	6.21e-14	2.5e-12	1.79001	5.11e-13	1.69e-11	1.93967	4.42e-09
FUN_006815-T1		Transcription regul.	nuclear receptor	PF00105	Zinc finger	C4 type (two domains)	1.2e-17	PVD29962	1 hypothetical protein C0Q70_09223 [Pomacea canaliculata]					1.2e-17|XP_025094269.1 uncharacterized protein LOC112563986 [Pomacea canaliculata]	2.2e-16|XP_025094710.1 nuclear hormone receptor family member nhr-8-like [Pomacea canaliculata]<>PVD29722.1 hypothetical protein C0Q70_08978 [Pomacea canaliculata]		GO:0003700	GO:0006355	GO:0005634	GO:0008270	GO:0043565					PF00105,Zinc finger, C4 type (two domains)									795.892	1.43191	6.52e-13	1.83e-11	1.24295	5.45e-11	1.22e-09	1.32635	3.1e-20	2.64e-18	1.22449	1.11e-17	7.35e-16	0.891272	7.84e-06
FUN_017111-T1	HGT	ase	multiple	PF13472	GDSL-like Lipase/Acylhydrolase family		8.3e-33	WP_111326161	1 SGNH/GDSL hydrolase family protein [Thermosporothrix hazakensis]<>PZW19711	1 lysophospholipase L1-like esterase [Thermosporothrix hazakensis]				3.2e-32|WP_007911953.1 SGNH/GDSL hydrolase family protein [Ktedonobacter racemifer]<>EFH87109.1 lipolytic protein G-D-S-L family [Ktedonobacter racemifer DSM 44963]	2.0e-31|OLB64893.1 hypothetical protein AUH94_01435 [Ktedonobacter sp. 13_2_20CM_2_54_8]											PF13472,GDSL-like Lipase/Acylhydrolase family									313.493	1.76958	9.3e-07	1.01e-05	1.78749	1.04e-06	1e-05	-0.486875	0.0787461	0.16784	-0.654932	0.0246559	0.0699887	-0.460212	0.204715
FUN_017102-T1		unknown																																	2198.02	1.99309	1.71e-28	1.37e-26	1.80156	1.22e-27	9.93e-26	0.7672	3.24e-09	5.65e-08	0.665557	2.05e-07	2.44e-06	1.90598	3.36e-26
FUN_019516-T1		LEA					7.4e-15	ADD91460	1 lea1-C [Adineta vaga]					9.0e-05|ABU62809.1 lea-1A [Adineta ricciae]	9.0e-05|ABU62811.1 lea-1A [Adineta ricciae]																				1578.86	1.67451	5.07e-28	3.95e-26	1.46195	1.07e-28	9.12e-27	1.2218	7.22e-29	1.52e-26	1.11734	9.53e-29	2.03e-26	2.70259	1.44e-70
FUN_002218-T1		proteolysis?		PF00089	Trypsin		2.0e-29	XP_004071144	1 prostasin [Oryzias latipes]					2.2e-28|XP_024118637.1 trypsin-like [Oryzias melastigma]	4.9e-28|XP_003842467.1 similar to trypsin-like protease 1 [Leptosphaeria maculans JN3]<>CBX98988.1 similar to trypsin-like protease 1 [Leptosphaeria maculans JN3]		GO:0004252	GO:0006508								PF00089,Trypsin									481.015	0.726671	4.51e-05	0.000317323	0.515122	0.00256666	0.00847353	0.274807	0.032492	0.0837935	0.160815	0.197668	0.349717	-0.791368	1.17e-05
FUN_005607-T1		?	cancer, radiation?	PF01667	Ribosomal protein S27		1.4e-139	RNA21781	1 Family with sequence similarity member B [Brachionus plicatilis]					2.6e-117|XP_022313926.1 protein FAM135B-like isoform X7 [Crassostrea virginica]	4.4e-117|XP_013420772.1 protein FAM135A isoform X2 [Lingula anatina]		GO:0003735	GO:0006412	GO:0005840							PF01667,Ribosomal protein S27	PF05057,Putative serine esterase (DUF676)	PF12394,Protein FAM135							4853.79	0.842687	5.72e-10	1.1e-08	0.625477	9.54e-07	9.28e-06	0.153101	0.114415	0.224238	0.0405963	0.66492	0.803916	0.033896	0.803302
FUN_027785-T1				PF13639	Ring finger domain		7.4e-13	XP_021966623	1 RING finger protein 11-like [Folsomia candida]<>OXA38519	1 RING finger protein 11 [Folsomia candida]				2.2e-09|XP_020876080.1 RING-H2 finger protein ATL7 [Arabidopsis lyrata subsp. lyrata]	8.4e-09|XP_019858356.1 PREDICTED: E3 ubiquitin-protein ligase RNF13-like [Amphimedon queenslandica]	K11980										PF13639,Ring finger domain									466.723	0.880997	2.6e-06	2.55e-05	0.667731	0.000297709	0.00135992	0.533249	8.25e-05	0.000530337	0.424294	0.00174332	0.00770404	0.188464	0.31653
FUN_017066-T1		?		PF17751	SKICH domain		8.7e-10	XP_001625242	1 predicted protein [Nematostella vectensis]<>EDO33142	1 predicted protein, partial [Nematostella vectensis]				3.3e-09|XP_009960298.1 PREDICTED: calcium-binding and coiled-coil domain-containing protein 2 [Leptosomus discolor]	2.8e-08|KQK81354.1 calcium-binding and coiled-coil domain-containing protein 2-like protein [Amazona aestiva]	K21347										PF17751,SKICH domain									2564.77	1.83018	6.74e-14	2.08e-12	1.688	4.58e-13	1.35e-11	0.425853	0.0168709	0.0492898	0.32692	0.0695843	0.159392	0.204791	0.402231
FUN_017180-T1		unknown		PF11630	Protein of unknown function (DUF3254)																					PF11630,Protein of unknown function (DUF3254)									211.944	1.17829	4.24e-11	9.65e-10	0.96864	1.39e-08	2.04e-07	1.45025	3.64e-29	7.85e-27	1.35767	1.06e-26	1.83e-24	0.523231	0.00372606
FUN_009713-T1		Microtubule		PF03953	Tubulin C-terminal domain		6.0e-72	XP_008317200	1 tubulin alpha-1A chain [Cynoglossus semilaevis]					6.0e-72|XP_023152180.1 tubulin alpha-1A chain [Amphiprion ocellaris]	6.0e-72|XP_023690727.1 tubulin alpha chain [Paramormyrops kingsleyae]		GO:0007017	GO:0005200	GO:0005874	GO:0005525						PF03953,Tubulin C-terminal domain									467.803	1.04722	5.38e-08	7.49e-07	0.841594	1e-06	9.71e-06	1.00437	5.33e-13	1.86e-11	0.902868	1.17e-12	3.68e-11	0.305078	0.114733
FUN_018880-T1		cell adhesion	motility	PF00335	Tetraspanin family												GO:0016021									PF00335,Tetraspanin family									492.613	2.40123	1.21e-22	6.64e-21	2.25237	1.4e-24	9.74e-23	2.52297	1.1e-44	7.1e-42	2.44935	7.26e-44	6.11e-41	1.63763	2.68e-11
FUN_013962-T1		signaling	multiple	PF01167	Tub family		8.1e-32	XP_018893808	1 PREDICTED: tubby-related protein 3 isoform X3 [Gorilla gorilla gorilla]					8.1e-32|XP_016778280.2 tubby-related protein 3 isoform X6 [Pan troglodytes]<>PNI36123.1 TULP3 isoform 3 [Pan troglodytes]	1.4e-31|RDD38829.1 Tubby-related protein 3 [Trichoplax sp. H2]											PF01167,Tub family									314.798	1.06201	1e-07	1.33e-06	0.844966	1.67e-05	0.000113724	1.84373	1.57e-37	7.28e-35	1.74849	1.83e-33	5.92e-31	0.188681	0.34885
FUN_001919-T1		vonW		PF07217	Heterokaryon incompatibility protein Het-C		5.8e-244	ADD91470	1 hypothetical protein [Adineta vaga]					8.3e-243|ADD91478.1 hypothetical protein [Adineta vaga]	1.1e-40|RNA31923.1 von Willebrand factor A domain-containing 7-like [Brachionus plicatilis]											PF07217,Heterokaryon incompatibility protein Het-C									409.81	1.55337	1.73e-11	4.13e-10	1.35776	8.49e-11	1.85e-09	2.64569	9.1e-56	9.38e-53	2.56815	3.51e-57	5.74e-54	1.43225	5.53e-10
FUN_013866-T1		NADPH?		PF05368	NmrA-like family		2.1e-20	ORX99235	1 NAD(P)-binding protein [Basidiobolus meristosporus CBS 931	73]				6.2e-20|CDS06735.1 hypothetical protein LRAMOSA09262 [Lichtheimia ramosa]	5.3e-19|CDS06737.1 hypothetical protein LRAMOSA09264 [Lichtheimia ramosa]											PF05368,NmrA-like family									306.729	1.06616	2.6e-16	9.75e-15	0.849762	1.94e-13	6.01e-12	0.730558	9.03e-15	4.09e-13	0.622651	5.19e-13	1.71e-11	0.0735374	0.579565
FUN_003945-T1		ubiquitination					3.8e-26	XP_021340364	1 ubiquitin carboxyl-terminal hydrolase 24-like, partial [Mizuhopecten yessoensis]					2.1e-24|AII16563.1 ubiquitin carboxyl-terminal hydrolase 24, partial [Paracyclopina nana]	3.6e-24|XP_014661859.1 PREDICTED: ubiquitin carboxyl-terminal hydrolase 24-like [Priapulus caudatus]																				1423.96	1.21312	1.8e-08	2.72e-07	1.01977	9.8e-07	9.52e-06	0.290952	0.0624783	0.140255	0.178475	0.253057	0.41353	0.469983	0.0292991
FUN_010901-T1		wounding?		PF00651	BTB/POZ domain		7.6e-41	XP_021000819	1 tenascin-like [Parasteatoda tepidariorum]					1.5e-36|XP_001866937.1 scavenger receptor cysteine-rich protein [Culex quinquefasciatus]<>EDS44206.1 scavenger receptor cysteine-rich protein [Culex quinquefasciatus]	1.5e-36|ELU17080.1 hypothetical protein CAPTEDRAFT_221817 [Capitella teleta]		GO:0005515									PF00651,BTB/POZ domain	PF01826,Trypsin Inhibitor like cysteine rich domain	PF03000,NPH3 family							678.628	0.780927	3.82e-07	4.53e-06	0.552882	0.000211814	0.00101743	2.39084	1.16e-105	1.61e-101	2.2921	3.08e-98	3.02e-94	0.470686	0.00225695
FUN_005887-T1		ubiquitination		PF00179	Ubiquitin-conjugating enzyme		5.4e-24	XP_005704864	1 ubiquitin-conjugating enzyme E2 [Galdieria sulphuraria]<>EME28344	1 ubiquitin-conjugating enzyme E2 [Galdieria sulphuraria]				9.2e-24|XP_005771159.1 hypothetical protein EMIHUDRAFT_445078 [Emiliania huxleyi CCMP1516]<>EOD18730.1 hypothetical protein EMIHUDRAFT_445078 [Emiliania huxleyi CCMP1516]	9.2e-24|KOO27478.1 ubiquitin-conjugating enzyme e2-17 kda [Chrysochromulina sp. CCMP291]											PF00179,Ubiquitin-conjugating enzyme									499.396	1.61629	1.96e-15	6.87e-14	1.43251	2.32e-15	8.86e-14	0.0341268	0.818159	0.89886	-0.104262	0.457076	0.627821	0.410303	0.0447985
FUN_020903-T1		protein	dephospho	PF00782	Dual specificity phosphatase	catalytic domain	7.1e-41	ETE66659	1 Dual specificity protein phosphatase 10 [Ophiophagus hannah]					7.1e-41|XP_013908721.1 PREDICTED: dual specificity protein phosphatase 10 [Thamnophis sirtalis]	7.1e-41|XP_015687406.1 PREDICTED: dual specificity protein phosphatase 10 [Protobothrops mucrosquamatus]	K20216	GO:0016311	GO:0006470	GO:0004725	GO:0016791	GO:0008138					PF00782,Dual specificity phosphatase, catalytic domain									717.026	1.68601	5.82e-06	5.21e-05	1.69278	1.09e-05	7.88e-05	-0.506264	0.0761493	0.163684	-0.672394	0.0269668	0.0752476	-0.191681	0.606812
FUN_003946-T1		protein	binding														GO:0005515																		1367.43	1.39484	8.46e-41	1.08e-38	1.1732	5.76e-33	6e-31	0.204744	0.00636241	0.022106	0.0933661	0.212292	0.368765	0.456056	1.38e-05
FUN_004497-T1		metab		PF00170	bZIP transcription factor		1.1e-96	XP_013415458	1 transaldolase-like [Lingula anatina]					6.9e-96|XP_013405913.1 probable transaldolase [Lingula anatina]	6.9e-96|XP_013417680.1 transaldolase-like [Lingula anatina]	K00616	GO:0005737	GO:0004801	GO:0005975	GO:0003824	GO:0003700	GO:0006355	GO:0006098			PF00170,bZIP transcription factor	PF00923,Transaldolase/Fructose-6-phosphate aldolase								1754.95	0.728924	1.79e-06	1.82e-05	0.509448	0.000513106	0.00216238	0.134276	0.21913	0.366917	0.0192955	0.856984	0.94209	-0.04656	0.76073
FUN_013454-T1		unknown																																	131.325	1.1132	1.03e-08	1.63e-07	0.901144	6e-07	6.12e-06	0.988073	3.98e-12	1.18e-10	0.880263	6.86e-11	1.61e-09	1.1487	3.01e-09
FUN_020875-T1		Apoptosis		PF01027	Inhibitor of apoptosis-promoting Bax1		3.3e-49	OAK94185	1 hypothetical protein IQ06DRAFT_87281 [Stagonospora sp	SRC1lsM3a]				1.1e-47|KNG52770.1 bax inhibitor family protein [Stemphylium lycopersici]	1.1e-47|RAR02632.1 bax inhibitor family protein [Stemphylium lycopersici]<>RAR13156.1 bax inhibitor family protein [Stemphylium lycopersici]	K21890										PF01027,Inhibitor of apoptosis-promoting Bax1									631.302	1.56519	4.17e-17	1.66e-15	1.3739	1.47e-16	6.17e-15	0.348397	0.00979084	0.0315378	0.226724	0.0754174	0.169355	0.830736	8.48e-06
FUN_007563-T1		unknown																																	656.286	1.87512	1.58e-20	7.76e-19	1.69035	2.52e-21	1.44e-19	1.36876	9.64e-21	8.89e-19	1.26204	4.91e-20	4.36e-18	1.76284	2.49e-18
FUN_011549-T1		unknown																																	544.15	2.26962	3.09e-33	2.99e-31	2.08113	1.19e-31	1.18e-29	1.75742	3.56e-37	1.57e-34	1.69204	1.45e-33	4.8e-31	3.59972	8.03e-82
FUN_016630-T1		unknown																																	179.495	0.933813	0.000345894	0.00182186	0.781316	0.00187985	0.00649826	1.28524	1.97e-11	5.17e-10	1.2108	5.67e-11	1.34e-09	-1.48373	4.29e-08
FUN_006542-T1		cell cycle		PF07742	BTG family		4.0e-19	XP_020492985	1 protein BTG3-like [Labrus bergylta]					3.4e-18|XP_003200235.2 maternal B9.15 protein-like isoform X1 [Danio rerio]	5.8e-18|XP_012710986.1 protein BTG3 [Fundulus heteroclitus]<>XP_021167981.1 protein BTG3 [Fundulus heteroclitus]	K14443										PF07742,BTG family									847.454	1.71786	8.89e-13	2.45e-11	1.56025	1.97e-12	5.35e-11	-0.11807	0.502056	0.660658	-0.244313	0.156644	0.293782	0.827727	0.000582537
FUN_027759-T1		unknown																																	50.1804	1.50263	2.99e-09	5.21e-08	1.32678	3.16e-08	4.31e-07	1.48953	5.06e-15	2.37e-13	1.38958	2.61e-14	1.06e-12	1.11098	1.35e-05
FUN_005860-T1		ubiquitination	E3 ubiquitin-protein ligase complex, and subsequent proteasomal degradation	PF00025	ADP-ribosylation factor family		3.5e-56	XP_013392753	1 F-box only protein 4 [Lingula anatina]					3.4e-43|EKC18204.1 F-box only protein 4 [Crassostrea gigas]	3.4e-43|XP_011428362.1 PREDICTED: F-box only protein 4 [Crassostrea gigas]	K10291	GO:0005515	GO:0005525								PF00025,ADP-ribosylation factor family	PF12937,F-box-like								683.519	1.39679	1.56e-11	3.75e-10	1.21911	2.13e-10	4.37e-09	-0.282641	0.0608144	0.137273	-0.393979	0.00769966	0.0270642	0.201341	0.332774
FUN_009770-T1		Microtubule		PF00091	Tubulin/FtsZ family	GTPase domain	4.5e-252	ABO33165	1 alpha tubulin a1 [Mesenchytraeus solifugus]<>AOR07108	1 tubulin alpha-1A [Mesenchytraeus solifugus]<>AOR07110	1 tubulin alpha-1A [Mesenchytraeus cf	gelidus SL-2017]<>AOR07111	1 tubulin alpha-1A [Mesenchytraeus hydrius]	1.3e-251|AOR07106.1 tubulin alpha-1A [Enchytraeus cf. crypticus SL-2017]	1.7e-251|AAB07727.1 alpha-1 tubulin [Hirudo medicinalis]<>AAB07890.1 alpha-1 tubulin [Hirudo medicinalis]<>AOR07109.1 tubulin alpha-1A [Mesenchytraeus antaeus]	K07374	GO:0003924	GO:0007017	GO:0005200	GO:0005874	GO:0005525					PF00091,Tubulin/FtsZ family, GTPase domain	PF03953,Tubulin C-terminal domain								877.391	1.08321	3.24e-09	5.63e-08	0.866496	2.29e-07	2.57e-06	1.30144	5.03e-23	5.74e-21	1.19912	3.28e-22	3.77e-20	0.225308	0.219919
FUN_001239-T1		unknown																																	382.734	1.90065	1.86e-06	1.89e-05	1.77688	2.15e-05	0.000141714	2.53393	2.95e-16	1.63e-14	2.63521	1.7e-15	8.41e-14	3.54676	5.02e-19
FUN_009714-T1		Microtubule		PF00091	Tubulin/FtsZ family	GTPase domain	3.1e-115	XP_019113782	1 PREDICTED: tubulin alpha-1D chain-like [Larimichthys crocea]					5.3e-115|XP_005738682.1 PREDICTED: tubulin alpha-1A chain-like [Pundamilia nyererei]	5.3e-115|XP_019959628.1 PREDICTED: tubulin alpha chain-like, partial [Paralichthys olivaceus]		GO:0005874	GO:0007017	GO:0005200	GO:0003924	GO:0005525					PF00091,Tubulin/FtsZ family, GTPase domain									401.099	0.9041	6.33e-05	0.000424487	0.695564	0.00135014	0.00494035	1.28695	4.56e-15	2.16e-13	1.20122	3.61e-14	1.44e-12	0.191561	0.398429
FUN_028500-T1		unknown																																	100.547	2.60382	9.53e-20	4.44e-18	2.48092	6.56e-21	3.58e-19	4.1487	2.42e-81	1.12e-77	4.15104	1.01e-83	4.98e-80	3.07677	2.13e-27
FUN_021671-T1		kinase		PF00069	Protein kinase domain		8.4e-42	XP_013393099	1 tribbles homolog 2 [Lingula anatina]					1.4e-41|XP_013409915.1 tribbles homolog 2-like [Lingula anatina]	1.9e-41|XP_018566442.1 tribbles homolog 2 [Anoplophora glabripennis]	K08814	GO:0006468	GO:0005524	GO:0004672							PF00069,Protein kinase domain									548.069	1.8797	1.07e-22	5.87e-21	1.69506	2.73e-25	1.96e-23	0.328726	0.0184189	0.05294	0.197315	0.121194	0.241969	0.493032	0.0105584
FUN_013861-T1		Oxido-red		PF00106	short chain dehydrogenase		1.7e-16	WP_114775983	1 SDR family NAD(P)-dependent oxidoreductase [Hymenobacteraceae bacterium KCTC 52794]					2.4e-15|WP_123229258.1 SDR family NAD(P)-dependent oxidoreductase [Marmoricola ginsengisoli]<>RNL60506.1 SDR family NAD(P)-dependent oxidoreductase [Marmoricola ginsengisoli]	9.3e-15|XP_013412744.1 retinol dehydrogenase 13 [Lingula anatina]											PF00106,short chain dehydrogenase									232.174	1.36142	3.16e-27	2.39e-25	1.14153	2.18e-18	1.02e-16	1.14412	2.14e-35	7.93e-33	1.05342	1.46e-26	2.49e-24	0.343331	0.00820717
FUN_008000-T1		unknown																																	401.189	1.05638	2.28e-10	4.69e-09	0.83111	8.88e-08	1.09e-06	0.615638	3.32e-07	3.81e-06	0.494205	1.91e-05	0.000147951	1.07779	9.17e-11
FUN_006988-T1		HSP		PF00226	DnaJ domain		3.1e-101	ANH58174	1 40 kDa heat shock protein [Brachionus plicatilis]<>RNA33163	1 dnaJ -like protein [Brachionus plicatilis]				2.7e-92|XP_013081596.1 PREDICTED: dnaJ homolog subfamily B member 1-like [Biomphalaria glabrata]	1.5e-87|XP_026761055.1 dnaJ protein homolog 1 [Galleria mellonella]	K09510	GO:0006457	GO:0005509	GO:0051082							PF00226,DnaJ domain	PF01556,DnaJ C terminal domain	PF13499,EF-hand domain pair							1699.01	1.10803	4.28e-09	7.26e-08	0.905897	5.72e-08	7.33e-07	0.462233	0.000671182	0.00326794	0.334863	0.00696945	0.0249018	0.191884	0.309805
FUN_026294-T1		Oxido-red		PF13561	Enoyl-(Acyl carrier protein) reductase		1.1e-99	WP_050429673	1 SDR family oxidoreductase [Chondromyces crocatus]<>AKT37284	1 dehydrogenase [Chondromyces crocatus]				1.2e-98|EYF03759.1 Oxidoreductase, short chain dehydrogenase/reductase family [Chondromyces apiculatus DSM 436]	1.2e-98|WP_044245314.1 SDR family oxidoreductase [Chondromyces apiculatus]		GO:0016491									PF13561,Enoyl-(Acyl carrier protein) reductase									963.767	2.12354	3.58e-24	2.2e-22	1.94775	5.4e-24	3.61e-22	0.961002	2.66e-10	5.74e-09	0.87739	5.41e-09	8.78e-08	2.59753	2.1e-35
FUN_011752-T1		Microtubule		PF07986	Tubulin binding cofactor C		2.6e-41	XP_022330260	1 tubulin-specific chaperone C-like [Crassostrea virginica]					3.8e-40|XP_022333352.1 tubulin-specific chaperone C-like [Crassostrea virginica]	6.4e-40|XP_025103989.1 tubulin-specific chaperone C-like [Pomacea canaliculata]<>PVD26168.1 hypothetical protein C0Q70_13837 [Pomacea canaliculata]	K21766	GO:0015631	GO:0000902								PF07986,Tubulin binding cofactor C	PF16752,Tubulin-specific chaperone C N-terminal domain								519.463	0.935315	2.33e-20	1.13e-18	0.711253	1.33e-13	4.19e-12	0.296403	5.31e-05	0.000359188	0.188517	0.00857815	0.0296182	0.127752	0.213445
FUN_022328-T1		Transcription regul.	nuclear receptor	PF00105	Zinc finger	C4 type (two domains)	9.8e-17	ELU05476	1 hypothetical protein CAPTEDRAFT_119973, partial [Capitella teleta]					9.8e-17|XP_025094838.1 nuclear hormone receptor HR96-like isoform X2 [Pomacea canaliculata]<>XP_025094839.1 nuclear hormone receptor HR96-like isoform X2 [Pomacea canaliculata]<>PVD29937.1 hypothetical protein C0Q70_09196 [Pomacea canaliculata]	9.8e-17|XP_025094837.1 nuclear hormone receptor HR96-like isoform X1 [Pomacea canaliculata]		GO:0003700	GO:0006355	GO:0005634	GO:0008270	GO:0043565					PF00105,Zinc finger, C4 type (two domains)									380.725	0.784093	1.66e-10	3.49e-09	0.552863	3.85e-05	0.000235263	1.04638	1.02e-32	2.77e-30	0.936278	7.34e-22	8.12e-20	0.478568	0.000101683
FUN_008980-T1		unknown																																	333.792	1.96781	2.64e-27	2.01e-25	1.79132	1.7e-25	1.24e-23	0.660909	6.53e-07	7.04e-06	0.579803	1.63e-05	0.000128213	0.512497	0.00531633
FUN_012551-T1	HGT	Antibiotic resistance		PF05139	Erythromycin esterase		9.3e-117	PYP90481	1 erythromycin esterase [Acidobacteriia bacterium AA117]					6.7e-115|WP_066379518.1 MULTISPECIES: erythromycin esterase family protein [Anabaena]	6.7e-115|PYL65536.1 erythromycin esterase [Verrucomicrobia bacterium]		GO:0046677									PF05139,Erythromycin esterase									506.123	1.02307	1.56e-08	2.38e-07	0.814855	5.62e-07	5.78e-06	0.658476	4.58e-07	5.1e-06	0.538331	7.84e-06	6.59e-05	0.720603	6.9e-05
FUN_026210-T1		?		PF04819	Family of unknown function (DUF716)		8.3e-39	XP_009022598	1 hypothetical protein HELRODRAFT_95099 [Helobdella robusta]<>ESN99147	1 hypothetical protein HELRODRAFT_95099 [Helobdella robusta]				1.4e-38|RNA18626.1 transmembrane 45A [Brachionus plicatilis]	3.1e-38|RNA28455.1 transmembrane 45A [Brachionus plicatilis]											PF04819,Family of unknown function (DUF716)									127.929	1.77115	8.21e-17	3.21e-15	1.60701	5.15e-14	1.68e-12	2.69081	7.07e-67	1.51e-63	2.63633	3.21e-57	5.57e-54	-1.65667	7.38e-11
FUN_010271-T1		Glucose	metab	PF07995	Glucose / Sorbosone dehydrogenase		1.5e-126	WP_075901646	1 sorbosone dehydrogenase family protein [Moorea bouillonii]<>OLT60944	1 sorbosone dehydrogenase [Moorea bouillonii PNG]				2.0e-126|WP_106882160.1 sorbosone dehydrogenase [filamentous cyanobacterium CCP5]<>PSN17851.1 sorbosone dehydrogenase [filamentous cyanobacterium CCP5]	2.6e-126|WP_071105371.1 sorbosone dehydrogenase family protein [Moorea producens]<>AOY82077.1 sorbosone dehydrogenase [Moorea producens JHB]		GO:0003824									PF07995,Glucose / Sorbosone dehydrogenase									145.215	1.01552	0.000118309	0.00072777	0.801639	0.00161222	0.00572433	2.33325	1.25e-33	3.91e-31	2.25025	2.06e-33	6.6e-31	1.04261	7.41e-05
FUN_023815-T1		Apoptosis		PF00656	Caspase domain		4.3e-18	WP_048708245	1 hypothetical protein [Microvirga massiliensis]					2.5e-13|WP_108049142.1 hypothetical protein [Bosea sp. 124]<>PTM42537.1 caspase domain-containing protein [Bosea sp. 124]	1.6e-12|WP_092692557.1 caspase family protein [Acinetobacter kyonggiensis]<>SDY80888.1 Caspase domain-containing protein [Acinetobacter kyonggiensis]											PF00656,Caspase domain									114.435	2.2023	5.35e-17	2.12e-15	2.07347	1.1e-15	4.3e-14	2.83148	1.7e-47	1.39e-44	2.79378	6.32e-42	4.43e-39	0.00653667	0.981076
FUN_023595-T1	HGT	Oxido-red	Antiox	PF00248	Aldo/keto reductase family		1.3e-121	CCG80668	1 Norsolorinic acid reductase [Taphrina deformans PYCC 5710]					5.1e-118|XP_011125888.1 hypothetical protein AOL_s00169g229 [Arthrobotrys oligospora ATCC 24927]<>EGX45623.1 hypothetical protein AOL_s00169g229 [Arthrobotrys oligospora ATCC 24927]	6.7e-118|XP_007288717.1 norsolorinic acid reductase [Marssonina brunnea f. sp. 'multigermtubi' MB_m1]<>EKD21715.1 norsolorinic acid reductase [Marssonina brunnea f. sp. 'multigermtubi' MB_m1]											PF00248,Aldo/keto reductase family									175.493	2.13433	5.62e-23	3.15e-21	1.96832	1.99e-23	1.28e-21	2.11797	1.97e-40	1.12e-37	2.03238	3.62e-39	2.31e-36	0.954454	1.35e-05
FUN_027411-T1		cell adhesion	motility	PF00335	Tetraspanin family		1.0e-36	RNA36849	1 tetraspanin-18-like isoform X1 [Brachionus plicatilis]					1.5e-32|XP_013385774.1 tetraspanin-18 isoform X1 [Lingula anatina]<>XP_013385775.1 tetraspanin-18 isoform X1 [Lingula anatina]<>XP_013385777.1 tetraspanin-18 isoform X1 [Lingula anatina]	1.5e-32|XP_013385778.1 tetraspanin-18 isoform X3 [Lingula anatina]	K17353	GO:0016021									PF00335,Tetraspanin family									364.583	1.13667	1.12e-08	1.77e-07	0.943332	2.07e-06	1.83e-05	0.0334933	0.817339	0.898314	-0.0636438	0.671217	0.808376	-0.0255863	0.898486
FUN_017649-T1		unknown																																	112.471	1.16524	2.01e-09	3.63e-08	0.957761	1.44e-06	1.33e-05	1.26251	6.43e-19	4.85e-17	1.18154	1.55e-15	7.75e-14	0.445399	0.0241462
FUN_014601-T1		Oxido-red		PF00106	short chain dehydrogenase		1.5e-38	XP_004356560	1 nadph-dependent carbonyl reductase family protein [Acanthamoeba castellanii str	Neff]<>ELR24660	1 nadph-dependent carbonyl reductase family protein [Acanthamoeba castellanii str	Neff]		1.7e-34|XP_025345541.1 NAD(P)-binding protein [Pseudomicrostroma glucosiphilum]<>PWN18381.1 NAD(P)-binding protein [Pseudomicrostroma glucosiphilum]	2.2e-34|XP_002983227.1 (+)-neomenthol dehydrogenase [Selaginella moellendorffii]<>EFJ15569.1 hypothetical protein SELMODRAFT_271617 [Selaginella moellendorffii]											PF00106,short chain dehydrogenase	PF13561,Enoyl-(Acyl carrier protein) reductase								179.201	1.45726	2.44e-05	0.00018696	1.35814	0.000134506	0.000689266	1.1283	1.66e-05	0.000127987	1.05437	9.47e-05	0.000618333	0.480075	0.165847
FUN_016225-T1		unknown																																	309.891	0.831998	3.17e-11	7.38e-10	0.606808	6.07e-06	4.71e-05	0.490874	6.25e-08	8.31e-07	0.395212	6.44e-05	0.000438305	0.202694	0.109983
FUN_002866-T1	HGT	unknown					1.6e-24	AKI80022	1 hypothetical protein [Acanthamoeba polyphaga mimivirus]						2.3e-23|AEQ60475.1 hypothetical protein [Acanthamoeba castellanii mamavirus]<>EJN40739.1 hypothetical protein lvs_R235 [Acanthamoeba polyphaga lentillevirus]<>AHA45578.1 hypothetical protein HIRU_S672 [Hirudovirus strain Sangsue]																				81.1108	1.46067	3.99e-07	4.71e-06	1.2811	5.15e-06	4.07e-05	1.99671	1.58e-20	1.4e-18	1.90958	2.09e-19	1.7e-17	1.37494	1.78e-06
FUN_025630-T1		unknown																																	323.101	0.954977	5.64e-08	7.8e-07	0.750227	1.19e-05	8.51e-05	0.0628349	0.622881	0.760608	-0.0437794	0.732231	0.853004	-0.229969	0.196349
FUN_027640-T1		Oxido-red	toxicity	PF02696	Uncharacterized ACR	YdiU/UPF0061 family	1.1e-169	XP_009062497	1 hypothetical protein LOTGIDRAFT_128503 [Lottia gigantea]<>ESO86801	1 hypothetical protein LOTGIDRAFT_128503 [Lottia gigantea]				1.4e-167|XP_019614461.1 PREDICTED: selenoprotein O-like [Branchiostoma belcheri]	3.1e-167|XP_013399695.1 selenoprotein O-like [Lingula anatina]											PF02696,Uncharacterized ACR, YdiU/UPF0061 family									948.222	1.42204	2.04e-49	3.48e-47	1.19689	4.35e-39	5.36e-37	0.659216	3.31e-21	3.17e-19	0.550919	2.73e-15	1.3e-13	2.30732	1.95e-129
FUN_020871-T1		unknown																																	189.029	1.42855	7.21e-10	1.37e-08	1.22773	2.36e-08	3.31e-07	1.08103	2.42e-10	5.24e-09	0.967379	6.2e-09	9.94e-08	1.67455	4.21e-13
FUN_018695-T1		protease inhibitor	others (chromatin remodelling, etc)	PF00079	Serpin (serine protease inhibitor)		3.1e-55	XP_009025948	1 hypothetical protein HELRODRAFT_157615 [Helobdella robusta]<>ESN95905	1 hypothetical protein HELRODRAFT_157615 [Helobdella robusta]				1.7e-53|KPK76615.1 hypothetical protein AMJ79_06075 [Phycisphaerae bacterium SM23_30]	3.2e-52|XP_020792382.1 serpin B6-like isoform X1 [Boleophthalmus pectinirostris]	K13963										PF00079,Serpin (serine protease inhibitor)									392.64	0.910377	1.24e-08	1.93e-07	0.695258	7.06e-06	5.37e-05	0.779233	1.29e-11	3.51e-10	0.681262	2.04e-09	3.59e-08	0.279755	0.0818308
FUN_021896-T1		carbohydrate		PF00187	Chitin recognition protein		0.0e+00	XP_022167894	1 uncharacterized protein LOC111032032 [Myzus persicae]					0.0e+00|XP_025409901.1 uncharacterized protein LOC112683205 [Sipha flava]	0.0e+00|XP_015372246.1 PREDICTED: uncharacterized protein LOC107167619 [Diuraphis noxia]		GO:0016787	GO:0005975	GO:0008061	GO:0003676	GO:0004553	GO:0046872				PF00187,Chitin recognition protein	PF00704,Glycosyl hydrolases family 18	PF01223,DNA/RNA non-specific endonuclease	PF14200,Ricin-type beta-trefoil lectin domain-like						638.553	2.32177	1.97e-16	7.46e-15	2.20668	1.97e-16	8.17e-15	4.09191	1.73e-85	9.65e-82	4.10506	8.26e-74	3.48e-70	1.86864	3.77e-11
FUN_007710-T1		Transcription regul.	nuclear receptor	PF00105	Zinc finger	C4 type (two domains)	2.6e-30	XP_021347701	1 nuclear hormone receptor HR96-like isoform X2 [Mizuhopecten yessoensis]					2.6e-30|XP_021347704.1 nuclear hormone receptor HR96-like isoform X4 [Mizuhopecten yessoensis]	2.6e-30|PAA52944.1 hypothetical protein BOX15_Mlig029344g1, partial [Macrostomum lignano]		GO:0003700	GO:0006355	GO:0005634	GO:0008270	GO:0043565					PF00105,Zinc finger, C4 type (two domains)									310.26	1.40437	3.59e-09	6.18e-08	1.2388	1.28e-07	1.51e-06	1.14335	5.06e-11	1.23e-09	1.06808	1.59e-09	2.85e-08	-0.0452192	0.85067
FUN_017260-T1		Oxido-red	Antiox	PF01408	Oxidoreductase family	NAD-binding Rossmann fold	6.1e-68	WP_095975601	1 gfo/Idh/MocA family oxidoreductase [Melittangium boletus]<>ATB26694	1 oxidoreductase [Melittangium boletus DSM 14713]				1.8e-67|WP_081714059.1 gfo/Idh/MocA family oxidoreductase [Cystobacter fuscus]	3.0e-67|EPX56086.1 putative oxidoreductase [Cystobacter fuscus DSM 2262]		GO:0016491									PF01408,Oxidoreductase family, NAD-binding Rossmann fold									92.6767	1.73211	4.7e-13	1.33e-11	1.57086	1.4e-12	3.9e-11	2.4239	8.22e-43	4.98e-40	2.34019	5.21e-43	4.15e-40	-0.816462	0.0019916
FUN_025153-T1		unknown																																	44.0159	1.63049	1.67e-06	1.72e-05	1.46631	2.69e-05	0.000171667	3.12392	9.81e-34	3.14e-31	3.12706	7.62e-33	2.34e-30	1.92102	1.13e-08
FUN_025118-T1		unknown																																	44.4519	1.56046	2.82e-07	3.43e-06	1.39057	4.04e-06	3.28e-05	2.56277	3.41e-29	7.47e-27	2.51648	4.73e-29	1.02e-26	1.91916	1.47e-10
FUN_007532-T1		?		PF13499	EF-hand domain pair		4.5e-12	XP_017321057	1 PREDICTED: guanylyl cyclase inhibitory protein-like [Ictalurus punctatus]					2.9e-11|XP_023657760.1 guanylyl cyclase inhibitory protein-like [Paramormyrops kingsleyae]	4.9e-11|XP_007250609.2 guanylyl cyclase inhibitory protein-like [Astyanax mexicanus]		GO:0005509									PF13499,EF-hand domain pair									252.623	0.83311	2.56e-13	7.49e-12	0.599428	5.53e-06	4.34e-05	0.987311	2.89e-33	8.38e-31	0.891751	2.13e-20	2.01e-18	0.714452	3.38e-10
FUN_005059-T1		Oxido-red	reversible oxidation of alcohols	PF00107	Zinc-binding dehydrogenase		1.7e-162	PRP72795	1 hypothetical protein PROFUN_07695 [Planoprotostelium fungivorum]					5.2e-135|GAV04244.1 hypothetical protein RvY_14554 [Ramazzottius varieornatus]	2.0e-126|OQV16319.1 Zinc-type alcohol dehydrogenase-like protein [Hypsibius dujardini]		GO:0008270	GO:0055114	GO:0016491							PF00107,Zinc-binding dehydrogenase	PF08240,Alcohol dehydrogenase GroES-like domain								277.022	1.42717	2.03e-13	6.01e-12	1.2244	1.27e-11	3.09e-10	1.13189	1.19e-15	6.1e-14	1.02554	6.08e-14	2.34e-12	1.59838	1.6e-16
FUN_021902-T1	HGT	lipase		PF13472	GDSL-like Lipase/Acylhydrolase family		1.0e-33	OLB37514	1 hypothetical protein AUH05_12220 [Ktedonobacter sp	13_2_20CM_53_11]<>OLE34274	1 hypothetical protein AUG45_04975 [Ktedonobacter sp	13_1_20CM_3_54_15]		2.3e-33|OLB53589.1 hypothetical protein AUI01_11585 [Ktedonobacter sp. 13_2_20CM_2_56_8]	9.5e-32|PWT71829.1 hypothetical protein C5B60_10420 [Chloroflexi bacterium]											PF13472,GDSL-like Lipase/Acylhydrolase family									94.3141	2.51104	3.58e-28	2.82e-26	2.37262	5.09e-29	4.46e-27	1.72821	1.94e-23	2.3e-21	1.65825	3.2e-22	3.71e-20	1.15486	8.41e-07
FUN_023448-T1		unknown																																	117.537	3.01715	9.63e-42	1.31e-39	2.87147	6e-43	8.29e-41	2.16124	1.26e-35	4.8e-33	2.11208	3.93e-34	1.38e-31	3.73217	2.19e-64
FUN_021722-T1		protein	binding														GO:0005515																		84.9311	4.19882	1.06e-30	9.28e-29	4.40755	8.07e-36	9.18e-34	-0.634695	0.0415491	0.101704	-0.866156	0.00909903	0.031103	1.90607	2.55e-07
FUN_015240-T1		unknown																																	100.624	1.87179	6.33e-30	5.31e-28	1.67111	8.07e-28	6.62e-26	1.11492	8.88e-19	6.5e-17	1.02312	3.59e-17	2.26e-15	1.99774	2.17e-34
FUN_005830-T1		unknown																																	27.7999	3.45968	8.56e-22	4.5e-20	3.57626	2.53e-25	1.82e-23	2.3196	1.6e-15	8.06e-14	2.31294	2.09e-15	1.02e-13	0.522555	0.180548
FUN_015515-T1		unknown					1.2e-13	PDH43866	1 hypothetical protein CNE34_04910 [Rhodothermaeota bacterium MED-G18]					1.8e-12|WP_121923862.1 T9SS C-terminal target domain-containing protein [Flavobacterium weaverense]<>RMA77714.1 putative secreted protein (Por secretion system target) [Flavobacterium weaverense]	7.4e-11|OJV56318.1 hypothetical protein BGO31_14610 [Bacteroidetes bacterium 43-16]																				419.972	2.11342	2.88e-30	2.45e-28	1.92237	1.03e-30	9.83e-29	1.25049	1.75e-20	1.54e-18	1.15761	8.24e-19	6.27e-17	2.40605	7.01e-39
FUN_008236-T1		Phosphatase		PF00782	Dual specificity phosphatase	catalytic domain	1.4e-38	XP_006869769	1 PREDICTED: dual specificity protein phosphatase 10-like isoform X1 [Chrysochloris asiatica]					1.4e-38|XP_006869770.1 PREDICTED: dual specificity protein phosphatase 10-like isoform X2 [Chrysochloris asiatica]	1.9e-38|XP_003791004.1 dual specificity protein phosphatase 10 [Otolemur garnettii]	K20216	GO:0016791	GO:0008138	GO:0016311	GO:0006470	GO:0004725	GO:0017017				PF00782,Dual specificity phosphatase, catalytic domain									177.096	1.82607	2.04e-09	3.67e-08	1.74965	1.07e-08	1.6e-07	-0.0807956	0.725055	0.835937	-0.19016	0.430712	0.602688	0.0612134	0.842098
FUN_001861-T1		?		PF00569	Zinc finger	ZZ type	7.3e-06	XP_017834983	1 PREDICTED: protein ref(2)P [Drosophila busckii]<>ALC38980	1 ref-2-P [Drosophila busckii]				1.1e-04|OCT92505.1 hypothetical protein XELAEV_18015562mg [Xenopus laevis]	1.1e-04|XP_018105299.1 PREDICTED: E3 ubiquitin-protein ligase HERC2-like [Xenopus laevis]		GO:0008270									PF00569,Zinc finger, ZZ type									115.928	0.756011	2.2e-06	2.2e-05	0.5324	0.000559977	0.00233251	0.404343	0.000572184	0.00284498	0.282936	0.0133315	0.0424421	0.515106	0.00130723
FUN_005403-T1		Oxygen binding		PF01814	Hemerythrin HHE cation binding domain		9.2e-05	WP_056540195	1 cation-binding protein [Marmoricola sp	Leaf446]<>KQT92000	1 cation-binding protein [Marmoricola sp	Leaf446]		5.9e-04|WP_091733989.1 cation-binding protein [Marmoricola scoriae]<>SDS90127.1 Hemerythrin HHE cation binding domain-containing protein [Marmoricola scoriae]												PF01814,Hemerythrin HHE cation binding domain									183.634	0.876283	3.15e-17	1.27e-15	0.651741	1.62e-10	3.39e-09	0.532103	4.2e-12	1.24e-10	0.423903	2.9e-08	4.1e-07	0.524227	5.99e-07
FUN_024767-T1				PF06951	Group XII secretory phospholipase A2 precursor (PLA2G12)												GO:0006644	GO:0050482	GO:0016042	GO:0005576	GO:0005509	GO:0004623				PF06951,Group XII secretory phospholipase A2 precursor (PLA2G12)									22.8947	1.63695	1.47e-05	0.000119382	1.50431	0.000148282	0.000748143	3.2062	2.26e-28	4.52e-26	3.2387	3.54e-29	7.77e-27	1.50902	6.4e-05
FUN_000448-T1		biotine biosynthesis pathway		PF00095	WAP-type (Whey Acidic Protein) 'four-disulfide core'		2.0e-150	ORY26780	1 adenosylmethionine-8-amino-7-oxononanoate aminotransferase [Naematelia encephala]					1.5e-145|ORY79763.1 adenosylmethionine-8-amino-7-oxononanoate aminotransferase [Leucosporidium creatinivorum]	3.8e-138|ORY22902.1 pyridoxal phosphate-dependent transferase [Naematelia encephala]		GO:0005515	GO:0008483	GO:0003824	GO:0005576	GO:0030170	GO:0030414				PF00095,WAP-type (Whey Acidic Protein) 'four-disulfide core'	PF00202,Aminotransferase class-III								379.516	1.24739	4.07e-05	0.000290781	1.06209	0.00039786	0.00173839	2.81518	1.15e-35	4.51e-33	2.77356	1.14e-33	3.83e-31	1.17901	0.000104604
FUN_002149-T1		?		PF13833	EF-hand domain pair		7.1e-04	XP_020717669	1 uncharacterized protein LOC101449966 isoform X2 [Ceratitis capitata]						7.1e-04|XP_020717670.1 uncharacterized protein LOC101449966 isoform X3 [Ceratitis capitata]		GO:0005509									PF13833,EF-hand domain pair									64.7568	1.51788	3.93e-21	2.02e-19	1.31451	4.14e-17	1.81e-15	2.08965	9.91e-69	2.51e-65	2.00109	4.61e-67	1.13e-63	-0.239664	0.201706
FUN_028491-T1		unknown																																	91.7876	0.774008	2.99e-06	2.89e-05	0.553867	0.00196563	0.00674568	0.935401	8.35e-15	3.8e-13	0.849054	7.68e-11	1.77e-09	0.368383	0.0281419
FUN_003878-T1		RNA/ribosome		PF01926	50S ribosome-binding GTPase		2.1e-07	XP_012565374	1 PREDICTED: uncharacterized protein LOC105849528, partial [Hydra vulgaris]								GO:0005525									PF01926,50S ribosome-binding GTPase									61.3024	1.2188	0.000358989	0.00188211	1.10412	0.00137806	0.00502378	0.589788	0.0239401	0.0654951	0.474584	0.0688282	0.158196	0.581716	0.0901869
FUN_013448-T1		Oxido-red	Antiox	PF00080	Copper/zinc superoxide dismutase (SODC)		3.3e-24	XP_004406351	1 PREDICTED: superoxide dismutase [Cu-Zn] isoform X1 [Odobenus rosmarus divergens]					5.6e-24|XP_012747632.1 hypothetical protein SAMD00019534_126030 [Acytostelium subglobosum LB1]<>GAM29427.1 hypothetical protein SAMD00019534_126030 [Acytostelium subglobosum LB1]	7.3e-24|KZP01358.1 superoxide dismutase Cu-Zn, partial [Calocera viscosa TUFC12733]		GO:0004784	GO:0046872	GO:0006801	GO:0055114						PF00080,Copper/zinc superoxide dismutase (SODC)									69.7121	1.64763	3.37e-11	7.79e-10	1.48255	2.08e-10	4.27e-09	1.98525	6.14e-27	1.06e-24	1.91011	5.99e-27	1.09e-24	1.27387	3.41e-07
FUN_022194-T1		unknown					9.5e-72	PMD44495	1 hypothetical protein L207DRAFT_563483 [Hyaloscypha variabilis F]					1.4e-70|PMD28619.1 hypothetical protein NA56DRAFT_675709 [Pezoloma ericae]	5.2e-70|CZR67333.1 uncharacterized protein PAC_17232 [Phialocephala subalpina]																				101.388	2.29231	6.41e-32	5.87e-30	2.12248	2.51e-30	2.37e-28	2.71116	9.69e-78	3.37e-74	2.64592	8.21e-73	3.02e-69	-0.783174	0.000663355
FUN_019978-T1		unknown																																	50.6006	0.932398	2.19e-07	2.72e-06	0.712858	4.49e-05	0.000268937	0.865351	1.18e-10	2.69e-09	0.75796	5.62e-09	9.08e-08	0.529669	0.00388148
FUN_003877-T1		unknown																																	18.063	1.39242	3.96e-05	0.00028355	1.28256	0.000148588	0.000749302	0.459821	0.0879224	0.182747	0.342631	0.199822	0.352512	0.289669	0.409493
FUN_000240-T1	HGT	RNA/ribosome		PF01926	50S ribosome-binding GTPase		3.1e-25	OMJ85677	1 hypothetical protein SteCoe_12949 [Stentor coeruleus]					6.9e-25|OMJ94905.1 hypothetical protein SteCoe_1762 [Stentor coeruleus]	1.5e-24|OMJ78417.1 hypothetical protein SteCoe_21791 [Stentor coeruleus]		GO:0005525									PF01926,50S ribosome-binding GTPase									164.071	1.0602	2.05e-12	5.44e-11	0.850196	1.63e-08	2.36e-07	0.854985	7.6e-15	3.48e-13	0.759109	1.31e-11	3.47e-10	-0.411378	0.00960792
FUN_017324-T1		unknown					6.0e-64	AUL78909	1 hypothetical protein [Tupanvirus deep ocean]					2.3e-63|AUL77629.1 hypothetical protein [Tupanvirus soda lake]	1.6e-56|ORY53616.1 hypothetical protein BCR33DRAFT_711003 [Rhizoclosmatium globosum]																				171.583	1.78578	5.4e-14	1.68e-12	1.63961	3.26e-13	9.79e-12	-0.109198	0.537539	0.69108	-0.220988	0.215319	0.372617	0.110747	0.645782
FUN_024800-T1	HGT	Oxido-red		PF00106	short chain dehydrogenase		1.5e-35	XP_004356560	1 nadph-dependent carbonyl reductase family protein [Acanthamoeba castellanii str	Neff]<>ELR24660	1 nadph-dependent carbonyl reductase family protein [Acanthamoeba castellanii str	Neff]		1.3e-34|XP_025345541.1 NAD(P)-binding protein [Pseudomicrostroma glucosiphilum]<>PWN18381.1 NAD(P)-binding protein [Pseudomicrostroma glucosiphilum]	3.5e-32|XP_017514343.1 PREDICTED: carbonyl reductase [NADPH] 1-like [Manis javanica]											PF00106,short chain dehydrogenase									52.3309	1.91703	1.32e-10	2.83e-09	1.80691	1.25e-09	2.24e-08	2.40592	1.47e-26	2.43e-24	2.38613	5.97e-25	8.71e-23	-0.267984	0.404804
FUN_000228-T1		TPR/protein binding		PF17784	Sulfotransferase domain		1.5e-81	ACD54687	1 TPR repeat containing protein-like protein [Adineta vaga]					3.8e-48|KZT51675.1 hypothetical protein CALCODRAFT_122946 [Calocera cornea HHB12733]	1.1e-47|KZT51176.1 hypothetical protein CALCODRAFT_503875 [Calocera cornea HHB12733]											PF17784,Sulfotransferase domain									54.618	3.41664	2.51e-54	4.75e-52	3.28604	2.55e-55	4.9e-53	3.74792	9.94e-101	9.22e-97	3.70414	4.61e-103	6.78e-99	0.593415	0.0227231
FUN_025154-T1		unknown																																	29.5113	2.01441	3.75e-09	6.43e-08	1.89562	5.58e-08	7.16e-07	3.10465	6.52e-32	1.75e-29	3.11685	3.1e-32	9.03e-30	1.71564	6.01e-07
FUN_022318-T1		ATP	link MMR?	PF01061	ABC-2 type transporter		7.0e-44	OEU18279	1 P-loop containing nucleoside triphosphate hydrolase protein [Fragilariopsis cylindrus CCMP1102]					1.3e-42|EJK69273.1 hypothetical protein THAOC_09484 [Thalassiosira oceanica]	1.6e-40|OEU14058.1 P-loop containing nucleoside triphosphate hydrolase protein [Fragilariopsis cylindrus CCMP1102]		GO:0016020									PF01061,ABC-2 type transporter									31.1058	1.43907	1.31e-07	1.69e-06	1.29829	3.69e-06	3.03e-05	1.63821	2.16e-15	1.08e-13	1.57947	8.79e-14	3.28e-12	-1.41036	3.72e-05
FUN_022022-T1		Transport	vesicle	PF00025	ADP-ribosylation factor family		1.3e-45	XP_013394266	1 ADP-ribosylation factor [Lingula anatina]					1.7e-45|XP_021349851.1 ADP-ribosylation factor-like [Mizuhopecten yessoensis]<>OWF52172.1 ADP-ribosylation factor 3 [Mizuhopecten yessoensis]	2.2e-45|RNA07002.1 ADP-ribosylation factor-like [Brachionus plicatilis]		GO:0005525									PF00025,ADP-ribosylation factor family									159.699	1.82681	1.29e-08	2e-07	1.77951	3.54e-08	4.75e-07	-1.17354	2.14e-06	2.06e-05	-1.32421	8.02e-07	8.35e-06	-0.201904	0.534154
FUN_021242-T1		Transcription regul.		PF00170	bZIP transcription factor		7.0e-09	XP_018784369	1 PREDICTED: transcription factor AP-1 [Bactrocera latifrons]					9.1e-09|XP_017484303.1 PREDICTED: transcription factor AP-1 [Rhagoletis zephyria]	1.2e-08|XP_011165845.1 transcription factor AP-1 [Solenopsis invicta]	K04448	GO:0003700	GO:0006355	GO:0003677							PF00170,bZIP transcription factor									642.15	0.90394	6.81e-05	0.000451452	0.70538	0.00135531	0.00495597	0.146119	0.376661	0.543268	0.0413865	0.799331	0.90252	0.0293895	0.897233
FUN_001289-T1				PF00304	Gamma-thionin family																					PF00304,Gamma-thionin family									40.1694	1.09433	6.24e-09	1.03e-07	0.889405	3.17e-06	2.66e-05	1.88117	6.3e-43	3.89e-40	1.79502	1.02e-39	6.66e-37	0.0816251	0.690946
FUN_001398-T1		carbohydrate	glucose	PF00408	Phosphoglucomutase/phosphomannomutase	C-terminal domain	2.3e-156	XP_013409913	1 phosphoglucomutase-2 [Lingula anatina]					6.9e-153|GAV02903.1 hypothetical protein RvY_13408 [Ramazzottius varieornatus]	3.2e-150|XP_019647384.1 PREDICTED: phosphoglucomutase-2-like [Branchiostoma belcheri]	K15779	GO:0071704	GO:0000287	GO:0005975	GO:0016868						PF00408,Phosphoglucomutase/phosphomannomutase, C-terminal domain	PF02878,Phosphoglucomutase/phosphomannomutase, alpha/beta/alpha domain I	PF02879,Phosphoglucomutase/phosphomannomutase, alpha/beta/alpha domain II	PF02880,Phosphoglucomutase/phosphomannomutase, alpha/beta/alpha domain III						174.235	1.74927	7.74e-21	3.88e-19	1.54842	2.18e-20	1.16e-18	1.70236	1.73e-35	6.49e-33	1.59232	3.09e-35	1.14e-32	1.25807	2.16e-11
FUN_002999-T1		cell cycle	supress ciliogenesis	PF14580	Leucine-rich repeat		2.7e-57	XP_006188592	1 PREDICTED: centrosomal protein of 97 kDa isoform X1 [Camelus ferus]					2.7e-57|XP_010964674.1 PREDICTED: centrosomal protein of 97 kDa isoform X1 [Camelus bactrianus]	2.7e-57|XP_010964675.1 PREDICTED: centrosomal protein of 97 kDa isoform X2 [Camelus bactrianus]	K16717	GO:0005515									PF14580,Leucine-rich repeat									323.287	0.91546	6.02e-05	0.000406841	0.735206	0.000855464	0.00335236	0.0934101	0.575257	0.722681	-0.016349	0.92046	0.984023	-0.177596	0.439084
FUN_023259-T1		Glucose	metab	PF07995	Glucose / Sorbosone dehydrogenase		3.5e-129	WP_075901646	1 sorbosone dehydrogenase family protein [Moorea bouillonii]<>OLT60944	1 sorbosone dehydrogenase [Moorea bouillonii PNG]				4.6e-129|WP_071105371.1 sorbosone dehydrogenase family protein [Moorea producens]<>AOY82077.1 sorbosone dehydrogenase [Moorea producens JHB]	6.0e-129|WP_015174361.1 sorbosone dehydrogenase family protein [Oscillatoria nigro-viridis]<>AFZ05026.1 L-sorbosone dehydrogenase [Oscillatoria nigro-viridis PCC 7112]		GO:0003824									PF07995,Glucose / Sorbosone dehydrogenase									81.5178	1.40199	4.99e-08	6.99e-07	1.20224	2.21e-06	1.95e-05	3.02848	4.62e-58	5.85e-55	2.98432	2.26e-56	3.49e-53	1.12368	1.36e-05
FUN_015380-T1	HGT	NADPH		PF13460	NAD(P)H-binding		1.9e-50	WP_020598098	1 NAD-dependent epimerase/dehydratase family protein [Spirosoma panaciterrae]					2.5e-50|OJW78340.1 hypothetical protein BGO59_30495 [Spirosoma sp. 48-14]	5.7e-47|WP_080056268.1 SDR family oxidoreductase [Spirosoma aerolatum]											PF13460,NAD(P)H-binding									79.9494	1.06091	2.79e-09	4.9e-08	0.852757	8.36e-07	8.27e-06	1.11754	1.45e-17	9.38e-16	1.01653	2.22e-15	1.07e-13	0.201188	0.275634
FUN_008847-T1		ubiquitination		PF00300	Histidine phosphatase superfamily (branch 1)		6.1e-28	XP_020778647	1 ubiquitin-associated and SH3 domain-containing protein B-like [Boleophthalmus pectinirostris]					1.8e-27|XP_019941035.1 PREDICTED: ubiquitin-associated and SH3 domain-containing protein B-like [Paralichthys olivaceus]	2.3e-27|XP_026226574.1 ubiquitin-associated and SH3 domain-containing protein B-like [Anabas testudineus]											PF00300,Histidine phosphatase superfamily (branch 1)									91.4797	1.50791	3.62e-07	4.32e-06	1.34666	2.62e-06	2.24e-05	1.75644	2.24e-15	1.11e-13	1.6692	1.65e-14	6.9e-13	0.745208	0.0126347
FUN_014446-T1		Oxido-red	reversible oxidation of alcohols	PF00107	Zinc-binding dehydrogenase									6.5e-91|SMQ54098.1 unnamed protein product [Zymoseptoria tritici ST99CH_3D7]	6.5e-91|PSN61851.1 NAD(P)-binding protein [Corynespora cassiicola Philippines]	K13955	GO:0055114	GO:0016491								PF00107,Zinc-binding dehydrogenase	PF08240,Alcohol dehydrogenase GroES-like domain								76.0773	1.27396	7.69e-10	1.46e-08	1.086	5.95e-08	7.59e-07	1.67327	2.86e-28	5.65e-26	1.58922	2.31e-26	3.87e-24	-1.11841	2.05e-06
FUN_024713-T1		Oxido-red	reversible oxidation of alcohols	PF00107	Zinc-binding dehydrogenase		7.2e-265	RCJ26975	1 hypothetical protein A6770_02040 [Nostoc minutum NIES-26]					5.2e-263|WP_091155369.1 type I polyketide synthase [Geodermatophilus africanus]<>SDY17588.1 Acyl transferase domain-containing protein [Geodermatophilus africanus]	2.7e-256|WP_075083040.1 hybrid non-ribosomal peptide synthetase/type I polyketide synthase [Mariniblastus fucicola]		GO:0003824	GO:0016740	GO:0031177	GO:0055114	GO:0016491					PF00107,Zinc-binding dehydrogenase	PF00109,Beta-ketoacyl synthase, N-terminal domain	PF00550,Phosphopantetheine attachment site	PF00698,Acyl transferase domain	PF02801,Beta-ketoacyl synthase, C-terminal domain	PF08659,KR domain	PF14765,Polyketide synthase dehydratase	PF16197,Ketoacyl-synthetase C-terminal extension		598.122	3.30398	7.13e-14	2.19e-12	3.71303	3.36e-16	1.35e-14	3.82179	2.17e-27	3.89e-25	4.10917	2.56e-25	3.83e-23	0.83364	0.0593566
FUN_009724-T1		electron transport		PF00173	Cytochrome b5-like Heme/Steroid binding domain		2.0e-153	KDQ10248	1 hypothetical protein BOTBODRAFT_116006 [Botryobasidium botryosum FD-172 SS1]					2.2e-152|KZO98577.1 delta9-fatty acid desaturase [Calocera viscosa TUFC12733]	8.2e-152|KZT56253.1 putative stearoyl-CoA desaturase [Calocera cornea HHB12733]	K00507	GO:0006629	GO:0020037	GO:0016021	GO:0004768	GO:0016717	GO:0055114	GO:0006636			PF00173,Cytochrome b5-like Heme/Steroid binding domain	PF00487,Fatty acid desaturase								62.2635	1.78874	1.83e-09	3.31e-08	1.6738	3.37e-09	5.55e-08	1.92158	9.16e-18	6.03e-16	1.84396	3.21e-17	2.03e-15	0.144563	0.63792
FUN_025094-T1		Glucose		PF13561	Enoyl-(Acyl carrier protein) reductase		1.4e-82	WP_015245403	1 glucose 1-dehydrogenase [Singulisphaera acidiphila]<>AGA26236	1 dehydrogenase of unknown specificity, short-chain alcohol dehydrogenase like protein [Singulisphaera acidiphila DSM 18658]				1.4e-82|ACD54645.1 short-chain dehydrogenase/reductase-like protein [Adineta vaga]	3.0e-82|ACD54621.1 short-chain dehydrogenase/reductase-like protein [Adineta vaga]											PF13561,Enoyl-(Acyl carrier protein) reductase									42.8721	2.52058	9.87e-26	6.82e-24	2.38385	2.73e-26	2.09e-24	3.21104	2.29e-67	5.32e-64	3.14772	1.76e-71	5.17e-68	-0.395329	0.183238
FUN_024711-T1	HGT	metabolites		PF00132	Bacterial transferase hexapeptide (six repeats)		8.3e-166	ACD54724	1 non-ribosomal peptide synthetase-like protein [Adineta vaga]					7.5e-151|ACD54728.1 non-ribosomal peptide synthetase, NRPS-like protein [Adineta vaga]	1.8e-104|ACD54765.1 NRPS-like protein [Adineta vaga]											PF00132,Bacterial transferase hexapeptide (six repeats)									180.024	4.7341	1.72e-54	3.27e-52	4.82826	6.2e-63	1.4e-60	4.95094	1.14e-99	7.9e-96	5.05185	2.36e-86	1.74e-82	2.26705	2.42e-13
FUN_028262-T1		unknown																																	61.2897	1.20232	1.84e-10	3.83e-09	0.996364	3.44e-08	4.63e-07	0.619257	1.42e-05	0.000111287	0.516089	0.000204152	0.00121072	0.589218	0.00223954
FUN_024710-T1	HGT	Oxido-red		PF00067	Cytochrome P450		1.2e-18	XP_002678320	1 predicted protein [Naegleria gruberi]<>EFC45576	1 predicted protein [Naegleria gruberi]				6.8e-17|XP_005826589.1 p450 superfamily protein [Guillardia theta CCMP2712]<>EKX39609.1 p450 superfamily protein [Guillardia theta CCMP2712]	2.2e-15|XP_011065177.1 PREDICTED: cytochrome P450 4C1-like isoform X1 [Acromyrmex echinatior]<>XP_011065178.1 PREDICTED: cytochrome P450 4C1-like isoform X2 [Acromyrmex echinatior]<>EGI58966.1 Cytochrome P450 4C1 [Acromyrmex echinatior]		GO:0004497	GO:0005506	GO:0016705	GO:0055114	GO:0020037					PF00067,Cytochrome P450									92.6855	3.29693	3.71e-19	1.65e-17	3.41093	4.2e-21	2.34e-19	4.82196	2.31e-63	3.38e-60	4.9893	7.73e-56	1.08e-52	0.972853	0.0105729
FUN_012714-T1		unknown																																	167.042	1.11267	1.42e-11	3.44e-10	0.90636	2.38e-08	3.33e-07	-0.188059	0.124939	0.240084	-0.298213	0.0175228	0.0531477	0.0669918	0.690279
FUN_019302-T1	HGT	unknown		PF11204	Protein of unknown function (DUF2985)		2.3e-30	OQE07114	1 hypothetical protein PENVUL_c015G07026 [Penicillium vulpinum]					4.0e-30|OQE77506.1 hypothetical protein PENNAL_c0060G11042 [Penicillium nalgiovense]	1.5e-29|OJJ34672.1 hypothetical protein ASPWEDRAFT_39747 [Aspergillus wentii DTO 134E9]											PF11204,Protein of unknown function (DUF2985)									60.3062	0.910742	1.22e-07	1.59e-06	0.688757	3.56e-05	0.000220344	0.966952	3.04e-14	1.27e-12	0.857215	2.96e-12	8.63e-11	0.535116	0.00222809
FUN_020581-T1		anchoring receptor in mbrane		PF00595	PDZ domain		1.9e-09	XP_009859854	3 LOW QUALITY PROTEIN: multiple PDZ domain protein-like [Ciona intestinalis]					1.9e-09|XP_015253612.1 PREDICTED: Na(+)/H(+) exchange regulatory cofactor NHE-RF3 [Cyprinodon variegatus]	3.3e-09|XP_009024698.1 hypothetical protein HELRODRAFT_193300 [Helobdella robusta]<>ESN97203.1 hypothetical protein HELRODRAFT_193300 [Helobdella robusta]		GO:0005515									PF00595,PDZ domain	PF17820,PDZ domain								48.0905	1.10485	1.37e-07	1.76e-06	0.902367	4.57e-06	3.65e-05	1.62407	4.76e-26	7.53e-24	1.52192	2.04e-26	3.44e-24	-0.0745916	0.740397
FUN_001566-T1		?		PF00641	Zn-finger in Ran binding protein and others		1.0e-10	XP_021839796	1 zinc finger protein VAR3, chloroplastic-like [Spinacia oleracea]<>KNA09259	1 hypothetical protein SOVF_155050 [Spinacia oleracea]				2.0e-09|OLP92264.1 3-phosphoinositide-dependent protein kinase 2 [Symbiodinium microadriaticum]	2.6e-09|XP_012088559.1 zinc finger protein VAR3, chloroplastic [Jatropha curcas]<>KDP23941.1 hypothetical protein JCGZ_27101 [Jatropha curcas]											PF00641,Zn-finger in Ran binding protein and others									22.7525	1.81035	6.89e-16	2.48e-14	1.63319	1.57e-14	5.45e-13	1.35417	2.49e-14	1.06e-12	1.25763	1.38e-13	4.98e-12	0.397448	0.110895
FUN_001275-T1		kinase		PF07714	Protein tyrosine kinase		7.6e-43	PCH55326	1 hypothetical protein COC15_04450 [Legionellales bacterium]					6.4e-42|OGT63594.1 hypothetical protein A3J38_03620 [Gammaproteobacteria bacterium RIFCSPHIGHO2_12_FULL_45_9]	1.9e-41|XP_021906874.1 probable serine/threonine-protein kinase DDB_G0282963 isoform X1 [Carica papaya]		GO:0005515	GO:0006468	GO:0007166	GO:0005524	GO:0004672					PF07714,Protein tyrosine kinase	PF13516,Leucine Rich repeat								164.479	0.987979	2.65e-09	4.67e-08	0.77655	5.83e-07	5.97e-06	0.315047	0.00970671	0.0313468	0.19296	0.0985672	0.20823	-0.191258	0.262594
FUN_005147-T1	HGT	lipoprotein		PF01674	Lipase (class 2)		2.6e-55	WP_052694053	1 lipase [Nocardioides luteus]<>OIJ28073	1 lipase [Nocardioides luteus]				3.9e-51|WP_089302556.1 lipase [Haloechinothrix alba]<>SNR75288.1 Triacylglycerol esterase/lipase EstA, alpha/beta hydrolase fold [Haloechinothrix alba]	7.4e-50|WP_019877906.1 hypothetical protein [Sporichthya polymorpha]		GO:0016787									PF01674,Lipase (class 2)									57.56	0.906479	6.97e-05	0.000460841	0.688757	0.00235049	0.00787107	1.36439	3.06e-16	1.69e-14	1.26201	1.35e-14	5.72e-13	0.648912	0.00461125
FUN_027957-T1		Calcium binding		PF13202	EF hand												GO:0005509									PF13202,EF hand									51.2268	4.06269	2.68e-38	3.2e-36	4.07285	1.6e-46	2.41e-44	2.90857	1.03e-28	2.14e-26	2.93319	6.26e-32	1.81e-29	3.38046	1.64e-26
FUN_010266-T1		unknown		PF04087	Domain of unknown function (DUF389)		2.5e-65	XP_013403875	1 uncharacterized protein LOC106169083 isoform X1 [Lingula anatina]					2.5e-65|XP_013403877.1 uncharacterized protein LOC106169083 isoform X2 [Lingula anatina]<>XP_013403878.1 uncharacterized protein LOC106169083 isoform X2 [Lingula anatina]<>XP_013403879.1 uncharacterized protein LOC106169083 isoform X2 [Lingula anatina]	2.5e-65|XP_013403880.1 uncharacterized protein LOC106169083 isoform X3 [Lingula anatina]<>XP_013403881.1 uncharacterized protein LOC106169083 isoform X3 [Lingula anatina]											PF04087,Domain of unknown function (DUF389)									223.954	3.15313	3.17e-82	1.38e-79	2.96717	3.58e-85	1.23e-82	3.06851	1.64e-132	4.57e-128	2.99483	1.45e-127	4.26e-123	3.87656	3.24e-126
FUN_009694-T1		Oxido-red	Antiox	PF00248	Aldo/keto reductase family		1.7e-113	SLM40387	1 aldo-keto reductase [Umbilicaria pustulata]					4.7e-111|SMQ55534.1 unnamed protein product [Zymoseptoria tritici ST99CH_3D7]<>SMR63866.1 unnamed protein product [Zymoseptoria tritici ST99CH_3D1]	4.7e-111|SMY29217.1 unnamed protein product [Zymoseptoria tritici ST99CH_1A5]		GO:0055114	GO:0016491								PF00248,Aldo/keto reductase family									40.3071	1.82064	2.1e-06	2.11e-05	1.84332	3.44e-06	2.85e-05	1.82435	9.88e-10	1.89e-08	1.80489	5.35e-09	8.7e-08	-0.272205	0.491629
FUN_007482-T1		wounding/microtubule/ect	ATP	PF00017	SH2 domain		6.8e-129	XP_017487338	1 PREDICTED: tyrosine-protein kinase Src42A-like [Rhagoletis zephyria]					6.8e-129|XP_021945422.1 tyrosine-protein kinase Src42A-like [Folsomia candida]<>OXA60749.1 Tyrosine-protein kinase Src42A [Folsomia candida]	2.2e-127|ASQ43185.1 Src [Penaeus vannamei]<>ROT81245.1 Tyrosine-protein kinase Src42A [Penaeus vannamei]		GO:0004713	GO:0006468	GO:0005515	GO:0005524	GO:0004672					PF00017,SH2 domain	PF00018,SH3 domain	PF07714,Protein tyrosine kinase							197.46	0.793475	8.76e-13	2.42e-11	0.567606	1.03e-07	1.25e-06	0.217996	0.00784763	0.0263265	0.106319	0.184386	0.332507	0.022434	0.844504
FUN_003619-T1		?					1.0e-10	XP_023336355	1 ER degradation-enhancing alpha-mannosidase-like protein 3 [Eurytemora affinis]					1.5e-09|ROT63523.1 ER degradation-enhancing alpha-mannosidase-like 3 [Penaeus vannamei]	3.4e-09|XP_013785505.1 ER degradation-enhancing alpha-mannosidase-like protein 3 isoform X1 [Limulus polyphemus]																				95.0262	1.02761	4.09e-11	9.34e-10	0.812238	2.48e-07	2.76e-06	0.378599	0.00114333	0.00519229	0.271362	0.023205	0.0666347	0.545627	0.000546979
FUN_003798-T1		unknown					6.4e-09	RGB26500	1 hypothetical protein C1646_720989 [Rhizophagus diaphanus]																										69.2672	2.53335	3.52e-30	2.99e-28	2.3704	8.77e-29	7.6e-27	1.44403	2.1e-16	1.18e-14	1.359	1.45e-14	6.13e-13	3.04984	3.29e-44
FUN_011579-T1		unknown																																	168.176	1.04439	7.1e-13	1.98e-11	0.821422	5.26e-08	6.79e-07	1.02146	6.8e-22	6.91e-20	0.924024	1.45e-16	8.6e-15	1.20219	7.31e-17
FUN_019893-T1		unknown																																	32.8824	1.55714	5.86e-12	1.48e-10	1.36229	3.86e-09	6.28e-08	1.78155	2.86e-25	4.15e-23	1.69573	3.32e-22	3.8e-20	1.11595	1.28e-06
FUN_029041-T1				PF00811	Ependymin												GO:0007160	GO:0005576	GO:0005509							PF00811,Ependymin									50.461	1.81807	7.93e-07	8.75e-06	1.77834	4.2e-06	3.4e-05	2.70382	1.27e-21	1.27e-19	2.75935	1.14e-19	9.65e-18	0.150073	0.691371
FUN_025168-T1		Glucose		PF13561	Enoyl-(Acyl carrier protein) reductase		1.4e-82	WP_015245403	1 glucose 1-dehydrogenase [Singulisphaera acidiphila]<>AGA26236	1 dehydrogenase of unknown specificity, short-chain alcohol dehydrogenase like protein [Singulisphaera acidiphila DSM 18658]				1.4e-82|ACD54645.1 short-chain dehydrogenase/reductase-like protein [Adineta vaga]	3.0e-82|ACD54621.1 short-chain dehydrogenase/reductase-like protein [Adineta vaga]											PF13561,Enoyl-(Acyl carrier protein) reductase									32.0259	1.77417	1.3e-10	2.78e-09	1.6302	1.22e-09	2.2e-08	2.78878	5.03e-41	2.98e-38	2.73268	4.36e-42	3.13e-39	-0.530139	0.102138
FUN_020195-T1		unknown																																	30.7944	1.63081	6.92e-12	1.73e-10	1.47205	8.11e-11	1.77e-09	1.96534	5.74e-28	1.1e-25	1.87539	5.92e-28	1.15e-25	-1.91235	1.51e-08
FUN_009779-T1		electron transport		PF00173	Cytochrome b5-like Heme/Steroid binding domain		3.3e-153	KDQ10248	1 hypothetical protein BOTBODRAFT_116006 [Botryobasidium botryosum FD-172 SS1]					2.2e-152|KZO98577.1 delta9-fatty acid desaturase [Calocera viscosa TUFC12733]	2.8e-152|KZT56253.1 putative stearoyl-CoA desaturase [Calocera cornea HHB12733]	K00507	GO:0006636	GO:0020037	GO:0016021	GO:0004768	GO:0016717	GO:0055114	GO:0006629			PF00173,Cytochrome b5-like Heme/Steroid binding domain	PF00487,Fatty acid desaturase								41.952	1.71638	7.24e-08	9.79e-07	1.60233	2.93e-07	3.22e-06	1.96529	4.86e-16	2.63e-14	1.89555	2.66e-15	1.27e-13	0.328879	0.317764
FUN_001922-T1		ubiquitination	degradation	PF00646	F-box domain												GO:0005515									PF00646,F-box domain									99.958	1.5651	1.23e-08	1.92e-07	1.41907	2.82e-07	3.11e-06	0.487029	0.0182897	0.0526611	0.389285	0.0681753	0.157038	0.312203	0.262529
FUN_024725-T1	HGT	Oxido-red	Antiox	PF00248	Aldo/keto reductase family		4.3e-111	CCG80668	1 Norsolorinic acid reductase [Taphrina deformans PYCC 5710]					1.3e-104|CZR63358.1 probable IN2-2 protein [Phialocephala subalpina]	4.3e-103|XP_007288717.1 norsolorinic acid reductase [Marssonina brunnea f. sp. 'multigermtubi' MB_m1]<>EKD21715.1 norsolorinic acid reductase [Marssonina brunnea f. sp. 'multigermtubi' MB_m1]											PF00248,Aldo/keto reductase family									59.7373	2.48176	1.55e-29	1.29e-27	2.3305	3.21e-26	2.44e-24	1.80712	5.51e-27	9.64e-25	1.73651	1.25e-22	1.52e-20	0.493775	0.03548
FUN_005162-T1		kinase		PF00069	Protein kinase domain		2.1e-82	XP_013092316	1 PREDICTED: calcium-independent protein kinase C isoform X2 [Biomphalaria glabrata]					4.7e-82|PVD24476.1 hypothetical protein C0Q70_14959 [Pomacea canaliculata]			GO:0006468	GO:0035556	GO:0005524	GO:0004672						PF00069,Protein kinase domain	PF00130,Phorbol esters/diacylglycerol binding domain (C1 domain)								93.9228	1.36766	1.04e-12	2.83e-11	1.16177	5.9e-09	9.26e-08	1.97324	5.2e-45	3.44e-42	1.89377	6.72e-37	3.04e-34	0.311284	0.118157
FUN_022181-T1		Glucose		PF00113	Enolase	C-terminal TIM barrel domain	6.4e-152	ARO49557	1 enolase [Syphacia obvelata]					8.4e-152|XP_013302767.1 phosphopyruvate hydratase [Necator americanus]<>ETN80540.1 phosphopyruvate hydratase [Necator americanus]	1.4e-151|KHN79330.1 Enolase [Toxocara canis]	K01689	GO:0000015	GO:0000287	GO:0004634	GO:0006096						PF00113,Enolase, C-terminal TIM barrel domain	PF03952,Enolase, N-terminal domain								61.7379	1.88355	2.84e-15	9.81e-14	1.72484	5.65e-15	2.07e-13	2.2533	1.21e-36	5.01e-34	2.18438	9.06e-38	4.68e-35	1.31298	5.33e-08
FUN_012443-T1		unknown																																	141.381	0.817498	5.22e-07	5.98e-06	0.603594	0.000141813	0.00072058	0.581071	9.59e-07	9.92e-06	0.478424	4.06e-05	0.000289582	0.0738242	0.656059
FUN_009559-T1		protein	binding	PF13396	Phospholipase_D-nuclease N-terminal		1.2e-05	RIA95017	1 hypothetical protein C1645_758607 [Glomus cerebriforme]					2.0e-05|XP_018289160.1 hypothetical protein PHYBLDRAFT_147627 [Phycomyces blakesleeanus NRRL 1555(-)]<>OAD71120.1 hypothetical protein PHYBLDRAFT_147627 [Phycomyces blakesleeanus NRRL 1555(-)]	2.7e-05|KFH70873.1 hypothetical protein MVEG_03720 [Mortierella verticillata NRRL 6337]		GO:0005515									PF13396,Phospholipase_D-nuclease N-terminal									43.6763	1.37679	2.05e-12	5.45e-11	1.17068	4.91e-10	9.42e-09	0.49931	0.00111028	0.00505455	0.385956	0.00984812	0.0331441	1.15447	4.3e-09
FUN_019590-T1		LEA					6.5e-15	ADD91460	1 lea1-C [Adineta vaga]					8.0e-05|ABU62809.1 lea-1A [Adineta ricciae]	8.0e-05|ABU62811.1 lea-1A [Adineta ricciae]																				135.451	1.82103	2.71e-18	1.14e-16	1.62637	1.73e-16	7.23e-15	1.23762	2.3e-15	1.14e-13	1.13962	1.34e-13	4.88e-12	2.94654	1.12e-46
FUN_001353-T1		unknown																																	70.6997	0.918081	5.98e-05	0.000404362	0.719645	0.00160076	0.0056912	0.474619	0.00528216	0.0189904	0.367427	0.0311721	0.0847753	0.269308	0.246014
FUN_015178-T1	HGT	Apoptosis		PF07992	Pyridine nucleotide-disulphide oxidoreductase		5.8e-81	XP_013759108	1 apoptosis-inducing factor 2 [Thecamonas trahens ATCC 50062]<>KNC48095	1 apoptosis-inducing factor 2 [Thecamonas trahens ATCC 50062]				1.8e-58|XP_022791063.1 apoptosis-inducing factor 2-like [Stylophora pistillata]<>PFX34024.1 Apoptosis-inducing factor 2 [Stylophora pistillata]	5.3e-58|RMX42105.1 hypothetical protein pdam_00001271 [Pocillopora damicornis]	K22745	GO:0055114	GO:0016491								PF07992,Pyridine nucleotide-disulphide oxidoreductase									110.006	1.70744	1.18e-09	2.2e-08	1.58365	2.12e-08	3.01e-07	2.88555	9.57e-44	6.06e-41	2.88556	6.84e-39	4.28e-36	-0.703741	0.0176477
FUN_001943-T1		vonW		PF07217	Heterokaryon incompatibility protein Het-C		8.9e-169	ADD91470	1 hypothetical protein [Adineta vaga]					1.6e-162|ADD91478.1 hypothetical protein [Adineta vaga]	1.9e-41|XP_019642534.1 PREDICTED: von Willebrand factor A domain-containing protein 7-like isoform X1 [Branchiostoma belcheri]											PF07217,Heterokaryon incompatibility protein Het-C									38.0027	1.63045	3.54e-08	5.09e-07	1.47074	1.69e-07	1.96e-06	1.7134	2.73e-14	1.16e-12	1.62989	2.63e-14	1.07e-12	0.620744	0.0418803
FUN_022689-T1		carbohydrate		PF04488	Glycosyltransferase sugar-binding region containing DXD motif		8.2e-35	XP_025595589	1 hypothetical protein FA09DRAFT_332221 [Tilletiopsis washingtonensis]<>PWN95310	1 hypothetical protein FA09DRAFT_332221 [Tilletiopsis washingtonensis]				1.4e-34|KIY49315.1 glycosyltransferase family 32 protein, partial [Fistulina hepatica ATCC 64428]	1.2e-33|XP_025354713.1 glycosyltransferase family 32 protein, partial [Meira miltonrushii]<>PWN34411.1 glycosyltransferase family 32 protein, partial [Meira miltonrushii]											PF04488,Glycosyltransferase sugar-binding region containing DXD motif									21.8923	2.40629	2.1e-23	1.21e-21	2.25684	8.34e-21	4.52e-19	2.85602	5.85e-50	5.25e-47	2.79778	1.77e-51	2.27e-48	0.0218812	0.942868
FUN_010184-T1		unknown																																	19.6165	2.42339	5.98e-26	4.27e-24	2.26374	7.54e-26	5.64e-24	1.78601	1.41e-20	1.26e-18	1.72172	6.75e-22	7.54e-20	1.60598	3.37e-11
FUN_023829-T1		Apoptosis		PF00656	Caspase domain		1.5e-14	WP_108049142	1 hypothetical protein [Bosea sp	124]<>PTM42537	1 caspase domain-containing protein [Bosea sp	124]		2.5e-14|WP_054211713.1 hypothetical protein [Bosea vaviloviae]	7.4e-14|WP_048708245.1 hypothetical protein [Microvirga massiliensis]											PF00656,Caspase domain									24.7368	1.17139	2.13e-05	0.000165983	0.983666	0.000909348	0.00352823	2.45549	5.12e-34	1.7e-31	2.39731	5.51e-30	1.31e-27	-0.864531	0.00965739
FUN_000054-T1				PF13930	DNA/RNA non-specific endonuclease		4.1e-16	WP_062493189	1 PrsW family intramembrane metalloprotease [Paenibacillus sp	32O-W]<>ALS28271	1 membrane protein [Paenibacillus sp	32O-W]		7.0e-16|WP_082792970.1 type IV secretion protein Rhs [Collimonas pratensis]<>AMP06164.1 RHS repeat-associated core domain protein [Collimonas pratensis]	2.9e-14|KQV53966.1 hypothetical protein ASD07_05320 [Duganella sp. Root336D2]											PF13930,DNA/RNA non-specific endonuclease									32.5685	1.29336	1.14e-07	1.49e-06	1.11535	6.4e-06	4.93e-05	2.29011	2.62e-37	1.18e-34	2.21404	2.51e-34	8.92e-32	-1.30207	2.26e-05
FUN_009824-T1	HGT	?		PF09537	Domain of unknown function (DUF2383)		1.6e-09	WP_108116674	1 PA2169 family four-helix-bundle protein [Kordia periserrulae]<>PTX58805	1 uncharacterized protein (TIGR02284 family) [Kordia periserrulae]				5.3e-08|WP_007096565.1 PA2169 family four-helix-bundle protein [Kordia algicida]<>EDP97517.1 hypothetical protein KAOT1_20182 [Kordia algicida OT-1]	1.9e-05|WP_043307343.1 PA2169 family four-helix-bundle protein [Pseudomonas sp. ML96]											PF09537,Domain of unknown function (DUF2383)									47.3234	1.91755	8.13e-20	3.8e-18	1.73942	1.65e-17	7.4e-16	1.41638	1.77e-18	1.24e-16	1.34219	7.45e-17	4.53e-15	0.931414	2e-05
FUN_020069-T1		Transport		PF00005	ABC transporter		0.0e+00	AEQ19307	1 p-glycoprotein [Brachionus orientalis]<>AEQ19309	1 p-glycoprotein [Brachionus orientalis]				0.0e+00|APD26525.1 ATP-binding cassette transporter subfamily B member 1 X2 protein [Brachionus koreanus]	0.0e+00|APD26524.1 ATP-binding cassette transporter subfamily B member 1 X1 protein [Brachionus koreanus]	K05658	GO:0055085	GO:0016021	GO:0016887	GO:0005524	GO:0042626					PF00005,ABC transporter	PF00664,ABC transporter transmembrane region								117.64	2.14422	1.35e-12	3.66e-11	2.05316	4.79e-12	1.24e-10	3.26277	5.09e-47	3.93e-44	3.26544	2.29e-42	1.68e-39	0.902916	0.0032266
FUN_028481-T1		Oxido-red		PF00106	short chain dehydrogenase		3.9e-36	XP_025345541	1 NAD(P)-binding protein [Pseudomicrostroma glucosiphilum]<>PWN18381	1 NAD(P)-binding protein [Pseudomicrostroma glucosiphilum]				1.7e-34|EFJ15853.1 hypothetical protein SELMODRAFT_117556, partial [Selaginella moellendorffii]	1.7e-34|XP_002983044.2 (+)-neomenthol dehydrogenase [Selaginella moellendorffii]											PF00106,short chain dehydrogenase	PF13561,Enoyl-(Acyl carrier protein) reductase								49.4002	1.16913	2.88e-09	5.04e-08	0.965916	3.62e-06	2.98e-05	1.3157	1.75e-19	1.39e-17	1.2455	1.23e-15	6.25e-14	-0.525284	0.017106
FUN_009772-T1		Transport	peroxisomal membranes	PF04117	Mpv17 / PMP22 family		1.2e-64	ACD54825	1 integral membrane protein-like protein [Adineta vaga]					1.2e-16|OAO13609.1 integral membrane protein-like protein [Blastocystis sp. ATCC 50177/Nand II]		K13349	GO:0016021									PF04117,Mpv17 / PMP22 family									51.4246	1.77127	1.04e-21	5.41e-20	1.56457	2.58e-16	1.05e-14	2.05458	2.82e-47	2.24e-44	1.97052	9.32e-43	7.22e-40	2.45319	3.03e-44
FUN_015659-T1		Calcium binding					5.7e-121	XP_013386149	1 multiple epidermal growth factor-like domains protein 6 [Lingula anatina]					2.0e-110|SPQ94367.1 unnamed protein product (mitochondrion) [Plasmodiophora brassicae]	2.3e-106|RAW38871.1 hypothetical protein PC110_g4922 [Phytophthora cactorum]																				112.882	1.47073	2.93e-13	8.52e-12	1.26112	2.99e-10	5.94e-09	1.41586	1.59e-21	1.56e-19	1.3282	2.12e-18	1.54e-16	1.52232	3.34e-14
FUN_010620-T1	HGT	Transcription regul.		PF05368	NmrA-like family		1.8e-57	CDO69410	1 hypothetical protein BN946_scf184791	g5 [Trametes cinnabarina]				3.1e-57|OCH92025.1 NmrA-like family protein [Obba rivulosa]	3.1e-57|XP_007366480.1 NmrA-like family protein [Dichomitus squalens LYAD-421 SS1]<>EJF60643.1 NmrA-like family protein [Dichomitus squalens LYAD-421 SS1]	K19267										PF05368,NmrA-like family									30.0352	1.11543	9.68e-05	0.000612631	0.917144	0.00141387	0.00513815	1.41623	4.62e-11	1.14e-09	1.32353	3.8e-10	7.68e-09	1.6664	2.35e-09
FUN_002947-T1		unknown																																	48.9979	1.3355	8.48e-13	2.35e-11	1.12019	3.02e-08	4.14e-07	1.0719	6.31e-14	2.53e-12	0.989835	1.77e-10	3.82e-09	1.57855	5.1e-18
FUN_013787-T1	HGT	NADPH		PF13460	NAD(P)H-binding		6.8e-56	WP_111348563	1 NAD-dependent epimerase/dehydratase family protein [Spirosoma sp	HMF3257]<>RAI77690	1 NmrA family transcriptional regulator [Spirosoma sp	HMF3257]		1.3e-51|OJW78340.1 hypothetical protein BGO59_30495 [Spirosoma sp. 48-14]	1.1e-50|WP_020598098.1 NAD-dependent epimerase/dehydratase family protein [Spirosoma panaciterrae]											PF13460,NAD(P)H-binding									40.2413	0.775791	1.91e-05	0.000150606	0.56269	0.00221936	0.00750018	0.200319	0.149818	0.2767	0.0871651	0.5345	0.696634	-0.600261	0.00332753
FUN_000827-T1		unknown																																	16.6457	1.37687	3.82e-08	5.46e-07	1.18942	2.6e-06	2.23e-05	1.1872	1.5e-09	2.79e-08	1.10547	1.44e-08	2.18e-07	0.7504	0.00416196
FUN_013889-T1	HGT			PF13230	Glutamine amidotransferases class-II									1.7e-66|ORY27813.1 glutamine amidotransferase class-II [Naematelia encephala]	5.1e-66|KZP15536.1 glutamine amidotransferase class-II [Fibularhizoctonia sp. CBS 109695]											PF13230,Glutamine amidotransferases class-II									62.9979	2.32872	3.88e-23	2.2e-21	2.17533	7.55e-24	5.01e-22	0.965104	1.24e-07	1.56e-06	0.861947	1.21e-06	1.22e-05	1.55192	7.56e-11
FUN_028237-T1	HGT	ase		PF00561	alpha/beta hydrolase fold		6.8e-53	PRP85194	1 hypothetical protein PROFUN_07141 [Planoprotostelium fungivorum]					3.6e-30|KIG12229.1 hypothetical protein DB30_01775 [Enhygromyxa salina]	1.1e-29|PRP90268.1 Alpha/beta hydrolase family protein [Enhygromyxa salina]	K06889	GO:0006355									PF00561,alpha/beta hydrolase fold	PF03366,YEATS family								96.9907	1.14528	7.45e-10	1.42e-08	0.942562	1.38e-07	1.62e-06	0.376596	0.00673797	0.0232241	0.266993	0.051631	0.12629	0.386547	0.0415887
FUN_014025-T1		Oxido-red	Antiox	PF04261	Dyp-type peroxidase family		5.8e-09	WP_102321792	1 Dyp-type peroxidase [Vibrio breoganii]<>PMK20434	1 deferrochelatase [Vibrio breoganii]<>PML61085	1 deferrochelatase [Vibrio breoganii]<>PMO83618	1 deferrochelatase [Vibrio breoganii]		7.6e-09|WP_052717994.1 Dyp-type peroxidase [Oleispira antarctica]<>CCK76451.1 Dyp-type peroxidase family protein [Oleispira antarctica RB-8]	1.7e-08|BAN97328.1 dyp-type peroxidase family [Plautia stali symbiont]		GO:0055114	GO:0004601	GO:0020037							PF04261,Dyp-type peroxidase family									13.956	2.62241	1.7e-11	4.05e-10	2.64955	8.07e-12	2.02e-10	2.28662	6.02e-13	2.09e-11	2.29493	3.25e-13	1.11e-11	1.25431	0.00202395
FUN_024790-T1		regulation of osmotic pressure changes		PF01741	Large-conductance mechanosensitive channel	MscL	1.2e-21	WP_096978801	1 large-conductance mechanosensitive channel protein MscL [Escherichia coli]						1.5e-21|WP_090466112.1 large-conductance mechanosensitive channel protein MscL [Enterobacter sp. kpr-6]<>SFR19601.1 large conductance mechanosensitive channel [Enterobacter sp. kpr-6]		GO:0034220	GO:0016021	GO:0008381							PF01741,Large-conductance mechanosensitive channel, MscL									31.6083	1.35979	2.87e-09	5.02e-08	1.16939	1.14e-07	1.37e-06	0.387128	0.0308561	0.0804241	0.260817	0.136912	0.265321	0.378767	0.113745
FUN_025626-T1		ddTP	chromatine organisation	PF01725	Ham1 family		5.4e-46	XP_019936731	1 PREDICTED: inosine triphosphate pyrophosphatase [Paralichthys olivaceus]					1.2e-45|XP_007433819.1 inosine triphosphate pyrophosphatase [Python bivittatus]	4.6e-45|XP_021367804.1 inosine triphosphate pyrophosphatase-like isoform X1 [Mizuhopecten yessoensis]<>OWF43448.1 Inosine triphosphate pyrophosphatase [Mizuhopecten yessoensis]		GO:0047429	GO:0009143								PF01725,Ham1 family									72.3981	1.72653	1.72e-15	6.07e-14	1.53349	2.34e-12	6.29e-11	2.02066	1.21e-35	4.69e-33	1.96358	7.06e-32	2e-29	1.86315	4.45e-18
FUN_009708-T1	HGT	ase		PF13385	Concanavalin A-like lectin/glucanases superfamily		9.6e-10	WP_066116845	1 hypothetical protein [Geminocystis sp	NIES-3709]<>BAQ64272	1 alkaline phosphatase [Geminocystis sp	NIES-3709]		1.5e-07|WP_075603488.1 hypothetical protein [Labilibacter aurantiacus]	4.9e-06|OFX33833.1 hypothetical protein A2W92_03440 [Bacteroidetes bacterium GWA2_42_15]<>OFX95988.1 hypothetical protein A2W89_02675 [Bacteroidetes bacterium GWE2_42_39]<>OFY46561.1 hypothetical protein A2W90_05265 [Bacteroidetes bacterium GWF2_42_66]											PF13385,Concanavalin A-like lectin/glucanases superfamily									47.9633	1.11305	1.09e-08	1.71e-07	0.904387	9.88e-06	7.22e-05	1.20961	8.21e-17	4.83e-15	1.13117	1.17e-13	4.27e-12	1.19242	5.37e-10
FUN_019994-T1		Transport		PF00005	ABC transporter		1.2e-261	AEQ19307	1 p-glycoprotein [Brachionus orientalis]<>AEQ19309	1 p-glycoprotein [Brachionus orientalis]				9.9e-261|APD26525.1 ATP-binding cassette transporter subfamily B member 1 X2 protein [Brachionus koreanus]	2.1e-258|APD26524.1 ATP-binding cassette transporter subfamily B member 1 X1 protein [Brachionus koreanus]	K06147	GO:0055085	GO:0016021	GO:0016887	GO:0005524	GO:0042626					PF00005,ABC transporter	PF00664,ABC transporter transmembrane region								78.4982	2.23546	9.78e-13	2.68e-11	2.16089	1.88e-12	5.12e-11	3.654	9.5e-54	9.45e-51	3.67949	1.01e-49	1.02e-46	0.804464	0.0124045
FUN_009719-T1		Transport	peroxisomal membranes	PF04117	Mpv17 / PMP22 family		1.3e-63	ACD54825	1 integral membrane protein-like protein [Adineta vaga]					3.2e-17|OAO13609.1 integral membrane protein-like protein [Blastocystis sp. ATCC 50177/Nand II]		K13349	GO:0016021									PF04117,Mpv17 / PMP22 family									48.2887	1.05448	5.94e-09	9.83e-08	0.836232	6.32e-06	4.88e-05	1.17397	3.04e-18	2.1e-16	1.08041	2.47e-15	1.19e-13	1.1009	7.58e-10
FUN_001306-T1	HGT	Glucose	glucose to glycogen	PF03033	Glycosyltransferase family 28 N-terminal domain		3.6e-153	XP_016606768	1 hypothetical protein SPPG_06406 [Spizellomyces punctatus DAOM BR117]<>KNC98728	1 hypothetical protein SPPG_06406 [Spizellomyces punctatus DAOM BR117]				9.1e-149|ORY03123.1 UDP-Glycosyltransferase/glycogen phosphorylase [Basidiobolus meristosporus CBS 931.73]	1.0e-147|KXS20638.1 glycosyltransferase family 1 protein [Gonapodya prolifera JEL478]	K05841	GO:0016758	GO:0005975	GO:0030259							PF03033,Glycosyltransferase family 28 N-terminal domain									88.7399	1.97338	3.6e-10	7.13e-09	1.90772	4.98e-10	9.55e-09	0.828457	0.000521913	0.00263026	0.74879	0.0018641	0.0081616	-0.232373	0.470978
FUN_001712-T1		Oxido-red		PF00067	Cytochrome P450		3.2e-86	AHL88987	1 cytochrome p450 3045C4 [Brachionus koreanus]					7.8e-85|AHL88986.1 cytochrome p450 3045C3 [Brachionus sp. 'koreanus']	2.3e-84|ATW72303.1 cytochrome p450 CYP3045C12 [Brachionus calyciflorus]		GO:0005506	GO:0016705	GO:0020037	GO:0055114						PF00067,Cytochrome P450									40.6604	1.50254	4.25e-07	4.99e-06	1.34267	3.72e-06	3.05e-05	1.45142	1.3e-10	2.95e-09	1.3581	6.88e-10	1.32e-08	1.26932	2.02e-05
FUN_000350-T1		ase		PF00135	Carboxylesterase family		1.4e-66	SDL67107	1 Acetyl esterase/lipase [Pedobacter ruber]					1.4e-66|WP_090697786.1 alpha/beta hydrolase [Pedobacter ruber]	5.6e-63|WP_026899361.1 alpha/beta hydrolase [Pedobacter oryzae]	K15889										PF00135,Carboxylesterase family									54.2256	1.48859	6.83e-10	1.3e-08	1.30934	3.55e-08	4.76e-07	0.525365	0.00446441	0.0164673	0.422612	0.0240016	0.0684747	1.0999	5.93e-06
FUN_009938-T1		Transport		PF00061	Lipocalin / cytosolic fatty-acid binding protein family		9.3e-17	RNA24368	1 fatty acid-binding heart [Brachionus plicatilis]						6.0e-16|EJW89080.1 lipocalin/cytosolic fatty-acid binding protein family protein [Wuchereria bancrofti]		GO:0008289									PF00061,Lipocalin / cytosolic fatty-acid binding protein family									42.8166	2.51915	7.88e-08	1.06e-06	2.74608	7.3e-09	1.13e-07	-0.0366787	0.927722	0.960832	-0.280529	0.50038	0.666743	1.72649	0.000250636
FUN_014189-T1		unknown																																	37.4256	2.50843	2.65e-21	1.36e-19	2.37688	9.38e-19	4.53e-17	2.46395	3.68e-33	1.05e-30	2.4507	6.16e-30	1.44e-27	2.47625	6.49e-21
FUN_014209-T1	HGT	ATP energy		PF00294	pfkB family carbohydrate kinase		7.6e-63	WP_036859038	1 adenosine kinase [Porticoccus hydrocarbonoclasticus]					2.2e-62|PCJ90250.1 adenosine kinase [Porticoccaceae bacterium]	2.2e-62|PCJ92366.1 adenosine kinase [Porticoccaceae bacterium]											PF00294,pfkB family carbohydrate kinase									13.1561	1.36897	6.32e-05	0.000423921	1.23045	0.00046984	0.00200383	2.36248	9.79e-20	7.97e-18	2.32225	1.42e-20	1.37e-18	0.24586	0.506075
FUN_004731-T1		unknown																																	32.9743	1.09463	0.00013106	0.000795182	0.928375	0.00122339	0.00453574	0.942983	1.26e-05	0.000100247	0.855389	7.18e-05	0.000482937	1.05675	0.000213497
FUN_020857-T1		protein	interaction	PF01436	NHL repeat		2.7e-200	ACD88957	1 NHL repeat containing protein [Adineta vaga]					4.0e-63|ACD88956.1 hypothetical protein [Adineta vaga]	2.5e-20|XP_020903810.1 E3 ubiquitin-protein ligase TRIM71-like [Exaiptasia pallida]<>KXJ12438.1 E3 ubiquitin-protein ligase TRIM71 [Exaiptasia pallida]		GO:0005515									PF01436,NHL repeat									96.1154	0.924359	1.09e-06	1.17e-05	0.70859	8.78e-05	0.000479686	-0.504986	0.00050075	0.00253632	-0.643167	5.95e-06	5.15e-05	0.300595	0.118222
FUN_011434-T1		unknown																																	15.8951	2.77545	7.53e-14	2.31e-12	2.80615	1.52e-13	4.75e-12	3.77329	1.2e-36	5.01e-34	3.85741	1.6e-37	7.86e-35	-0.549432	0.231819
FUN_023837-T1	HGT	?		PF07467	Beta-lactamase inhibitor (BLIP)		7.7e-13	WP_050615567	1 DUF3862 domain-containing protein [Bacillus testis]					2.1e-10|WP_120034099.1 DUF3862 domain-containing protein [Bacillus sp. PK3_68]<>RJS60154.1 hypothetical protein CJ483_08820 [Bacillus sp. PK3_68]												PF07467,Beta-lactamase inhibitor (BLIP)									55.4156	2.07179	3.9e-09	6.66e-08	2.07338	6.36e-09	9.92e-08	2.2488	6.77e-17	4.05e-15	2.27219	1.08e-15	5.53e-14	0.633386	0.0758488
FUN_024660-T1		unknown																																	33.7192	2.0013	3.72e-10	7.36e-09	1.90004	7.41e-09	1.14e-07	1.58953	1.56e-10	3.5e-09	1.58589	9.23e-10	1.72e-08	2.33864	1.48e-13
FUN_014435-T1		Oxido-red	reversible oxidation of alcohols	PF00107	Zinc-binding dehydrogenase									1.4e-90|KJX93524.1 zinc-containing alcohol dehydrogenase like protein [Zymoseptoria brevis]	2.5e-90|SMQ54098.1 unnamed protein product [Zymoseptoria tritici ST99CH_3D7]		GO:0055114	GO:0016491								PF00107,Zinc-binding dehydrogenase	PF08240,Alcohol dehydrogenase GroES-like domain								34.8544	1.3127	5.87e-07	6.67e-06	1.16826	1.26e-05	8.92e-05	1.18992	1.66e-09	3.07e-08	1.12211	3.19e-08	4.45e-07	-0.448323	0.112408
FUN_011100-T1		ubiquitination	E3 complex				3.3e-21	XP_018563329	1 protein fem-1 homolog B isoform X2 [Anoplophora glabripennis]					3.6e-20|XP_018563328.1 protein fem-1 homolog B isoform X1 [Anoplophora glabripennis]	6.1e-20|XP_008195966.1 PREDICTED: protein fem-1 homolog B isoform X2 [Tribolium castaneum]<>EFA05982.1 Protein fem-1 homolog B-like Protein [Tribolium castaneum]																				41.351	1.12311	2.56e-07	3.14e-06	0.922135	5.89e-05	0.000341024	0.912069	2.63e-08	3.79e-07	0.833191	1.36e-06	1.35e-05	0.57113	0.0103001
FUN_009084-T1		ase	carbohydrate hydrolysis bond	PF00128	Alpha amylase	catalytic domain	2.8e-93	PWA01124	1 hypothetical protein BB558_002796 [Smittium angustum]					4.7e-93|PVU86442.1 hypothetical protein BB559_006523 [Furculomyces boomerangus]	8.9e-84|GBC02100.1 hypothetical protein RclHR1_04450008 [Rhizophagus clarus]	K01176	GO:0003824	GO:0004556	GO:0005975	GO:0005509						PF00128,Alpha amylase, catalytic domain									65.1659	1.03827	1.33e-07	1.71e-06	0.815486	0.000106166	0.000563557	0.807098	3.87e-08	5.39e-07	0.708066	6.58e-06	5.63e-05	1.4924	9.05e-15
FUN_026350-T1		?		PF02931	Neurotransmitter-gated ion-channel ligand binding domain		9.2e-26	CAX82639	1 putative Glra4a protein 175 [Schistosoma japonicum]					2.1e-22|XP_025092708.1 uncharacterized protein LOC112562932 isoform X4 [Pomacea canaliculata]	2.8e-22|XP_012792978.1 Gamma-aminobutyric acid receptor subunit gamma-2, partial [Schistosoma haematobium]<>KGB33198.1 Gamma-aminobutyric acid receptor subunit gamma-2, partial [Schistosoma haematobium]		GO:0005230	GO:0016021	GO:0006811							PF02931,Neurotransmitter-gated ion-channel ligand binding domain									49.9793	1.69494	2.59e-16	9.75e-15	1.49954	3.14e-12	8.32e-11	1.49178	3.92e-21	3.72e-19	1.41693	1.69e-17	1.1e-15	1.76224	8.34e-18
FUN_012444-T1				PF02338	OTU-like cysteine protease																					PF02338,OTU-like cysteine protease									48.7934	2.36638	5.2e-30	4.37e-28	2.2105	5.65e-27	4.45e-25	1.69074	1.13e-25	1.71e-23	1.62979	1.07e-22	1.3e-20	0.712902	0.00139316
FUN_015661-T1	HGT	?		PF10277	Frag1/DRAM/Sfk1 family		6.8e-25	GAO52251	1 hypothetical protein G7K_6332-t1 [Saitoella complicata NRRL Y-17804]					6.8e-25|XP_019022811.1 hypothetical protein SAICODRAFT_59288, partial [Saitoella complicata NRRL Y-17804]<>ODQ51698.1 hypothetical protein SAICODRAFT_59288, partial [Saitoella complicata NRRL Y-17804]	1.7e-23|SJX61898.1 uncharacterized protein SRS1_12882 [Sporisorium reilianum f. sp. reilianum]											PF10277,Frag1/DRAM/Sfk1 family									9.96314	1.52854	2.61e-05	0.000197955	1.40651	0.000147977	0.000746731	1.96178	6.21e-12	1.77e-10	1.93221	1.35e-12	4.18e-11	0.573243	0.138016
FUN_012453-T1		unknown																																	50.158	0.756335	2.74e-06	2.68e-05	0.533939	0.00256017	0.00845399	0.340584	0.0055068	0.0196838	0.254368	0.0584151	0.139229	0.393848	0.0166096
FUN_025686-T1		unknown					9.4e-07	XP_003294823	1 hypothetical protein DICPUDRAFT_44008 [Dictyostelium purpureum]<>EGC28652	1 hypothetical protein DICPUDRAFT_44008 [Dictyostelium purpureum]				5.1e-05|XP_012754809.1 hypothetical protein SAMD00019534_058640 [Acytostelium subglobosum LB1]<>GAM22689.1 hypothetical protein SAMD00019534_058640 [Acytostelium subglobosum LB1]	5.7e-04|XP_015228797.1 PREDICTED: protein FAM172A [Cyprinodon variegatus]																				21.0529	1.09426	1.36e-06	1.43e-05	0.890625	0.000160553	0.000800046	0.793146	6.8e-06	5.81e-05	0.6961	0.000110186	0.000706999	1.25737	1.23e-08
FUN_010212-T1	HGT	Oxido-red	Antiox	PF00248	Aldo/keto reductase family		9.1e-114	SLM40387	1 aldo-keto reductase [Umbilicaria pustulata]					4.2e-111|SMQ55534.1 unnamed protein product [Zymoseptoria tritici ST99CH_3D7]<>SMR63866.1 unnamed protein product [Zymoseptoria tritici ST99CH_3D1]	4.2e-111|SMY29217.1 unnamed protein product [Zymoseptoria tritici ST99CH_1A5]		GO:0055114	GO:0016491								PF00248,Aldo/keto reductase family									9.57503	1.38827	0.000110833	0.000687292	1.28291	0.000379198	0.0016718	1.68499	1.85e-09	3.38e-08	1.62657	1.28e-09	2.32e-08	0.240874	0.530266
FUN_014378-T1	HGT	unknown					6.3e-10	PAA93605	1 hypothetical protein BOX15_Mlig031413g1 [Macrostomum lignano]					6.9e-09|PAA93599.1 hypothetical protein BOX15_Mlig000053g1 [Macrostomum lignano]	2.0e-08|PAA78934.1 hypothetical protein BOX15_Mlig000053g3, partial [Macrostomum lignano]																				30.0501	2.33988	3.96e-20	1.9e-18	2.18935	1.93e-18	9.13e-17	2.34888	1.87e-31	4.74e-29	2.29021	3.27e-31	8.83e-29	2.52311	9.36e-24
FUN_002723-T1		?					5.5e-38	WP_073563179	1 flagellar hook-length control protein [Archangium sp	Cb G35]<>OJT22093	1 flagellar hook-length control protein [Archangium sp	Cb G35]		1.4e-33|PKN53778.1 hypothetical protein CVU55_01230 [Deltaproteobacteria bacterium HGW-Deltaproteobacteria-13]	1.3e-31|WP_100921285.1 DUF4124 domain-containing protein [Candidatus Thiodictyon syntrophicum]<>AUB83600.1 hypothetical protein THSYN_23390 [Candidatus Thiodictyon syntrophicum]																				32.0132	2.5255	1.67e-08	2.54e-07	2.84343	6.8e-09	1.06e-07	2.78541	1.15e-14	5.1e-13	2.98	1.8e-13	6.37e-12	0.74163	0.101593
FUN_011560-T1		ase		PF06821	Serine hydrolase		6.9e-31	OGE12862	1 hypothetical protein A3J89_04495 [Candidatus Curtissbacteria bacterium RIFOXYB12_FULL_40_6]						9.1e-31|GAQ84312.1 hypothetical protein KFL_001840110 [Klebsormidium nitens]	K07002	GO:0016787									PF06821,Serine hydrolase									21.1986	0.919358	8.65e-06	7.43e-05	0.705448	0.000317503	0.00143564	-0.0595903	0.725501	0.836241	-0.182486	0.258069	0.418369	0.2251	0.304953
FUN_007764-T1		unknown					4.3e-35	GAU95951	1 hypothetical protein RvY_07467 [Ramazzottius varieornatus]					3.2e-22|XP_004338656.1 hypothetical protein ACA1_088890 [Acanthamoeba castellanii str. Neff]<>ELR16643.1 hypothetical protein ACA1_088890 [Acanthamoeba castellanii str. Neff]	3.0e-20|PSR71623.1 hypothetical protein PHLCEN_2v12476 [Phlebia centrifuga]																				19.0624	2.06572	1.09e-12	2.96e-11	1.95134	4.82e-13	1.41e-11	0.606354	0.0114341	0.0357741	0.503827	0.0281459	0.0779297	1.52229	2.42e-07
FUN_015470-T1		TPR/protein binding		PF13176	Tetratricopeptide repeat		1.7e-37	ACD54747	1 tetratricopeptide 2-like protein [Adineta vaga]					1.4e-31|ACD54697.1 TPR repeat containing protein-like protein [Adineta vaga]	1.1e-09|RDD36085.1 Nephrocystin-3, partial [Trichoplax sp. H2]		GO:0005515									PF13176,Tetratricopeptide repeat	PF13424,Tetratricopeptide repeat								50.4605	1.64142	1.67e-08	2.54e-07	1.54227	5.71e-08	7.32e-07	-0.141967	0.528509	0.68351	-0.250589	0.273727	0.436449	-0.324602	0.283227
FUN_004803-T1		unknown					2.0e-16	PAA89100	1 hypothetical protein BOX15_Mlig002476g1, partial [Macrostomum lignano]					2.7e-16|PAA63531.1 hypothetical protein BOX15_Mlig002476g2, partial [Macrostomum lignano]	2.7e-16|PAA83081.1 hypothetical protein BOX15_Mlig002476g3, partial [Macrostomum lignano]																				15.0456	1.5565	1.2e-09	2.24e-08	1.38704	1.3e-07	1.54e-06	1.29318	1.86e-10	4.11e-09	1.22091	2.81e-09	4.81e-08	0.991729	0.000185587
FUN_014812-T1		Receptor		PF00001	7 transmembrane receptor (rhodopsin family)		5.8e-25	RNA08668	1 sushi domain-containing 2-like [Brachionus plicatilis]					2.8e-19|XP_005055040.1 PREDICTED: sushi domain-containing protein 2 [Ficedula albicollis]	1.8e-18|XP_022783568.1 sushi domain-containing protein 2-like isoform X3 [Stylophora pistillata]		GO:0016021	GO:0007186	GO:0004930							PF00001,7 transmembrane receptor (rhodopsin family)	PF00094,von Willebrand factor type D domain	PF03782,AMOP domain							40.869	4.10297	3.23e-35	3.39e-33	4.18383	6.12e-39	7.51e-37	4.9991	3.52e-73	9.78e-70	5.18245	5.95e-85	3.5e-81	4.77668	2.12e-48
FUN_003840-T1		cell cycle	apoptosis	PF00178	Ets-domain		1.5e-06	XP_013777163	1 ecdysone-induced protein 74EF-like isoform X2 [Limulus polyphemus]					1.5e-06|XP_022244633.1 ecdysone-induced protein 74EF-like isoform X1 [Limulus polyphemus]	3.3e-06|KHN79634.1 Ecdysone-induced protein 74EF isoform A [Toxocara canis]		GO:0003700	GO:0006355	GO:0043565							PF00178,Ets-domain									13.1358	1.67111	4e-11	9.16e-10	1.49166	9e-10	1.66e-08	-0.0781487	0.735296	0.843488	-0.207081	0.363818	0.534775	0.718648	0.00863551
FUN_014177-T1		unknown																																	15.4602	1.41324	1.82e-07	2.29e-06	1.26445	2.89e-06	2.45e-05	0.840848	7.96e-05	0.000513086	0.755542	0.000446514	0.0023857	-0.363188	0.238214
FUN_013604-T1		unknown																																	17.6777	2.47808	4.24e-28	3.32e-26	2.32062	2.63e-28	2.23e-26	0.521873	0.0109313	0.0344732	0.416696	0.0397768	0.102622	0.638914	0.0146725
FUN_010290-T1		sulfate transport		PF00916	Sulfate permease family		2.7e-213	OLL23730	1 Sulfate permease 2 [Neolecta irregularis DAH-3]					2.0e-200|ORX64129.1 sulfate permease [Linderina pennispora]	1.9e-198|ORY76381.1 sulfate permease [Protomyces lactucaedebilis]	K14708	GO:0016021	GO:0016020	GO:0015116	GO:0008271	GO:0008272	GO:0055085				PF00916,Sulfate permease family	PF01740,STAS domain								20.9749	1.71388	2.36e-09	4.2e-08	1.5787	3.17e-08	4.32e-07	2.28815	9.77e-26	1.5e-23	2.2309	3.86e-25	5.68e-23	-0.740062	0.0302526
FUN_006633-T1		unknown					1.4e-119	XP_013386682	1 uncharacterized protein LOC106156121 [Lingula anatina]					3.1e-119|XP_013382888.1 uncharacterized protein LOC106153487 [Lingula anatina]	3.4e-118|XP_013382839.1 uncharacterized protein LOC106153446 [Lingula anatina]																				19.1426	1.23696	1.7e-07	2.16e-06	1.04082	2.25e-05	0.000147494	-0.214719	0.294061	0.454387	-0.322443	0.128184	0.252517	0.0161809	0.951208
FUN_024712-T1		metabolites		PF00501	AMP-binding enzyme		3.1e-12	WP_094236599	1 non-ribosomal peptide synthetase [Tumebacillus algifaecis]<>ASS75351	1 hypothetical protein CIG75_10345 [Tumebacillus algifaecis]				5.2e-12|WP_087457443.1 non-ribosomal peptide synthetase [Tumebacillus avium]<>ARU62078.1 hypothetical protein CBW65_14470 [Tumebacillus avium]	1.2e-11|WP_053066562.1 non-ribosomal peptide synthetase [Archangium gephyra]<>AKJ02443.1 Malonyl CoA-acyl carrier protein transacylase [Archangium gephyra]		GO:0003824									PF00501,AMP-binding enzyme	PF00668,Condensation domain								24.2553	3.04134	9.47e-11	2.07e-09	3.41455	6.14e-11	1.36e-09	4.3712	8.38e-30	1.93e-27	4.74775	6.21e-26	9.93e-24	1.22221	0.010875
FUN_004747-T1		?					1.1e-14	RNA20199	1 glycosyl hydrolase family 16, partial [Brachionus plicatilis]					5.5e-14|XP_021949785.1 uncharacterized protein LOC110847205 [Folsomia candida]<>OXA57057.1 hypothetical protein Fcan01_06459 [Folsomia candida]	5.5e-14|XP_021948187.1 endoglucanase-5-like [Folsomia candida]<>OXA57317.1 Endoglucanase-5 [Folsomia candida]																				13.3563	1.4539	2.36e-09	4.2e-08	1.25798	7.26e-08	9.1e-07	1.16261	4.06e-09	6.97e-08	1.07836	3.44e-09	5.79e-08	1.40234	5.79e-09
FUN_028583-T1		ase	hydrolysis of carboxylesters	PF01738	Dienelactone hydrolase family		4.5e-39	XP_007382992	1 alpha/beta-hydrolase [Punctularia strigosozonata HHB-11173 SS5]<>EIN09724	1 alpha/beta-hydrolase [Punctularia strigosozonata HHB-11173 SS5]				2.0e-34|XP_025353322.1 alpha/beta-hydrolase [Meira miltonrushii]<>PWN33020.1 alpha/beta-hydrolase [Meira miltonrushii]	2.6e-34|CCD54852.1 similar to dienelactone hydrolase family protein [Botrytis cinerea T4]		GO:0016787									PF01738,Dienelactone hydrolase family									10.9498	1.00256	0.000287798	0.00155687	0.81474	0.00265027	0.00870465	1.46324	1.66e-12	5.29e-11	1.37462	8.97e-13	2.86e-11	-0.283349	0.37733
FUN_000553-T1		unknown																																	6.55575	3.30808	5.77e-11	1.3e-09	3.91726	3.44e-11	7.91e-10	4.04852	1.1e-20	1e-18	4.68371	1.42e-22	1.72e-20	1.16888	0.0325759
FUN_013605-T1		vonW		PF00957	Synaptobrevin		4.3e-62	GAV08173	1 hypothetical protein RvY_17904 [Ramazzottius varieornatus]					1.4e-60|OQV19138.1 von Willebrand factor A domain-containing protein [Hypsibius dujardini]	9.0e-60|OQV19139.1 von Willebrand factor A domain-containing protein [Hypsibius dujardini]		GO:0016021	GO:0016192								PF00957,Synaptobrevin	PF13768,von Willebrand factor type A domain								76.3388	2.89127	8.25e-33	7.86e-31	2.77855	1.56e-34	1.71e-32	1.15112	6.51e-10	1.29e-08	1.07032	1.32e-08	2e-07	1.27292	2.92e-07
FUN_019840-T1		Transport	fatt acids	PF13460	NAD(P)H-binding		1.6e-140	AEN94416	1 low density lipoprotein [Adineta vaga]					9.3e-133|ACC43983.1 low density lipoprotein receptor [Philodina roseola]	9.7e-130|ACC43940.1 low density lipoprotein receptor [Philodina roseola]		GO:0005515									PF13460,NAD(P)H-binding									26.7132	2.50759	1.99e-32	1.87e-30	2.3356	1.09e-32	1.13e-30	2.30264	9.66e-40	5.07e-37	2.22944	7.81e-46	7.18e-43	1.08994	4.99e-06
FUN_029017-T1		TPR/protein binding		PF13424	Tetratricopeptide repeat		7.5e-21	ACD54716	1 TPR repeat containing protein-like protein [Adineta vaga]					1.6e-15|RIK81362.1 pilus assembly protein PilF [candidate division KSB1 bacterium]	2.6e-13|PCH68971.1 hypothetical protein COC01_02470 [Bacteroidetes bacterium]		GO:0005515									PF13424,Tetratricopeptide repeat									57.0057	2.07425	3.37e-18	1.41e-16	1.92385	1.74e-16	7.23e-15	1.1214	7.36e-10	1.44e-08	1.05396	1.58e-08	2.37e-07	0.82852	0.000739619
FUN_024122-T1	HGT	vonW		PF00092	von Willebrand factor type A domain		3.3e-227	XP_012754479	1 hypothetical protein SAMD00019534_055340 [Acytostelium subglobosum LB1]<>GAM22359	1 hypothetical protein SAMD00019534_055340 [Acytostelium subglobosum LB1]				1.8e-164|RMZ93930.1 von Willebrand factor type A domain containing, partial [Brachionus plicatilis]	2.8e-101|RMZ93277.1 Integrator complex subunit 9, partial [Brachionus plicatilis]											PF00092,von Willebrand factor type A domain									52.2187	2.09139	3.64e-10	7.21e-09	2.11522	1e-10	2.15e-09	-0.616106	0.0187904	0.0537692	-0.745819	0.00646606	0.023387	-1.27357	0.000304312
FUN_013603-T1		ubiquitination	E3 ubiquitin ligase	PF13639	Ring finger domain		2.5e-11	RLN41582	1 hypothetical protein C2845_PM01G40500 [Panicum miliaceum]					1.8e-09|PSS33396.1 Von Willebrand factor, type A protein [Actinidia chinensis var. chinensis]	5.8e-08|PWA94447.1 von Willebrand factor, type A [Artemisia annua]											PF13639,Ring finger domain									16.1877	2.55035	9.76e-22	5.12e-20	2.42266	1.72e-21	9.82e-20	0.596996	0.0114885	0.0359174	0.499627	0.0352199	0.0936135	1.25357	1.14e-05
FUN_019666-T1		vonW					2.1e-21	OQV19138	1 von Willebrand factor A domain-containing protein [Hypsibius dujardini]					1.0e-20|GAU89685.1 hypothetical protein RvY_02204 [Ramazzottius varieornatus]	9.7e-19|GAV08173.1 hypothetical protein RvY_17904 [Ramazzottius varieornatus]																				36.618	2.74629	1.61e-44	2.31e-42	2.59619	1.88e-43	2.62e-41	0.221893	0.190118	0.330445	0.122454	0.47946	0.64772	0.885447	3.25e-05
FUN_022951-T1	HGT	unknown					1.9e-68	AUL78909	1 hypothetical protein [Tupanvirus deep ocean]					3.6e-67|AUL77629.1 hypothetical protein [Tupanvirus soda lake]	1.4e-58|ORY53616.1 hypothetical protein BCR33DRAFT_711003 [Rhizoclosmatium globosum]																				21.5607	1.29777	1.9e-08	2.88e-07	1.09944	4.6e-06	3.68e-05	1.20371	1.72e-11	4.6e-10	1.12882	7.35e-10	1.4e-08	0.839857	0.000412524
FUN_014405-T1		ase	hydrolysis of carboxylesters	PF07859	alpha/beta hydrolase fold		5.5e-40	PKP36947	1 alpha/beta hydrolase, partial [Bacteroidetes bacterium HGW-Bacteroidetes-15]					1.6e-39|WP_090439721.1 alpha/beta hydrolase [Natronincola peptidivorans]<>SES87798.1 Acetyl esterase/lipase [Natronincola peptidivorans]	6.8e-38|WP_015946828.1 alpha/beta hydrolase [Desulfatibacillum alkenivorans]<>ACL03751.1 Alpha/beta hydrolase fold-3 domain protein [Desulfatibacillum alkenivorans AK-01]		GO:0016787									PF07859,alpha/beta hydrolase fold									16.5201	2.77463	5.02e-22	2.67e-20	2.67956	1.66e-22	1.01e-20	1.09205	9.91e-06	8.08e-05	1.01276	4.04e-05	0.000288476	1.58985	1.45e-07
FUN_008290-T1		unknown					3.4e-50	ACD88974	1 hypothetical protein [Adineta vaga]					4.2e-48|ACF16065.1 hypothetical protein [Adineta vaga]																					5.89348	1.02784	0.00100057	0.00445323	0.850848	0.00272399	0.00892191	-0.359309	0.208831	0.354469	-0.503162	0.0586339	0.139671	0.291586	0.386226
FUN_025060-T1	HGT	NADPH?		PF13460	NAD(P)H-binding		2.0e-51	CDS06737	1 hypothetical protein LRAMOSA09264 [Lichtheimia ramosa]					7.5e-51|CDS06735.1 hypothetical protein LRAMOSA09262 [Lichtheimia ramosa]	7.3e-46|ORX99235.1 NAD(P)-binding protein [Basidiobolus meristosporus CBS 931.73]											PF13460,NAD(P)H-binding									21.0923	2.65596	3.52e-15	1.2e-13	2.61572	7.38e-16	2.93e-14	1.33244	1.38e-06	1.38e-05	1.26673	3.87e-06	3.51e-05	1.5021	1.55e-05
FUN_014314-T1	HGT	unknown					6.3e-10	PAA93605	1 hypothetical protein BOX15_Mlig031413g1 [Macrostomum lignano]					6.9e-09|PAA93599.1 hypothetical protein BOX15_Mlig000053g1 [Macrostomum lignano]	2.0e-08|PAA78934.1 hypothetical protein BOX15_Mlig000053g3, partial [Macrostomum lignano]																				14.4342	1.85374	3.41e-09	5.9e-08	1.70474	6.31e-08	8.01e-07	2.382	3.36e-22	3.61e-20	2.3452	9.83e-24	1.31e-21	1.75713	1.9e-08
FUN_028042-T1		chromatine remodelling		PF02373	JmjC domain	hydroxylase	1.2e-07	XP_012648268	1 JmjC domain hydroxylase [Babesia microti strain RI]<>CCF73659	1 JmjC domain hydroxylase [Babesia microti strain RI]				4.5e-07|XP_012694425.1 PREDICTED: protein Jumonji-like [Clupea harengus]	4.5e-07|XP_017566886.1 PREDICTED: protein Jumonji isoform X1 [Pygocentrus nattereri]											PF02373,JmjC domain, hydroxylase									4.95973	1.96555	8.92e-06	7.63e-05	1.99999	2.81e-05	0.000178102	2.5409	1.93e-12	6.07e-11	2.6366	2.2e-13	7.72e-12	0.875398	0.0613156
FUN_020099-T1	HGT	Oxido-red	Antiox	PF01494	FAD binding domain		8.4e-112	WP_002624438	1 oxidoreductase [Cystobacter fuscus]<>EPX55208	1 Oxidoreductase [Cystobacter fuscus DSM 2262]				1.4e-106|WP_008445935.1 FAD-binding protein [Janthinobacterium sp. HH01]<>ELX13042.1 monooxygenase [Janthinobacterium sp. HH01]	2.0e-105|WP_044236566.1 FAD-binding monooxygenase [Chondromyces apiculatus]<>EYF07820.1 putative monooxygenase [Chondromyces apiculatus DSM 436]		GO:0071949									PF01494,FAD binding domain									9.14811	1.39352	0.000219824	0.00124118	1.28757	0.0009379	0.00362278	1.53759	2.25e-07	2.68e-06	1.47873	4.71e-07	5.2e-06	0.153953	0.700595
FUN_003838-T1		unknown																																	9.47462	1.08334	0.000151622	0.000901822	0.899398	0.0011468	0.00429067	0.611388	0.00856772	0.0283055	0.517914	0.0185651	0.0557805	0.345215	0.262167
FUN_025442-T1	HGT	Oxido-red	reversible oxidation of alcohols	PF00107	Zinc-binding dehydrogenase		2.3e-125	SFF31366	1 Threonine dehydrogenase [Nannocystis exedens]<>PCC69371	1 glutathione-dependent formaldehyde dehydrogenase [Nannocystis exedens]				5.0e-125|WP_096333583.1 glutathione-dependent formaldehyde dehydrogenase [Nannocystis exedens]	3.7e-120|PNW80538.1 hypothetical protein CHLRE_07g321700v5 [Chlamydomonas reinhardtii]	K00121	GO:0008270	GO:0055114	GO:0016491							PF00107,Zinc-binding dehydrogenase	PF08240,Alcohol dehydrogenase GroES-like domain								32.7589	2.07036	4.12e-20	1.98e-18	1.89527	8.03e-16	3.18e-14	1.67405	3.1e-20	2.64e-18	1.60622	1.09e-17	7.25e-16	3.04466	3.78e-46
FUN_011582-T1		Transcription regul.	nuclear receptor	PF00105	Zinc finger	C4 type (two domains)	3.5e-13	PVD31009	1 hypothetical protein C0Q70_10285 [Pomacea canaliculata]						4.7e-10|PAA52899.1 hypothetical protein BOX15_Mlig015015g2 [Macrostomum lignano]		GO:0003700	GO:0006355	GO:0005634	GO:0008270	GO:0043565					PF00105,Zinc finger, C4 type (two domains)									11.0853	1.18198	1.24e-05	0.000103033	1.00299	6.11e-05	0.000352117	0.663502	0.0021156	0.00873803	0.572051	0.00370425	0.0145857	0.388444	0.176309
FUN_007178-T1		cell adhesion	cytosqueleton	PF01504	Phosphatidylinositol-4-phosphate 5-Kinase		2.0e-28	XP_011443264	1 PREDICTED: phosphatidylinositol 4-phosphate 5-kinase type-1 alpha isoform X3 [Crassostrea gigas]					1.3e-27|XP_011443261.1 PREDICTED: phosphatidylinositol 4-phosphate 5-kinase type-1 alpha isoform X1 [Crassostrea gigas]	1.3e-27|XP_011443263.1 PREDICTED: phosphatidylinositol 4-phosphate 5-kinase type-1 alpha isoform X2 [Crassostrea gigas]		GO:0046488	GO:0016307								PF01504,Phosphatidylinositol-4-phosphate 5-Kinase									5.83813	2.26096	2.3e-07	2.86e-06	2.3279	2.25e-07	2.53e-06	1.59105	1.75e-05	0.000133977	1.60752	1.41e-05	0.000112221	0.977663	0.0332488
FUN_014344-T1		ase	hydrolysis of carboxylesters	PF07859	alpha/beta hydrolase fold		2.1e-39	PKP36947	1 alpha/beta hydrolase, partial [Bacteroidetes bacterium HGW-Bacteroidetes-15]					1.8e-38|WP_090439721.1 alpha/beta hydrolase [Natronincola peptidivorans]<>SES87798.1 Acetyl esterase/lipase [Natronincola peptidivorans]	7.5e-37|PKN93606.1 alpha/beta hydrolase [Chloroflexi bacterium HGW-Chloroflexi-6]		GO:0016787									PF07859,alpha/beta hydrolase fold									11.8654	2.85981	5.28e-23	2.96e-21	2.7629	7.2e-24	4.79e-22	0.945812	0.000417016	0.00216502	0.878311	0.0010975	0.00520376	1.58431	4.38e-07
FUN_014274-T1	HGT	?		PF03631	Virulence factor BrkB		1.3e-43	WP_007923440	1 YihY/virulence factor BrkB family protein [Ktedonobacter racemifer]<>EFH80695	1 ribonuclease BN [Ktedonobacter racemifer DSM 44963]				4.2e-42|OLB34226.1 hypothetical protein AUH05_16030 [Ktedonobacter sp. 13_2_20CM_53_11]	9.3e-42|OLB63475.1 hypothetical protein AUH94_03510 [Ktedonobacter sp. 13_2_20CM_2_54_8]											PF03631,Virulence factor BrkB									9.50814	2.79141	1.02e-15	3.63e-14	2.77784	9.9e-15	3.51e-13	1.78907	6.84e-09	1.12e-07	1.83559	6.53e-09	1.04e-07	3.66095	2.72e-28
FUN_013776-T1	HGT	Transport		PF07690	Major Facilitator Superfamily		2.0e-117	ACD54827	1 major facilitator superfamily permease AmpG-like protein, partial [Adineta vaga]					2.0e-93|WP_015333634.1 MFS transporter [Fibrella aestuarina]<>CCH02535.1 putative transporter ampG 3 [Fibrella aestuarina BUZ 2]	1.3e-89|WP_085412963.1 MFS transporter [Fibrella sp. ES10-3-2-2]<>ARK11584.1 MFS transporter [Fibrella sp. ES10-3-2-2]		GO:0055085	GO:0005887								PF07690,Major Facilitator Superfamily									13.366	1.76781	3.98e-11	9.11e-10	1.6131	6.85e-10	1.28e-08	0.522334	0.0223288	0.0619209	0.433168	0.054297	0.131374	1.43957	1.11e-07
FUN_000992-T1		ase		PF00561	alpha/beta hydrolase fold		2.3e-23	ACD54614	1 VIP2 [Adineta vaga]					6.8e-23|ACD54639.1 VIP2 [Adineta vaga]	8.0e-16|ACD54695.1 ankyrin repeat protein-like protein [Adineta vaga]		GO:0005515									PF00561,alpha/beta hydrolase fold									15.118	1.22983	4e-07	4.72e-06	1.03988	2.24e-05	0.000146823	-0.411061	0.0564817	0.129723	-0.535487	0.0143738	0.0451019	0.167359	0.529816
FUN_015131-T1		metab ase	DNA protection multiple	PF00291	Pyridoxal-phosphate dependent enzyme		2.8e-151	XP_014436483	1 cystathionine beta-synthase-like [Pelodiscus sinensis]<>XP_014436484	1 cystathionine beta-synthase-like [Pelodiscus sinensis]				4.7e-151|XP_003218996.1 PREDICTED: cystathionine beta-synthase isoform X2 [Anolis carolinensis]	3.0e-150|XP_018103822.1 PREDICTED: cystathionine-beta-synthase S homeolog isoform X1 [Xenopus laevis]<>XP_018103823.1 PREDICTED: cystathionine-beta-synthase S homeolog isoform X1 [Xenopus laevis]	K01697	GO:0005737	GO:0006535	GO:0004122	GO:0019343						PF00291,Pyridoxal-phosphate dependent enzyme	PF00571,CBS domain								4.76718	2.03598	9.94e-07	1.08e-05	2.06726	7.81e-07	7.77e-06	2.51533	1.05e-13	4.08e-12	2.55306	8.86e-16	4.61e-14	-0.649037	0.194678
FUN_023912-T1		Oxido-red	Antiox	PF00199	Catalase		1.2e-102	XP_004338522	1 catalase [Acanthamoeba castellanii str	Neff]<>ELR16509	1 catalase [Acanthamoeba castellanii str	Neff]		3.4e-102|KZL69875.1 catalase, partial [Colletotrichum incanum]	3.4e-102|OHW99039.1 catalase [Colletotrichum incanum]		GO:0006979	GO:0055114	GO:0020037	GO:0004096						PF00199,Catalase									10.6055	3.44678	1.98e-28	1.57e-26	3.41375	1.93e-32	1.98e-30	1.95786	3.01e-12	9.09e-11	1.96002	3.58e-13	1.21e-11	2.31563	1.88e-12
FUN_024720-T1	HGT	unknown					3.1e-43	GBB99513	1 hypothetical protein RclHR1_35440001 [Rhizophagus clarus]					1.5e-42|XP_641063.1 hypothetical protein DDB_G0280585 [Dictyostelium discoideum AX4]<>EAL67094.1 hypothetical protein DDB_G0280585 [Dictyostelium discoideum AX4]	3.4e-42|GBB84976.1 hypothetical protein RclHR1_11570005 [Rhizophagus clarus]																				5.00724	1.71293	3.34e-07	4.01e-06	1.6318	1.04e-07	1.26e-06	-0.0752345	0.806996	0.892055	-0.219414	0.459585	0.63015	-1.06533	0.0147624
FUN_001377-T1							1.0e-13	XP_025366232	1 putative alcohol dehydrogenase [Ceraceosorus guamensis]<>PWN39072	1 putative alcohol dehydrogenase [Ceraceosorus guamensis]				1.7e-13|XP_002839121.1 hypothetical protein [Tuber melanosporum Mel28]<>CAZ83312.1 unnamed protein product [Tuber melanosporum]	1.9e-12|WP_008695141.1 NAD(P)-dependent alcohol dehydrogenase [Rhodopirellula maiorica]<>EMI20802.1 alcohol dehydrogenase zinc-binding domain protein [Rhodopirellula maiorica SM1]																				2.73366	2.1766	7.91e-07	8.73e-06	2.20987	2.25e-07	2.53e-06	1.307	0.000960889	0.00447098	1.30403	0.000696816	0.00350192	1.51061	0.000989308
FUN_001012-T1		Oxido-red	reversible oxidation of alcohols	PF00107	Zinc-binding dehydrogenase		7.6e-231	RCJ26975	1 hypothetical protein A6770_02040 [Nostoc minutum NIES-26]					3.2e-221|WP_114752540.1 amino acid adenylation domain-containing protein [Negadavirga sp. SW125]	4.3e-218|AWT59897.1 Phthiocerol synthesis polyketide synthase type I PpsD [Candidatus Moanabacter tarae]		GO:0003824	GO:0016740	GO:0031177	GO:0055114	GO:0016491					PF00107,Zinc-binding dehydrogenase	PF00109,Beta-ketoacyl synthase, N-terminal domain	PF00501,AMP-binding enzyme	PF00550,Phosphopantetheine attachment site	PF00698,Acyl transferase domain	PF02801,Beta-ketoacyl synthase, C-terminal domain	PF08659,KR domain	PF14765,Polyketide synthase dehydratase	PF16197,Ketoacyl-synthetase C-terminal extension	26.0548	2.14848	9.14e-15	3.04e-13	2.03148	1.81e-12	4.94e-11	2.77469	6.84e-39	3.34e-36	2.75586	6.57e-35	2.36e-32	0.936929	0.00135727
FUN_028792-T1		?					2.6e-04	WP_106092374	1 phosphatidylinositol-specific phospholipase C domain-containing protein [Enhygromyxa salina]<>PRQ02664	1 1-phosphatidylinositol phosphodiesterase precursor [Enhygromyxa salina]																									3.31294	1.67021	0.000214414	0.00121571	1.64519	0.00071539	0.00287932	1.22774	0.00154696	0.0067027	1.25328	0.0014948	0.00675584	1.78744	5.61e-05
FUN_025250-T1		unknown																																	2.17127	1.89038	0.000189218	0.00109094	2.02618	0.000287554	0.00132027	1.03916	0.0220572	0.0613144	1.08941	0.0217487	0.0633235	1.39246	0.00679411
FUN_015547-T1		protein	dephospho	PF00782	Dual specificity phosphatase	catalytic domain	6.9e-14	XP_001740636	1 dual specificity protein phosphatase [Entamoeba dispar SAW760]<>EDR22956	1 dual specificity protein phosphatase, putative [Entamoeba dispar SAW760]				1.2e-13|KRW99055.1 hypothetical protein PPERSA_11656 [Pseudocohnilembus persalinus]	2.0e-13|XP_021913825.1 dual specificity protein phosphatase 19 [Zootermopsis nevadensis]<>KDR22355.1 hypothetical protein L798_02013 [Zootermopsis nevadensis]		GO:0016311	GO:0006470	GO:0004725	GO:0016791	GO:0008138					PF00782,Dual specificity phosphatase, catalytic domain									2.68869	2.76997	1.37e-10	2.91e-09	2.83662	1.96e-14	6.74e-13	0.3619	0.403716	0.569079	0.248143	0.575144	0.731665	-0.319	0.546291
FUN_015120-T1	HGT	unknown		PF11999	Protein of unknown function (DUF3494)		3.3e-28	RKR91154	1 uncharacterized protein DUF3494 [Micromonospora pisi]					3.3e-28|WP_121159299.1 DUF3494 domain-containing protein [Micromonospora pisi]	5.7e-28|WP_051724027.1 DUF3494 domain-containing protein [Micromonospora chokoriensis]											PF11999,Protein of unknown function (DUF3494)									1.47082	2.21666	4.39e-05	0.000309907	2.62445	2.04e-05	0.000135675	2.12605	9.05e-06	7.46e-05	2.5194	3.63e-07	4.13e-06	2.01099	0.000219099
FUN_024730-T1		Oxido-red	amine	PF01593	Flavin containing amine oxidoreductase		2.1e-69	OWA50772	1 hypothetical protein BV898_15278 [Hypsibius dujardini]					1.0e-60|OQV25469.1 hypothetical protein BV898_00410 [Hypsibius dujardini]	2.9e-55|OQV16299.1 hypothetical protein BV898_09607 [Hypsibius dujardini]		GO:0055114	GO:0016491								PF01593,Flavin containing amine oxidoreductase									2.37665	2.55279	5.7e-09	9.49e-08	2.60286	2.21e-11	5.21e-10	1.33597	0.000909611	0.00425586	1.33336	0.00041416	0.00223465	0.498901	0.323538
FUN_001463-T1		ATP		PF00006	ATP synthase alpha/beta family	nucleotide-binding domain	1.5e-271	XP_015587567	1 V-type proton ATPase catalytic subunit A [Cephus cinctus]<>XP_015587569	1 V-type proton ATPase catalytic subunit A [Cephus cinctus]				1.9e-271|XP_011691783.1 PREDICTED: V-type proton ATPase catalytic subunit A [Wasmannia auropunctata]	2.5e-271|XP_003690212.1 PREDICTED: V-type proton ATPase catalytic subunit A [Apis florea]<>XP_012345626.1 PREDICTED: V-type proton ATPase catalytic subunit A [Apis florea]	K02145	GO:1902600	GO:0046034	GO:0046961	GO:0005524	GO:0033180					PF00006,ATP synthase alpha/beta family, nucleotide-binding domain	PF02874,ATP synthase alpha/beta family, beta-barrel domain	PF16886,ATPsynthase alpha/beta subunit N-term extension							12.8968	3.34041	1.08e-24	6.87e-23	3.33628	1.89e-26	1.45e-24	0.705615	0.0283798	0.0753385	0.66581	0.0505615	0.124117	3.40195	5.83e-26
FUN_011559-T1	HGT	reverse transcriptase					5.7e-170	AEN94424	1 reverse transcriptase-like protein [Adineta vaga]					9.7e-170|AEN94406.1 reverse transcriptase-like protein [Adineta vaga]	3.6e-84|OZJ06095.1 hypothetical protein BZG36_01132 [Bifiguratus adelaidae]																				6.24893	2.2086	8.23e-11	1.81e-09	2.10331	1.16e-11	2.85e-10	1.04289	0.000523103	0.00263483	0.960705	0.000656555	0.00332856	0.974442	0.00899022
FUN_006402-T1		unknown																																	1.0615	1.7768	0.00195746	0.00780883	2.25642	0.00135223	0.00494613	0.603177	0.271729	0.428992	0.837697	0.203793	0.357601	1.45143	0.0118345
FUN_014416-T1		metabolites	anti cancer	PF00109	Beta-ketoacyl synthase	N-terminal domain	0.0e+00	PCK08187	1 hypothetical protein COA42_10485 [Alteromonadaceae bacterium]					2.0e-279|ABB80392.1 nonribosomal peptide synthetase - polyketide synthase hybrid [Lysobacter lactamgenus]	9.2e-261|WP_083967945.1 hybrid non-ribosomal peptide synthetase/type I polyketide synthase [Hyalangium minutum]<>KFE71961.1 Long-chain-fatty-acid--CoA ligase [Hyalangium minutum]	K13614	GO:0003824	GO:0016740	GO:0031177	GO:0055114	GO:0016491					PF00109,Beta-ketoacyl synthase, N-terminal domain	PF00144,Beta-lactamase	PF00501,AMP-binding enzyme	PF00550,Phosphopantetheine attachment site	PF00668,Condensation domain	PF00698,Acyl transferase domain	PF02668,Taurine catabolism dioxygenase TauD, TfdA family	PF02801,Beta-ketoacyl synthase, C-terminal domain	PF13193,AMP-binding enzyme C-terminal domain	2.25562	1.99287	3.11e-05	0.000230703	2.09968	1.99e-05	0.000132488	1.07355	0.0135076	0.0410885	1.15873	0.00884858	0.030388	1.28116	0.0100412
[truncated: 77 more columns]

## Sheet: Feuil3
Étiquettes de lignes	Nombre de gene ID AV19
HGT	37
?	4
Antibiotic resistance	1
Apoptosis	1
ase	3
ATP energy	1
Glucose	1
lipase	1
lipoprotein	1
metabolites	1
NADPH	2
NADPH?	1
Oxido-red	7
reverse transcriptase	1
RNA/ribosome	1
Transcription regul.	1
Transport	1
unknown	7
vonW	1
(vide)	1
(vide)	223
?	12
anchoring receptor in mbrane	1
Apoptosis	3
ase	7
ATP	3
biotine biosynthesis pathway	1
Calcium binding	6
carbohydrate	3
cell adhesion	4
cell cycle	3
chromatine remodelling	1
ddTP	1
electron transport	2
Glucose	10
HSP	4
kinase	3
LEA	2
metab	1
metab ase	1
metabolites	2
Microtubule	4
NADPH?	1
Oxido-red	17
Oxygen binding	1
Phosphatase	1
phospholipase	1
protease inhibitor	1
protein	6
proteolysis	1
Receptor	1
regulation of osmotic pressure changes	1
RNA/ribosome	1
signaling	1
sulfate transport	1
TPR/protein binding	3
Transcription regul.	5
Transport	8
ubiquitination	7
unknown	77
vonW	4
wounding/microtubule/ect	1
wounding?	1
(vide)	9
Total général	260

## Sheet: nbr_genes_function
function	nbr genes
unknown	84
Oxido-red	24
?	16
Glucose	11
ase	10
(vide)	10
Transport	9
ubiquitination	7
Calcium binding	6
protein	6
Transcription regul.	6
vonW	5
Apoptosis	4
cell adhesion	4
HSP	4
Microtubule	4
ATP	3
carbohydrate	3
cell cycle	3
kinase	3
metabolites	3
TPR/protein binding	3
electron transport	2
LEA	2
NADPH	2
NADPH?	2
RNA/ribosome	2
anchoring receptor in mbrane	1
Antibiotic resistance	1
ATP energy	1
biotine biosynthesis pathway	1
chromatine remodelling	1
ddTP	1
lipase	1
lipoprotein	1
metab	1
metab ase	1
Oxygen binding	1
Phosphatase	1
phospholipase	1
protease inhibitor	1
proteolysis	1
Receptor	1
regulation of osmotic pressure changes	1
reverse transcriptase	1
signaling	1
sulfate transport	1
wounding/microtubule/ect	1
wounding?	1

## Sheet: Feuil1
Étiquettes de lignes	Nombre de gene ID AV19
PF00001,7 transmembrane receptor (rhodopsin family)	1
PF00005,ABC transporter	2
PF00006,ATP synthase alpha/beta family, nucleotide-binding domain	1
PF00012,Hsp70 protein	1
PF00017,SH2 domain	1
PF00025,ADP-ribosylation factor family	2
PF00036,EF hand	2
PF00061,Lipocalin / cytosolic fatty-acid binding protein family	1
PF00067,Cytochrome P450	2
PF00069,Protein kinase domain	2
PF00079,Serpin (serine protease inhibitor)	1
PF00080,Copper/zinc superoxide dismutase (SODC)	1
PF00089,Trypsin	1
PF00091,Tubulin/FtsZ family, GTPase domain	2
PF00092,von Willebrand factor type A domain	1
PF00095,WAP-type (Whey Acidic Protein) 'four-disulfide core'	1
PF00105,Zinc finger, C4 type (two domains)	4
PF00106,short chain dehydrogenase	4
PF00107,Zinc-binding dehydrogenase	6
PF00109,Beta-ketoacyl synthase, N-terminal domain	1
PF00113,Enolase, C-terminal TIM barrel domain	1
PF00128,Alpha amylase, catalytic domain	1
PF00132,Bacterial transferase hexapeptide (six repeats)	1
PF00135,Carboxylesterase family	1
PF00168,C2 domain	1
PF00170,bZIP transcription factor	2
PF00173,Cytochrome b5-like Heme/Steroid binding domain	2
PF00178,Ets-domain	1
PF00179,Ubiquitin-conjugating enzyme	1
PF00183,Hsp90 protein	1
PF00187,Chitin recognition protein	1
PF00199,Catalase	1
PF00226,DnaJ domain	2
PF00248,Aldo/keto reductase family	4
PF00291,Pyridoxal-phosphate dependent enzyme	1
PF00294,pfkB family carbohydrate kinase	1
PF00300,Histidine phosphatase superfamily (branch 1)	1
PF00304,Gamma-thionin family	1
PF00335,Tetraspanin family	3
PF00408,Phosphoglucomutase/phosphomannomutase, C-terminal domain	1
PF00501,AMP-binding enzyme	1
PF00561,alpha/beta hydrolase fold	2
PF00564,PB1 domain	1
PF00569,Zinc finger, ZZ type	1
PF00595,PDZ domain	1
PF00641,Zn-finger in Ran binding protein and others	1
PF00646,F-box domain	1
PF00651,BTB/POZ domain	1
PF00656,Caspase domain	2
PF00684,DnaJ central domain	1
PF00782,Dual specificity phosphatase, catalytic domain	3
PF00811,Ependymin	1
PF00916,Sulfate permease family	1
PF00957,Synaptobrevin	1
PF01027,Inhibitor of apoptosis-promoting Bax1	1
PF01061,ABC-2 type transporter	1
PF01167,Tub family	1
PF01408,Oxidoreductase family, NAD-binding Rossmann fold	1
PF01436,NHL repeat	1
PF01494,FAD binding domain	1
PF01504,Phosphatidylinositol-4-phosphate 5-Kinase	1
PF01593,Flavin containing amine oxidoreductase	1
PF01667,Ribosomal protein S27	1
PF01674,Lipase (class 2)	1
PF01725,Ham1 family	1
PF01738,Dienelactone hydrolase family	1
PF01741,Large-conductance mechanosensitive channel, MscL	1
PF01814,Hemerythrin HHE cation binding domain	1
PF01926,50S ribosome-binding GTPase	2
PF02338,OTU-like cysteine protease	1
PF02373,JmjC domain, hydroxylase	1
PF02696,Uncharacterized ACR, YdiU/UPF0061 family	1
PF02931,Neurotransmitter-gated ion-channel ligand binding domain	1
PF03033,Glycosyltransferase family 28 N-terminal domain	1
PF03631,Virulence factor BrkB	1
PF03953,Tubulin C-terminal domain	1
PF04087,Domain of unknown function (DUF389)	1
PF04117,Mpv17 / PMP22 family	2
PF04261,Dyp-type peroxidase family	1
PF04488,Glycosyltransferase sugar-binding region containing DXD motif	1
PF04819,Family of unknown function (DUF716)	1
PF05139,Erythromycin esterase	1
PF05368,NmrA-like family	2
PF06821,Serine hydrolase	1
PF06951,Group XII secretory phospholipase A2 precursor (PLA2G12)	1
PF07217,Heterokaryon incompatibility protein Het-C	2
PF07467,Beta-lactamase inhibitor (BLIP)	1
PF07690,Major Facilitator Superfamily	1
PF07714,Protein tyrosine kinase	1
PF07742,BTG family	1
PF07859,alpha/beta hydrolase fold	2
PF07986,Tubulin binding cofactor C	1
PF07992,Pyridine nucleotide-disulphide oxidoreductase	1
PF07995,Glucose / Sorbosone dehydrogenase	2
PF09537,Domain of unknown function (DUF2383)	1
PF10277,Frag1/DRAM/Sfk1 family	1
PF11034,Glucose-repressible protein Grg1	5
PF11204,Protein of unknown function (DUF2985)	1
PF11630,Protein of unknown function (DUF3254)	1
PF11999,Protein of unknown function (DUF3494)	1
PF13176,Tetratricopeptide repeat	1
PF13202,EF hand	2
PF13230,Glutamine amidotransferases class-II	1
PF13385,Concanavalin A-like lectin/glucanases superfamily	1
PF13396,Phospholipase_D-nuclease N-terminal	1
PF13424,Tetratricopeptide repeat	1
PF13460,NAD(P)H-binding	4
PF13472,GDSL-like Lipase/Acylhydrolase family	2
PF13499,EF-hand domain pair	1
PF13561,Enoyl-(Acyl carrier protein) reductase	3
PF13639,Ring finger domain	2
PF13695,Zinc-binding domain	1
PF13833,EF-hand domain pair	1
PF13930,DNA/RNA non-specific endonuclease	1
PF14580,Leucine-rich repeat	1
PF17751,SKICH domain	1
PF17784,Sulfotransferase domain	1
(vide)	96
Total général	260

## Sheet: Feuil2
pfam	nbr genes
PF00107,Zinc-binding dehydrogenase	6
PF11034,Glucose-repressible protein Grg1	5
PF00105,Zinc finger, C4 type (two domains)	4
PF00106,short chain dehydrogenase	4
PF00248,Aldo/keto reductase family	4
PF13460,NAD(P)H-binding	4
PF00335,Tetraspanin family	3
PF00782,Dual specificity phosphatase, catalytic domain	3
PF13561,Enoyl-(Acyl carrier protein) reductase	3
PF00005,ABC transporter	2
PF00025,ADP-ribosylation factor family	2
PF00036,EF hand	2
PF00067,Cytochrome P450	2
PF00069,Protein kinase domain	2
PF00091,Tubulin/FtsZ family, GTPase domain	2
PF00170,bZIP transcription factor	2
PF00173,Cytochrome b5-like Heme/Steroid binding domain	2
PF00226,DnaJ domain	2
PF00561,alpha/beta hydrolase fold	2
PF00656,Caspase domain	2
PF01926,50S ribosome-binding GTPase	2
PF04117,Mpv17 / PMP22 family	2
PF05368,NmrA-like family	2
PF07217,Heterokaryon incompatibility protein Het-C	2
PF07859,alpha/beta hydrolase fold	2
PF07995,Glucose / Sorbosone dehydrogenase	2
PF13202,EF hand	2
PF13472,GDSL-like Lipase/Acylhydrolase family	2
PF13639,Ring finger domain	2
PF00001,7 transmembrane receptor (rhodopsin family)	1
PF00006,ATP synthase alpha/beta family, nucleotide-binding domain	1
PF00012,Hsp70 protein	1
PF00017,SH2 domain	1
PF00061,Lipocalin / cytosolic fatty-acid binding protein family	1
PF00079,Serpin (serine protease inhibitor)	1
PF00080,Copper/zinc superoxide dismutase (SODC)	1
PF00089,Trypsin	1
PF00092,von Willebrand factor type A domain	1
PF00095,WAP-type (Whey Acidic Protein) 'four-disulfide core'	1
PF00109,Beta-ketoacyl synthase, N-terminal domain	1
PF00113,Enolase, C-terminal TIM barrel domain	1
PF00128,Alpha amylase, catalytic domain	1
PF00132,Bacterial transferase hexapeptide (six repeats)	1
PF00135,Carboxylesterase family	1
PF00168,C2 domain	1
PF00178,Ets-domain	1
PF00179,Ubiquitin-conjugating enzyme	1
PF00183,Hsp90 protein	1
PF00187,Chitin recognition protein	1
PF00199,Catalase	1
PF00291,Pyridoxal-phosphate dependent enzyme	1
PF00294,pfkB family carbohydrate kinase	1
PF00300,Histidine phosphatase superfamily (branch 1)	1
PF00304,Gamma-thionin family	1
PF00408,Phosphoglucomutase/phosphomannomutase, C-terminal domain	1
PF00501,AMP-binding enzyme	1
PF00564,PB1 domain	1
PF00569,Zinc finger, ZZ type	1
PF00595,PDZ domain	1
PF00641,Zn-finger in Ran binding protein and others	1
PF00646,F-box domain	1
PF00651,BTB/POZ domain	1
PF00684,DnaJ central domain	1
PF00811,Ependymin	1
PF00916,Sulfate permease family	1
PF00957,Synaptobrevin	1
PF01027,Inhibitor of apoptosis-promoting Bax1	1
PF01061,ABC-2 type transporter	1
PF01167,Tub family	1
PF01408,Oxidoreductase family, NAD-binding Rossmann fold	1
PF01436,NHL repeat	1
PF01494,FAD binding domain	1
PF01504,Phosphatidylinositol-4-phosphate 5-Kinase	1
PF01593,Flavin containing amine oxidoreductase	1
PF01667,Ribosomal protein S27	1
PF01674,Lipase (class 2)	1
PF01725,Ham1 family	1
PF01738,Dienelactone hydrolase family	1
PF01741,Large-conductance mechanosensitive channel, MscL	1
PF01814,Hemerythrin HHE cation binding domain	1
PF02338,OTU-like cysteine protease	1
PF02373,JmjC domain, hydroxylase	1
PF02696,Uncharacterized ACR, YdiU/UPF0061 family	1
PF02931,Neurotransmitter-gated ion-channel ligand binding domain	1
PF03033,Glycosyltransferase family 28 N-terminal domain	1
PF03631,Virulence factor BrkB	1
PF03953,Tubulin C-terminal domain	1
PF04087,Domain of unknown function (DUF389)	1
PF04261,Dyp-type peroxidase family	1
PF04488,Glycosyltransferase sugar-binding region containing DXD motif	1
PF04819,Family of unknown function (DUF716)	1
PF05139,Erythromycin esterase	1
PF06821,Serine hydrolase	1
PF06951,Group XII secretory phospholipase A2 precursor (PLA2G12)	1
PF07467,Beta-lactamase inhibitor (BLIP)	1
PF07690,Major Facilitator Superfamily	1
PF07714,Protein tyrosine kinase	1
PF07742,BTG family	1
PF07986,Tubulin binding cofactor C	1
PF07992,Pyridine nucleotide-disulphide oxidoreductase	1
PF09537,Domain of unknown function (DUF2383)	1
PF10277,Frag1/DRAM/Sfk1 family	1
PF11204,Protein of unknown function (DUF2985)	1
PF11630,Protein of unknown function (DUF3254)	1
PF11999,Protein of unknown function (DUF3494)	1
PF13176,Tetratricopeptide repeat	1
PF13230,Glutamine amidotransferases class-II	1
PF13385,Concanavalin A-like lectin/glucanases superfamily	1
PF13396,Phospholipase_D-nuclease N-terminal	1
PF13424,Tetratricopeptide repeat	1
PF13499,EF-hand domain pair	1
PF13695,Zinc-binding domain	1
PF13833,EF-hand domain pair	1
PF13930,DNA/RNA non-specific endonuclease	1
PF14580,Leucine-rich repeat	1
PF17751,SKICH domain	1
PF17784,Sulfotransferase domain	1
