# Supplementary material for: Ionizing radiation responses appear incidental to desiccation responses in the bdelloid rotifer Adineta vaga
Source: BMC Biol. 2024 Jan 25;22:11. doi: 10.1186/s12915-023-01807-8 (PMC10809525; doi:10.1186/s12915-023-01807-8)
Supplement: Supplementary file 2 — Additional file 2: Supplementary Table S1. Genes within Adineta vaga genome. The columns give the gene ids from the gene assembly in Simion et al. (2020), the correspondence gene ids in the genome published by Simion et al. (2021), if the gene is annotated as HGT, the BLAST hits, the KEGG ids, GO ids, pfam domains, the results for all analyses with DESeq2 and EdgeR, and the TPM values for all the different analyzed conditions. The columns with the results from DESeq2 and EdgeR are explained in the second table sheet. Supplementary Table S2. GO analysis of Under-Expressed genes in the core radiation response. Supplementary Table S3. Genes found over-expressed in the core common response to radiation and desiccation. The columns give the gene ids, if the gene is annotated as HGT, its hypothesized function, its function acronym, pfam domains, best BLAST hits, the results for all analyses with DESeq2 and EdgeR, and the TPM values for all the different analyzed conditions. The columns with the results from DESeq2 and EdgeR are explained in the second table sheet of Supplementary Table S1. Supplementary Table S4. Genes found over-expressed in the core rehydration response. The columns give the gene ids, if the gene is annotated as HGT, its hypothesized function, its function acronym, pfam domains, best BLAST hits, the results for all analyses with DESeq2 and EdgeR, and the TPM values for all the different analyzed conditions. The columns with the results from DESeq2 and EdgeR are explained in the second table sheet of Supplementary Table S1. Supplementary Table S5. Genes found over-expressed in the core irradiation response. The columns give the gene ids, if the gene is annotated as HGT, its hypothesized function, its function acronym, pfam domains, best BLAST hits, the results for all analyses with DESeq2 and EdgeR, and the TPM values for all the different analyzed conditions. The columns with the results from DESeq2 and EdgeR are explained in the second table sheet of S [file 12915_2023_1807_MOESM2_ESM.zip › Table_S5.xlsx]

## Sheet: Table_AV19_genes_radiation_spec
gene ID AV19	HGT			Pfam1											Kegg	GO	GO	GO	GO	GO	GO	GO	GO	GO	Pfam1	Pfam2	Pfam3	Pfam4	Pfam5	Pfam	Pfam	Pfam	Pfam	Mean	DesX2h30lfc	DesX2h30pval	DesX2h30FDR	logFC	PValue	FDR	DesX0hlfc	DesX0hpval	DesX0hFDR	logFC	PValue	FDR	DesX8hlfc	DesX8hpval	DesX8hFDR
FUN_012198-T1		unknown																																1951.64	2.48787	6.16e-28	4.78e-26	2.35771	3.48e-29	3.06e-27	-0.585718	0.000404826	0.00210931	-0.709603	3.18e-05	0.000232761	1.37571	1.41e-09	4.49e-08
FUN_020174-T1		Oxido-red	Antiox, nucleoredoxin	PF00569	Zinc finger	ZZ type	3.9e-53	XP_020609917	1 nucleoredoxin-like [Orbicella faveolata]				1.6e-51|EFJ33010.1 hypothetical protein SELMODRAFT_143457 [Selaginella moellendorffii]	1.6e-51|XP_002965590.2 probable nucleoredoxin 1 [Selaginella moellendorffii]	K17609	GO:0045454	GO:0008270								PF00569,Zinc finger, ZZ type	PF13905,Thioredoxin-like								6734	3.25008	7.71e-25	4.95e-23	3.26812	4.31e-28	3.64e-26	-0.563844	0.0169139	0.0494051	-0.710685	0.00368679	0.0145266	1.34102	2.18e-05	0.000287433
FUN_002800-T1		phosphorylation	protein	PF01163	RIO1 family		1.2e-109	RNA05049	1 Serine threonine- kinase [Brachionus plicatilis]				5.0e-105|XP_013403160.2 serine/threonine-protein kinase RIO3-like [Lingula anatina]	1.2e-103|KFO77910.1 Serine/threonine-protein kinase RIO3, partial [Cuculus canorus]	K08872	GO:0004674	GO:0006468	GO:0005524							PF01163,RIO1 family									7067.56	3.05769	3.77e-19	1.67e-17	3.116	6.09e-21	3.34e-19	-0.786658	0.00231854	0.00945834	-0.952893	0.000521804	0.0027339	1.21062	0.000399501	0.00348324
FUN_007974-T1		histone		PF00125	Core histone H2A/H2B/H3/H4		3.5e-39	AMP82833	1 H2B histone B-like protein [Adineta vaga complex sp	C JFF-2016]<>AMP82836	1 H2B histone B-like protein [Adineta vaga complex sp	C JFF-2016]<>AMP82837	4.6e-39|AKL90149.1 histone H2B [Macrotrachela sp. CR]<>AKL90169.1 histone H2B [Macrotrachela sp. LH]<>AKL90181.1 histone H2B [Macrotrachela sp. MA]	1.0e-38|AMP82835.1 H2B histone B-like protein [Adineta vaga complex sp. C JFF-2016]<>AMP82838.1 H2B histone B-like protein [Adineta vaga complex sp. C JFF-2016]	K11252	GO:0046982	GO:0003677	GO:0000786							PF00125,Core histone H2A/H2B/H3/H4									2384.15	2.55801	4.74e-41	6.12e-39	2.38452	1.04e-45	1.54e-43	0.187185	0.174833	0.311224	0.0893042	0.505355	0.671216	1.82035	1.39e-21	1.74e-19
FUN_018303-T1		unknown																																1154.73	3.0712	1.07e-108	7.44e-106	2.88523	3.8e-110	1.93e-107	0.106868	0.291935	0.452207	0.0134465	0.89903	0.970521	2.02826	3.45e-48	1.84e-45
FUN_011957-T1		MVP		PF01505	Major Vault Protein repeat domain		2.5e-274	XP_009051879	1 hypothetical protein LOTGIDRAFT_214098 [Lottia gigantea]<>ESO97274	1 hypothetical protein LOTGIDRAFT_214098 [Lottia gigantea]			4.1e-269|XP_006815257.1 PREDICTED: major vault protein-like [Saccoglossus kowalevskii]	1.0e-267|XP_023932738.1 major vault protein [Lingula anatina]<>XP_023932739.1 major vault protein [Lingula anatina]<>XP_023932740.1 major vault protein [Lingula anatina]	K17266										PF01505,Major Vault Protein repeat domain	PF11978,Shoulder domain	PF17794,Major Vault Protein repeat domain	PF17795,Major Vault Protein Repeat domain	PF17796,Major Vault Protein repeat domain					8758.36	2.55451	2.28e-22	1.23e-20	2.4633	6.57e-26	4.92e-24	-0.780855	5.03e-05	0.000342357	-0.927866	1.2e-06	1.21e-05	0.588233	0.0251184	0.0938172
FUN_011958-T1		MVP		PF01505	Major Vault Protein repeat domain		1.9e-288	XP_009051879	1 hypothetical protein LOTGIDRAFT_214098 [Lottia gigantea]<>ESO97274	1 hypothetical protein LOTGIDRAFT_214098 [Lottia gigantea]			3.7e-284|XP_022093212.1 major vault protein-like isoform X2 [Acanthaster planci]	3.7e-284|XP_022093211.1 major vault protein-like isoform X1 [Acanthaster planci]	K17266										PF01505,Major Vault Protein repeat domain	PF11978,Shoulder domain	PF17794,Major Vault Protein repeat domain	PF17795,Major Vault Protein Repeat domain	PF17796,Major Vault Protein repeat domain					8624.55	2.47809	3.28e-20	1.58e-18	2.39426	1.25e-22	7.75e-21	-1.03231	1.8e-07	2.2e-06	-1.17881	4.62e-09	7.57e-08	0.336618	0.211098	0.4147
FUN_002683-T1		Transcription reg.	CCAAT enhancer	PF07716	Basic region leucine zipper		1.5e-10	ARF06248	1 C/EBP-A [Pinctada fucata]				2.9e-09|XP_011452433.1 PREDICTED: CCAAT/enhancer-binding protein beta [Crassostrea gigas]<>EKC24063.1 CCAAT/enhancer-binding protein delta [Crassostrea gigas]	2.9e-09|XP_022342768.1 LOW QUALITY PROTEIN: CCAAT/enhancer-binding protein beta-like [Crassostrea virginica]		GO:0003700	GO:0006355								PF07716,Basic region leucine zipper									2373.98	2.0691	5.26e-15	1.77e-13	1.9274	7.61e-15	2.73e-13	-0.48691	0.0123658	0.0381501	-0.608929	0.00205214	0.00885352	1.13074	1.94e-05	0.000259354
FUN_007253-T1		histone		PF00125	Core histone H2A/H2B/H3/H4		1.0e-63	XP_006801198	1 PREDICTED: histone H3	3-like isoform X1 [Neolamprologus brichardi]<>XP_006801199	1 PREDICTED: histone H3	3-like isoform X2 [Neolamprologus brichardi]	1.7e-63|RNA38836.1 histone [Brachionus plicatilis]	2.2e-63|EFN83153.1 Histone H3.3 [Harpegnathos saltator]	K11253	GO:0046982	GO:0003677	GO:0000786							PF00125,Core histone H2A/H2B/H3/H4									1773.9	1.91698	4.24e-34	4.22e-32	1.71268	3.35e-32	3.4e-30	-0.327303	0.00400818	0.0150072	-0.437787	0.000134654	0.000843052	0.444995	0.00487634	0.0268563
FUN_007825-T1		unknown																																1183.45	3.12895	5.27e-42	7.19e-40	3.02719	2.85e-47	4.48e-45	-0.433793	0.0104223	0.0331955	-0.554214	0.00134426	0.00617788	1.46371	2.29e-10	8.33e-09
FUN_027556-T1		DNA repair	PCNA	PF00705	Proliferating cell nuclear antigen	N-terminal domain	4.5e-97	RNA40468	1 proliferating cell nuclear antigen [Brachionus plicatilis]				2.5e-95|XP_009022843.1 hypothetical protein HELRODRAFT_185039 [Helobdella robusta]<>ESN98905.1 hypothetical protein HELRODRAFT_185039 [Helobdella robusta]	6.7e-93|XP_025091641.1 proliferating cell nuclear antigen-like [Pomacea canaliculata]<>PVD38866.1 hypothetical protein C0Q70_01491 [Pomacea canaliculata]	K04802	GO:0030337	GO:0006275	GO:0003677							PF00705,Proliferating cell nuclear antigen, N-terminal domain	PF02747,Proliferating cell nuclear antigen, C-terminal domain								2750.37	3.40698	4.09e-84	1.87e-81	3.23275	1.22e-95	5.15e-93	-0.0303846	0.811544	0.894654	-0.136178	0.286492	0.451304	1.94838	1.35e-28	2.61e-26
FUN_010607-T1		unknown																																884.372	5.50076	9.53e-66	2.5e-63	5.65771	4.87e-77	1.42e-74	0.642505	0.00934064	0.0303972	0.536681	0.0318864	0.0862855	2.72196	3.11e-17	2.66e-15
FUN_007058-T1		RNA/ribosome					6.4e-05	XP_005111398	1 PREDICTED: nucleolin-like isoform X1 [Aplysia californica]				4.1e-04|XP_005111399.1 PREDICTED: nucleolin-like isoform X2 [Aplysia californica]																					1621.24	3.6572	1.21e-117	9.54e-115	3.479	3.97e-151	3.44e-148	-0.226064	0.0535943	0.124353	-0.350794	0.00170565	0.00755911	1.2454	6.87e-15	4.48e-13
FUN_027555-T1		peptidase, signal peptide		PF06703	Microsomal signal peptidase 25 kDa subunit (SPC25)		1.5e-24	XP_015917345	1 probable signal peptidase complex subunit 2 [Parasteatoda tepidariorum]				2.5e-24|XP_022290604.1 probable signal peptidase complex subunit 2 isoform X1 [Crassostrea virginica]	2.5e-24|XP_022290605.1 probable signal peptidase complex subunit 2 isoform X2 [Crassostrea virginica]		GO:0005787	GO:0008233	GO:0016021	GO:0006465						PF06703,Microsomal signal peptidase 25 kDa subunit (SPC25)									1226.22	2.49986	2.41e-43	3.42e-41	2.31155	1.15e-42	1.56e-40	0.17554	0.182891	0.321558	0.0756667	0.575895	0.732209	1.9722	1.42e-27	2.53e-25
FUN_006999-T1		DNA synthesis	replication	PF00268	Ribonucleotide reductase	small chain	3.6e-140	XP_011816307	1 PREDICTED: ribonucleoside-diphosphate reductase subunit M2 isoform X2 [Colobus angolensis palliatus]				6.1e-140|XP_011816306.1 PREDICTED: ribonucleoside-diphosphate reductase subunit M2 isoform X1 [Colobus angolensis palliatus]	8.0e-140|XP_025057637.1 ribonucleoside-diphosphate reductase subunit M2 [Alligator sinensis]	K10808	GO:0005971	GO:0004748	GO:0009263	GO:0005515	GO:0055114	GO:0016491				PF00268,Ribonucleotide reductase, small chain									3038.25	2.87865	5.34e-62	1.3e-59	2.69995	1.41e-67	3.55e-65	0.0706706	0.572199	0.720138	-0.0263039	0.833794	0.926897	1.48407	1.19e-17	1.04e-15
FUN_007627-T1		unknown																																615.186	4.48181	6.99e-140	8.27e-137	4.33867	2.46e-160	2.26e-157	0.427919	0.00176379	0.00748373	0.337441	0.0149123	0.04645	2.54285	1.75e-45	8.08e-43
FUN_027920-T1		unknown		PF04832	SOUL heme-binding protein		4.9e-14	GAX77231	1 hypothetical protein CEUSTIGMA_g4677	t1 [Chlamydomonas eustigma]			2.3e-11|CEL99295.1 unnamed protein product [Vitrella brassicaformis CCMP3155]	4.3e-10|XP_002882654.1 heme-binding-like protein At3g10130, chloroplastic [Arabidopsis lyrata subsp. lyrata]<>EFH58913.1 soul heme-binding family protein [Arabidopsis lyrata subsp. lyrata]											PF04832,SOUL heme-binding protein									1204.9	1.22347	7.16e-17	2.8e-15	1.01219	4.19e-13	1.24e-11	1.05646	7.99e-24	1e-21	0.97217	9.99e-21	9.87e-19	0.932265	2.09e-10	7.66e-09
FUN_007255-T1		cell division	cytosquelette	PF00071	Ras family		1.5e-94	XP_002741600	1 PREDICTED: transforming protein RhoA-like [Saccoglossus kowalevskii]				3.4e-94|XP_023933170.1 ras-like GTP-binding protein RHO isoform X4 [Lingula anatina]<>XP_023933171.1 ras-like GTP-binding protein RHO isoform X5 [Lingula anatina]	7.7e-94|AEF33429.1 Ras-like GTP-binding protein RHO [Crassostrea ariakensis]	K04513	GO:0007264	GO:0003924	GO:0005525							PF00071,Ras family									1817.72	1.00814	4.98e-23	2.8e-21	0.783289	1.51e-15	5.84e-14	0.17296	0.0177103	0.051274	0.0692269	0.343769	0.514108	0.232934	0.0229468	0.0875954
FUN_005716-T1		protein	homeostasis (eq between degradation & translocation)	PF01428	AN1-like Zinc finger		1.0e-48	OWF41881	1 AN1-type zinc finger protein 2B [Mizuhopecten yessoensis]				1.0e-48|XP_021371212.1 AN1-type zinc finger protein 2A-like [Mizuhopecten yessoensis]	1.7e-48|XP_004225695.1 AN1-type zinc finger protein 2A isoform X1 [Ciona intestinalis]		GO:0008270									PF01428,AN1-like Zinc finger									1273.01	2.00483	2.27e-23	1.3e-21	1.83258	2.33e-22	1.41e-20	-0.199566	0.171989	0.3074	-0.303075	0.0415499	0.106414	0.760499	0.000162501	0.00162757
FUN_003629-T1		vonW	vonW	PF13519	von Willebrand factor type A domain		4.4e-54	XP_022334930	1 uncharacterized protein LOC111131611 [Crassostrea virginica]				1.9e-52|XP_011453287.1 PREDICTED: uncharacterized protein LOC105346430 [Crassostrea gigas]<>EKC28948.1 hypothetical protein CGI_10012792 [Crassostrea gigas]	5.4e-52|XP_002733462.1 PREDICTED: uncharacterized protein LOC100378011 [Saccoglossus kowalevskii]											PF13519,von Willebrand factor type A domain									782.366	3.0886	6.73e-20	3.17e-18	3.12633	3.58e-22	2.15e-20	-0.060222	0.814345	0.896382	-0.192746	0.46393	0.634089	0.926509	0.00625622	0.0327502
FUN_017453-T1		ase		PF02148	Zn-finger in ubiquitin-hydrolases and other protein		2.1e-19	XP_001638249	1 predicted protein [Nematostella vectensis]<>EDO46186	1 predicted protein, partial [Nematostella vectensis]			5.7e-17|RMX58722.1 hypothetical protein pdam_00009516 [Pocillopora damicornis]	7.4e-17|PAA91560.1 hypothetical protein BOX15_Mlig005789g2, partial [Macrostomum lignano]		GO:0008270									PF02148,Zn-finger in ubiquitin-hydrolases and other protein									945.674	3.74356	6.83e-27	5.06e-25	3.84038	3.78e-30	3.52e-28	-0.0588514	0.825211	0.903292	-0.193514	0.484945	0.652913	1.91642	4.03e-08	1e-06
FUN_019038-T1		histone		PF00125	Core histone H2A/H2B/H3/H4		3.0e-54	ACD37559	1 histone H2B [Adineta vaga]<>ACF75494	1 histone H2B [Adineta vaga]			1.5e-53|ACF75502.1 histone H2B [Philodina roseola]	2.6e-53|AMP82833.1 H2B histone B-like protein [Adineta vaga complex sp. C JFF-2016]<>AMP82836.1 H2B histone B-like protein [Adineta vaga complex sp. C JFF-2016]<>AMP82837.1 H2B histone B-like protein [Adineta vaga complex sp. C JFF-2016]	K11252	GO:0046982	GO:0003677	GO:0000786							PF00125,Core histone H2A/H2B/H3/H4									960.289	1.83221	6.78e-21	3.41e-19	1.64659	1.3e-19	6.49e-18	-0.515456	0.000295517	0.00160604	-0.624603	1.49e-05	0.000117811	1.61902	1.18e-16	9.42e-15
FUN_003630-T1		unknown																																817.003	2.77072	3.17e-16	1.18e-14	2.79285	7.97e-18	3.63e-16	-0.349395	0.174495	0.310862	-0.498353	0.0602054	0.142722	0.529339	0.119499	0.285585
FUN_003864-T1		cell adhesion/signalling		PF04505	Interferon-induced transmembrane protein											GO:0016021									PF04505,Interferon-induced transmembrane protein									577.942	2.40802	3.51e-14	1.11e-12	2.40686	3.26e-15	1.22e-13	-1.16478	1.24e-06	1.25e-05	-1.31965	2.33e-07	2.76e-06	0.0608781	0.848611	0.923145
FUN_026293-T1		DNA repair	transcription factor	PF00533	BRCA1 C Terminus (BRCT) domain		5.2e-20	XP_009012370	1 hypothetical protein HELRODRAFT_73469 [Helobdella robusta]<>ESO09277	1 hypothetical protein HELRODRAFT_73469 [Helobdella robusta]				2.6e-19|XP_025081955.1 transcription initiation factor IIA subunit 2-like [Pomacea canaliculata]	K03123	GO:0005672	GO:0006367								PF00533,BRCA1 C Terminus (BRCT) domain	PF02268,Transcription initiation factor IIA, gamma subunit, helical domain	PF02751,Transcription initiation factor IIA, gamma subunit	PF09038,Tumour suppressor p53-binding protein-1 Tudor						7858.91	2.6335	2.68e-116	2.06e-113	2.41299	1.8e-135	1.36e-132	0.100167	0.223437	0.372292	-0.0171261	0.826351	0.921803	2.7836	9.05e-130	3.53e-126
FUN_007975-T1		histone		PF00125	Core histone H2A/H2B/H3/H4		2.3e-75	ACH68797	1 histone H2A variant H2Abd2 copy A, partial [Adineta vaga]				8.8e-75|ACH68798.1 histone H2A variant H2Abd2 copy B, partial [Adineta vaga]	9.8e-58|ACH68805.1 histone H2A variant H2Abd2 copy A, partial [Philodina roseola]<>ACH68806.1 histone H2A variant H2Abd2 copy B, partial [Philodina roseola]	K11251	GO:0005634	GO:0046982	GO:0003677	GO:0000786						PF00125,Core histone H2A/H2B/H3/H4	PF16211,C-terminus of histone H2A								1082.57	1.97867	2.2e-24	1.37e-22	1.79883	3.66e-26	2.76e-24	-0.10801	0.444085	0.60839	-0.213501	0.111598	0.228068	1.56378	8.34e-16	6.06e-14
FUN_002317-T1		DNA repair	related	PF00005	ABC transporter		8.9e-149	APD26527	1 ATP-binding cassette transporter subfamily B member 9 protein [Brachionus koreanus]				1.5e-148|RNA06435.1 ATP-binding cassette sub-family B member 9 isoform X1 [Brachionus plicatilis]	5.6e-143|XP_019617921.1 PREDICTED: ATP-binding cassette sub-family B member 9-like [Branchiostoma belcheri]	K05656	GO:0055085	GO:0016021	GO:0016887	GO:0005524	GO:0042626					PF00005,ABC transporter	PF00664,ABC transporter transmembrane region	PF08645,Polynucleotide kinase 3 phosphatase	PF13671,AAA domain						4708.33	4.44785	6.77e-214	1.6e-210	4.26632	2.94e-265	7.88e-262	-0.057603	0.578844	0.725778	-0.164035	0.106137	0.220421	2.82993	1.66e-87	2.39e-84
FUN_003881-T1		unknown		PF05825	Beta-microseminoprotein (PSP-94)																				PF05825,Beta-microseminoprotein (PSP-94)									960.934	1.18829	6.88e-11	1.53e-09	0.979098	1.38e-08	2.03e-07	0.875939	2.51e-11	6.51e-10	0.7783	1.41e-09	2.55e-08	1.26703	3.4e-12	1.59e-10
FUN_017366-T1	HGT	vonW		PF00092	von Willebrand factor type A domain		1.3e-53	XP_004338120	1 von Willebrand factor type A domain containing protein [Acanthamoeba castellanii str	Neff]<>ELR16107	1 von Willebrand factor type A domain containing protein [Acanthamoeba castellanii str	Neff]	2.2e-32|RKY56079.1 hypothetical protein DRP96_11655, partial [Candidatus Marinimicrobia bacterium]	2.7e-30|WP_082587997.1 VWA domain-containing protein [Paenibacillus sp. Soil724D2]	K07114										PF00092,von Willebrand factor type A domain									2094.88	3.38221	8.7e-28	6.7e-26	3.39013	4.78e-33	4.99e-31	-0.851766	0.000242727	0.00135152	-1.04171	1.11e-05	9.02e-05	1.30728	2.46e-05	0.000319268
FUN_011849-T1		unknown																																706.013	0.860738	3.59e-08	5.16e-07	0.651151	1.49e-05	0.000103108	-0.405727	0.000324242	0.00173992	-0.501658	8.75e-06	7.29e-05	0.216009	0.167987	0.35734
FUN_005687-T1	HGT	protein modification					1.1e-57	RLT41614	1 radical SAM protein [Chloroflexi bacterium]				5.4e-54|GAK55910.1 putative oxygen-independent coproporphyrinogen III oxidase [Candidatus Vecturithrix granuli]	3.6e-50|WP_114299068.1 NUDIX domain-containing protein [Anaerobacterium chartisolvens]<>RCX12078.1 oxygen-independent coproporphyrinogen-3 oxidase [Anaerobacterium chartisolvens]		GO:0003824																		1824.86	2.71971	3e-23	1.71e-21	2.65738	1.26e-25	9.26e-24	-1.02177	4.51e-07	5.03e-06	-1.16663	3.18e-08	4.45e-07	0.591041	0.0311059	0.109791
FUN_018218-T1		unknown					1.1e-13	KFM62037	1 hypothetical protein X975_12365, partial [Stegodyphus mimosarum]				4.7e-12|XP_015925254.1 uncharacterized protein LOC107453086 [Parasteatoda tepidariorum]	8.3e-09|XP_021342083.1 uncharacterized protein LOC110442690 [Mizuhopecten yessoensis]<>OWF35642.1 hypothetical protein KP79_PYT19263 [Mizuhopecten yessoensis]																				724.641	2.53464	5.41e-22	2.87e-20	2.45335	2.72e-24	1.86e-22	-0.349215	0.0723969	0.15754	-0.468381	0.0166281	0.0508797	0.552036	0.036345	0.123166
FUN_005833-T1		ubiquitination	of protein involved in cell cycle	PF01466	Skp1 family	dimerisation domain	6.0e-25	PAA60946	1 hypothetical protein BOX15_Mlig001336g2, partial [Macrostomum lignano]				6.0e-25|PAA71489.1 hypothetical protein BOX15_Mlig001336g1, partial [Macrostomum lignano]	7.8e-25|XP_018025374.1 PREDICTED: S-phase kinase-associated protein 1 [Hyalella azteca]		GO:0006511									PF01466,Skp1 family, dimerisation domain	PF03931,Skp1 family, tetramerisation domain								1267.22	2.08423	5.68e-47	9.05e-45	1.87228	7.03e-48	1.12e-45	0.266626	0.0110533	0.0347792	0.160707	0.114024	0.231484	1.44249	2.74e-23	3.81e-21
FUN_015116-T1		unknown																																556.149	2.27137	4.47e-23	2.53e-21	2.11463	1.92e-23	1.23e-21	0.732966	1.36e-05	0.000107155	0.642779	0.000122748	0.000776939	1.91534	7.6e-17	6.22e-15
FUN_008306-T1		DNA repair	NHEJ	PF11969	Scavenger mRNA decapping enzyme C-term binding		2.7e-41	XP_014680665	1 PREDICTED: aprataxin-like isoform X2 [Priapulus caudatus]				2.5e-39|XP_014680664.1 PREDICTED: aprataxin-like isoform X1 [Priapulus caudatus]	5.6e-39|XP_013396967.1 aprataxin [Lingula anatina]	K10863	GO:0003824									PF11969,Scavenger mRNA decapping enzyme C-term binding	PF16278,C2HE / C2H2 / C2HC zinc-binding finger								858.663	3.36134	8.19e-79	3.25e-76	3.19673	7.03e-96	3e-93	-0.199605	0.133851	0.25315	-0.317424	0.0144283	0.0452441	1.29722	6.46e-13	3.36e-11
FUN_012738-T1		HSP		PF00012	Hsp70 protein		1.6e-289	ACI90341	1 HSP70-like protein [Philodina roseola]				1.8e-280|AXR98455.1 heat shock protein 70 kDa isoform 2, partial [Procambarus clarkii]	4.1e-277|RNA39292.1 Heat shock 70 kDa cognate 4 [Brachionus plicatilis]	K03283										PF00012,Hsp70 protein									2783.72	2.14993	6.69e-08	9.09e-07	2.2432	1.37e-08	2.01e-07	0.0509707	0.869105	0.929539	-0.0656298	0.834017	0.926983	0.394464	0.321966	0.539107
FUN_027119-T1	HGT	RNA ligase		PF09414	RNA ligase		1.4e-63	OQY72827	1 hypothetical protein B6D44_09080 [Ignavibacteriales bacterium UTCHB2]				3.4e-57|WP_083822432.1 hypothetical protein [Glaciecola nitratireducens]	3.4e-57|AEP29921.1 RnlB RNA ligase 2 [Glaciecola nitratireducens FR1064]											PF09414,RNA ligase									1429.01	2.53075	8.68e-27	6.38e-25	2.40781	1.4e-30	1.33e-28	-1.33727	1.57e-14	6.86e-13	-1.48693	3.3e-17	2.08e-15	0.411381	0.0824768	0.220615
FUN_012871-T1		Transcription	factor? DNA binding	PF07716	Basic region leucine zipper											GO:0003700	GO:0006355								PF07716,Basic region leucine zipper									1795.41	2.38648	7.52e-23	4.19e-21	2.23824	9.66e-26	7.13e-24	-0.438503	0.0135906	0.0412901	-0.578519	0.000769013	0.0038127	2.00574	1.35e-16	1.06e-14
FUN_026613-T1		ubiquitination	proteasome, degradtion	PF01428	AN1-like Zinc finger		3.2e-22	XP_011448344	1 PREDICTED: AN1-type zinc finger protein 5-like [Crassostrea gigas]				7.0e-22|OQV26207.1 putative AN1-type zinc finger protein 6 [Hypsibius dujardini]	1.6e-21|XP_013782594.1 AN1-type zinc finger protein 6-like [Limulus polyphemus]<>XP_013782595.1 AN1-type zinc finger protein 6-like [Limulus polyphemus]<>XP_022250613.1 AN1-type zinc finger protein 6-like [Limulus polyphemus]		GO:0008270	GO:0003677								PF01428,AN1-like Zinc finger	PF01754,A20-like zinc finger								1077.32	1.3849	1.04e-23	6.18e-22	1.17391	1.81e-18	8.56e-17	-0.368676	0.000214814	0.00121577	-0.467095	6.26e-06	5.38e-05	0.070391	0.612197	0.77826
FUN_018197-T1		centromere		PF15511	Centromere kinetochore component CENP-T histone fold								4.9e-47|XP_026159696.1 histone H4-like [Mastacembelus armatus]<>XP_026184921.1 histone H4-like [Mastacembelus armatus]<>XP_026184923.1 histone H4-like [Mastacembelus armatus]	1.1e-46|XP_026195938.1 uncharacterized protein LOC113148443 [Anabas testudineus]	K11254	GO:0005634	GO:0046982	GO:0000786	GO:0006352	GO:0003677					PF15511,Centromere kinetochore component CENP-T histone fold									702.467	0.944272	9.48e-09	1.51e-07	0.728276	2.58e-06	2.21e-05	0.344413	0.00365854	0.0139153	0.240141	0.0362355	0.0955967	0.632109	0.000123685	0.00128986
FUN_021209-T1		unknown																																1313.35	7.20985	3.66e-154	5.47e-151	7.29956	6.9e-161	6.55e-158	0.464066	0.0361059	0.0909581	0.349266	0.13602	0.264067	5.66286	1.32e-95	2.24e-92
FUN_016502-T1		Microtubule		PF00611	Fes/CIP4	and EFC/F-BAR homology domain	6.7e-35	KFM74054	1 hypothetical protein X975_07850, partial [Stegodyphus mimosarum]				1.9e-34|XP_023229357.1 protein kinase C and casein kinase substrate in neurons protein 1-like isoform X3 [Centruroides sculpturatus]												PF00611,Fes/CIP4, and EFC/F-BAR homology domain									1525.14	1.43996	2.3e-07	2.85e-06	1.31236	1.52e-06	1.39e-05	-1.18991	7.28e-09	1.18e-07	-1.3237	1.04e-09	1.92e-08	0.320821	0.249376	0.460921
FUN_023205-T1	HGT	regulation Tryptophan?		PF01987	Mitochondrial biogenesis AIM24		5.3e-83	PWW75739	1 DUF124-domain-containing protein [Tuber magnatum]				6.9e-83|CCX32927.1 Similar to Uncharacterized protein M6_Spy0233; acc. no. Q5XDZ5 [Pyronema omphalodes CBS 100304]	6.9e-83|PUU83247.1 tryptophan RNA-binding attenuator protein-like domain-containing protein [Tuber borchii]											PF01987,Mitochondrial biogenesis AIM24									1312.61	1.53391	8.82e-30	7.37e-28	1.32278	4.72e-28	3.95e-26	0.176996	0.0688741	0.151437	0.0761111	0.410469	0.58257	0.620591	4.85e-06	7.65e-05
FUN_007845-T1		Transcription reg		PF00170	bZIP transcription factor										K04448	GO:0003700	GO:0006355	GO:0003677							PF00170,bZIP transcription factor									1213.53	1.93463	1.13e-44	1.64e-42	1.72975	1.41e-48	2.32e-46	-0.0832563	0.403205	0.568589	-0.194908	0.0362502	0.0956183	1.05836	1.97e-14	1.23e-12
FUN_007384-T1		histone		PF00125	Core histone H2A/H2B/H3/H4		6.9e-76	RNA39158	1 core histone macro- isoform X2 [Brachionus plicatilis]				7.7e-67|XP_013091556.1 PREDICTED: core histone macro-H2A.1-like isoform X1 [Biomphalaria glabrata]	2.2e-66|XP_013383981.1 core histone macro-H2A.1 isoform X2 [Lingula anatina]	K11251	GO:0005634	GO:0003677	GO:0046982	GO:0000786						PF00125,Core histone H2A/H2B/H3/H4	PF01661,Macro domain								1007.07	2.96548	1.84e-104	1.16e-101	2.76356	3.27e-128	2.19e-125	-0.0317524	0.752819	0.856348	-0.15319	0.107658	0.222238	1.81	1.04e-39	3.51e-37
FUN_026048-T1		vonW		PF00092	von Willebrand factor type A domain		2.5e-74	XP_002733462	1 PREDICTED: uncharacterized protein LOC100378011 [Saccoglossus kowalevskii]				5.7e-71|XP_025105109.1 uncharacterized protein LOC112570735 [Pomacea canaliculata]	4.5e-68|XP_022334930.1 uncharacterized protein LOC111131611 [Crassostrea virginica]											PF00092,von Willebrand factor type A domain									1280.84	5.16488	1.71e-128	1.68e-125	5.08522	9.41e-170	9.89e-167	-0.998459	2.59e-09	4.57e-08	-1.15965	1.71e-12	5.17e-11	2.35438	9.17e-28	1.66e-25
FUN_006805-T1		hormone activity														GO:0005179	GO:0005576																	397.063	1.76131	6.57e-16	2.38e-14	1.59992	4.38e-14	1.44e-12	-0.650283	5.7e-05	0.000382196	-0.756897	8.43e-06	7.04e-05	0.151953	0.489847	0.689386
FUN_021266-T1		unknown																																421.424	2.00734	1.17e-52	2.19e-50	1.8007	8.21e-48	1.31e-45	-0.711543	6.22e-13	2.15e-11	-0.816448	1.59e-15	7.93e-14	0.469498	0.000444142	0.00380078
FUN_009111-T1		unknown																																760.389	1.15527	4.27e-13	1.22e-11	0.941396	6.11e-10	1.15e-08	0.635473	3.06e-08	4.34e-07	0.539338	2.05e-06	1.96e-05	1.28088	8.62e-16	6.25e-14
FUN_019575-T1		vonW	vonW				5.8e-22	OQV19138	1 von Willebrand factor A domain-containing protein [Hypsibius dujardini]				4.9e-21|GAU89685.1 hypothetical protein RvY_02204 [Ramazzottius varieornatus]	8.4e-21|OQV19139.1 von Willebrand factor A domain-containing protein [Hypsibius dujardini]																				908.69	2.89462	7.17e-13	2e-11	3.11313	8.14e-15	2.92e-13	-0.930034	0.00318612	0.0124153	-1.13785	0.000684312	0.00344378	0.672548	0.0957058	0.244628
FUN_013301-T1	HGT	beta-lactamase					2.1e-42	PSR99210	1 beta-lactamase-like protein [Coniella lustricola]				6.0e-42|KUI58914.1 Nuclear ribonuclease Z [Valsa mali var. pyri]	1.3e-41|KUI67544.1 Nuclear ribonuclease Z [Valsa mali]	K00784																			1024.79	2.47075	1.91e-24	1.2e-22	2.32752	1.42e-27	1.15e-25	-0.0422599	0.812232	0.895141	-0.165797	0.333499	0.503274	2.41065	2.37e-23	3.31e-21
FUN_028200-T1		unknown					1.5e-28	PYV18613	1 hypothetical protein DMG07_03580 [Acidobacteria bacterium]				9.8e-25|AQQ72557.1 hypothetical protein SMSP2_02947 [Phycisphaerae bacterium SM-Chi-D1]	2.7e-22|PIX40490.1 hypothetical protein COZ56_14580 [Armatimonadetes bacterium CG_4_8_14_3_um_filter_58_9]																				1466.92	3.33147	3.81e-48	6.3e-46	3.22282	1.35e-56	2.64e-54	-0.299942	0.0740343	0.160296	-0.408178	0.0148773	0.0463668	1.07035	3.03e-06	5.06e-05
FUN_020859-T1		transport	vesicles	PF03357	Snf7		2.9e-73	ACD88959	1 snf7 [Adineta vaga]				6.4e-20|XP_006133040.1 charged multivesicular body protein 2a [Pelodiscus sinensis]	1.6e-18|XP_020304836.1 hypothetical protein LOAG_18723 [Loa loa]<>EJD73891.1 hypothetical protein LOAG_18723 [Loa loa]	K12191	GO:0007034									PF03357,Snf7									941.102	1.11161	6.58e-16	2.38e-14	0.894171	1.7e-11	4.08e-10	0.288114	0.00357412	0.0136597	0.191717	0.0538252	0.130609	0.497392	0.000313232	0.00283719
FUN_004683-T1		unknown		PF13695	Zinc-binding domain		4.0e-12	XP_021366463	1 receptor-transporting protein 3-like [Mizuhopecten yessoensis]<>OWF44089	1 Receptor-transporting protein 3 [Mizuhopecten yessoensis]			1.2e-11|OQR67834.1 hypothetical protein BIW11_02126 [Tropilaelaps mercedesae]	1.5e-11|XP_012944212.1 PREDICTED: receptor-transporting protein 4-like [Aplysia californica]											PF13695,Zinc-binding domain									820.642	3.3204	8.67e-28	6.69e-26	3.30386	2.68e-31	2.6e-29	-0.0163402	0.942892	0.96936	-0.123436	0.595558	0.748857	1.39404	4.71e-06	7.47e-05
FUN_021602-T1		histone		PF00125	Core histone H2A/H2B/H3/H4		8.4e-73	XP_013091556	1 PREDICTED: core histone macro-H2A	1-like isoform X1 [Biomphalaria glabrata]			1.0e-70|NP_001267770.1 core histone macro-H2A.1-like [Aplysia californica]<>ABW86954.1 histone macro2A.1 [Aplysia californica]	4.3e-69|XP_013091557.1 PREDICTED: core histone macro-H2A.1-like isoform X2 [Biomphalaria glabrata]	K11251	GO:0005634	GO:0046982	GO:0003677	GO:0000786						PF00125,Core histone H2A/H2B/H3/H4	PF01661,Macro domain	PF16211,C-terminus of histone H2A							1050.24	3.25126	3.73e-84	1.74e-81	3.06603	1.67e-103	7.91e-101	0.01217	0.921484	0.957858	-0.112539	0.34	0.510214	2.71895	2.67e-59	2.08e-56
FUN_023175-T1		unknown																																236.625	2.84834	1.05e-31	9.59e-30	2.70441	9.74e-33	1.01e-30	0.749636	4.44e-05	0.00030701	0.658738	0.000413291	0.00223127	2.36449	2.82e-22	3.73e-20
FUN_028053-T1				PF01712	Deoxynucleoside kinase		5.5e-43	KXJ10821	1 Thymidine kinase 2, mitochondrial [Exaiptasia pallida]				3.0e-41|XP_020906485.1 thymidine kinase 2, mitochondrial-like [Exaiptasia pallida]	8.7e-41|XP_001638450.1 predicted protein [Nematostella vectensis]<>EDO46387.1 predicted protein [Nematostella vectensis]		GO:0006139	GO:0019206	GO:0005524							PF01712,Deoxynucleoside kinase									477.406	3.3931	2.68e-136	3.05e-133	3.20208	2.49e-150	2.09e-147	0.04695	0.657527	0.787708	-0.0525378	0.622447	0.769533	1.52993	4.59e-28	8.69e-26
FUN_018793-T1		DNA repair	NHEJ	PF10283	PBZ domain		1.5e-14	ERE66793	1 aprataxin and PNK-like factor isoform 2 [Cricetulus griseus]				5.0e-13|XP_020475893.1 aprataxin and PNK-like factor [Monopterus albus]	1.4e-12|XP_011800905.1 PREDICTED: aprataxin and PNK-like factor [Colobus angolensis palliatus]	K13295	GO:0005515									PF10283,PBZ domain	PF17913,FHA domain								958.665	3.45954	2.3e-240	6.54e-237	3.2491	9.43e-242	2.13e-238	-0.307927	0.000166212	0.0009752	-0.413883	1.5e-06	1.48e-05	2.16672	1.13e-93	1.82e-90
FUN_022395-T1		Transport ion		PF01384	Phosphate transporter family		8.8e-141	RNA25402	1 sodium-dependent phosphate transporter 1 [Brachionus plicatilis]				1.7e-139|XP_018020099.1 PREDICTED: sodium-dependent phosphate transporter 1-B-like isoform X3 [Hyalella azteca]<>XP_018020100.1 PREDICTED: sodium-dependent phosphate transporter 1-B-like isoform X3 [Hyalella azteca]		K14640	GO:0006817	GO:0016020	GO:0005315							PF01384,Phosphate transporter family									1222.76	3.20916	5.67e-99	3.35e-96	3.02467	2.88e-114	1.6e-111	-0.158665	0.154837	0.284002	-0.264021	0.0167144	0.0510798	1.60412	8.13e-26	1.3e-23
FUN_020129-T1				PF04990	RNA polymerase Rpb1	domain 7	1.5e-247	XP_013401160	1 DNA-directed RNA polymerase II subunit RPB1 [Lingula anatina]				1.5e-247|XP_013419697.1 DNA-directed RNA polymerase II subunit RPB1-like isoform X1 [Lingula anatina]<>XP_013419698.1 DNA-directed RNA polymerase II subunit RPB1-like isoform X2 [Lingula anatina]	1.7e-246|XP_005100330.1 PREDICTED: DNA-directed RNA polymerase II subunit RPB1-like [Aplysia californica]	K03042	GO:0003899	GO:0006366	GO:0005665	GO:0006351	GO:0003677					PF04990,RNA polymerase Rpb1, domain 7	PF04992,RNA polymerase Rpb1, domain 6	PF04998,RNA polymerase Rpb1, domain 5	PF05001,RNA polymerase Rpb1 C-terminal repeat						3015.38	1.78067	2.04e-30	1.76e-28	1.57228	4.37e-28	3.69e-26	0.190425	0.0873605	0.181869	0.0747053	0.49913	0.665741	1.54137	3.38e-23	4.68e-21
FUN_013451-T1	HGT	protein	binding	PF14604	Variant SH3 domain		7.1e-16	KIG14981	1 hypothetical protein DB30_06170 [Enhygromyxa salina]				3.3e-13|PRQ08404.1 hypothetical protein ENSA7_20310 [Enhygromyxa salina]	3.3e-13|WP_106089042.1 DUF4215 domain-containing protein [Enhygromyxa salina]		GO:0005515									PF14604,Variant SH3 domain									225.276	2.23989	2.41e-08	3.59e-07	2.40693	2.08e-09	3.57e-08	-1.09067	0.000556632	0.00277757	-1.28999	0.000127358	0.000803181	-0.339481	0.399991	0.612554
FUN_006196-T1		chromosome segregation		PF00004	ATPase family associated with various cellular activities (AAA)		0.0e+00	BAK02104	1 predicted protein [Hordeum vulgare subsp	vulgare]			4.3e-255|XP_013089993.1 PREDICTED: serine/threonine-protein phosphatase 2A 65 kDa regulatory subunit A alpha isoform-like isoform X1 [Biomphalaria glabrata]	4.3e-255|XP_013089994.1 PREDICTED: serine/threonine-protein phosphatase 2A 65 kDa regulatory subunit A alpha isoform-like isoform X2 [Biomphalaria glabrata]	K03456	GO:0005515	GO:0005524								PF00004,ATPase family associated with various cellular activities (AAA)	PF02985,HEAT repeat	PF04063,Domain of unknown function (DUF383)	PF04064,Domain of unknown function (DUF384)	PF13646,HEAT repeats					4024.98	1.77411	1.08e-76	3.82e-74	1.54959	7.25e-62	1.57e-59	-0.0367567	0.591307	0.735737	-0.140114	0.0535824	0.130144	0.721822	5.43e-14	3.17e-12
FUN_006981-T1		ribosome		PF00240	Ubiquitin family		6.5e-18	KXJ13320	1 40S ribosomal protein S30 [Exaiptasia pallida]				6.5e-18|XP_020901962.1 uncharacterized protein LOC110240487 [Exaiptasia pallida]	1.1e-17|XP_001625352.1 predicted protein [Nematostella vectensis]<>EDO33252.1 predicted protein [Nematostella vectensis]		GO:0003735	GO:0005840	GO:0005515	GO:0006412						PF00240,Ubiquitin family	PF04758,Ribosomal protein S30								843.449	1.53758	3.54e-06	3.36e-05	1.43611	1.23e-05	8.72e-05	-1.31594	1.62e-07	2e-06	-1.50182	1.58e-08	2.37e-07	0.271695	0.413294	0.623899
FUN_012246-T1		DNA repair	PARP	PF00644	Poly(ADP-ribose) polymerase catalytic domain		4.4e-102	XP_025095976	1 LOW QUALITY PROTEIN: uncharacterized protein LOC112564987 [Pomacea canaliculata]				1.3e-98|XP_009046133.1 hypothetical protein LOTGIDRAFT_171695 [Lottia gigantea]<>ESP03210.1 hypothetical protein LOTGIDRAFT_171695 [Lottia gigantea]	1.7e-93|XP_002591985.1 hypothetical protein BRAFLDRAFT_122376 [Branchiostoma floridae]<>EEN47996.1 hypothetical protein BRAFLDRAFT_122376 [Branchiostoma floridae]	K13295	GO:0003950									PF00644,Poly(ADP-ribose) polymerase catalytic domain	PF10283,PBZ domain								1239.26	4.6397	4.17e-167	6.58e-164	4.47822	4.14e-210	6.41e-207	0.0287818	0.822457	0.901681	-0.0830373	0.50574	0.671554	3.69292	3.22e-106	8.79e-103
FUN_023528-T1		unknown																																863.975	1.69608	2.37e-06	2.35e-05	1.59922	1.85e-05	0.000124172	0.375946	0.169903	0.304644	0.264755	0.357545	0.528403	1.29578	0.000312478	0.00283413
FUN_016633-T1		unknown		PF13598	Domain of unknown function (DUF4139)		3.4e-59	XP_004335352	1 hypothetical protein ACA1_239560 [Acanthamoeba castellanii str	Neff]<>ELR13339	1 hypothetical protein ACA1_239560 [Acanthamoeba castellanii str	Neff]	1.2e-51|XP_023932046.1 LOW QUALITY PROTEIN: protein F37C4.5-like [Lingula anatina]	4.6e-48|XP_019849979.1 PREDICTED: protein F37C4.5-like [Amphimedon queenslandica]											PF13598,Domain of unknown function (DUF4139)									865.966	2.69791	1.03e-44	1.5e-42	2.53568	2.01e-52	3.6e-50	-0.0860946	0.540595	0.693759	-0.20163	0.136233	0.264341	1.12461	5.75e-09	1.63e-07
FUN_018302-T1				PF16366	Cytoplasmic polyadenylation element-binding protein ZZ domain		5.2e-57	XP_013408604	1 cytoplasmic polyadenylation element-binding protein 1 isoform X1 [Lingula anatina]				3.4e-56|XP_018018001.1 PREDICTED: cytoplasmic polyadenylation element-binding protein 1-like [Hyalella azteca]	4.4e-56|ELT91350.1 hypothetical protein CAPTEDRAFT_118515 [Capitella teleta]	K02602	GO:0003676									PF16366,Cytoplasmic polyadenylation element-binding protein ZZ domain	PF16367,RNA recognition motif								881.792	2.21925	1.09e-35	1.17e-33	2.04787	5.69e-40	7.19e-38	-0.181478	0.160013	0.291135	-0.297916	0.015982	0.0491888	1.05911	2.91e-09	8.73e-08
FUN_007370-T1		unknown																																328.3	6.79943	1.69e-174	3e-171	6.82226	2.36e-222	4.09e-219	-0.0670046	0.768937	0.866712	-0.213392	0.36468	0.535668	5.0749	5.3e-97	1.11e-93
FUN_023192-T1				PF07716	Basic region leucine zipper											GO:0003700	GO:0006355								PF07716,Basic region leucine zipper									386.545	2.47231	3.3e-45	4.91e-43	2.28842	2.49e-53	4.56e-51	0.175345	0.179829	0.317822	0.0735359	0.547554	0.70892	1.87319	1.62e-26	2.73e-24
FUN_026226-T1		Cytosquelette		PF00307	Calponin homology (CH) domain		1.8e-93	XP_022240624	1 leucine-rich repeat and calponin homology domain-containing protein 1-like isoform X1 [Limulus polyphemus]				4.0e-93|XP_013773639.1 leucine-rich repeat and calponin homology domain-containing protein 1-like isoform X2 [Limulus polyphemus]	4.0e-93|XP_022240625.1 leucine-rich repeat and calponin homology domain-containing protein 1-like isoform X3 [Limulus polyphemus]	K10771	GO:0004518	GO:0005515	GO:0006281							PF00307,Calponin homology (CH) domain	PF03372,Endonuclease/Exonuclease/phosphatase family	PF12799,Leucine Rich repeats (2 copies)							2055.5	2.69468	6.88e-123	5.75e-120	2.48002	1.53e-122	9.98e-120	0.0143671	0.862278	0.925379	-0.0946868	0.266874	0.428889	1.62703	1e-45	4.79e-43
FUN_005307-T1		regulation membrane transport?		PF04603	Ran-interacting Mog1 protein		7.5e-36	XP_016142094	1 PREDICTED: ran guanine nucleotide release factor [Sinocyclocheilus grahami]				2.9e-35|XP_012690281.1 PREDICTED: ran guanine nucleotide release factor [Clupea harengus]	6.4e-35|XP_016396587.1 PREDICTED: ran guanine nucleotide release factor [Sinocyclocheilus rhinocerous]											PF04603,Ran-interacting Mog1 protein									716.866	1.45674	3.97e-25	2.61e-23	1.23687	5.93e-22	3.48e-20	0.105378	0.303108	0.464781	-0.00254446	0.979521	1	0.88944	2.98e-10	1.06e-08
FUN_011598-T1				PF03020	LEM domain																				PF03020,LEM domain									391.139	1.93216	5.08e-29	4.12e-27	1.74009	5.91e-27	4.64e-25	0.316397	0.0125953	0.0387166	0.222678	0.0815418	0.179904	0.564592	0.00123964	0.00896308
FUN_003207-T1				PF06127	Protein of unknown function (DUF962)		2.8e-36	WP_097460433	1 DUF962 domain-containing protein [Mangrovitalea sediminis]				1.6e-31|RLS38053.1 DUF962 domain-containing protein [Planctomycetes bacterium]	1.7e-30|WP_114336467.1 DUF962 domain-containing protein [Corallincola sp. C4]<>RCU52559.1 DUF962 domain-containing protein [Corallincola sp. C4]											PF06127,Protein of unknown function (DUF962)									499.574	1.45035	1.89e-27	1.45e-25	1.22807	1.03e-21	6e-20	0.139969	0.152572	0.280681	0.0300168	0.76266	0.876352	1.04981	4.73e-15	3.14e-13
FUN_002284-T1				PF00168	C2 domain		3.1e-24	XP_017775646	1 PREDICTED: toll-interacting protein-like [Nicrophorus vespilloides]				5.9e-23|KFB53157.1 AGAP003615-PA-like protein [Anopheles sinensis]	1.0e-22|XP_022171802.1 toll-interacting protein-like isoform X1 [Myzus persicae]	K05402										PF00168,C2 domain	PF04588,Hypoxia induced protein conserved region								1064.39	0.83575	3.34e-07	4.02e-06	0.625466	5.68e-05	0.000330085	0.0850317	0.469972	0.632661	-0.0121706	0.915358	0.981432	0.319873	0.0511099	0.157612
FUN_008878-T1		unknown																																204.866	1.52936	2.42e-06	2.39e-05	1.48494	5.73e-06	4.47e-05	-0.912425	0.000212414	0.00120414	-1.04059	7.36e-05	0.000493332	-0.0843985	0.795729	0.893892
FUN_005988-T1		unknown																																472.194	1.33527	5.68e-13	1.6e-11	1.12695	1.69e-09	2.95e-08	-0.166566	0.218845	0.366617	-0.255302	0.0760389	0.170346	0.419327	0.0244277	0.0917147
FUN_018314-T1		unknown																																353.38	2.66752	1.39e-96	7.75e-94	2.45725	1.53e-109	7.52e-107	-0.220065	0.029078	0.0768254	-0.338655	0.000456862	0.00243392	2.01174	5.55e-55	3.69e-52
FUN_008861-T1		translation reg.		PF01176	Translation initiation factor 1A / IF-1		2.1e-44	EFX73236	1 hypothetical protein DAPPUDRAFT_307936 [Daphnia pulex]<>KZS08222	1 Eukaryotic translation initiation factor 1A [Daphnia magna]			6.2e-44|XP_002117021.1 hypothetical protein TRIADDRAFT_50975 [Trichoplax adhaerens]<>EDV20595.1 hypothetical protein TRIADDRAFT_50975 [Trichoplax adhaerens]	6.2e-44|XP_021967915.1 eukaryotic translation initiation factor 1A, X-chromosomal-like isoform X1 [Folsomia candida]	K03236	GO:0006413	GO:0003723	GO:0003743							PF01176,Translation initiation factor 1A / IF-1									656.825	0.883179	5.33e-10	1.03e-08	0.666462	6.62e-07	6.7e-06	0.0434469	0.67174	0.797595	-0.0607049	0.542592	0.704304	0.0187146	0.896021	0.947067
FUN_001563-T1		protein	binding				3.4e-08	ADD91459	1 leucine rich repeat containing protein [Adineta vaga]							GO:0005515																		169.925	5.21338	2.05e-107	1.39e-104	5.16794	5.8e-130	4.07e-127	-0.760575	0.0011772	0.00532609	-0.962342	9.02e-05	0.000592356	3.09662	1.73e-37	5.2e-35
FUN_000650-T1				PF00175	Oxidoreductase NAD-binding domain		4.0e-128	PWN52918	1 cytochrome P450 family protein [Violaceomyces palustris]				2.6e-119|XP_016608027.1 hypothetical protein, variant [Spizellomyces punctatus DAOM BR117]<>KNC99987.1 hypothetical protein, variant [Spizellomyces punctatus DAOM BR117]	2.6e-119|XP_016608028.1 hypothetical protein SPPG_05363 [Spizellomyces punctatus DAOM BR117]<>KNC99988.1 hypothetical protein SPPG_05363 [Spizellomyces punctatus DAOM BR117]		GO:0020037	GO:0016705	GO:0010181	GO:0005506	GO:0055114	GO:0016491				PF00175,Oxidoreductase NAD-binding domain	PF00258,Flavodoxin	PF00667,FAD binding domain							2131.46	3.22391	6.28e-10	1.21e-08	3.82887	1.99e-09	3.42e-08	3.07547	6.12e-12	1.75e-10	3.52014	8.58e-11	1.95e-09	0.486395	0.351017	0.567743
FUN_011874-T1		Transcription reg.		PF00352	Transcription factor TFIID (or TATA-binding protein	TBP)	1.5e-158	XP_009060399	1 hypothetical protein LOTGIDRAFT_229223 [Lottia gigantea]<>ESO89374	1 hypothetical protein LOTGIDRAFT_229223 [Lottia gigantea]			5.4e-156|XP_025106221.1 LOW QUALITY PROTEIN: uncharacterized protein LOC112571458 [Pomacea canaliculata]	9.9e-150|XP_013414155.1 uncharacterized protein LOC106176355 [Lingula anatina]		GO:0006352	GO:0003677								PF00352,Transcription factor TFIID (or TATA-binding protein, TBP)									2492.98	2.59964	3.37e-34	3.37e-32	2.4385	1.98e-41	2.62e-39	-0.17173	0.268362	0.425117	-0.303151	0.0375708	0.0981591	1.526	8.61e-13	4.35e-11
FUN_019138-T1				PF00069	Protein kinase domain		9.1e-32	KRX68723	1 Dual specificity mitogen-activated protein kinase kinase 6 [Trichinella sp	T9]			9.1e-32|KRX74494.1 Dual specificity mitogen-activated protein kinase kinase 6 [Trichinella sp. T6]<>KRZ63390.1 Dual specificity mitogen-activated protein kinase kinase 6 [Trichinella nativa]	9.1e-32|KRX74495.1 Dual specificity mitogen-activated protein kinase kinase 6 [Trichinella sp. T6]		GO:0006468	GO:0005524	GO:0004672							PF00069,Protein kinase domain									677.385	1.41249	5.13e-05	0.000354336	1.36455	0.000119689	0.000624534	-0.633031	0.0167909	0.0491351	-0.787853	0.00446355	0.0170732	-0.177762	0.610735	0.777254
FUN_016920-T1	HGT			PF13519	von Willebrand factor type A domain		8.7e-56	XP_004338280	1 von Willebrand factor type A domain containing protein [Acanthamoeba castellanii str	Neff]<>ELR16267	1 von Willebrand factor type A domain containing protein [Acanthamoeba castellanii str	Neff]	8.7e-40|KYK35966.1 hypothetical protein AYK19_01810 [Theionarchaea archaeon DG-70-1]	1.5e-39|XP_004341232.1 von Willebrand factor type A domain containing protein [Acanthamoeba castellanii str. Neff]<>ELR19156.1 von Willebrand factor type A domain containing protein [Acanthamoeba castellanii str. Neff]											PF13519,von Willebrand factor type A domain									529.89	3.0449	2.62e-35	2.77e-33	2.96016	9.12e-43	1.25e-40	-0.105679	0.560833	0.710719	-0.233515	0.186912	0.336078	0.785642	0.00146105	0.010205
FUN_026164-T1				PF00176	SNF2 family N-terminal domain		1.3e-200	XP_011444112	2 PREDICTED: chromodomain-helicase-DNA-binding protein 1-like [Crassostrea gigas]				2.4e-199|XP_013401692.1 chromodomain-helicase-DNA-binding protein 1-like [Lingula anatina]	2.6e-198|XP_006819816.1 PREDICTED: chromodomain-helicase-DNA-binding protein 1-like [Saccoglossus kowalevskii]	K20092	GO:0005524									PF00176,SNF2 family N-terminal domain	PF00271,Helicase conserved C-terminal domain	PF16759,DNA ligase 3 BRCT domain							1539.11	3.87287	4.86e-107	3.21e-104	3.70917	2.17e-134	1.6e-131	0.214529	0.0968113	0.197193	0.102995	0.406872	0.579097	2.74934	1.04e-54	6.76e-52
FUN_012494-T1				PF03398	Regulator of Vps4 activity in the MVB pathway		1.2e-33	XP_021362811	1 IST1 homolog [Mizuhopecten yessoensis]<>OWF45881	1 IST1-like [Mizuhopecten yessoensis]			1.3e-32|XP_022295584.1 LOW QUALITY PROTEIN: IST1 homolog [Crassostrea virginica]	3.8e-32|XP_011423058.1 PREDICTED: IST1 homolog [Crassostrea gigas]<>EKC37137.1 IST1-like protein [Crassostrea gigas]	K19476	GO:0015031									PF03398,Regulator of Vps4 activity in the MVB pathway									741.802	1.65337	1.51e-10	3.2e-09	1.50035	8.38e-10	1.55e-08	-0.0594824	0.754084	0.857016	-0.1795	0.343538	0.513841	0.351982	0.173738	0.365389
FUN_008279-T1				PF03357	Snf7		2.7e-66	ACD88959	1 snf7 [Adineta vaga]				1.0e-17|XP_006133040.1 charged multivesicular body protein 2a [Pelodiscus sinensis]	1.5e-16|KRZ14263.1 Charged multivesicular body protein 2a [Trichinella zimbabwensis]<>KRZ80888.1 Charged multivesicular body protein 2a [Trichinella papuae]		GO:0007034									PF03357,Snf7									584.157	1.34945	7.77e-23	4.32e-21	1.13455	7.86e-19	3.82e-17	0.32309	0.0011566	0.00524228	0.221705	0.0231965	0.0666232	0.549138	7e-05	0.000792498
FUN_021724-T1		Apoptosis	regulation				1.5e-18	RNA39494	1 TNF receptor-associated factor 2 isoform X2 [Brachionus plicatilis]				3.0e-14|XP_015854984.1 PREDICTED: TNF receptor-associated factor 2 isoform X2 [Peromyscus maniculatus bairdii]	6.6e-14|XP_016818879.1 PREDICTED: TNF receptor-associated factor 2 isoform X2 [Cricetulus griseus]<>RLQ63885.1 TRAF2 [Cricetulus griseus]		GO:0005515																		840.612	3.46448	4.08e-50	7.32e-48	3.33581	2.01e-63	4.63e-61	0.128382	0.458909	0.622509	0.00658221	0.968191	1	2.9152	6.07e-36	1.78e-33
FUN_003863-T1		signalling		PF00071	Ras family		1.5e-87	OEU19320	1 ras-domain-containing protein [Fragilariopsis cylindrus CCMP1102]				7.6e-87|PAV56065.1 hypothetical protein WR25_01102 [Diploscapter pachys]<>PAV62116.1 hypothetical protein WR25_07513 [Diploscapter pachys]	1.7e-86|KLU91154.1 GTP-binding nuclear protein GSP1/Ran [Magnaporthiopsis poae ATCC 64411]	K07936	GO:0003924	GO:0006913	GO:0005525							PF00071,Ras family									717.077	1.46019	3.47e-12	9.03e-11	1.25479	5.49e-11	1.23e-09	-0.153059	0.31839	0.481331	-0.276228	0.0616753	0.145271	1.41361	1.61e-11	6.97e-10
FUN_008272-T1				PF00957	Synaptobrevin		5.9e-52	XP_014231187	1 synaptobrevin homolog YKT6 [Trichogramma pretiosum]<>XP_014231188	1 synaptobrevin homolog YKT6 [Trichogramma pretiosum]			5.0e-51|XP_012257963.1 synaptobrevin homolog YKT6 [Athalia rosae]	8.5e-51|XP_015114652.1 PREDICTED: synaptobrevin homolog YKT6 [Diachasma alloeum]	K08516	GO:0016021	GO:0016192								PF00957,Synaptobrevin	PF13774,Regulated-SNARE-like domain								547.476	0.896785	1.81e-14	5.84e-13	0.673319	5.73e-08	7.34e-07	0.0301599	0.722061	0.834046	-0.0685168	0.459557	0.63015	0.630842	7.37e-08	1.73e-06
FUN_016532-T1				PF02961	Barrier to autointegration factor								2.4e-21|XP_001844471.1 barrier-to-autointegration factor B [Culex quinquefasciatus]<>EDS37261.1 barrier-to-autointegration factor B [Culex quinquefasciatus]	2.7e-20|XP_314872.1 AGAP008753-PA [Anopheles gambiae str. PEST]<>EAA10294.1 AGAP008753-PA [Anopheles gambiae str. PEST]<>KFB39235.1 AGAP008753-PA-like protein [Anopheles sinensis]	K21870	GO:0003677									PF02961,Barrier to autointegration factor									191.699	1.72034	5.43e-16	1.99e-14	1.54859	3.84e-15	1.43e-13	-0.0450189	0.776354	0.871859	-0.147728	0.346409	0.516745	0.450003	0.0365242	0.123635
FUN_006836-T1	HGT	vonW		PF00092	von Willebrand factor type A domain		2.4e-34	XP_012651775	1 von willebrand factor type A (VWA) domain was originally protein [Tetrahymena thermophila SB210]<>EWS75702	1 von willebrand factor type A (VWA) domain was originally protein [Tetrahymena thermophila SB210]			2.7e-33|XP_024543189.1 uncharacterized protein LOC112350715 [Selaginella moellendorffii]	3.5e-33|XP_022006191.1 uncharacterized protein LOC110904654 [Helianthus annuus]<>OTF99451.1 putative zinc finger (C3HC4-type RING finger) family protein [Helianthus annuus]											PF00092,von Willebrand factor type A domain									339.814	3.53004	1.38e-22	7.52e-21	3.70127	7.57e-26	5.65e-24	-0.0560075	0.840411	0.912218	-0.181143	0.532134	0.694411	0.961083	0.00798488	0.0396814
FUN_017464-T1		cholesterol metab reg?		PF00629	MAM domain	meprin/A5/mu	6.1e-15	B3EWZ5	1 RecName: Full=MAM and LDL-receptor class A domain-containing protein 1; AltName: Full=Skeletal organic matrix MAM and LDL-receptor 1; Short=SOM MAM and LDL-receptor 1				6.1e-15|B3EWZ6.1 RecName: Full=MAM and LDL-receptor class A domain-containing protein 2; AltName: Full=Skeletal organic matrix MAM and LDL-receptor 2; Short=SOM MAM and LDL-receptor 2	8.0e-15|XP_015771669.1 PREDICTED: MAM and LDL-receptor class A domain-containing protein 2 [Acropora digitifera]		GO:0016020									PF00629,MAM domain, meprin/A5/mu									1144.92	5.01703	1.23e-36	1.39e-34	5.30777	7.78e-42	1.04e-39	1.03777	0.000821129	0.00389756	0.914287	0.00356534	0.0141218	4.6035	4.12e-31	9.15e-29
FUN_017159-T1		ubiquitination		PF00179	Ubiquitin-conjugating enzyme		2.1e-35	WP_121763059	1 hypothetical protein [Corallococcus sp	AB038B]<>RKH92617	1 hypothetical protein D7Y04_42545 [Corallococcus sp	AB038B]	1.4e-15|XP_022082942.1 spore wall protein 2-like [Acanthaster planci]	9.1e-15|XP_015767571.1 PREDICTED: NEDD8-conjugating enzyme UBC12-like [Acropora digitifera]											PF00179,Ubiquitin-conjugating enzyme									307.435	2.94995	1.45e-41	1.95e-39	2.81642	8.1e-46	1.21e-43	-0.765681	5.41e-06	4.73e-05	-0.884582	2.59e-07	3.03e-06	0.748138	0.000756876	0.00592828
FUN_002522-T1		histone		PF10228	Uncharacterised conserved protein (DUF2228)		3.3e-66	XP_020917532	1 histone PARylation factor 1-like [Exaiptasia pallida]<>KXJ19473	1 UPF0609 protein C4orf27 [Exaiptasia pallida]			2.3e-64|XP_026214718.1 histone PARylation factor 1 [Anabas testudineus]	2.3e-64|XP_005095777.1 PREDICTED: UPF0609 protein C4orf27 homolog [Aplysia californica]											PF10228,Uncharacterised conserved protein (DUF2228)									986.675	2.62045	9.79e-43	1.36e-40	2.43678	1.99e-40	2.56e-38	-0.185168	0.189608	0.329847	-0.279834	0.0611457	0.144381	1.49154	7.85e-15	5.1e-13
FUN_008312-T1				PF00641	Zn-finger in Ran binding protein and others		1.6e-27	XP_013755394	1 RNA-binding protein cabeza [Thecamonas trahens ATCC 50062]<>KNC52344	1 RNA-binding protein cabeza [Thecamonas trahens ATCC 50062]			1.4e-26|AUL77911.1 RNA-binding protein cabeza [Tupanvirus soda lake]	7.7e-22|ARF11925.1 hypothetical protein Klosneuvirus_3_60 [Klosneuvirus KNV1]											PF00641,Zn-finger in Ran binding protein and others	PF13920,Zinc finger, C3HC4 type (RING finger)								315.007	2.55317	2.43e-41	3.22e-39	2.37617	2.57e-52	4.56e-50	-0.252775	0.0774996	0.165808	-0.390284	0.00291725	0.0119055	1.09783	1.03e-08	2.82e-07
FUN_021735-T1		RNA ligase		PF13563	2'-5' RNA ligase superfamily		8.1e-28	XP_009009783	1 hypothetical protein HELRODRAFT_159663 [Helobdella robusta]<>ESO13063	1 hypothetical protein HELRODRAFT_159663 [Helobdella robusta]			3.1e-27|XP_009060072.1 hypothetical protein LOTGIDRAFT_106220 [Lottia gigantea]<>ESO89026.1 hypothetical protein LOTGIDRAFT_106220 [Lottia gigantea]	7.6e-26|CUS95965.1 2'-5' RNA ligase [Candidatus Kryptobacter tengchongensis]<>CUU05420.1 2'-5' RNA ligase [Candidatus Kryptobacter tengchongensis]											PF13563,2'-5' RNA ligase superfamily									522.056	3.70983	2.64e-61	6.15e-59	3.59405	2.74e-73	7.62e-71	-0.239961	0.158007	0.28843	-0.377623	0.0255045	0.0718916	1.98596	1.43e-18	1.41e-16
FUN_005511-T1				PF02136	Nuclear transport factor 2 (NTF2) domain		2.0e-63	XP_023240608	1 nuclear RNA export factor 1-like [Centruroides sculpturatus]				2.2e-57|XP_022531904.1 nuclear RNA export factor 1-like [Astyanax mexicanus]	4.8e-57|XP_026886915.1 nuclear RNA export factor 1-like [Electrophorus electricus]	K14284	GO:0005737	GO:0005515	GO:0005634	GO:0003723	GO:0003676	GO:0051028	GO:0006406			PF02136,Nuclear transport factor 2 (NTF2) domain	PF03943,TAP C-terminal domain	PF09162,Tap, RNA-binding							1179.76	1.57053	3.54e-55	6.88e-53	1.34732	1.23e-40	1.59e-38	-0.154189	0.0345168	0.0878029	-0.258209	0.00102357	0.0048911	1.35761	1.21e-41	4.73e-39
FUN_028732-T1		unknown																																280.027	2.9352	4.44e-21	2.26e-19	2.87444	5.03e-23	3.17e-21	-0.0803641	0.735529	0.843644	-0.250975	0.297241	0.463059	2.69237	5.6e-18	5.13e-16
FUN_008694-T1				PF04096	Nucleoporin autopeptidase		1.5e-36	PIO14278	1 hypothetical protein AB205_0189530, partial [Rana catesbeiana]				1.5e-36|PIO14277.1 hypothetical protein AB205_0189530, partial [Rana catesbeiana]	4.3e-36|XP_017348356.1 PREDICTED: nuclear pore complex protein Nup98-Nup96 isoform X1 [Ictalurus punctatus]	K14297	GO:0005643	GO:0017056	GO:0006913							PF04096,Nucleoporin autopeptidase									466.263	4.26729	3.44e-61	7.89e-59	4.23408	5.59e-80	1.73e-77	-0.746346	0.000237602	0.00133013	-0.897177	7.1e-06	6.02e-05	1.69443	8.74e-11	3.38e-09
FUN_020896-T1				PF03665	Uncharacterised protein family (UPF0172)		1.8e-37	XP_019640374	1 PREDICTED: ER membrane protein complex subunit 8-like [Branchiostoma belcheri]				4.1e-37|XP_025115981.1 ER membrane protein complex subunit 8-like [Pomacea canaliculata]<>PVD20408.1 hypothetical protein C0Q70_18562 [Pomacea canaliculata]	7.0e-37|XP_002594256.1 hypothetical protein BRAFLDRAFT_260197 [Branchiostoma floridae]<>EEN50267.1 hypothetical protein BRAFLDRAFT_260197 [Branchiostoma floridae]	K23569	GO:0072546									PF03665,Uncharacterised protein family (UPF0172)									449.86	1.10875	1.19e-14	3.93e-13	0.891365	2.73e-09	4.59e-08	0.163059	0.117865	0.229192	0.0684285	0.544663	0.706222	0.144803	0.318703	0.536047
FUN_017528-T1		histone		PF00125	Core histone H2A/H2B/H3/H4		3.5e-76	ACH68795	1 histone H2A variant H2Abd1 copy 2c, partial [Adineta vaga]				7.8e-76|ACH68796.1 histone H2A variant H2Abd1 copy 2d, partial [Adineta vaga]	4.3e-66|ACH68793.1 histone H2A variant H2Abd1 copy 1a, partial [Adineta vaga]<>ACH68794.1 histone H2A variant H2Abd1 copy 1b, partial [Adineta vaga]	K11251	GO:0005634	GO:0003677	GO:0046982	GO:0000786						PF00125,Core histone H2A/H2B/H3/H4	PF16211,C-terminus of histone H2A								444.284	1.91057	1.19e-20	5.87e-19	1.71644	3.02e-21	1.71e-19	-0.196274	0.197691	0.340124	-0.308192	0.0340626	0.0910635	2.62925	6.74e-38	2.11e-35
FUN_000971-T1		unknown																																218.861	5.69553	1.09e-142	1.35e-139	5.65365	7.38e-193	1.03e-189	-0.0398993	0.859505	0.923507	-0.177069	0.449681	0.620822	3.55796	4.39e-54	2.78e-51
FUN_003305-T1		ubiquitination		PF00498	FHA domain		7.5e-72	XP_020613852	1 E3 ubiquitin-protein ligase CHFR-like [Orbicella faveolata]				5.3e-70|XP_019854831.1 PREDICTED: E3 ubiquitin-protein ligase CHFR-like [Amphimedon queenslandica]	1.3e-68|PKU42661.1 e3 ubiquitin-protein ligase chfr [Limosa lapponica baueri]	K10644	GO:0005515									PF00498,FHA domain	PF10283,PBZ domain	PF13920,Zinc finger, C3HC4 type (RING finger)	PF17979,Cysteine rich domain with multizinc binding regions						741.943	2.76645	8.24e-79	3.25e-76	2.56625	4.78e-95	1.9e-92	-0.0715678	0.511925	0.668995	-0.192118	0.062243	0.146316	1.504	3.28e-24	4.94e-22
FUN_018903-T1		PARP		PF00023	Ankyrin repeat		1.7e-254	XP_006818908	1 PREDICTED: poly(ADP-ribose) polymerase pme-5-like [Saccoglossus kowalevskii]				2.0e-226|XP_015916123.2 tankyrase-like protein [Parasteatoda tepidariorum]	2.4e-219|XP_023222479.1 tankyrase-like protein [Centruroides sculpturatus]	K16460	GO:0006471	GO:0003950	GO:0005515							PF00023,Ankyrin repeat	PF00644,Poly(ADP-ribose) polymerase catalytic domain	PF02877,Poly(ADP-ribose) polymerase, regulatory domain	PF05406,WGR domain	PF12796,Ankyrin repeats (3 copies)					2558.79	6.14773	4e-147	5.68e-144	6.13025	4.7e-172	5.53e-169	-0.107115	0.550255	0.702455	-0.242771	0.176947	0.322434	3.65865	3.74e-53	2.22e-50
FUN_004247-T1		2OG-Fe(II) oxygenase superfamily		PF13640	2OG-Fe(II) oxygenase superfamily		1.7e-09	WP_105331440	1 MULTISPECIES: 2OG-Fe(II) oxygenase [Blastopirellula]<>PQO32428	1 proline hydroxylase [Blastopirellula marina]<>RCS45495	1 proline hydroxylase [Blastopirellula cremea]		5.0e-09|PZR04417.1 2OG-Fe(II) oxygenase [Archangium gephyra]	1.9e-08|WP_008706342.1 2OG-Fe(II) oxygenase [Rhodopirellula maiorica]<>EMI16554.1 Prolyl 4-hydroxylase, alpha subunit domain protein [Rhodopirellula maiorica SM1]		GO:0055114	GO:0016491								PF13640,2OG-Fe(II) oxygenase superfamily									270.469	1.1488	1.93e-18	8.2e-17	0.929563	5.46e-14	1.78e-12	0.0493668	0.611302	0.751844	-0.0601944	0.528122	0.691043	0.804079	1.02e-09	3.31e-08
FUN_003208-T1		DNA repair	KU70	PF01048	Phosphorylase superfamily		8.3e-104	ADV35594	1 X-ray repair complementing defective repair 6, partial [Brachionus ibericus]				1.4e-103|XP_011443822.1 PREDICTED: X-ray repair cross-complementing protein 5 isoform X3 [Crassostrea gigas]<>EKC34975.1 ATP-dependent DNA helicase 2 subunit 1 [Crassostrea gigas]	1.4e-103|XP_011443820.1 PREDICTED: X-ray repair cross-complementing protein 5 isoform X1 [Crassostrea gigas]	K10884	GO:0000723	GO:0043564	GO:0006303	GO:0042162	GO:0005634	GO:0003824	GO:0009116	GO:0003677	GO:0003684	PF01048,Phosphorylase superfamily	PF02735,Ku70/Ku80 beta-barrel domain	PF03731,Ku70/Ku80 N-terminal alpha/beta domain	PF04547,Calcium-activated chloride channel						1950.44	2.03969	1.29e-82	5.74e-80	1.82309	1.43e-72	3.93e-70	0.15404	0.0435917	0.105728	0.055703	0.48424	0.652233	1.07691	4.07e-24	6.1e-22
FUN_005407-T1		unknown																																146.347	1.36015	7.55e-06	6.59e-05	1.22829	3.33e-05	0.000207425	-1.03818	8e-06	6.71e-05	-1.2116	3.65e-07	4.14e-06	-0.259407	0.39875	0.611683
FUN_026156-T1		ubiquitination	CULLIN	PF00888	Cullin family		4.2e-212	XP_017573505	1 PREDICTED: cullin-1 isoform X2 [Pygocentrus nattereri]				2.7e-211|XP_016409967.1 PREDICTED: cullin-1-like [Sinocyclocheilus rhinocerous]	3.6e-211|XP_016350786.1 PREDICTED: cullin-1-like [Sinocyclocheilus anshuiensis]	K03347	GO:0031625	GO:0006511								PF00888,Cullin family	PF10557,Cullin protein neddylation domain								1451.62	1.26246	7.52e-49	1.26e-46	1.03486	2.95e-30	2.77e-28	0.241117	9.79e-05	0.000615374	0.13688	0.0456409	0.11452	0.937146	1.33e-27	2.39e-25
FUN_016531-T1				PF02961	Barrier to autointegration factor								6.7e-13|XP_025425307.1 barrier-to-autointegration factor [Sipha flava]			GO:0003677									PF02961,Barrier to autointegration factor									266.244	1.51356	5.85e-17	2.31e-15	1.31957	2.59e-14	8.73e-13	-0.0672351	0.615087	0.754665	-0.168013	0.216524	0.37413	0.0924535	0.61558	0.780849
FUN_025693-T1		unknown																																666.255	1.48113	4.51e-31	4.05e-29	1.25679	8.03e-26	5.97e-24	0.121267	0.196265	0.338194	0.0136265	0.883739	0.960919	1.98671	3.63e-55	2.48e-52
FUN_027992-T1		unknown											3.5e-136|XP_019924441.1 PREDICTED: uncharacterized protein LOC105332190 isoform X2 [Crassostrea gigas]	5.1e-135|XP_011432962.1 PREDICTED: uncharacterized protein LOC105332190 isoform X4 [Crassostrea gigas]																				1103	2.38708	6.88e-65	1.78e-62	2.18562	6.8e-67	1.65e-64	-0.118597	0.244632	0.39701	-0.231419	0.0229858	0.0662029	1.24993	6.97e-19	7.07e-17
FUN_018214-T1		nucleotide					8.1e-56	XP_013389965	1 nucleotide exchange factor SIL1 isoform X1 [Lingula anatina]<>XP_013389966	1 nucleotide exchange factor SIL1 isoform X1 [Lingula anatina]			8.1e-56|XP_013389967.1 nucleotide exchange factor SIL1 isoform X2 [Lingula anatina]	1.1e-55|XP_009045583.1 hypothetical protein LOTGIDRAFT_237555 [Lottia gigantea]<>ESP03726.1 hypothetical protein LOTGIDRAFT_237555 [Lottia gigantea]	K14001																			640.239	1.48959	4.54e-18	1.89e-16	1.28845	2.65e-13	8.09e-12	-0.0888669	0.476035	0.638213	-0.179765	0.185478	0.334051	0.771237	7.65e-06	0.000114943
FUN_001928-T1		ase					8.6e-16	WP_047193520	1 HAD family hydrolase [[Polyangium] brachysporum]<>AKJ27416	1 phosphate acetyltransferase [[Polyangium] brachysporum]			1.5e-15|WP_056461268.1 phosphate acetyltransferase [Rhizobacter sp. Root404]<>KQW40127.1 phosphate acetyltransferase [Rhizobacter sp. Root404]	1.9e-15|WP_021026729.1 HAD family hydrolase [Comamonas sp. B-9]																				451.003	2.59043	7.84e-27	5.8e-25	2.42834	2.13e-29	1.91e-27	-0.254925	0.164879	0.297945	-0.381979	0.0337228	0.0903332	3.38442	7.28e-45	3.25e-42
FUN_003008-T1		ase		PF00089	Trypsin		9.8e-31	XP_022242924	1 venom protease-like [Limulus polyphemus]				1.7e-30|XP_012697481.1 PREDICTED: polyserase-2-like [Clupea harengus]	1.7e-30|XP_024128742.1 transmembrane protease serine 9-like isoform X1 [Oryzias melastigma]	K01310	GO:0004252	GO:0006508								PF00089,Trypsin									478.437	1.41989	1.71e-16	6.51e-15	1.22656	3.01e-14	1.01e-12	-0.781044	6.16e-10	1.23e-08	-0.889972	2.86e-12	8.38e-11	0.289976	0.0943793	0.242305
FUN_007068-T1		unknown																																412.846	2.91849	3.49e-27	2.61e-25	2.83546	2.27e-31	2.22e-29	-0.735941	0.000348166	0.00185223	-0.885928	1.83e-05	0.000141977	1.23883	5.17e-06	8.09e-05
FUN_016585-T1		ubuquitin binding + others Golgi		PF08059	SEP domain		5.9e-36	KZS08034	1 NSFL1 cofactor p47 [Daphnia magna]				1.0e-35|XP_005097991.1 PREDICTED: NSFL1 cofactor p47-like isoform X2 [Aplysia californica]	1.0e-35|XP_023726225.1 NSFL1 cofactor p47 isoform X1 [Cryptotermes secundus]<>PNF14316.1 NSFL1 cofactor p47 [Cryptotermes secundus]	K14012	GO:0005515									PF08059,SEP domain	PF14555,UBA-like domain								826.969	1.24068	2.4e-15	8.33e-14	1.02592	2.38e-13	7.34e-12	-0.130174	0.25035	0.403769	-0.250465	0.0190072	0.0568372	0.249786	0.112603	0.273685
FUN_022535-T1		chromosome segregation		PF00004	ATPase family associated with various cellular activities (AAA)		0.0e+00	BAK02104	1 predicted protein [Hordeum vulgare subsp	vulgare]			2.2e-250|XP_013089993.1 PREDICTED: serine/threonine-protein phosphatase 2A 65 kDa regulatory subunit A alpha isoform-like isoform X1 [Biomphalaria glabrata]	2.2e-250|XP_013089994.1 PREDICTED: serine/threonine-protein phosphatase 2A 65 kDa regulatory subunit A alpha isoform-like isoform X2 [Biomphalaria glabrata]	K03456	GO:0005524	GO:0005515								PF00004,ATPase family associated with various cellular activities (AAA)	PF02985,HEAT repeat	PF13646,HEAT repeats							2026.56	1.14267	4.33e-16	1.6e-14	0.92099	1.8e-14	6.21e-13	-0.130598	0.195159	0.336725	-0.253075	0.00526743	0.0196378	-0.0246751	0.861171	0.929506
FUN_011584-T1		ubiquitination	degradation	PF00899	ThiF family		5.7e-306	XP_001625432	1 predicted protein [Nematostella vectensis]<>EDO33332	1 predicted protein [Nematostella vectensis]			5.4e-304|XP_013411882.1 ubiquitin-like modifier-activating enzyme 1 [Lingula anatina]	5.4e-304|XP_020911721.1 ubiquitin-like modifier-activating enzyme 1 [Exaiptasia pallida]<>KXJ23985.1 Ubiquitin-like modifier-activating enzyme 1 [Exaiptasia pallida]	K03178	GO:0008641	GO:0006464								PF00899,ThiF family	PF01633,Choline/ethanolamine kinase	PF08695,Cytochrome oxidase complex assembly protein 1	PF09358,Ubiquitin fold domain	PF10585,Ubiquitin-activating enzyme active site	PF16190,Ubiquitin-activating enzyme E1 FCCH domain	PF16191,Ubiquitin-activating enzyme E1 four-helix bundle			1808.08	2.3864	7.24e-24	4.36e-22	2.25723	9.06e-26	6.7e-24	-0.479268	0.00565261	0.0201015	-0.591028	0.000653625	0.00331542	0.481596	0.0424325	0.137872
FUN_005308-T1		unknown																																225.79	1.06467	1.57e-11	3.77e-10	0.845924	1.45e-08	2.12e-07	-0.0819864	0.48486	0.645754	-0.190094	0.0988604	0.208635	0.647847	4.54e-05	0.000543789
FUN_002523-T1		DNA repair	NHEJ	PF10283	PBZ domain								1.7e-07|XP_005111545.1 PREDICTED: aprataxin and PNK-like factor isoform X2 [Aplysia californica]	2.2e-07|XP_006151357.2 PREDICTED: aprataxin and PNK-like factor [Tupaia chinensis]	K13295	GO:0005515									PF10283,PBZ domain	PF17913,FHA domain								512.107	2.73091	1.69e-75	5.77e-73	2.53297	2.89e-88	1.04e-85	-0.124764	0.27234	0.429754	-0.235127	0.0303505	0.082947	1.4986	2.08e-23	2.94e-21
FUN_016318-T1				PF00071	Ras family		6.6e-61	EFX65126	1 hypothetical protein DAPPUDRAFT_303962 [Daphnia pulex]				1.6e-59|ACO10179.1 Ras-related protein ralB-B [Osmerus mordax]	4.7e-59|XP_023215707.1 ras-related protein Ral-A-like [Centruroides sculpturatus]	K07834	GO:0016020	GO:0003924	GO:0007165	GO:0005525						PF00071,Ras family									379.969	0.988162	1.02e-25	7.05e-24	0.759508	3.22e-16	1.3e-14	0.0060193	0.931615	0.962886	-0.102259	0.152543	0.287685	0.684575	4.94e-13	2.59e-11
FUN_028139-T1		Apoptosis	DNA damage	PF02146	Sir2 family		2.9e-78	XP_003388355	1 PREDICTED: NAD-dependent protein deacetylase sirtuin-6-like [Amphimedon queenslandica]				9.5e-77|XP_020912061.1 NAD-dependent protein deacetylase SRT1-like [Exaiptasia pallida]	1.2e-74|EJY70930.1 Transcriptional regulator, Sir2 family protein (macronuclear) [Oxytricha trifallax]	K11416	GO:0070403									PF02146,Sir2 family									655.795	1.02894	2.06e-05	0.000161531	0.856187	0.00018571	0.000910613	-0.879454	7.17e-07	7.65e-06	-0.994329	1.7e-08	2.52e-07	-0.159899	0.509465	0.704279
FUN_026027-T1		telomere maintenance		PF00400	WD domain	G-beta repeat	0.0e+00	XP_013407026	1 telomerase protein component 1 isoform X1 [Lingula anatina]<>XP_013407035	1 telomerase protein component 1 isoform X1 [Lingula anatina]			0.0e+00|XP_013407040.1 telomerase protein component 1 isoform X2 [Lingula anatina]	0.0e+00|XP_022345371.1 telomerase protein component 1-like [Crassostrea virginica]<>XP_022345372.1 telomerase protein component 1-like [Crassostrea virginica]	K11127	GO:0003723	GO:0005515								PF00400,WD domain, G-beta repeat	PF05731,TROVE domain	PF07693,KAP family P-loop domain	PF13271,Domain of unknown function (DUF4062)						2923.73	3.61232	1.94e-50	3.52e-48	3.52874	2.36e-59	4.85e-57	-0.565261	0.00144836	0.0063436	-0.680854	0.000154315	0.000949396	1.39899	7.62e-09	2.12e-07
FUN_025655-T1		unknown																																237.064	1.24748	1.13e-25	7.74e-24	1.03281	1.78e-20	9.47e-19	-0.513692	1.54e-08	2.36e-07	-0.621069	4.12e-12	1.19e-10	0.522809	1.53e-05	0.000212128
FUN_012183-T1				PF11566	PI31 proteasome regulator N-terminal		2.9e-06	EFX63024	1 hypothetical protein DAPPUDRAFT_119605 [Daphnia pulex]				2.9e-06|EFX67153.1 hypothetical protein DAPPUDRAFT_302186 [Daphnia pulex]	2.5e-05|XP_023217144.1 proteasome inhibitor PI31 subunit-like [Centruroides sculpturatus]	K06700										PF11566,PI31 proteasome regulator N-terminal									787.351	0.948157	1.08e-16	4.2e-15	0.717831	8.36e-12	2.09e-10	0.128169	0.120672	0.233411	0.0156876	0.841995	0.931883	1.03732	9.21e-20	1e-17
FUN_009164-T1		unknown																																222.191	2.07728	7.11e-15	2.37e-13	1.9748	5.86e-15	2.14e-13	-0.188348	0.346171	0.511186	-0.288329	0.156613	0.29378	0.914177	0.00065279	0.0052348
FUN_027622-T1		unknown					2.3e-04	RNA30215	1 hypothetical protein BpHYR1_052278 [Brachionus plicatilis]																									249.72	0.800954	2.55e-09	4.52e-08	0.579332	1.55e-05	0.000106858	-0.0228925	0.81654	0.897861	-0.127861	0.205185	0.359432	-0.0948375	0.489841	0.689386
FUN_013926-T1	HGT	unknown					8.7e-76	ODT64132	1 hypothetical protein ABS71_13530 [bacterium SCN 62-11]				1.3e-47|WP_028776250.1 hypothetical protein [Shimazuella kribbensis]	3.0e-04|ETI41809.1 hypothetical protein F443_12980 [Phytophthora parasitica P1569]<>ETP39674.1 hypothetical protein F442_12876 [Phytophthora parasitica P10297]																				512.991	2.90211	1.18e-66	3.16e-64	2.7236	1.86e-78	5.65e-76	-0.575969	5.71e-06	4.97e-05	-0.705679	1.18e-08	1.8e-07	0.867842	3.66e-07	7.41e-06
FUN_016499-T1		Apoptosis		PF03097	BRO1-like domain		1.7e-158	XP_025081538	1 programmed cell death 6-interacting protein-like isoform X1 [Pomacea canaliculata]<>PVD36050	1 hypothetical protein C0Q70_03020 [Pomacea canaliculata]			1.7e-158|XP_025081539.1 programmed cell death 6-interacting protein-like isoform X2 [Pomacea canaliculata]	1.0e-155|XP_022084890.1 programmed cell death 6-interacting protein-like isoform X1 [Acanthaster planci]	K12200	GO:0005515									PF03097,BRO1-like domain	PF13949,ALIX V-shaped domain binding to HIV								1050.56	1.38684	3.93e-14	1.24e-12	1.18967	1.38e-12	3.84e-11	-0.387744	0.00346277	0.0133152	-0.509108	8.31e-05	0.000549275	0.628646	0.000618201	0.005006
FUN_002222-T1				PF00186	Dihydrofolate reductase		4.9e-24	YP_009010871	1 dihydrofolate reductase [Invertebrate iridescent virus 22]<>CCV01954	1 dihydrofolate reductase [Invertebrate iridescent virus 22]			1.1e-23|YP_008357402.1 dihydrofolate reductase [Invertebrate iridovirus 22]<>CCV01781.1 dihydrofolate reductase [Invertebrate iridovirus 22]	1.1e-23|OGX09557.1 hypothetical protein A2Y05_04355 [Omnitrophica WOR_2 bacterium GWA2_53_43]	K00287	GO:0004146	GO:0046654	GO:0055114							PF00186,Dihydrofolate reductase									398.43	0.816542	3e-10	6.02e-09	0.591286	7.21e-06	5.47e-05	0.131894	0.161399	0.293205	0.0310653	0.751214	0.867533	0.698313	7.08e-08	1.67e-06
FUN_002358-T1		histone		PF00125	Core histone H2A/H2B/H3/H4		1.0e-72	ACD37545	1 histone H2Av [Adineta vaga]<>ACF75486	1 histone H2Av [Adineta vaga]<>ACH68791	1 histone H2A variant H2Abd copy 2, partial [Adineta vaga]<>ACH68792	1 histone H2A variant H2Abd copy 1, partial [Adineta vaga]	4.5e-60|ACD37577.1 histone H2Av [Philodina roseola]<>ACF75503.1 histone H2Av [Philodina roseola]<>ACH68799.1 histone H2A variant H2Av copy 1, partial [Philodina roseola]<>ACH68800.1 histone H2A variant H2Av copy 2, partial [Philodina roseola]	2.6e-47|ACH68793.1 histone H2A variant H2Abd1 copy 1a, partial [Adineta vaga]<>ACH68794.1 histone H2A variant H2Abd1 copy 1b, partial [Adineta vaga]	K11251	GO:0005634	GO:0046982	GO:0003677	GO:0000786						PF00125,Core histone H2A/H2B/H3/H4	PF16211,C-terminus of histone H2A								257.209	1.45667	9.11e-13	2.51e-11	1.26732	1.02e-11	2.53e-10	-0.519533	0.000640218	0.00313674	-0.63775	1.66e-05	0.00012974	1.47526	4.38e-13	2.32e-11
FUN_021734-T1		HS		PF06825	Heat shock factor binding protein 1		1.5e-05	XP_014230036	1 heat shock factor-binding protein 1 isoform X1 [Trichogramma pretiosum]				1.5e-05|XP_014230037.1 heat shock factor-binding protein 1 isoform X2 [Trichogramma pretiosum]	3.3e-05|ACI67298.1 Heat shock factor-binding protein 1 [Salmo salar]		GO:0003714									PF06825,Heat shock factor binding protein 1									111.205	2.01783	2.35e-21	1.21e-19	1.8389	1.22e-19	6.11e-18	-0.969804	2.93e-08	4.18e-07	-1.10687	1.11e-09	2.05e-08	0.739952	0.000698343	0.00554627
FUN_005746-T1				PF01145	SPFH domain / Band 7 family		7.1e-63	WP_017718324	1 hypothetical protein [Oscillatoria sp	PCC 10802]			1.2e-57|WP_054537234.1 hypothetical protein [Herpetosiphon geysericola]<>KPL80340.1 hypothetical protein SE18_25220 [Herpetosiphon geysericola]	2.0e-57|WP_110515015.1 hypothetical protein [Herpetosiphon llansteffanense]											PF01145,SPFH domain / Band 7 family									581.072	1.22548	6.09e-08	8.35e-07	1.05174	2.86e-06	2.43e-05	-0.886772	9e-08	1.16e-06	-0.999493	1.11e-08	1.71e-07	0.198722	0.381073	0.595383
FUN_005563-T1	HGT			PF00149	Calcineurin-like phosphoesterase		1.6e-173	XP_009065210	1 hypothetical protein LOTGIDRAFT_184125 [Lottia gigantea]<>ESO84082	1 hypothetical protein LOTGIDRAFT_184125 [Lottia gigantea]			3.0e-172|XP_013779548.1 serine/threonine-protein phosphatase 2A catalytic subunit beta isoform-like [Limulus polyphemus]<>XP_013779549.1 serine/threonine-protein phosphatase 2A catalytic subunit beta isoform-like [Limulus polyphemus]	1.1e-171|XP_021000233.1 serine/threonine-protein phosphatase 2A catalytic subunit beta isoform [Parasteatoda tepidariorum]	K04382	GO:0016787									PF00149,Calcineurin-like phosphoesterase									570.129	0.950009	1.16e-19	5.39e-18	0.724008	1.85e-11	4.41e-10	0.101926	0.181054	0.319338	0.00471649	0.953569	1	0.569228	6.21e-08	1.48e-06
FUN_003225-T1				PF00004	ATPase family associated with various cellular activities (AAA)		0.0e+00	RNA33061	1 transitional endoplasmic reticulum ATPase [Brachionus plicatilis]				0.0e+00|XP_020624905.1 transitional endoplasmic reticulum ATPase [Orbicella faveolata]	0.0e+00|OCU02778.1 hypothetical protein XELAEV_18008548mg [Xenopus laevis]	K13525	GO:0005524									PF00004,ATPase family associated with various cellular activities (AAA)	PF09336,Vps4 C terminal oligomerisation domain	PF17862,AAA+ lid domain							990.715	1.69481	6.11e-25	3.95e-23	1.48541	3.58e-24	2.42e-22	0.257006	0.03052	0.0796973	0.146329	0.196427	0.347981	1.3795	4.86e-17	4.02e-15
FUN_000347-T1		protein	binding													GO:0005515																		419.254	7.01927	2.98e-145	4.03e-142	7.1465	3.39e-189	4.34e-186	0.0171941	0.947442	0.972171	-0.112002	0.686758	0.820337	4.74349	3e-66	3.15e-63
FUN_023178-T1		DNA repair		PF06632	DNA double-strand break repair and V(D)J recombination protein XRCC4		4.8e-09	XP_019861823	1 PREDICTED: DNA repair protein XRCC4-like [Amphimedon queenslandica]				1.4e-08|XP_022096501.1 DNA repair protein XRCC4-like [Acanthaster planci]	2.4e-08|XP_001637316.1 predicted protein [Nematostella vectensis]<>EDO45253.1 predicted protein [Nematostella vectensis]	K10886	GO:0006310	GO:0005634	GO:0006302	GO:0003677						PF06632,DNA double-strand break repair and V(D)J recombination protein XRCC4									449.683	1.91256	1.71e-81	7.38e-79	1.69015	1.61e-58	3.27e-56	0.236189	0.00175639	0.00746028	0.134142	0.110856	0.226926	0.728968	1.18e-12	5.85e-11
FUN_028871-T1		unknown																																261.598	1.92257	1.01e-51	1.84e-49	1.70742	3.08e-45	4.53e-43	0.250629	0.0103815	0.0330995	0.141443	0.154034	0.289921	1.80196	1.06e-45	5e-43
FUN_025921-T1				PF03531	Structure-specific recognition protein (SSRP1)		2.7e-131	PVD31304	1 hypothetical protein C0Q70_06716 [Pomacea canaliculata]				2.7e-131|XP_025092777.1 FACT complex subunit SSRP1-like [Pomacea canaliculata]	1.0e-130|XP_012942968.1 PREDICTED: FACT complex subunit SSRP1-like [Aplysia californica]	K09272	GO:0005634	GO:0003677								PF03531,Structure-specific recognition protein (SSRP1)	PF08512,Histone chaperone Rttp106-like	PF17292,POB3-like N-terminal PH domain							836.132	1.09973	1.52e-44	2.2e-42	0.870718	1.1e-24	7.74e-23	0.113585	0.047772	0.113551	0.00604938	0.925086	0.986438	0.550003	3.8e-12	1.77e-10
FUN_001864-T1	HGT			PF01909	Nucleotidyltransferase domain		2.4e-24	RDB24008	1 hypothetical protein Hypma_008632 [Hypsizygus marmoreus]							GO:0016779									PF01909,Nucleotidyltransferase domain									255.134	4.67889	2.88e-71	9.17e-69	4.63497	4.31e-94	1.69e-91	-0.863212	0.000196589	0.00112613	-1.08996	2.44e-06	2.31e-05	3.12354	3.3e-32	7.7e-30
FUN_002823-T1		x					9.1e-33	EFX88170	1 hypothetical protein DAPPUDRAFT_305551 [Daphnia pulex]				7.7e-32|XP_015730751.1 PREDICTED: mitochondrial intermembrane space import and assembly protein 40 [Coturnix japonica]	7.7e-32|XP_020392523.1 mitochondrial intermembrane space import and assembly protein 40 [Rhincodon typus]	K17782																			204.531	0.94707	1.25e-07	1.62e-06	0.741514	1.69e-05	0.000114896	0.0128208	0.922279	0.95822	-0.0849344	0.513898	0.679223	0.586552	0.00110006	0.00813943
FUN_003996-T1				PF01485	IBR domain	a half RING-finger domain	1.9e-26	XP_012760132	1 hypothetical protein SAMD00019534_037860, partial [Acytostelium subglobosum LB1]<>GAM20611	1 hypothetical protein SAMD00019534_037860, partial [Acytostelium subglobosum LB1]			1.2e-25|XP_006816214.1 PREDICTED: uncharacterized protein LOC102808906 [Saccoglossus kowalevskii]	1.0e-24|XP_004360979.1 ubiquitin-protein ligase [Cavenderia fasciculata]<>EGG23128.1 ubiquitin-protein ligase [Cavenderia fasciculata]	K11968										PF01485,IBR domain, a half RING-finger domain									950.524	2.57509	4.18e-60	9.34e-58	2.37445	3.91e-64	9.14e-62	-0.301609	0.00939043	0.0305271	-0.414836	0.000323384	0.00180376	1.75257	1.28e-28	2.49e-26
FUN_007371-T1		PARP	PARP	PF00645	Poly(ADP-ribose) polymerase and DNA-Ligase Zn-finger region		0.0e+00	BAJ98669	1 predicted protein [Hordeum vulgare subsp	vulgare]			2.1e-188|XP_011434445.1 PREDICTED: DNA ligase 3 [Crassostrea gigas]	2.9e-185|XP_022345668.1 DNA ligase 3-like [Crassostrea virginica]	K10776	GO:0006310	GO:0071897	GO:0006281	GO:0051103	GO:0008270	GO:0003677	GO:0003909	GO:0005524	GO:0003910	PF00645,Poly(ADP-ribose) polymerase and DNA-Ligase Zn-finger region	PF01068,ATP dependent DNA ligase domain	PF04679,ATP dependent DNA ligase C terminal region	PF16759,DNA ligase 3 BRCT domain						726.064	3.60914	3.77e-78	1.43e-75	3.45518	4.75e-95	1.9e-92	-0.0560433	0.696672	0.815955	-0.181253	0.196282	0.34787	2.41072	1.17e-35	3.33e-33
FUN_028143-T1	HGT			PF14388	Domain of unknown function (DUF4419)		7.2e-40	GAQ81701	1 hypothetical protein KFL_000880150 [Klebsormidium nitens]				6.1e-39|GAQ79529.1 hypothetical protein KFL_000320280 [Klebsormidium nitens]	4.4e-37|WP_057931867.1 DUF4419 domain-containing protein [Pedobacter ginsenosidimutans]<>KRT16780.1 hypothetical protein ASU31_08180 [Pedobacter ginsenosidimutans]											PF14388,Domain of unknown function (DUF4419)									510.423	1.71764	2.72e-10	5.5e-09	1.56265	1.7e-09	2.96e-08	0.802163	6.47e-05	0.000427341	0.70381	0.000408678	0.00220921	1.22055	7.35e-06	0.000111304
FUN_000649-T1				PF00067	Cytochrome P450		8.4e-93	XP_016608028	1 hypothetical protein SPPG_05363 [Spizellomyces punctatus DAOM BR117]<>KNC99988	1 hypothetical protein SPPG_05363 [Spizellomyces punctatus DAOM BR117]			1.2e-83|RAQ97848.1 cytochrome [Thermogemmatispora tikiterensis]	1.2e-83|WP_112432601.1 cytochrome P450 [Thermogemmatispora tikiterensis]		GO:0005506	GO:0016705	GO:0055114	GO:0020037						PF00067,Cytochrome P450									661.996	2.69383	3.79e-07	4.5e-06	3.20549	1.61e-06	1.47e-05	2.56091	2.56e-08	3.7e-07	2.96155	9.63e-08	1.23e-06	0.242413	0.6478	0.802336
FUN_012182-T1				PF13405	EF-hand domain		1.7e-57	ABM55554	1 putative myosin regulatory light chain 2 smooth muscle [Maconellicoccus hirsutus]				1.7e-57|XP_009017334.1 hypothetical protein HELRODRAFT_78681 [Helobdella robusta]<>ESO04755.1 hypothetical protein HELRODRAFT_78681 [Helobdella robusta]	1.7e-57|GAU99899.1 hypothetical protein RvY_10835 [Ramazzottius varieornatus]	K12757	GO:0005509									PF13405,EF-hand domain	PF13499,EF-hand domain pair								259.012	1.246	1.99e-14	6.4e-13	1.036	5.52e-10	1.05e-08	-0.0043129	0.971412	0.985767	-0.0933933	0.468078	0.637993	0.568817	0.000535409	0.00446824
FUN_022930-T1				PF03372	Endonuclease/Exonuclease/phosphatase family		9.0e-76	XP_022287752	1 type I inositol 1,4,5-trisphosphate 5-phosphatase-like isoform X1 [Crassostrea virginica]				1.5e-75|XP_026792316.1 type I inositol 1,4,5-trisphosphate 5-phosphatase isoform X2 [Pangasianodon hypophthalmus]	1.5e-75|XP_021336592.1 type I inositol 1,4,5-trisphosphate 5-phosphatase [Danio rerio]	K01106	GO:0046856									PF03372,Endonuclease/Exonuclease/phosphatase family									533.138	1.12592	1.02e-13	3.11e-12	0.906253	3.97e-09	6.44e-08	0.0112263	0.918432	0.956401	-0.0998708	0.389503	0.561184	0.44193	0.0036536	0.0212417
FUN_026128-T1				PF11712	Endoplasmic reticulum-based factor for assembly of V-ATPase		5.8e-24	XP_025088921	1 transmembrane protein 199-like [Pomacea canaliculata]				1.3e-23|XP_009061522.1 hypothetical protein LOTGIDRAFT_98317, partial [Lottia gigantea]<>ESO87923.1 hypothetical protein LOTGIDRAFT_98317, partial [Lottia gigantea]	7.0e-22|XP_021374784.1 transmembrane protein 199-like [Mizuhopecten yessoensis]<>OWF55122.1 Transmembrane protein 199 [Mizuhopecten yessoensis]	K23542	GO:0070072									PF11712,Endoplasmic reticulum-based factor for assembly of V-ATPase									381.794	0.809251	4.88e-08	6.84e-07	0.58586	0.000312539	0.00141711	0.221624	0.0389979	0.0968562	0.125475	0.295546	0.461118	0.419486	0.00482392	0.026616
FUN_001891-T1		unknown																																109.107	3.53537	2.88e-78	1.1e-75	3.3888	2.19e-89	7.98e-87	-0.592465	0.00034146	0.00182142	-0.720774	1.43e-05	0.000113559	1.22755	6.13e-10	2.07e-08
FUN_007354-T1				PF05731	TROVE domain		5.3e-96	XP_020911075	1 60 kDa SS-A/Ro ribonucleoprotein-like [Exaiptasia pallida]<>XP_020911076	1 60 kDa SS-A/Ro ribonucleoprotein-like [Exaiptasia pallida]<>KXJ08462	1 60 kDa SS-A/Ro ribonucleoprotein [Exaiptasia pallida]		1.1e-88|XP_003386646.1 PREDICTED: 60 kDa SS-A/Ro ribonucleoprotein-like [Amphimedon queenslandica]	1.2e-87|XP_001639310.1 predicted protein [Nematostella vectensis]<>EDO47247.1 predicted protein [Nematostella vectensis]	K11089	GO:0003723									PF05731,TROVE domain									1572.72	1.2458	1.64e-25	1.1e-23	1.01985	1.82e-23	1.17e-21	-0.0941231	0.272577	0.430048	-0.212113	0.00639043	0.0231532	0.647106	6.31e-08	1.5e-06
FUN_007618-T1				PF00008	EGF-like domain		6.9e-15	RNA03485	1 fibropellin, partial [Brachionus plicatilis]				1.5e-14|RNA02743.1 fibropellin-1 isoform X4, partial [Brachionus plicatilis]	2.9e-13|KOF85293.1 hypothetical protein OCBIM_22020577mg, partial [Octopus bimaculoides]		GO:0006030	GO:0005576	GO:0008061	GO:0005509						PF00008,EGF-like domain	PF01607,Chitin binding Peritrophin-A domain	PF12661,Human growth factor-like EGF							395.985	1.36415	1.02e-07	1.35e-06	1.20216	8.45e-07	8.35e-06	-0.704724	0.000205339	0.00117143	-0.846859	9.16e-06	7.6e-05	0.1702	0.50831	0.703735
FUN_007742-T1		unknown																																293.36	1.40532	1.15e-25	7.9e-24	1.18729	2.57e-21	1.46e-19	0.0954747	0.337527	0.501935	-0.0159347	0.870809	0.952241	0.443388	0.00116469	0.00852437
FUN_022200-T1				PF09302	XLF-Cernunnos	XRcc4-like factor	1.3e-11	XP_011429696	1 PREDICTED: non-homologous end-joining factor 1 [Crassostrea gigas]<>EKC35332	1 hypothetical protein CGI_10009320 [Crassostrea gigas]			1.3e-11|XP_022337348.1 non-homologous end-joining factor 1-like [Crassostrea virginica]	6.1e-09|XP_021342710.1 non-homologous end-joining factor 1-like [Mizuhopecten yessoensis]<>OWF35318.1 Non-homologous end-joining factor 1 [Mizuhopecten yessoensis]	K10980	GO:0005634	GO:0006302								PF09302,XLF-Cernunnos, XRcc4-like factor, NHEJ component									404.419	1.79072	2.42e-61	5.67e-59	1.57154	1.7e-55	3.3e-53	-0.0411814	0.616215	0.755682	-0.152078	0.0622325	0.146314	0.89374	4.88e-16	3.61e-14
FUN_009073-T1		unknown																																229.144	2.35465	8.41e-24	5.05e-22	2.21644	4.98e-23	3.15e-21	-0.0326141	0.853338	0.920113	-0.127403	0.487637	0.655339	0.518157	0.0294307	0.105475
FUN_024631-T1		unknown																																116.122	5.01193	2.02e-101	1.25e-98	4.95642	5.27e-122	3.17e-119	0.337058	0.140568	0.263348	0.229938	0.338022	0.508223	4.86868	8.08e-96	1.47e-92
FUN_019063-T1				PF05739	SNARE domain		1.1e-14	XP_022286948	1 syntaxin-7-like isoform X2 [Crassostrea virginica]<>XP_022286949	1 syntaxin-7-like isoform X2 [Crassostrea virginica]			7.1e-14|XP_021467475.1 syntaxin-7-like [Oncorhynchus mykiss]<>CDQ64393.1 unnamed protein product [Oncorhynchus mykiss]	7.1e-14|XP_011422089.1 PREDICTED: syntaxin-7 isoform X2 [Crassostrea gigas]	K08488	GO:0016020	GO:0016192								PF05739,SNARE domain	PF14523,Syntaxin-like protein								312.519	1.01132	2.84e-10	5.72e-09	0.798908	1.26e-06	1.19e-05	-0.0425652	0.716257	0.830031	-0.133887	0.282029	0.445952	0.0484568	0.76528	0.875005
FUN_016104-T1				PF04511	Der1-like family		2.1e-78	XP_797383	1 PREDICTED: derlin-1 [Strongylocentrotus purpuratus]<>XP_011683463	1 PREDICTED: derlin-1 [Strongylocentrotus purpuratus]			3.5e-78|XP_011422459.1 PREDICTED: derlin-1 [Crassostrea gigas]<>EKC29406.1 Derlin-1 [Crassostrea gigas]	1.3e-77|XP_021352390.1 derlin-1-like [Mizuhopecten yessoensis]<>OWF51050.1 Derlin-1 [Mizuhopecten yessoensis]	K11519										PF04511,Der1-like family									310.043	1.28112	5.33e-37	6.11e-35	1.05929	2.24e-21	1.28e-19	-0.291137	0.000159445	0.000939655	-0.387591	1.15e-05	9.37e-05	0.366029	0.000407731	0.00354707
FUN_006837-T1		unknown																																54.7721	3.32153	3.92e-24	2.39e-22	3.39065	4.38e-27	3.48e-25	-0.316231	0.238139	0.389974	-0.448043	0.111435	0.227781	0.625239	0.0650681	0.187194
FUN_006463-T1	HGT	protein	modification, phosphorylation	PF00102	Protein-tyrosine phosphatase		0.0e+00	XP_005836778	1 hypothetical protein GUITHDRAFT_135515 [Guillardia theta CCMP2712]<>EKX49798	1 hypothetical protein GUITHDRAFT_135515 [Guillardia theta CCMP2712]			2.1e-228|KDQ62876.1 hypothetical protein JAAARDRAFT_28848 [Jaapia argillacea MUCL 33604]	9.0e-224|PIL31177.1 hypothetical protein GSI_05874 [Ganoderma sinense ZZ0214-1]	K14165	GO:0016311	GO:0006470	GO:0004725	GO:0016791	GO:0005515					PF00102,Protein-tyrosine phosphatase	PF09414,RNA ligase								879.114	3.29944	1.66e-23	9.73e-22	3.32022	6.67e-27	5.23e-25	-0.877892	0.000485358	0.00247109	-1.07463	3.83e-05	0.000274787	1.65621	5.49e-07	1.07e-05
FUN_021188-T1				PF01504	Phosphatidylinositol-4-phosphate 5-Kinase		4.6e-53	XP_023220284	1 phosphatidylinositol 4-phosphate 5-kinase type-1 alpha-like isoform X2 [Centruroides sculpturatus]				4.6e-53|XP_023220277.1 phosphatidylinositol 4-phosphate 5-kinase type-1 alpha-like isoform X1 [Centruroides sculpturatus]	3.0e-52|KYB26780.1 Phosphatidylinositol 4-phosphate 5-kinase type-1 alpha-like Protein [Tribolium castaneum]		GO:0046488	GO:0016307								PF01504,Phosphatidylinositol-4-phosphate 5-Kinase									529.831	1.87886	5.92e-62	1.43e-59	1.66177	1.38e-49	2.37e-47	0.187366	0.0252533	0.0684554	0.0901947	0.311318	0.478673	1.10555	3.28e-22	4.29e-20
FUN_013834-T1		unknown																																419.348	3.29555	7.1e-37	8.09e-35	3.2197	4.25e-44	6.01e-42	-0.743918	0.000211455	0.00119993	-0.877151	1.35e-05	0.000108444	0.452098	0.0877136	0.230175
FUN_012504-T1		unknown																																430.453	1.27711	1.98e-45	2.99e-43	1.05249	2.34e-38	2.83e-36	-0.110517	0.103614	0.207795	-0.228809	0.000388872	0.00211808	0.345316	0.000189935	0.00186067
FUN_026163-T1				PF10283	PBZ domain		1.4e-08	EFX88352	1 hypothetical protein DAPPUDRAFT_96117 [Daphnia pulex]				9.1e-08|XP_015778992.1 PREDICTED: aprataxin and PNK-like factor [Acropora digitifera]	2.7e-07|XP_021046894.1 aprataxin and PNK-like factor [Mus pahari]	K13295										PF10283,PBZ domain									277.008	3.53885	3.82e-71	1.2e-68	3.38164	1.98e-92	7.57e-90	-0.0766704	0.636207	0.771128	-0.212324	0.168687	0.310883	2.08798	4.24e-25	6.61e-23
FUN_011907-T1				PF01916	Deoxyhypusine synthase		1.9e-95	OWK11962	1 DHPS [Cervus elaphus hippelaphus]					5.5e-95|Q6EWQ6.2 RecName: Full=Deoxyhypusine synthase; Short=DHS<>AAI05231.1 Deoxyhypusine synthase [Bos taurus]<>DAA28024.1 TPA: deoxyhypusine synthase [Bos taurus]	K00809	GO:0008612									PF01916,Deoxyhypusine synthase									771.248	0.755988	4.86e-12	1.24e-10	0.525696	7.66e-06	5.77e-05	0.0490714	0.53426	0.688353	-0.0497489	0.566388	0.724595	0.677124	5.86e-10	1.99e-08
FUN_001646-T1		unknown																																321.671	6.93615	1.04e-115	7.79e-113	7.13835	5.26e-142	4.07e-139	0.377094	0.182207	0.32068	0.268529	0.375789	0.547063	4.62225	1.79e-51	1.04e-48
FUN_012570-T1				PF07993	Male sterility protein		3.0e-36	WP_019744073	1 amino acid adenylation domain-containing protein [Bacillus altitudinis]				4.0e-36|OKH40323.1 hypothetical protein FACHB389_07160, partial [Nostoc calcicola FACHB-389]	6.8e-36|WP_061417698.1 amino acid adenylation domain-containing protein [Bacillus pumilus]<>AMM87652.1 Nonribosomal peptide synthase (NRPS) [Bacillus pumilus]											PF07993,Male sterility protein									303.868	4.12803	4.2e-87	2.09e-84	4.01452	1.46e-109	7.31e-107	-0.205849	0.218276	0.365884	-0.331151	0.043734	0.110755	1.94296	5.45e-20	6.16e-18
FUN_017964-T1				PF01743	Poly A polymerase head domain		2.8e-104	XP_023930841	1 CCA tRNA nucleotidyltransferase 1, mitochondrial isoform X2 [Lingula anatina]				3.6e-104|XP_013392340.1 CCA tRNA nucleotidyltransferase 1, mitochondrial isoform X1 [Lingula anatina]<>XP_023930839.1 CCA tRNA nucleotidyltransferase 1, mitochondrial isoform X1 [Lingula anatina]		K00974	GO:0016779	GO:0003723	GO:0006396							PF01743,Poly A polymerase head domain									476.419	1.69458	1.08e-60	2.45e-58	1.47274	1.95e-47	3.08e-45	0.18762	0.0148207	0.0443809	0.0869191	0.281231	0.445058	0.739978	1.75e-12	8.46e-11
FUN_007757-T1		protein	modification, remove phosphate	PF00782	Dual specificity phosphatase	catalytic domain	6.6e-32	XP_007057675	1 PREDICTED: dual specificity protein phosphatase 14 [Chelonia mydas]<>EMP37704	1 Dual specificity protein phosphatase 14 [Chelonia mydas]			6.6e-32|XP_002125487.1 dual specificity protein phosphatase 14-like [Ciona intestinalis]	1.5e-31|XP_008629303.1 PREDICTED: dual specificity protein phosphatase 14 [Corvus brachyrhynchos]<>XP_010400596.1 dual specificity protein phosphatase 14 [Corvus cornix cornix]	K14165	GO:0016791	GO:0008138	GO:0016311	GO:0006470	GO:0004725	GO:0017017				PF00782,Dual specificity phosphatase, catalytic domain									426.625	1.09246	8.8e-20	4.11e-18	0.866088	4.66e-13	1.36e-11	-0.173869	0.0486132	0.115138	-0.287609	0.00167767	0.00746033	0.632467	1.58e-07	3.45e-06
FUN_002003-T1		unknown																																73.6596	3.13585	3.89e-24	2.38e-22	3.14253	1.52e-25	1.11e-23	0.256174	0.292902	0.453327	0.140651	0.578946	0.734629	1.72097	3.66e-08	9.16e-07
FUN_005392-T1							5.1e-37	XP_004210736	2 PREDICTED: ranBP-type and C3HC4-type zinc finger-containing protein 1-like [Hydra vulgaris]				6.3e-35|OMJ93653.1 hypothetical protein SteCoe_3352 [Stentor coeruleus]	1.6e-22|ETO09160.1 hypothetical protein RFI_28228 [Reticulomyxa filosa]																				212.403	3.78697	2.41e-25	1.6e-23	3.93806	8.39e-29	7.29e-27	0.262546	0.358135	0.523546	0.146834	0.620776	0.768144	0.846628	0.0215751	0.0838463
FUN_010983-T1	HGT			PF14216	Domain of unknown function (DUF4326)		1.7e-27	YP_009449321	1 Domain of unknown function (DUF4326) [Orpheovirus IHUMI-LCC2]<>SNW63019	1 Domain of unknown function (DUF4326) [Orpheovirus IHUMI-LCC2]			8.3e-27|PRP89144.1 hypothetical protein PROFUN_01864 [Planoprotostelium fungivorum]	1.0e-21|AUL78680.1 hypothetical protein [Tupanvirus soda lake]											PF14216,Domain of unknown function (DUF4326)									179.835	1.94138	2.97e-22	1.6e-20	1.75514	1.2e-20	6.48e-19	-0.113581	0.455831	0.619451	-0.216446	0.161084	0.300065	1.02509	4.06e-07	8.16e-06
FUN_012219-T1				PF01467	Cytidylyltransferase-like		1.2e-05	ETO09412	1 hypothetical protein RFI_27966 [Reticulomyxa filosa]							GO:0003824	GO:0009058								PF01467,Cytidylyltransferase-like									131.218	4.09693	4.37e-57	9.19e-55	4.03918	2.45e-70	6.56e-68	-0.648764	0.00288747	0.011408	-0.824794	0.00015968	0.000976686	2.5006	7.19e-22	9.17e-20
FUN_002360-T1		histone		PF00125	Core histone H2A/H2B/H3/H4		4.1e-65	ACD37543	1 histone H3 [Adineta vaga]<>ACD37558	1 histone H3 [Adineta vaga]<>ACF75484	1 histone H3 [Adineta vaga]<>ACF75493	1 histone H3 [Adineta vaga]		3.4e-64|AKL90192.1 histone H3 [Macrotrachela sp. MM]	K11253	GO:0046982	GO:0003677	GO:0000786							PF00125,Core histone H2A/H2B/H3/H4									211.091	2.10686	9.06e-26	6.29e-24	1.91374	4.67e-27	3.7e-25	0.0416695	0.786828	0.878206	-0.0829339	0.574977	0.731485	2.65624	1.7e-40	6.03e-38
FUN_011015-T1				PF00753	Metallo-beta-lactamase superfamily		2.7e-77	XP_020909285	1 zinc phosphodiesterase ELAC protein 1-like [Exaiptasia pallida]<>KXJ24752	1 Zinc phosphodiesterase ELAC protein 1 [Exaiptasia pallida]			6.1e-77|RNA20728.1 zinc phosphodiesterase ELAC 1 [Brachionus plicatilis]	1.8e-76|XP_018524964.1 PREDICTED: LOW QUALITY PROTEIN: zinc phosphodiesterase ELAC protein 1 [Lates calcarifer]	K00784	GO:0016891	GO:0042779								PF00753,Metallo-beta-lactamase superfamily									667.842	1.33187	2.15e-35	2.28e-33	1.10849	7e-30	6.44e-28	0.0022687	0.976985	0.989318	-0.106553	0.159905	0.298472	0.854947	2.15e-15	1.49e-13
FUN_009590-T1		unknown																																113.614	6.96026	1.14e-120	9.21e-118	7.24299	2.41e-192	3.23e-189	-0.310383	0.400003	0.565505	-0.710666	0.123166	0.244794	5.54615	9.69e-76	1.2e-72
FUN_012769-T1	HGT	unknown					1.7e-79	XP_004365325	1 hypothetical protein CAOG_00454 [Capsaspora owczarzaki ATCC 30864]<>KJE88881	1 hypothetical protein CAOG_000454 [Capsaspora owczarzaki ATCC 30864]			1.9e-78|XP_021355669.1 uncharacterized protein LOC110451781 [Mizuhopecten yessoensis]<>XP_021355752.1 uncharacterized protein LOC110451781 [Mizuhopecten yessoensis]<>OWF56825.1 hypothetical protein KP79_PYT20752 [Mizuhopecten yessoensis]	4.3e-78|WP_108060071.1 hypothetical protein [Spartobacteria bacterium LR76]<>PTX96103.1 hypothetical protein DB345_09910 [Spartobacteria bacterium LR76]																				273.209	2.97293	8.18e-43	1.15e-40	2.84186	4.26e-47	6.57e-45	-0.633876	0.000135477	0.000814444	-0.750058	1e-05	8.24e-05	1.09083	6.62e-07	1.27e-05
FUN_001879-T1		unknown																																273.63	1.3078	1.9e-10	3.96e-09	1.09492	2.3e-08	3.24e-07	0.366815	0.0150575	0.0449401	0.257424	0.0849224	0.18561	1.4157	4.87e-12	2.21e-10
FUN_004649-T1		ubiquitination		PF00240	Ubiquitin family		4.1e-76	XP_026730433	1 protein DDI1 homolog 2 isoform X2 [Trichoplusia ni]				5.3e-76|XP_018569265.1 protein DDI1 homolog 2 [Anoplophora glabripennis]	6.9e-76|XP_022832554.1 protein DDI1 homolog 2 isoform X2 [Spodoptera litura]	K11885	GO:0006508	GO:0004190	GO:0005515							PF00240,Ubiquitin family	PF09668,Aspartyl protease								407.79	1.3853	6.51e-24	3.93e-22	1.17116	1.36e-19	6.78e-18	-0.0702426	0.485464	0.64628	-0.174721	0.0814354	0.179696	0.357379	0.0101458	0.0477329
FUN_003206-T1		Transport	organelles, microtubule				3.0e-64	XP_013394263	1 uncharacterized protein LOC106161785 [Lingula anatina]				4.3e-63|XP_013384323.1 kinesin-related protein 4 [Lingula anatina]	4.1e-61|XP_006815806.1 PREDICTED: uncharacterized protein LOC102801442 [Saccoglossus kowalevskii]																				657.518	2.32035	2.15e-86	1.05e-83	2.10733	6.36e-101	2.93e-98	-0.0123052	0.888413	0.940891	-0.127057	0.118545	0.237967	1.23035	4.38e-25	6.79e-23
FUN_016446-T1				PF00076	RNA recognition motif. (a.k.a. RRM	RBD	7.9e-53	XP_020780132	1 RNA-binding motif protein, X-linked 2 [Boleophthalmus pectinirostris]				5.1e-52|AWO99645.1 Hypothetical protein SMAX5B_018887 [Scophthalmus maximus]	6.7e-52|XP_015252417.1 PREDICTED: RNA-binding motif protein, X-linked 2 [Cyprinodon variegatus]	K13107	GO:0003676									PF00076,RNA recognition motif. (a.k.a. RRM, RBD, or RNP domain)									226.948	0.854685	1.74e-10	3.63e-09	0.630233	1.29e-06	1.21e-05	0.018426	0.851758	0.919265	-0.0962181	0.328768	0.4981	0.449188	0.000862247	0.00662611
FUN_002935-T1		unknown					2.0e-25	OAQ35802	1 hypothetical protein K457DRAFT_151319 [Mortierella elongata AG-77]				9.3e-23|XP_003029857.1 hypothetical protein SCHCODRAFT_111610 [Schizophyllum commune H4-8]<>EFI94954.1 hypothetical protein SCHCODRAFT_111610, partial [Schizophyllum commune H4-8]	7.8e-22|PKK80537.1 hypothetical protein RhiirC2_34239 [Rhizophagus irregularis]																				280.302	4.36256	1.14e-129	1.15e-126	4.21658	2.38e-144	1.89e-141	0.0279317	0.856498	0.921776	-0.0781524	0.6234	0.770193	2.40368	9.52e-39	3.05e-36
FUN_017047-T1	HGT			PF14033	Protein of unknown function (DUF4246)		3.8e-53	OMJ87470	1 hypothetical protein SteCoe_10801 [Stentor coeruleus]				8.6e-53|OMJ83067.1 hypothetical protein SteCoe_16046 [Stentor coeruleus]	9.5e-52|PRP79777.1 glutamate-ammonia ligase [Planoprotostelium fungivorum]											PF14033,Protein of unknown function (DUF4246)									434.84	2.66029	5.48e-77	1.97e-74	2.45969	2.78e-90	1.02e-87	-0.137604	0.204844	0.349536	-0.258288	0.0122611	0.0395996	1.52364	5.93e-26	9.51e-24
FUN_007758-T1		protein	modification, remove phosphate	PF00782	Dual specificity phosphatase	catalytic domain	4.4e-27	EKC18358	1 Dual specificity protein phosphatase 14 [Crassostrea gigas]				4.4e-27|XP_011429803.1 PREDICTED: dual specificity protein phosphatase 14 isoform X1 [Crassostrea gigas]	9.8e-27|XP_011429804.1 PREDICTED: dual specificity protein phosphatase 14 isoform X2 [Crassostrea gigas]	K14165	GO:0016311	GO:0006470	GO:0004725	GO:0016791	GO:0008138					PF00782,Dual specificity phosphatase, catalytic domain									472.412	1.30568	5.2e-32	4.81e-30	1.08023	1.51e-22	9.24e-21	-0.164471	0.0457348	0.109664	-0.269448	0.00177239	0.00781022	0.738082	4e-11	1.63e-09
FUN_001240-T1		vonW		PF00092	von Willebrand factor type A domain		1.3e-56	XP_004338120	1 von Willebrand factor type A domain containing protein [Acanthamoeba castellanii str	Neff]<>ELR16107	1 von Willebrand factor type A domain containing protein [Acanthamoeba castellanii str	Neff]	6.1e-38|OLP92414.1 Protein lifeguard 2 [Symbiodinium microadriaticum]	2.4e-34|OGU32810.1 hypothetical protein A2X67_11775 [Ignavibacteria bacterium GWA2_55_11]	K07114										PF00092,von Willebrand factor type A domain									538.627	2.38852	3.2e-13	9.22e-12	2.32861	2.59e-13	7.93e-12	0.14619	0.555484	0.706385	0.0458153	0.85712	0.942118	1.20076	0.000255945	0.00239711
FUN_016234-T1		Transcription reg.		PF00382	Transcription factor TFIIB repeat		2.0e-95	RNA42394	1 transcription factor IIIB 90 kDa subunit-like isoform X1 [Brachionus plicatilis]					1.6e-92|PVD25788.1 hypothetical protein C0Q70_13448 [Pomacea canaliculata]	K15196	GO:0017025									PF00382,Transcription factor TFIIB repeat	PF07741,Brf1-like TBP-binding domain								657.4	1.78983	2.63e-57	5.57e-55	1.56576	1.83e-54	3.45e-52	0.147997	0.07376	0.159844	0.0311915	0.696215	0.82765	1.62173	2.4e-47	1.23e-44
FUN_019039-T1		histone		PF00125	Core histone H2A/H2B/H3/H4		4.1e-65	ACD37543	1 histone H3 [Adineta vaga]<>ACD37558	1 histone H3 [Adineta vaga]<>ACF75484	1 histone H3 [Adineta vaga]<>ACF75493	1 histone H3 [Adineta vaga]		3.4e-64|AKL90192.1 histone H3 [Macrotrachela sp. MM]	K11253	GO:0046982	GO:0003677	GO:0000786							PF00125,Core histone H2A/H2B/H3/H4									162.614	1.99243	1.11e-22	6.08e-21	1.80101	7.37e-23	4.59e-21	0.267697	0.0831302	0.175026	0.148622	0.319794	0.487822	2.26958	3.32e-29	6.76e-27
FUN_019405-T1				PF00536	SAM domain (Sterile alpha motif)		2.8e-73	XP_008578042	1 PREDICTED: sex comb on midleg-like protein 2 [Galeopterus variegatus]				8.2e-73|XP_003791977.1 sex comb on midleg-like protein 2 [Otolemur garnettii]	5.3e-72|XP_012507138.1 PREDICTED: sex comb on midleg-like protein 2 [Propithecus coquereli]	K11461	GO:0006355	GO:0005634	GO:0005515							PF00536,SAM domain (Sterile alpha motif)	PF02820,mbt repeat	PF12140,SLED domain							443.432	2.10691	3.32e-79	1.34e-76	1.89081	1.99e-67	4.92e-65	-0.0290093	0.729932	0.83922	-0.135821	0.125374	0.248244	1.04618	2.68e-20	3.14e-18
FUN_023096-T1		TPR/protein binding		PF13181	Tetratricopeptide repeat		7.9e-28	WP_052725788	1 tetratricopeptide repeat protein [Methanosarcina barkeri]<>AKB58702	1 hypothetical protein MSBR2_2186 [Methanosarcina barkeri 227]			1.6e-25|ETO14046.1 hypothetical protein RFI_23323 [Reticulomyxa filosa]	1.4e-24|WP_116981283.1 tetratricopeptide repeat protein [Emticicia sp. C21]<>RFS18426.1 tetratricopeptide repeat protein [Emticicia sp. C21]		GO:0005515									PF13181,Tetratricopeptide repeat	PF13424,Tetratricopeptide repeat								221.761	6.26319	4.49e-189	9.8e-186	6.21521	3.15e-255	7.72e-252	-0.748298	0.00232156	0.00946788	-0.994834	0.000120342	0.000763843	3.6927	3.27e-63	2.79e-60
FUN_007383-T1				PF00781	Diacylglycerol kinase catalytic domain		6.9e-69	RMZ93189	1 sphingosine kinase 1 [Brachionus plicatilis]				3.4e-68|GAV09313.1 hypothetical protein RvY_18877 [Ramazzottius varieornatus]	1.1e-66|OWA51096.1 Sphingosine kinase 1 [Hypsibius dujardini]	K04718	GO:0003951	GO:0016301								PF00781,Diacylglycerol kinase catalytic domain									414.456	1.88105	2.75e-60	6.2e-58	1.66113	1.2e-48	1.98e-46	-0.0331216	0.702192	0.819833	-0.137409	0.133645	0.260573	1.1782	2.91e-24	4.42e-22
FUN_003224-T1				PF02359	Cell division protein 48 (CDC48)	N-terminal domain	6.3e-53	XP_015512792	1 PREDICTED: transitional endoplasmic reticulum ATPase TER94 [Neodiprion lecontei]				4.1e-52|XP_012271777.1 transitional endoplasmic reticulum ATPase TER94 isoform X1 [Orussus abietinus]	4.1e-52|XP_018592361.1 PREDICTED: transitional endoplasmic reticulum ATPase-like [Scleropages formosus]											PF02359,Cell division protein 48 (CDC48), N-terminal domain									151.215	1.79745	4.87e-20	2.32e-18	1.59851	1.15e-17	5.21e-16	0.392839	0.00773031	0.0260335	0.286042	0.0536872	0.130366	1.64767	4.37e-17	3.66e-15
FUN_009258-T1				PF01156	Inosine-uridine preferring nucleoside hydrolase		2.9e-46	WP_096326928	1 nucleoside hydrolase [Nannocystis exedens]<>SFE72388	1 pyrimidine-specific ribonucleoside hydrolase [Nannocystis exedens]<>PCC68614	1 Inosine-uridine preferring nucleoside hydrolase [Nannocystis exedens]		5.5e-45|WP_054038993.1 nucleoside hydrolase [bacterium 336/3]<>KOY86241.1 hypothetical protein AD998_08865 [bacterium 336/3]	9.8e-42|WP_096687896.1 MULTISPECIES: nucleoside hydrolase [Calothrix]<>BAZ11604.1 hypothetical protein NIES4071_34300 [Calothrix sp. NIES-4071]<>BAZ57749.1 hypothetical protein NIES4105_34230 [Calothrix sp. NIES-4105]											PF01156,Inosine-uridine preferring nucleoside hydrolase									115.796	3.89025	3.08e-47	4.96e-45	3.86398	5.01e-55	9.57e-53	-0.83361	0.000274283	0.00150491	-0.997561	2.63e-05	0.000197512	1.14161	4.16e-05	0.000503611
FUN_008536-T1							8.8e-22	XP_015274871	1 PREDICTED: uridine diphosphate glucose pyrophosphatase [Gekko japonicus]				1.8e-19|DAA34749.1 TPA_inf: UDP-glucose pyrophosphatase [Amblyomma variegatum]	1.2e-18|KFD49894.1 hypothetical protein M513_09223 [Trichuris suis]<>KFD70265.1 hypothetical protein M514_09223 [Trichuris suis]	K08077	GO:0016787																		134.587	1.27316	7.99e-17	3.12e-15	1.06324	1.13e-12	3.19e-11	0.226264	0.0492953	0.116315	0.126592	0.278361	0.441709	0.448858	0.0041074	0.0233767
FUN_012818-T1				PF00583	Acetyltransferase (GNAT) family		2.8e-15	WP_084314631	1 ribosomal-protein-alanine N-acetyltransferase [Pseudomonas jinjuensis]<>SDP09404	1 ribosomal-protein-alanine N-acetyltransferase [Pseudomonas jinjuensis]			4.8e-15|WP_019341835.1 ribosomal-protein-alanine N-acetyltransferase [Pseudomonas stutzeri]			GO:0008080									PF00583,Acetyltransferase (GNAT) family									148.18	1.98183	1.03e-08	1.63e-07	1.95343	1.39e-08	2.04e-07	-1.43646	1.29e-07	1.62e-06	-1.65341	2e-08	2.93e-07	0.370137	0.288224	0.504443
FUN_002225-T1	HGT			PF02458	Transferase family		2.0e-11	XP_007149790	1 hypothetical protein PHAVU_005G0989001g, partial [Phaseolus vulgaris]<>ESW21784	1 hypothetical protein PHAVU_005G0989001g, partial [Phaseolus vulgaris]			7.4e-11|GBG71897.1 hypothetical protein CBR_g10833 [Chara braunii]	1.4e-09|OMO70064.1 Transferase [Corchorus olitorius]		GO:0016747									PF02458,Transferase family									344.556	1.50021	6.79e-47	1.08e-44	1.28108	1.4e-34	1.53e-32	-0.0425086	0.588968	0.733943	-0.146477	0.0770786	0.172238	0.854521	5.82e-16	4.25e-14
FUN_001638-T1		unknown																																56.3739	1.91124	2.38e-06	2.35e-05	2.04333	1.59e-06	1.45e-05	-2.02042	2.78e-09	4.88e-08	-2.3803	1.28e-09	2.32e-08	-0.566015	0.170819	0.361271
FUN_000646-T1		2OG-Fe(II) oxygenase superfamily		PF13640	2OG-Fe(II) oxygenase superfamily		2.7e-39	XP_011423715	1 PREDICTED: uncharacterized protein LOC105325727 [Crassostrea gigas]<>EKC30264	1 hypothetical protein CGI_10009432 [Crassostrea gigas]			4.6e-39|XP_022330995.1 uncharacterized protein LOC111129140 [Crassostrea virginica]<>XP_022333727.1 uncharacterized protein LOC111130782 [Crassostrea virginica]	8.2e-36|XP_012749148.1 hypothetical protein SAMD00019534_110410, partial [Acytostelium subglobosum LB1]<>GAM27865.1 hypothetical protein SAMD00019534_110410, partial [Acytostelium subglobosum LB1]		GO:0031418	GO:0016705	GO:0005515	GO:0005506	GO:0055114	GO:0016491				PF13640,2OG-Fe(II) oxygenase superfamily									331.348	1.61324	2.27e-07	2.82e-06	1.46754	1.51e-06	1.39e-05	-0.502375	0.0326736	0.0841294	-0.653861	0.00653794	0.0236063	1.57088	4.63e-07	9.16e-06
FUN_022946-T1				PF03248	Rer1 family		2.8e-48	XP_022343391	1 protein RER1-like [Crassostrea virginica]				2.3e-47|XP_012943094.1 PREDICTED: protein RER1-like [Aplysia californica]	2.6e-46|EKC24406.1 Protein RER1 [Crassostrea gigas]		GO:0016021									PF03248,Rer1 family									192.256	1.72993	8.99e-26	6.26e-24	1.52115	4.83e-20	2.51e-18	-0.0477318	0.704326	0.82135	-0.143598	0.283678	0.447805	1.41584	1.09e-17	9.58e-16
FUN_026266-T1		Microtubule		PF07986	Tubulin binding cofactor C		4.6e-31	KZS09318	1 Tubulin-specific chaperone C [Daphnia magna]				6.6e-30|XP_022330260.1 tubulin-specific chaperone C-like [Crassostrea virginica]	1.1e-29|XP_022333352.1 tubulin-specific chaperone C-like [Crassostrea virginica]		GO:0000902									PF07986,Tubulin binding cofactor C									245.324	0.883539	7.47e-08	1.01e-06	0.665481	0.000103506	0.000551524	-0.081467	0.498877	0.657563	-0.175942	0.172696	0.316552	0.155344	0.349366	0.565946
FUN_018262-T1							2.3e-54	XP_021942628	1 UPF0428 protein CXorf56 homolog [Zootermopsis nevadensis]<>KDR22960	1 hypothetical protein L798_00297 [Zootermopsis nevadensis]			2.3e-54|XP_022203144.1 UPF0428 protein CXorf56 homolog [Nilaparvata lugens]	8.8e-54|XP_023720062.1 UPF0428 protein CXorf56 homolog [Cryptotermes secundus]<>PNF20847.1 UPF0428 protein CXorf56-like protein [Cryptotermes secundus]																				266.824	0.753793	1.47e-09	2.7e-08	0.528445	5.81e-05	0.000337029	0.0432899	0.635989	0.770975	-0.0546247	0.578433	0.73439	0.41378	0.000962139	0.0072668
FUN_004425-T1	HGT	unknown					1.7e-35	XP_004996207	1 hypothetical protein PTSG_11909 [Salpingoeca rosetta]<>EGD82024	1 hypothetical protein PTSG_11909 [Salpingoeca rosetta]			4.6e-33|WP_020560868.1 hypothetical protein [Thiofilum flexile]																					264.182	2.85588	4.14e-30	3.49e-28	2.74315	3.44e-35	3.85e-33	-0.865511	8.54e-06	7.08e-05	-1.02652	1.21e-07	1.51e-06	1.00363	7.5e-05	0.000841236
FUN_013640-T1		protein	binding	PF13516	Leucine Rich repeat		5.5e-47	KFH73024	1 hypothetical protein MVEG_00249 [Mortierella verticillata NRRL 6337]				4.7e-46|OGT08617.1 hypothetical protein A2V89_05050 [Gammaproteobacteria bacterium RBG_16_37_9]	8.0e-46|XP_011270838.1 hypothetical protein CAOG_09128 [Capsaspora owczarzaki ATCC 30864]<>KJE97708.1 TKL/IRAK protein kinase [Capsaspora owczarzaki ATCC 30864]		GO:0005515									PF13516,Leucine Rich repeat									307.119	2.78082	4.1e-77	1.49e-74	2.59551	2.16e-81	7e-79	-1.29635	1.24e-26	2.06e-24	-1.42142	3.96e-30	9.65e-28	0.412043	0.00788413	0.0393169
FUN_016921-T1				PF00454	Phosphatidylinositol 3- and 4-kinase								2.3e-18|CDS28774.1 phosphatidylinositol 3 kinase catalytic subunit [Hymenolepis microstoma]	2.3e-18|AQK52127.1 Phosphatidylinositol 3-kinase VPS34 [Zea mays]		GO:0016301									PF00454,Phosphatidylinositol 3- and 4-kinase									499.174	1.22111	1.22e-23	7.22e-22	0.995414	9.13e-14	2.91e-12	0.507367	1.03e-08	1.62e-07	0.419396	3.14e-05	0.000230567	1.56701	2.6e-38	8.26e-36
FUN_007195-T1		ubiquitination	E3	PF01485	IBR domain	a half RING-finger domain	5.7e-86	XP_007906944	1 PREDICTED: E3 ubiquitin-protein ligase ARIH1 isoform X4 [Callorhinchus milii]				5.7e-86|XP_020366793.1 E3 ubiquitin-protein ligase ARIH1 [Rhincodon typus]	1.7e-85|XP_002407580.1 E3 ubiquitin ligase, putative [Ixodes scapularis]<>EEC01876.1 E3 ubiquitin ligase, putative [Ixodes scapularis]											PF01485,IBR domain, a half RING-finger domain									539.842	1.03787	5.13e-34	5.09e-32	0.807504	1.57e-16	6.56e-15	0.234769	0.000176811	0.00102893	0.1354	0.0665839	0.154132	0.442678	3.04e-07	6.23e-06
FUN_027726-T1	HGT			PF00076	RNA recognition motif. (a.k.a. RRM	RBD	1.0e-28	RME81276	1 DUF4326 domain-containing protein [Caldilineae bacterium]				1.3e-23|RLC97002.1 hypothetical protein DRI46_13355 [Chloroflexi bacterium]	2.2e-23|WP_090879060.1 MULTISPECIES: DUF4326 domain-containing protein [Nitrosovibrio]<>SEO79298.1 protein of unknown function [Nitrosovibrio sp. Nv6]<>RLJ66818.1 uncharacterized protein DUF4326 [Nitrosovibrio sp. Nv12]		GO:0003676									PF00076,RNA recognition motif. (a.k.a. RRM, RBD, or RNP domain)	PF14216,Domain of unknown function (DUF4326)								153.289	3.62049	2.57e-52	4.74e-50	3.50554	9.31e-63	2.09e-60	-0.709404	0.00061772	0.00304032	-0.884364	2.33e-05	0.000177093	2.01178	1.14e-16	9.11e-15
FUN_002973-T1	HGT			PF04446	tRNAHis guanylyltransferase		1.3e-42	RKO83321	1 tRNAHis guanylyltransferase-domain-containing protein [Blyttiomyces helicus]				3.9e-42|ORY40140.1 hypothetical protein BCR33DRAFT_719544 [Rhizoclosmatium globosum]	2.5e-41|XP_016609680.1 hypothetical protein SPPG_03437 [Spizellomyces punctatus DAOM BR117]<>KND01641.1 hypothetical protein SPPG_03437 [Spizellomyces punctatus DAOM BR117]		GO:0006400	GO:0000287	GO:0008193							PF04446,tRNAHis guanylyltransferase									269.817	2.32738	3.36e-27	2.52e-25	2.1721	1.57e-27	1.26e-25	-0.129948	0.423159	0.588558	-0.225954	0.168658	0.31085	0.438257	0.0458595	0.14569
FUN_001738-T1		ubiquitination		PF00179	Ubiquitin-conjugating enzyme		2.2e-38	XP_019639504	1 PREDICTED: ubiquitin-conjugating enzyme E2-17 kDa-like isoform X2 [Branchiostoma belcheri]					2.8e-38|XP_007646064.1 PREDICTED: ubiquitin-conjugating enzyme E2 D2 isoform X1 [Cricetulus griseus]											PF00179,Ubiquitin-conjugating enzyme									125.826	4.09136	4.29e-49	7.29e-47	4.04168	9.3e-61	1.96e-58	-0.166033	0.486751	0.647187	-0.337906	0.158449	0.296432	2.75817	9.86e-23	1.33e-20
FUN_007809-T1				PF00097	Zinc finger	C3HC4 type (RING finger)										GO:0046872									PF00097,Zinc finger, C3HC4 type (RING finger)									150.984	1.40201	4.32e-07	5.06e-06	1.24867	4.7e-06	3.75e-05	-0.0144743	0.944575	0.970409	-0.126964	0.549701	0.710595	1.06217	0.000131255	0.00135802
FUN_026507-T1		MVP		PF11978	Shoulder domain		1.1e-93	XP_013772610	1 major vault protein-like [Limulus polyphemus]				1.4e-93|XP_006805377.1 PREDICTED: LOW QUALITY PROTEIN: major vault protein-like [Neolamprologus brichardi]	1.9e-93|XP_022241923.1 major vault protein-like isoform X2 [Limulus polyphemus]											PF11978,Shoulder domain	PF17795,Major Vault Protein Repeat domain								359.132	2.513	1.56e-35	1.67e-33	2.34738	2.93e-40	3.72e-38	-0.650889	2.82e-05	0.000204548	-0.772027	3.56e-07	4.05e-06	0.690546	0.000789356	0.0061511
FUN_003553-T1		DNA repair	MR	PF00415	Regulator of chromosome condensation (RCC1) repeat		1.6e-116	XP_018617657	1 PREDICTED: mismatch repair endonuclease PMS2 [Scleropages formosus]				1.3e-115|XP_015732107.1 PREDICTED: mismatch repair endonuclease PMS2 isoform X1 [Coturnix japonica]	4.3e-114|XP_022129097.1 mismatch repair endonuclease PMS2 isoform X1 [Pieris rapae]	K10858	GO:0006298	GO:0005524	GO:0030983							PF00415,Regulator of chromosome condensation (RCC1) repeat	PF01119,DNA mismatch repair protein, C-terminal domain	PF08676,MutL C terminal dimerisation domain	PF13589,Histidine kinase-, DNA gyrase B-, and HSP90-like ATPase						757.877	2.65505	3.43e-56	6.9e-54	2.46791	3.73e-63	8.52e-61	-0.0669834	0.588464	0.733698	-0.177328	0.140949	0.271292	1.04691	6.43e-10	2.16e-08
FUN_027312-T1		TPR/protein binding		PF13181	Tetratricopeptide repeat		3.9e-55	XP_020432556	1 hypothetical protein PPL_07271 [Heterostelium album PN500]<>EFA80436	1 hypothetical protein PPL_07271 [Heterostelium album PN500]			4.8e-53|XP_004359604.1 Ras guanine nucleotide exchange factor [Cavenderia fasciculata]<>EGG21754.1 Ras guanine nucleotide exchange factor [Cavenderia fasciculata]	5.3e-52|XP_003283821.1 hypothetical protein DICPUDRAFT_96494 [Dictyostelium purpureum]<>EGC39600.1 hypothetical protein DICPUDRAFT_96494 [Dictyostelium purpureum]		GO:0005515									PF13181,Tetratricopeptide repeat	PF13424,Tetratricopeptide repeat								316.781	1.89307	3.37e-07	4.04e-06	1.92246	4.14e-07	4.39e-06	-0.183543	0.520048	0.676498	-0.327211	0.276388	0.439596	0.0154468	0.966886	0.982924
FUN_022546-T1		ADP-ribosylation factor		PF00025	ADP-ribosylation factor family		4.2e-27	XP_017881705	1 ADP-ribosylation factor-like protein 2 isoform X1 [Ceratina calcarata]<>XP_026670177	1 ADP-ribosylation factor-like protein 2 isoform X1 [Ceratina calcarata]			7.1e-27|XP_011644714.1 ADP-ribosylation factor-like protein 13B [Pogonomyrmex barbatus]	7.1e-27|XP_012221906.1 PREDICTED: ADP-ribosylation factor-like protein 13B [Linepithema humile]		GO:0005525									PF00025,ADP-ribosylation factor family									199.116	2.85675	9.79e-59	2.16e-56	2.68616	1.57e-66	3.75e-64	-1.50091	5.81e-22	6.01e-20	-1.65052	1.52e-26	2.58e-24	1.18139	8.03e-11	3.12e-09
FUN_022947-T1				PF00752	XPG N-terminal domain		2.3e-140	XP_005105611	1 PREDICTED: flap endonuclease 1-like [Aplysia californica]				4.3e-139|XP_025114870.1 flap endonuclease 1-like [Pomacea canaliculata]	6.2e-138|XP_019628960.1 PREDICTED: flap endonuclease 1 [Branchiostoma belcheri]	K04799	GO:0004518	GO:0003824	GO:0003677	GO:0016788	GO:0006281					PF00752,XPG N-terminal domain	PF00867,XPG I-region								351.887	1.84224	1.01e-47	1.63e-45	1.62709	2.83e-52	4.99e-50	-0.0217707	0.820994	0.901026	-0.135953	0.121579	0.242508	1.58617	1.04e-35	3.03e-33
FUN_016238-T1		unknown																																165.751	0.93534	1.01e-12	2.77e-11	0.715761	6.59e-08	8.32e-07	0.00280229	0.977249	0.989511	-0.0966106	0.342588	0.512864	0.557728	2.49e-05	0.000322791
FUN_003781-T1				PF06966	Protein of unknown function (DUF1295)		6.9e-62	KII85769	1 hypothetical protein PLICRDRAFT_165186 [Plicaturopsis crispa FD-325 SS-3]				7.6e-61|KDQ06856.1 hypothetical protein BOTBODRAFT_192793 [Botryobasidium botryosum FD-172 SS1]	2.2e-60|PBK67394.1 DUF1295-domain-containing protein [Armillaria solidipes]											PF06966,Protein of unknown function (DUF1295)									371.038	0.866995	2.54e-10	5.16e-09	0.643288	5.05e-07	5.27e-06	0.0867404	0.385997	0.552411	-0.0199847	0.835007	0.927446	1.01946	7.85e-14	4.5e-12
FUN_018785-T1							2.9e-149	EKC27331	1 hypothetical protein CGI_10013828 [Crassostrea gigas]				2.9e-149|XP_011412151.1 PREDICTED: protein DD3-3 [Crassostrea gigas]	1.7e-146|XP_022298447.1 LOW QUALITY PROTEIN: protein DD3-3-like [Crassostrea virginica]																				585.991	1.42227	1.84e-10	3.83e-09	1.24053	3.28e-08	4.44e-07	0.820489	4.32e-07	4.85e-06	0.748854	1.01e-05	8.27e-05	0.604748	0.00683639	0.035126
FUN_002227-T1		unknown					1.9e-37	XP_009045106	1 hypothetical protein LOTGIDRAFT_170992 [Lottia gigantea]<>ESP04160	1 hypothetical protein LOTGIDRAFT_170992 [Lottia gigantea]			1.3e-35|PVD34119.1 hypothetical protein C0Q70_05382 [Pomacea canaliculata]	1.3e-35|XP_025087896.1 prolyl 4-hydroxylase 1-like [Pomacea canaliculata]																				82.8502	2.9092	1.92e-18	8.14e-17	2.92871	1.36e-20	7.31e-19	-0.855623	0.001496	0.00651612	-1.05851	0.000159402	0.000975395	0.649364	0.0552213	0.166504
FUN_002963-T1		unknown																																291.777	1.96142	3.48e-17	1.4e-15	1.80813	7.55e-17	3.26e-15	-0.935518	9.17e-08	1.18e-06	-1.0571	3.33e-09	5.62e-08	1.07962	3.79e-06	6.18e-05
FUN_012534-T1		unknown					5.2e-34	XP_021352645	1 uncharacterized protein LOC110449844 [Mizuhopecten yessoensis]<>OWF50926	1 hypothetical protein KP79_PYT07450 [Mizuhopecten yessoensis]				2.0e-33|ELU09549.1 hypothetical protein CAPTEDRAFT_136883 [Capitella teleta]																				350.229	0.913666	1.06e-14	3.49e-13	0.689643	2.15e-10	4.4e-09	0.10174	0.240628	0.392754	-0.00468586	0.95454	1	0.497494	2.89e-05	0.000366227
FUN_001149-T1		immunity? Protein?		PF00244	14-3-3 protein		6.2e-24	XP_012678591	1 PREDICTED: 14-3-3 protein beta/alpha-A-like [Clupea harengus]				8.0e-24|XP_009230283.1 14-3-3 family protein [Gaeumannomyces tritici R3-111a-1]<>EJT68330.1 14-3-3 family protein [Gaeumannomyces tritici R3-111a-1]	8.0e-24|XP_024508193.1 14-3-3 protein zeta [Strongyloides ratti]<>CEF68993.1 14-3-3 protein zeta [Strongyloides ratti]		GO:0019904									PF00244,14-3-3 protein									45.1098	2.3183	5.18e-09	8.68e-08	2.46405	1.84e-09	3.18e-08	-1.56374	2.33e-06	2.23e-05	-1.86181	5.22e-07	5.69e-06	0.629652	0.116225	0.279449
FUN_019040-T1		centromere		PF15511	Centromere kinetochore component CENP-T histone fold								4.9e-47|XP_026159696.1 histone H4-like [Mastacembelus armatus]<>XP_026184921.1 histone H4-like [Mastacembelus armatus]<>XP_026184923.1 histone H4-like [Mastacembelus armatus]	1.1e-46|XP_026195938.1 uncharacterized protein LOC113148443 [Anabas testudineus]	K11254	GO:0005634	GO:0046982	GO:0000786	GO:0006352	GO:0003677					PF15511,Centromere kinetochore component CENP-T histone fold									98.6931	1.80288	1.97e-20	9.63e-19	1.60406	9.98e-19	4.8e-17	0.150016	0.325786	0.489391	0.0332665	0.825424	0.921168	2.16026	3.25e-29	6.66e-27
FUN_026806-T1		unknown					6.6e-05	XP_015926914	1 uncharacterized protein LOC107454290 [Parasteatoda tepidariorum]																									242.044	1.47414	1.62e-34	1.66e-32	1.25188	1.81e-29	1.63e-27	0.149978	0.0979983	0.199028	0.0341818	0.697669	0.828775	1.03854	1.04e-17	9.22e-16
FUN_003376-T1		signalling		PF00071	Ras family		1.8e-46	XP_008872832	1 Ras-like GTP-binding protein YPT1 [Aphanomyces invadans]<>ETV98635	1 Ras-like GTP-binding protein YPT1 [Aphanomyces invadans]			3.1e-46|ORY04237.1 small GTP-binding protein [Basidiobolus meristosporus CBS 931.73]	4.0e-46|XP_009832367.1 Ras-like GTP-binding protein YPT1 [Aphanomyces astaci]<>ETV78030.1 Ras-like GTP-binding protein YPT1 [Aphanomyces astaci]		GO:0003924	GO:0005525								PF00071,Ras family									120.233	2.12471	1.13e-08	1.77e-07	2.16434	1.42e-08	2.07e-07	-0.0101725	0.97191	0.986009	-0.103229	0.736463	0.856308	0.901956	0.0157084	0.0661748
FUN_023326-T1		oxido-red		PF13561	Enoyl-(Acyl carrier protein) reductase		2.4e-93	WP_043404769	1 SDR family oxidoreductase [Archangium violaceum]<>KFA89564	1 short-chain dehydrogenase [Archangium violaceum Cb vi76]			7.8e-92|WP_047855337.1 SDR family oxidoreductase [Archangium gephyra]<>AKJ00534.1 Oxidoreductase [Archangium gephyra]<>REG32773.1 hypothetical protein ATI61_10460 [Archangium gephyra]	7.8e-92|WP_073562867.1 SDR family oxidoreductase [Archangium sp. Cb G35]<>OJT21780.1 NAD(P)-dependent oxidoreductase [Archangium sp. Cb G35]		GO:0016491									PF13561,Enoyl-(Acyl carrier protein) reductase									246.127	2.11833	7.21e-21	3.62e-19	1.9595	1.39e-19	6.95e-18	0.888813	1.01e-07	1.29e-06	0.823521	1.35e-06	1.34e-05	2.15316	1.52e-21	1.9e-19
FUN_022107-T1		unknown																																159.817	2.24825	5.95e-31	5.27e-29	2.06022	2.38e-33	2.52e-31	-0.25	0.103972	0.208304	-0.387459	0.00903754	0.0309395	1.53967	4.32e-15	2.9e-13
FUN_027389-T1				PF00149	Calcineurin-like phosphoesterase		8.5e-85	ACI90332	1 metallophosphoesterase domain containing 1-like protein [Philodina roseola]				6.1e-51|RIA91774.1 Metallo-dependent phosphatase-like protein [Glomus cerebriforme]	1.8e-50|GBC07190.1 hypothetical protein RclHR1_00730039 [Rhizophagus clarus]		GO:0016787									PF00149,Calcineurin-like phosphoesterase									225.671	1.21045	5.14e-16	1.89e-14	0.995121	1.4e-13	4.41e-12	0.0761976	0.491978	0.651802	-0.0327732	0.753618	0.869561	0.88155	4.03e-09	1.18e-07
FUN_023234-T1		unknown																																176.89	1.86497	6.88e-23	3.84e-21	1.67362	3.15e-21	1.77e-19	0.0218868	0.878106	0.935185	-0.094229	0.508636	0.674235	1.20149	2.93e-10	1.05e-08
FUN_019663-T1		vonW	vonW				2.2e-21	OQV19138	1 von Willebrand factor A domain-containing protein [Hypsibius dujardini]				8.4e-21|GAU89685.1 hypothetical protein RvY_02204 [Ramazzottius varieornatus]	7.9e-19|OQV19139.1 von Willebrand factor A domain-containing protein [Hypsibius dujardini]																				155.064	2.72644	3.55e-15	1.21e-13	2.79307	7.76e-17	3.34e-15	-0.440453	0.0997431	0.201778	-0.594234	0.032479	0.0875773	0.641061	0.0659536	0.188896
FUN_001478-T1		2OG-Fe(II) oxygenase superfamily		PF13640	2OG-Fe(II) oxygenase superfamily		2.9e-54	XP_009045106	1 hypothetical protein LOTGIDRAFT_170992 [Lottia gigantea]<>ESP04160	1 hypothetical protein LOTGIDRAFT_170992 [Lottia gigantea]			2.9e-54|PVD34119.1 hypothetical protein C0Q70_05382 [Pomacea canaliculata]	2.9e-54|XP_025087896.1 prolyl 4-hydroxylase 1-like [Pomacea canaliculata]		GO:0031418	GO:0005506	GO:0016705	GO:0055114	GO:0016491					PF13640,2OG-Fe(II) oxygenase superfamily									104.032	3.13215	4.97e-41	6.39e-39	3.01389	3.01e-47	4.71e-45	-0.0964609	0.609326	0.750361	-0.218845	0.244486	0.40651	1.3032	5.58e-08	1.34e-06
FUN_001260-T1				PF01145	SPFH domain / Band 7 family		1.2e-75	ARF08936	1 stomatin family protein [Catovirus CTV1]				6.5e-66|XP_001834777.1 stomatin family protein [Coprinopsis cinerea okayama7#130]<>EAU87031.1 stomatin family protein [Coprinopsis cinerea okayama7#130]	7.2e-65|PPQ69345.1 hypothetical protein CVT24_001640 [Panaeolus cyanescens]		GO:0016020									PF01145,SPFH domain / Band 7 family									218.734	1.46478	1.04e-05	8.74e-05	1.3875	3.04e-05	0.000191208	-0.683921	0.00681977	0.0234319	-0.826768	0.00167883	0.00746274	-0.366439	0.273369	0.488475
FUN_026805-T1		unknown																																107.155	1.93201	3.81e-86	1.83e-83	1.7117	1.13e-61	2.43e-59	0.358368	2.68e-05	0.000195097	0.253285	0.00517671	0.0193535	1.06053	4.58e-24	6.82e-22
FUN_008252-T1				PF00514	Armadillo/beta-catenin-like repeat		1.3e-151	XP_023234996	1 importin subunit alpha-3-like [Centruroides sculpturatus]				1.6e-149|XP_006002113.2 PREDICTED: importin subunit alpha-3 [Latimeria chalumnae]	1.6e-149|OWF40563.1 Importin subunit alpha-4 [Mizuhopecten yessoensis]	K23583	GO:0005737	GO:0005634	GO:0006606	GO:0140142	GO:0061608	GO:0005515				PF00514,Armadillo/beta-catenin-like repeat	PF01749,Importin beta binding domain	PF16186,Atypical Arm repeat							355.796	1.27926	1.3e-69	3.92e-67	1.0546	1.62e-37	1.91e-35	0.0791535	0.157431	0.287641	-0.0219739	0.734752	0.854993	0.352019	3.32e-06	5.48e-05
FUN_005618-T1		ubiquitination	E3 complex	PF00651	BTB/POZ domain		4.5e-52	ELU07099	1 hypothetical protein CAPTEDRAFT_188992 [Capitella teleta]				2.0e-47|XP_011435595.1 PREDICTED: speckle-type POZ protein B isoform X1 [Crassostrea gigas]	4.4e-47|XP_013077082.1 PREDICTED: BTB/POZ domain-containing protein 19-like [Biomphalaria glabrata]	K10523	GO:0005515									PF00651,BTB/POZ domain									245.829	1.58621	2.19e-40	2.77e-38	1.36884	6.12e-28	5.07e-26	0.0492681	0.587994	0.733385	-0.0489428	0.623707	0.77041	0.797304	5.26e-11	2.09e-09
FUN_013201-T1		muscle		PF00307	Calponin homology (CH) domain		6.0e-59	RNA24595	1 muscle-specific 20 [Brachionus plicatilis]				1.6e-51|XP_023240305.1 muscle-specific protein 20-like [Centruroides sculpturatus]	7.8e-51|KPM10767.1 muscle-specific protein 20-like protein [Sarcoptes scabiei]	K20526	GO:0003779	GO:0031032	GO:0005515							PF00307,Calponin homology (CH) domain	PF00402,Calponin family repeat								157.474	0.864608	5.47e-08	7.6e-07	0.649863	1.71e-05	0.000116268	-0.854892	2.36e-12	7.3e-11	-0.969042	7.68e-16	4.05e-14	0.33565	0.0367663	0.124131
FUN_026265-T1				PF05327	RNA polymerase I specific transcription initiation factor RRN3		4.0e-66	XP_020463992	1 RNA polymerase I-specific transcription initiation factor RRN3 [Monopterus albus]				1.2e-65|XP_020774093.1 RNA polymerase I-specific transcription initiation factor RRN3 [Boleophthalmus pectinirostris]	2.6e-65|XP_012682722.1 PREDICTED: RNA polymerase I-specific transcription initiation factor RRN3 [Clupea harengus]	K15216										PF05327,RNA polymerase I specific transcription initiation factor RRN3									495.378	0.825189	2.01e-15	7.03e-14	0.595682	5.91e-07	6.05e-06	0.261779	0.000506959	0.00256418	0.168133	0.0564518	0.135504	0.415882	6.91e-05	0.00078401
FUN_017184-T1	HGT	2OG-Fe(II) oxygenase superfamily		PF13640	2OG-Fe(II) oxygenase superfamily		7.3e-42	XP_005791033	1 hypothetical protein EMIHUDRAFT_440072 [Emiliania huxleyi CCMP1516]<>EOD38604	1 hypothetical protein EMIHUDRAFT_440072 [Emiliania huxleyi CCMP1516]			4.1e-29|OYT18452.1 proline hydroxylase [Nitrospira sp. UW-LDO-01]	1.7e-27|PLY34452.1 hypothetical protein CAF42_00680 [Nitrospira sp. CG24B]		GO:0031418	GO:0005506	GO:0016705	GO:0055114	GO:0016491					PF13640,2OG-Fe(II) oxygenase superfamily									148.993	2.79893	5.07e-26	3.63e-24	2.70085	2.25e-29	2.01e-27	-0.372515	0.0719839	0.156776	-0.516337	0.0120745	0.0390955	0.84163	0.00184087	0.0123478
FUN_015051-T1		unknown																																93.8739	7.75243	2.86e-105	1.85e-102	8.85456	5.32e-202	7.83e-199	0.356649	0.415412	0.580902	0.463705	0.479991	0.648215	6.41095	2.06e-71	2.44e-68
FUN_007511-T1				PF00773	RNB domain		1.1e-165	RNA34144	1 DIS3-like exonuclease 2 isoform X1 [Brachionus plicatilis]				3.1e-157|XP_009064125.1 hypothetical protein LOTGIDRAFT_235866 [Lottia gigantea]<>ESO85209.1 hypothetical protein LOTGIDRAFT_235866 [Lottia gigantea]	4.1e-154|XP_005742045.1 PREDICTED: DIS3-like exonuclease 2 isoform X1 [Pundamilia nyererei]	K18758	GO:0004540	GO:0003723								PF00773,RNB domain	PF17849,Dis3-like cold-shock domain 2 (CSD2)								508.61	1.32298	3.67e-24	2.25e-22	1.10419	1.78e-20	9.48e-19	0.0682768	0.47196	0.634432	-0.0441655	0.628607	0.774168	0.636844	1.22e-06	2.22e-05
FUN_024310-T1		unknown																																53.7062	3.52817	4.66e-24	2.83e-22	3.59887	1.29e-26	9.98e-25	0.20236	0.498686	0.657434	0.0844587	0.79616	0.900266	1.45509	5.56e-05	0.000651529
FUN_018775-T1				PF00642	Zinc finger C-x8-C-x5-C-x3-H type (and similar)		3.4e-30	XP_005998341	1 PREDICTED: zinc finger protein 36, C3H1 type-like 2 [Latimeria chalumnae]				2.2e-29|XP_026088908.1 mRNA decay activator protein ZFP36L1-like [Carassius auratus]	4.9e-29|KTF88760.1 hypothetical protein cypCar_00040436 [Cyprinus carpio]	K18753	GO:0046872									PF00642,Zinc finger C-x8-C-x5-C-x3-H type (and similar)									177.179	0.984524	3.72e-24	2.28e-22	0.760891	9.84e-14	3.12e-12	-0.12374	0.10035	0.202729	-0.232496	0.00381861	0.0149739	0.294686	0.00336012	0.0199652
FUN_006958-T1							1.4e-10	XP_018415534	1 PREDICTED: probable ATP-dependent RNA helicase DDX60-like [Nanorana parkeri]				1.5e-07|XP_012788618.1 PREDICTED: LOW QUALITY PROTEIN: probable ATP-dependent RNA helicase DDX60 [Sorex araneus]	2.3e-05|XP_018429103.1 PREDICTED: probable ATP-dependent RNA helicase DDX60 [Nanorana parkeri]																				153.604	1.24071	1.37e-11	3.31e-10	1.03997	1.69e-08	2.44e-07	-0.280543	0.0425205	0.103635	-0.369867	0.010612	0.035212	0.437768	0.0186379	0.0751606
FUN_020697-T1				PF03668	P-loop ATPase protein family		8.8e-13	KUK36273	1 hypothetical protein XD66_1019 [Thermacetogenium phaeum]				1.2e-12|WP_015049820.1 RNase adapter RapZ [Thermacetogenium phaeum]<>AFV10903.1 ATPase-like protein [Thermacetogenium phaeum DSM 12270]	4.8e-11|WP_109133911.1 RNase adapter RapZ [Candidatus Sulfobium mesophilum]<>SPP99835.1 hypothetical protein; putative nucleoside triphosphate hydrolase domain [Candidatus Sulfobium mesophilum]	K06958	GO:0005524									PF03668,P-loop ATPase protein family									156.486	2.72317	5.8e-25	3.78e-23	2.59617	1.3e-26	1e-24	-0.19536	0.356529	0.522159	-0.330673	0.123129	0.244737	1.46543	4.57e-08	1.11e-06
FUN_003674-T1	HGT			PF00300	Histidine phosphatase superfamily (branch 1)		1.2e-21	PCH89519	1 hypothetical protein COB86_07125 [Dehalococcoidia bacterium]				3.9e-20|EKE27546.1 hypothetical protein ACD_3C00194G0006 [uncultured bacterium (gcode 4)]	1.8e-17|GBF89533.1 hypothetical protein Rsub_02251 [Raphidocelis subcapitata]											PF00300,Histidine phosphatase superfamily (branch 1)									204.521	0.79433	6.87e-07	7.69e-06	0.576455	0.000278819	0.00128459	0.101111	0.388053	0.554441	0.00301841	0.97972	1	0.169257	0.295398	0.511596
FUN_024639-T1		unknown																																91.4373	1.67268	5.33e-06	4.82e-05	1.70218	9.64e-06	7.06e-05	-2.09843	1.56e-12	5e-11	-2.36573	3.44e-12	9.96e-11	-0.590482	0.113405	0.27485
FUN_022082-T1	HGT			PF01786	Alternative oxidase		3.0e-67	GAO52300	1 hypothetical protein G7K_6380-t1 [Saitoella complicata NRRL Y-17804]				3.0e-67|XP_016604872.1 hypothetical protein SPPG_07666 [Spizellomyces punctatus DAOM BR117]<>KNC96832.1 hypothetical protein SPPG_07666 [Spizellomyces punctatus DAOM BR117]	3.0e-67|XP_019025266.1 alternative oxidase, partial [Saitoella complicata NRRL Y-17804]<>ODQ54153.1 alternative oxidase, partial [Saitoella complicata NRRL Y-17804]		GO:0009916	GO:0055114								PF01786,Alternative oxidase									117.193	1.6463	5.89e-07	6.69e-06	1.56857	2.07e-06	1.83e-05	-0.134338	0.593148	0.737023	-0.256398	0.323642	0.492157	0.783851	0.0177824	0.0725802
FUN_001887-T1		protein	modification, remove phosphate	PF00782	Dual specificity phosphatase	catalytic domain	3.4e-17	XP_019620269	1 PREDICTED: serine/threonine/tyrosine-interacting-like protein 1 [Branchiostoma belcheri]				2.2e-16|RLN50100.1 hypothetical protein BBJ28_00008244 [Nothophytophthora sp. Chile5]	2.2e-16|NP_598262.1 dual specificity protein phosphatase 5 [Rattus norvegicus]<>O54838.1 RecName: Full=Dual specificity protein phosphatase 5; AltName: Full=MAP-kinase phosphatase CPG21<>AAB94858.1 MAP-kinase phosphatase [Rattus norvegicus]		GO:0016311	GO:0006470	GO:0004725	GO:0016791	GO:0008138					PF00782,Dual specificity phosphatase, catalytic domain									79.2259	4.74389	4.75e-136	5.19e-133	4.62052	1.12e-168	1.14e-165	-0.624478	0.00595183	0.0209541	-0.810813	0.000585207	0.00301776	3.15085	2.2e-56	1.58e-53
FUN_018649-T1		unknown					4.4e-13	OGH62163	1 hypothetical protein A3I06_05445 [Candidatus Lindowbacteria bacterium RIFCSPLOWO2_02_FULL_62_12]<>OGH63281	1 hypothetical protein A3G34_15630 [Candidatus Lindowbacteria bacterium RIFCSPLOWO2_12_FULL_62_27]			6.5e-09|RHZ72557.1 hypothetical protein Glove_242g8 [Diversispora versiformis]	8.5e-09|KZV74127.1 hypothetical protein PENSPDRAFT_573500 [Peniophora sp. CONT]																				182.008	1.42108	1.32e-07	1.7e-06	1.26315	1.34e-06	1.26e-05	-0.731856	0.000340914	0.00181921	-0.864549	3.64e-05	0.000263617	-0.150614	0.581767	0.756606
FUN_016157-T1	HGT			PF14124	Domain of unknown function (DUF4291)		4.4e-43	XP_004337407	1 hypothetical protein ACA1_275680 [Acanthamoeba castellanii str	Neff]<>ELR15394	1 hypothetical protein ACA1_275680 [Acanthamoeba castellanii str	Neff]	3.8e-42|XP_004334843.1 hypothetical protein ACA1_093770 [Acanthamoeba castellanii str. Neff]<>ELR12830.1 hypothetical protein ACA1_093770 [Acanthamoeba castellanii str. Neff]	3.5e-40|XP_013761838.1 hypothetical protein AMSG_01230 [Thecamonas trahens ATCC 50062]<>KNC53517.1 hypothetical protein AMSG_01230 [Thecamonas trahens ATCC 50062]											PF14124,Domain of unknown function (DUF4291)									210.955	1.62313	1.69e-19	7.77e-18	1.41851	7.8e-19	3.8e-17	-0.192829	0.158827	0.289518	-0.314053	0.0155843	0.0481964	1.01989	1.82e-08	4.81e-07
FUN_021517-T1		unknown																																812.669	0.964109	3.09e-08	4.49e-07	0.736412	2.68e-05	0.000171081	-0.0319448	0.799365	0.887036	-0.154208	0.237593	0.398107	0.488217	0.005117	0.0278945
FUN_002926-T1				PF01470	Pyroglutamyl peptidase		2.4e-33	XP_023219839	1 pyroglutamyl-peptidase 1-like [Centruroides sculpturatus]<>XP_023219840	1 pyroglutamyl-peptidase 1-like [Centruroides sculpturatus]			1.3e-31|XP_018060465.1 PREDICTED: uncharacterized protein LOC108695192 isoform X3 [Atta colombica]	1.8e-31|XP_012055598.1 PREDICTED: pyroglutamyl-peptidase 1 [Atta cephalotes]<>KYM88252.1 Pyroglutamyl-peptidase 1 [Atta colombica]	K01304	GO:0006508	GO:0005829	GO:0016920							PF01470,Pyroglutamyl peptidase									183.429	0.82233	4.12e-16	1.53e-14	0.598875	4.7e-09	7.53e-08	-0.0309696	0.6867	0.808973	-0.141546	0.0729682	0.165197	0.0756611	0.471351	0.675395
FUN_012571-T1				PF00501	AMP-binding enzyme		7.9e-109	XP_013761030	1 thioester reductase domain-containing protein [Thecamonas trahens ATCC 50062]<>KNC55984	1 thioester reductase domain-containing protein [Thecamonas trahens ATCC 50062]			3.2e-73|XP_013762619.1 fatty-acid-coa ligase FadD [Thecamonas trahens ATCC 50062]<>KNC48563.1 fatty-acid-coa ligase FadD [Thecamonas trahens ATCC 50062]	1.7e-34|WP_064920384.1 NAD-dependent epimerase/dehydratase family protein [Mycolicibacter sinensis]<>OBH20757.1 oxidoreductase [Mycolicibacter sinensis]<>OBI25522.1 oxidoreductase [Mycolicibacter sinensis]		GO:0003824									PF00501,AMP-binding enzyme									346.283	4.07558	5.08e-48	8.28e-46	4.06085	2.06e-58	4.16e-56	-0.032232	0.880763	0.936485	-0.178654	0.402003	0.574532	2.04755	3.54e-13	1.9e-11
FUN_003914-T1		ADP-ribosylation factor		PF00025	ADP-ribosylation factor family		7.7e-53	XP_001743406	1 hypothetical protein [Monosiga brevicollis MX1]<>EDQ92120	1 predicted protein [Monosiga brevicollis MX1]			1.3e-52|XP_018226588.1 ADP-ribosylation factor 6 [Pneumocystis carinii B80]<>KTW29395.1 ADP-ribosylation factor 6 [Pneumocystis carinii B80]			GO:0005525									PF00025,ADP-ribosylation factor family									125.792	1.14032	3.05e-13	8.86e-12	0.927377	1.39e-09	2.46e-08	0.370501	0.00148845	0.00648857	0.272519	0.0205626	0.0605891	0.17624	0.274555	0.489595
FUN_003045-T1		unknown																																45.2417	1.7747	4.96e-07	5.71e-06	1.73214	1.52e-06	1.39e-05	-0.54519	0.0535909	0.124353	-0.683574	0.0229338	0.0660814	0.120367	0.738648	0.859494
FUN_016687-T1				PF00149	Calcineurin-like phosphoesterase		0.0e+00	RNA05682	1 putative phosphorylase b kinase regulatory subunit alpha isoform X3 [Brachionus plicatilis]				4.0e-293|ELT89975.1 hypothetical protein CAPTEDRAFT_163062 [Capitella teleta]	7.0e-290|XP_013379193.1 probable phosphorylase b kinase regulatory subunit alpha [Lingula anatina]	K07190	GO:0016787	GO:0008408	GO:0006302	GO:0004519	GO:0005634	GO:0030145	GO:0003824	GO:0030870		PF00149,Calcineurin-like phosphoesterase	PF00723,Glycosyl hydrolases family 15	PF04152,Mre11 DNA-binding presumed domain							1428.15	1.43957	2.02e-26	1.46e-24	1.21627	2.02e-19	9.96e-18	-0.0826577	0.396967	0.562585	-0.189191	0.0677078	0.156157	1.6332	1.33e-33	3.33e-31
FUN_022267-T1		meiosis?					8.0e-64	XP_012942594	1 PREDICTED: coiled-coil and C2 domain-containing protein 1-like [Aplysia californica]				1.5e-62|XP_013072211.1 PREDICTED: coiled-coil and C2 domain-containing protein 1-like isoform X2 [Biomphalaria glabrata]	3.4e-62|XP_013072207.1 PREDICTED: coiled-coil and C2 domain-containing protein 1-like isoform X1 [Biomphalaria glabrata]	K18260																			614.87	1.13648	4.25e-12	1.09e-10	0.920176	1.33e-09	2.37e-08	0.148264	0.210889	0.357049	0.0238305	0.834536	0.927222	0.143369	0.384827	0.599044
FUN_016668-T1		ubiquitination		PF00651	BTB/POZ domain		8.0e-24	XP_021350570	1 protein roadkill-like isoform X3 [Mizuhopecten yessoensis]<>OWF51825	1 TD and POZ domain-containing protein 1 [Mizuhopecten yessoensis]			8.0e-24|XP_021350568.1 protein roadkill-like isoform X1 [Mizuhopecten yessoensis]	8.3e-21|XP_021350569.1 uncharacterized protein LOC110448580 isoform X2 [Mizuhopecten yessoensis]		GO:0005515									PF00651,BTB/POZ domain									242.631	1.90956	7.81e-58	1.69e-55	1.69405	8.81e-47	1.34e-44	-0.101735	0.275724	0.433906	-0.204683	0.0370582	0.0971751	1.02658	3.23e-17	2.73e-15
FUN_014117-T1				PF00106	short chain dehydrogenase		6.3e-109	RNA33405	1 Dehydrogenase reductase SDR family member 12 [Brachionus plicatilis]				1.0e-98|XP_020893965.1 dehydrogenase/reductase SDR family member 12-like [Exaiptasia pallida]	6.2e-96|XP_009062977.1 hypothetical protein LOTGIDRAFT_195174 [Lottia gigantea]<>ESO86444.1 hypothetical protein LOTGIDRAFT_195174 [Lottia gigantea]	K11168										PF00106,short chain dehydrogenase									295.281	1.15873	1.07e-20	5.28e-19	0.933415	5.33e-15	1.96e-13	0.673107	1.45e-13	5.44e-12	0.571888	2.32e-10	4.87e-09	1.39472	9.47e-30	1.97e-27
FUN_011624-T1		DNA repair	APLF	PF17913	FHA domain								5.1e-11|XP_005111545.1 PREDICTED: aprataxin and PNK-like factor isoform X2 [Aplysia californica]	2.2e-09|XP_026499951.1 aprataxin and PNK-like factor isoform X2 [Vanessa tameamea]<>XP_026499952.1 aprataxin and PNK-like factor isoform X2 [Vanessa tameamea]	K13295	GO:0005515									PF17913,FHA domain									132.709	1.76163	2.68e-46	4.16e-44	1.53868	1.58e-32	1.62e-30	0.146146	0.14222	0.265549	0.0409772	0.704742	0.833656	1.07127	2.74e-17	2.36e-15
FUN_015977-T1		unknown																																82.0808	1.13875	0.000344076	0.0018143	1.0191	0.00180665	0.00628061	-0.989013	6.46e-05	0.000427025	-1.1458	1.36e-05	0.000108449	-0.141724	0.660408	0.809861
FUN_002429-T1		PARP	PARP	PF00644	Poly(ADP-ribose) polymerase catalytic domain		1.6e-262	XP_006818908	1 PREDICTED: poly(ADP-ribose) polymerase pme-5-like [Saccoglossus kowalevskii]				1.4e-250|XP_015916123.2 tankyrase-like protein [Parasteatoda tepidariorum]	1.5e-244|PVD25729.1 hypothetical protein C0Q70_13389 [Pomacea canaliculata]	K10798	GO:0006471	GO:0003950	GO:0005515							PF00644,Poly(ADP-ribose) polymerase catalytic domain	PF02877,Poly(ADP-ribose) polymerase, regulatory domain	PF05406,WGR domain	PF12796,Ankyrin repeats (3 copies)	PF13637,Ankyrin repeats (many copies)					872.927	2.71615	1.66e-48	2.76e-46	2.54624	2.68e-49	4.5e-47	0.0256515	0.849636	0.917977	-0.0768723	0.581292	0.736908	1.34714	4.59e-13	2.42e-11
FUN_002330-T1		protein	binding	PF13415	Galactose oxidase	central domain	7.1e-38	CCA23938	1 conserved hypothetical protein [Albugo laibachii Nc14]				7.1e-38|CCA23939.1 conserved hypothetical protein [Albugo laibachii Nc14]	2.5e-35|CCI47193.1 unnamed protein product [Albugo candida]	K23330	GO:0005515									PF13415,Galactose oxidase, central domain	PF13418,Galactose oxidase, central domain								163.162	2.88348	1.58e-24	9.95e-23	2.81145	4.96e-28	4.14e-26	-1.27489	2.61e-08	3.77e-07	-1.47912	3.74e-10	7.57e-09	1.3691	1.55e-06	2.76e-05
FUN_016893-T1							2.1e-05	XP_001641133	1 predicted protein [Nematostella vectensis]<>EDO49070	1 predicted protein [Nematostella vectensis]																								73.1713	2.06197	2.66e-36	2.97e-34	1.86037	3.94e-33	4.13e-31	0.0953592	0.482074	0.643397	-0.0183067	0.892383	0.966179	1.19763	1.46e-12	7.14e-11
FUN_016500-T1				PF04130	Gamma tubulin complex component C-terminal		2.5e-143	XP_013415922	1 gamma-tubulin complex component 3 homolog [Lingula anatina]				5.6e-143|XP_013406283.1 gamma-tubulin complex component 3 homolog [Lingula anatina]	3.0e-136|XP_009062870.1 hypothetical protein LOTGIDRAFT_167139 [Lottia gigantea]<>ESO86326.1 hypothetical protein LOTGIDRAFT_167139 [Lottia gigantea]	K16570	GO:0043015									PF04130,Gamma tubulin complex component C-terminal	PF17681,Gamma tubulin complex component N-terminal								493.148	0.928024	2.96e-19	1.33e-17	0.702853	4.78e-09	7.66e-08	-0.0205544	0.785091	0.877036	-0.114942	0.201208	0.354447	-0.0178197	0.865569	0.931965
FUN_017844-T1		ADP-ribosylation factor		PF00025	ADP-ribosylation factor family		1.0e-61	XP_009060563	1 hypothetical protein LOTGIDRAFT_204362 [Lottia gigantea]<>ESO88897	1 hypothetical protein LOTGIDRAFT_204362 [Lottia gigantea]			1.3e-61|NP_001171750.1 ADP-ribosylation factor-like protein 6 [Saccoglossus kowalevskii]	5.0e-61|XP_025106360.1 ADP-ribosylation factor-like protein 6 [Pomacea canaliculata]<>PVD24406.1 hypothetical protein C0Q70_14888 [Pomacea canaliculata]	K07951	GO:0005525									PF00025,ADP-ribosylation factor family									128.412	1.18499	3.32e-10	6.62e-09	0.982646	6.25e-08	7.94e-07	-0.393803	0.00590309	0.0208299	-0.506046	0.000447903	0.00239182	0.654147	0.000580373	0.00476475
FUN_023231-T1	HGT			PF03372	Endonuclease/Exonuclease/phosphatase family		7.8e-68	WP_081786744	1 endonuclease/exonuclease/phosphatase family protein [Flammeovirgaceae bacterium 311]				3.0e-67|AHM59627.1 Endonuclease/exonuclease/phosphatase [Flammeovirgaceae bacterium 311]	6.6e-67|WP_051360071.1 endonuclease/exonuclease/phosphatase family protein [Adhaeribacter aquaticus]											PF03372,Endonuclease/Exonuclease/phosphatase family									219.067	0.962041	2.54e-19	1.15e-17	0.734751	1.14e-11	2.82e-10	0.187552	0.0196834	0.0559164	0.0824158	0.320738	0.489001	0.510029	2.67e-06	4.49e-05
FUN_012913-T1	HGT			PF01636	Phosphotransferase enzyme family		2.8e-09	ODM24201	1 hypothetical protein SI65_01791 [Aspergillus cristatus]<>ODM24499	1 hypothetical protein SI65_02089 [Aspergillus cristatus]			6.2e-09|KNE72091.1 hypothetical protein AMAG_16585 [Allomyces macrogynus ATCC 38327]	1.1e-08|KIM30385.1 hypothetical protein M408DRAFT_328002 [Serendipita vermifera MAFF 305830]											PF01636,Phosphotransferase enzyme family									158.045	1.17447	1.34e-16	5.17e-15	0.955423	1.44e-10	3.02e-09	-0.188041	0.0849707	0.178053	-0.285917	0.0152168	0.0472552	0.958479	1.66e-11	7.18e-10
FUN_017137-T1		Apoptosis	inhibitor	PF00653	Inhibitor of Apoptosis domain		1.6e-73	XP_002679917	1 predicted protein [Naegleria gruberi]<>EFC47173	1 predicted protein [Naegleria gruberi]			4.5e-68|WP_089128270.1 RNA ligase [Tolypothrix sp. NIES-4075]<>GAX42451.1 hypothetical protein NIES4075_34520 [Tolypothrix sp. NIES-4075]	2.5e-66|WP_086835208.1 RNA ligase [Nostoc sp. RF31Y]<>OUL24165.1 RNA ligase [Nostoc sp. RF31Y]		GO:0005515									PF00653,Inhibitor of Apoptosis domain	PF09414,RNA ligase	PF18043,T4 RNA ligase 2 C-terminal							523.248	3.01182	7.63e-40	9.54e-38	2.87605	2.86e-44	4.13e-42	-0.340392	0.0466095	0.111386	-0.468329	0.00662642	0.0238848	1.59481	3.36e-12	1.57e-10
FUN_008692-T1				PF00617	RasGEF domain		5.9e-101	XP_023017548	1 guanine nucleotide-releasing factor 2 isoform X2 [Leptinotarsa decemlineata]				5.9e-101|XP_023017547.1 guanine nucleotide-releasing factor 2 isoform X1 [Leptinotarsa decemlineata]	5.9e-101|XP_024085776.1 rap guanine nucleotide exchange factor 1 isoform X2 [Cimex lectularius]	K06277	GO:0007264	GO:0005085								PF00617,RasGEF domain	PF00618,RasGEF N-terminal motif								446.45	1.88469	1.44e-25	9.67e-24	1.69295	7.35e-24	4.89e-22	-0.5774	1.53e-05	0.000118985	-0.682089	4.99e-07	5.46e-06	0.72696	6.23e-05	0.00071654
FUN_015803-T1				PF00027	Cyclic nucleotide-binding domain																				PF00027,Cyclic nucleotide-binding domain									168.674	1.37392	1.24e-08	1.92e-07	1.17609	8.96e-07	8.78e-06	0.058165	0.747912	0.853016	-0.0459688	0.80518	0.906809	1.55791	9.26e-11	3.56e-09
FUN_028508-T1	HGT			PF01464	Transglycosylase SLT domain		1.4e-25	WP_083968822	1 lytic transglycosylase domain-containing protein [Hyalangium minutum]<>KFE64721	1 Soluble lytic murein transglycosylase [Hyalangium minutum]			6.7e-25|EAU68488.1 type III helper protein HopP1 [Stigmatella aurantiaca DW4/3-1]	6.7e-25|WP_013376736.1 lytic transglycosylase domain-containing protein [Stigmatella aurantiaca]<>ADO73101.1 Lytic transglycosylase [Stigmatella aurantiaca DW4/3-1]											PF01464,Transglycosylase SLT domain									101.247	2.18561	7.54e-26	5.31e-24	2.01129	1.11e-25	8.18e-24	-0.406129	0.0161131	0.0475199	-0.53531	0.00161724	0.00723702	1.33411	2.67e-10	9.6e-09
FUN_009238-T1				PF06244	Coiled-coil domain-containing protein 124 /Oxs1																				PF06244,Coiled-coil domain-containing protein 124 /Oxs1									79.3487	1.02497	1.24e-10	2.67e-09	0.798801	1.78e-06	1.6e-05	0.00602104	0.96152	0.979967	-0.0969863	0.464339	0.634511	0.93702	3.61e-09	1.06e-07
FUN_017076-T1				PF03351	DOMON domain		8.6e-33	XP_022318093	1 ferric-chelate reductase 1-like [Crassostrea virginica]<>XP_022318094	1 ferric-chelate reductase 1-like [Crassostrea virginica]<>XP_022318095	1 ferric-chelate reductase 1-like [Crassostrea virginica]		1.9e-32|XP_011451611.1 PREDICTED: ferric-chelate reductase 1 [Crassostrea gigas]	1.9e-32|XP_021369047.1 ferric-chelate reductase 1-like isoform X1 [Mizuhopecten yessoensis]<>OWF42934.1 ferric-chelate reductase 1-like [Mizuhopecten yessoensis]											PF03351,DOMON domain									389.146	0.857712	1.44e-18	6.16e-17	0.627406	3.68e-09	6.01e-08	-0.0222418	0.756134	0.858434	-0.128743	0.107519	0.222081	-0.227014	0.0240533	0.0906836
FUN_007408-T1		unknown					1.4e-06	XP_009044500	1 hypothetical protein LOTGIDRAFT_230041 [Lottia gigantea]<>ESP04991	1 hypothetical protein LOTGIDRAFT_230041 [Lottia gigantea]				2.2e-04|CRK93998.1 CLUMA_CG007524, isoform A [Clunio marinus]																				460.643	0.829348	9.09e-14	2.78e-12	0.601773	9.67e-09	1.46e-07	-0.0867886	0.285491	0.445274	-0.192225	0.0148673	0.0463443	0.365893	0.00108789	0.00806472
FUN_022686-T1				PF13489	Methyltransferase domain		3.1e-87	RNA41654	1 methyltransferase 2-A [Brachionus plicatilis]				1.9e-84|XP_014249595.1 methyltransferase-like protein 2B isoform X1 [Cimex lectularius]	5.5e-84|XP_013073414.1 PREDICTED: methyltransferase-like protein 2-A [Biomphalaria glabrata]<>XP_013073415.1 PREDICTED: methyltransferase-like protein 2-A [Biomphalaria glabrata]											PF13489,Methyltransferase domain									250.415	0.956189	1.15e-13	3.48e-12	0.724239	1.41e-06	1.31e-05	0.611013	7.66e-11	1.81e-09	0.51928	3.2e-06	2.94e-05	0.815571	2.42e-10	8.77e-09
FUN_021553-T1				PF01633	Choline/ethanolamine kinase		7.0e-76	RNA14177	1 choline kinase alpha isoform X2 [Brachionus plicatilis]				9.2e-76|XP_018611156.1 PREDICTED: choline kinase alpha-like [Scleropages formosus]	6.6e-74|XP_009097538.1 PREDICTED: choline kinase alpha isoform X4 [Serinus canaria]	K14156										PF01633,Choline/ethanolamine kinase									247.727	1.30077	5.08e-20	2.41e-18	1.07768	7.84e-12	1.97e-10	0.157838	0.133026	0.252038	0.0658137	0.586607	0.741251	0.921085	1.05e-10	3.97e-09
FUN_011086-T1							9.0e-04	RMA74064	1 gliding motility-associated-like protein [Pedobacter sp	CF523]			9.0e-04|WP_121948912.1 hypothetical protein [Pedobacter sp. CF523]	9.0e-04|WP_113648297.1 hypothetical protein [Pedobacter chitinilyticus]																				97.3975	1.07064	2.03e-15	7.1e-14	0.849176	3.54e-10	6.95e-09	0.261272	0.0118476	0.0368661	0.155501	0.140513	0.270596	1.1768	9.13e-19	9.16e-17
FUN_016365-T1				PF01423	LSM domain		1.1e-27	RNA28709	1 small nuclear ribonucleo sm d1 [Brachionus plicatilis]				5.2e-27|XP_001619663.1 hypothetical protein NEMVEDRAFT_v1g223956 [Nematostella vectensis]<>EDO27563.1 predicted protein [Nematostella vectensis]	6.8e-27|XP_002065819.1 probable small nuclear ribonucleoprotein Sm D1 [Drosophila willistoni]<>EDW76805.1 uncharacterized protein Dwil_GK18761 [Drosophila willistoni]											PF01423,LSM domain									91.8418	1.0002	7.54e-07	8.38e-06	0.788707	9.9e-05	0.000530592	-0.0279978	0.854496	0.920868	-0.133868	0.393142	0.565045	0.769967	0.000144996	0.00147776
FUN_005622-T1				PF10602	26S proteasome subunit RPN7		3.5e-86	XP_005109229	1 PREDICTED: COP9 signalosome complex subunit 1-like isoform X1 [Aplysia californica]				3.5e-86|XP_012943962.1 PREDICTED: COP9 signalosome complex subunit 1-like isoform X2 [Aplysia californica]	3.5e-86|XP_012943963.1 PREDICTED: COP9 signalosome complex subunit 1-like isoform X3 [Aplysia californica]											PF10602,26S proteasome subunit RPN7									304.198	0.935114	5.26e-22	2.79e-20	0.708073	1.27e-11	3.09e-10	-0.00699148	0.92342	0.958903	-0.11255	0.159177	0.297528	0.548114	2.17e-08	5.67e-07
FUN_024516-T1		unknown																																44.2893	3.18975	1.67e-19	7.71e-18	3.24563	3.63e-21	2.03e-19	-0.119822	0.695787	0.815325	-0.285226	0.387478	0.559032	1.45476	6.33e-05	0.000727004
FUN_017674-T1				PF01532	Glycosyl hydrolase family 47		9.7e-191	XP_003217858	1 PREDICTED: ER degradation-enhancing alpha-mannosidase-like protein 1 [Anolis carolinensis]				8.2e-190|XP_020666024.1 ER degradation-enhancing alpha-mannosidase-like protein 1 [Pogona vitticeps]	1.1e-189|XP_007436393.1 ER degradation-enhancing alpha-mannosidase-like protein 1 [Python bivittatus]	K10084	GO:0003824	GO:0016020	GO:0004571	GO:0005509						PF01532,Glycosyl hydrolase family 47									327.295	1.10085	1.26e-24	7.98e-23	0.88055	2.08e-14	7.13e-13	-0.200649	0.0121426	0.0375906	-0.296689	0.000830414	0.00406037	0.374779	0.000591092	0.00483964
FUN_014616-T1		unknown																																89.7014	2.07716	2.89e-15	9.97e-14	1.95901	1.71e-15	6.57e-14	-1.00866	1.85e-06	1.81e-05	-1.16565	7.51e-08	9.78e-07	-0.427875	0.122922	0.290785
FUN_016584-T1				PF01137	RNA 3'-terminal phosphate cyclase		2.3e-58	XP_014455233	1 PREDICTED: RNA 3'-terminal phosphate cyclase [Alligator mississippiensis]<>KYO19531	1 RNA 3'-terminal phosphate cyclase [Alligator mississippiensis]			1.1e-57|XP_002600494.1 hypothetical protein BRAFLDRAFT_276703 [Branchiostoma floridae]<>EEN56506.1 hypothetical protein BRAFLDRAFT_276703 [Branchiostoma floridae]	1.5e-57|XP_019386570.1 PREDICTED: RNA 3'-terminal phosphate cyclase [Crocodylus porosus]	K01974	GO:0003824									PF01137,RNA 3'-terminal phosphate cyclase									146.352	0.94515	1.73e-14	5.6e-13	0.725062	5.48e-09	8.67e-08	-0.182354	0.0524434	0.122275	-0.289398	0.002818	0.0115694	0.157171	0.216463	0.422041
FUN_023265-T1				PF02678	Pirin		1.3e-72	CCG81652	1 putative Pirin domain protein [Taphrina deformans PYCC 5710]				1.1e-66|EUC59700.1 pirin domain protein [Rhizoctonia solani AG-3 Rhs1AP]<>KEP55214.1 pirin domain protein [Rhizoctonia solani 123E]	3.1e-66|RIA83922.1 putative Pirin domain protein [Glomus cerebriforme]	K06911										PF02678,Pirin	PF17954,Quercetinase C-terminal cupin domain								140.474	1.71665	5.98e-12	1.5e-10	1.55374	2.12e-10	4.34e-09	0.422671	0.0234333	0.0643744	0.338618	0.0774389	0.172938	0.805297	0.00136561	0.0096789
FUN_017465-T1		muscle		PF00307	Calponin homology (CH) domain		7.1e-41	RNA24595	1 muscle-specific 20 [Brachionus plicatilis]				7.8e-40|XP_023240305.1 muscle-specific protein 20-like [Centruroides sculpturatus]	7.3e-38|ACD11803.1 hypothetical protein, partial [Isometrus maculatus]		GO:0003779	GO:0031032	GO:0005515							PF00307,Calponin homology (CH) domain									92.9493	1.53029	2.17e-19	9.89e-18	1.3338	2.62e-16	1.07e-14	-0.159139	0.232402	0.383262	-0.263215	0.0501367	0.123263	0.257359	0.147906	0.328115
FUN_027524-T1	HGT	unknown					2.0e-66	OJJ21319	1 hypothetical protein BKI52_12215 [marine bacterium AO1-C]				1.7e-65|WP_050710093.1 hypothetical protein [Dysgonomonas sp. HGC4]	1.6e-63|RMG28546.1 hypothetical protein D6732_18540 [Euryarchaeota archaeon]																				122.407	2.3558	3.11e-10	6.21e-09	2.40213	2.03e-10	4.18e-09	-0.247998	0.397609	0.563245	-0.376978	0.223916	0.383638	0.386207	0.306331	0.523468
FUN_003306-T1				PF02373	JmjC domain	hydroxylase	1.9e-115	RNA35563	1 lysine-specific demethylase 4B isoform X4 [Brachionus plicatilis]				3.2e-107|XP_023189458.1 lysine-specific demethylase 4C-like isoform X5 [Xiphophorus maculatus]	7.2e-107|XP_021085812.1 lysine-specific demethylase 4C [Mesocricetus auratus]	K06709										PF02373,JmjC domain, hydroxylase									422.479	2.02031	2.19e-39	2.69e-37	1.81122	1.4e-36	1.62e-34	0.0238053	0.834454	0.908752	-0.0915491	0.425359	0.597467	1.55291	7.75e-24	1.14e-21
FUN_011861-T1		unknown																																155.453	3.74419	1.72e-96	9.38e-94	3.58176	2.55e-112	1.34e-109	-0.0277228	0.865962	0.927809	-0.147778	0.367654	0.538772	3.10655	8.6e-66	8.69e-63
FUN_021227-T1				PF01873	Domain found in IF2B/IF5		2.4e-32	XP_014484069	1 PREDICTED: eukaryotic translation initiation factor 2 subunit 2-like [Dinoponera quadriceps]				4.1e-32|XP_011143810.1 eukaryotic translation initiation factor 2 subunit 2 isoform X2 [Harpegnathos saltator]	4.1e-32|XP_025156566.1 eukaryotic translation initiation factor 2 subunit 2 isoform X1 [Harpegnathos saltator]<>XP_025156567.1 eukaryotic translation initiation factor 2 subunit 2 isoform X1 [Harpegnathos saltator]	K03238	GO:0006413	GO:0003743								PF01873,Domain found in IF2B/IF5									133.825	1.42837	1.14e-06	1.22e-05	1.28248	9.42e-06	6.92e-05	-0.206607	0.352905	0.518548	-0.311374	0.169938	0.312661	0.174411	0.556619	0.739799
FUN_005669-T1		unknown																																62.592	1.43623	2.1e-07	2.63e-06	1.27134	3.48e-06	2.88e-05	0.207722	0.327696	0.491709	0.0950609	0.660966	0.800812	0.929604	0.000846309	0.0065257
FUN_021992-T1				PF00270	DEAD/DEAH box helicase		7.1e-132	RNA31806	1 tektin A1 [Brachionus plicatilis]				3.2e-124|XP_022318607.1 tektin-4-like [Crassostrea virginica]	6.0e-123|XP_011416098.1 PREDICTED: tektin-4 [Crassostrea gigas]<>EKC32264.1 Tektin-4 [Crassostrea gigas]	K10902	GO:0006310	GO:0005524	GO:0003676	GO:0004386						PF00270,DEAD/DEAH box helicase	PF00271,Helicase conserved C-terminal domain	PF03148,Tektin family	PF16124,RecQ zinc-binding						576.895	1.48547	1.97e-25	1.31e-23	1.27304	4.24e-25	3.02e-23	-0.0792245	0.444844	0.60886	-0.200406	0.0359582	0.0950964	0.763778	9.53e-08	2.2e-06
FUN_002221-T1				PF08241	Methyltransferase domain		9.1e-66	XP_005174806	1 PREDICTED: alkylated DNA repair protein alkB homolog 8 [Musca domestica]				2.6e-65|XP_023020411.1 alkylated DNA repair protein alkB homolog 8 isoform X1 [Leptinotarsa decemlineata]	2.6e-65|XP_023020412.1 alkylated DNA repair protein alkB homolog 8 isoform X2 [Leptinotarsa decemlineata]	K10770	GO:0008168									PF08241,Methyltransferase domain									178.754	0.925131	1.64e-15	5.8e-14	0.698723	4.6e-09	7.39e-08	0.199411	0.0222378	0.0617209	0.0925541	0.309382	0.476277	1.04733	7.52e-20	8.23e-18
FUN_016205-T1				PF00736	EF-1 guanine nucleotide exchange domain		4.0e-25	ESK93283	1 elongation factor 1-beta [Moniliophthora roreri MCA 2997]<>KTB37545	1 hypothetical protein WG66_9909 [Moniliophthora roreri]			4.0e-25|XP_019637115.1 PREDICTED: elongation factor 1-delta-like isoform X1 [Branchiostoma belcheri]	4.0e-25|XP_019637116.1 PREDICTED: elongation factor 1-delta-like isoform X2 [Branchiostoma belcheri]		GO:0003746	GO:0006414								PF00736,EF-1 guanine nucleotide exchange domain									151.966	1.36386	1.04e-09	1.95e-08	1.14916	2.31e-07	2.59e-06	0.313627	0.063711	0.142425	0.214142	0.216722	0.374384	1.88712	1.34e-17	1.17e-15
FUN_025581-T1	HGT			PF05721	Phytanoyl-CoA dioxygenase (PhyH)		1.4e-40	GAY02308	1 Hypothetical protein PINS_010139 [Pythium insidiosum]				5.8e-39|CCI46534.1 unnamed protein product [Albugo candida]	9.9e-39|EJK61219.1 hypothetical protein THAOC_18333 [Thalassiosira oceanica]											PF05721,Phytanoyl-CoA dioxygenase (PhyH)									114.496	2.6118	3.53e-36	3.9e-34	2.46402	1.47e-37	1.74e-35	0.0945446	0.558408	0.708752	-0.00523237	0.973988	1	1.1356	8.87e-08	2.06e-06
FUN_011919-T1	HGT	unknown					2.3e-207	AUL78123	1 hypothetical protein [Tupanvirus soda lake]				3.5e-200|AUL79428.1 hypothetical protein [Tupanvirus deep ocean]	3.4e-171|ORY32426.1 hypothetical protein BCR33DRAFT_771424 [Rhizoclosmatium globosum]																				427.315	2.21138	2.27e-19	1.03e-17	2.08605	9.38e-21	5.08e-19	-1.67327	3.93e-19	3.02e-17	-1.82823	2.77e-21	2.94e-19	0.550275	0.0260901	0.0965608
FUN_026729-T1				PF13676	TIR domain		1.3e-24	RNA07786	1 hypothetical protein BpHYR1_034465, partial [Brachionus plicatilis]				3.8e-24|XP_013073181.1 PREDICTED: uncharacterized protein LOC106060006 [Biomphalaria glabrata]	1.4e-21|RMZ96525.1 hypothetical protein BpHYR1_008771 [Brachionus plicatilis]		GO:0007165	GO:0005515								PF13676,TIR domain									245.176	1.0644	9.33e-26	6.46e-24	0.839783	7.43e-16	2.95e-14	0.120581	0.113737	0.223256	0.0182275	0.820557	0.91739	0.409959	7.67e-05	0.000857758
FUN_011005-T1		immunity?		PF03959	Serine hydrolase (FSH1)		5.7e-222	XP_012750119	1 hypothetical protein SAMD00019534_100260 [Acytostelium subglobosum LB1]<>GAM26851	1 hypothetical protein SAMD00019534_100260 [Acytostelium subglobosum LB1]			1.9e-209|XP_020431437.1 Prostaglandin-E [Heterostelium album PN500]<>EFA79316.1 Prostaglandin-E [Heterostelium album PN500]	3.3e-201|XP_020426984.1 hypothetical protein PPL_11884 [Heterostelium album PN500]<>EFA74850.1 hypothetical protein PPL_11884 [Heterostelium album PN500]		GO:0005515									PF03959,Serine hydrolase (FSH1)	PF13516,Leucine Rich repeat								663.852	2.3575	9.19e-13	2.53e-11	2.31379	1.16e-12	3.24e-11	0.825535	0.000895881	0.00419727	0.749986	0.00347141	0.0138148	0.755344	0.0223314	0.085999
FUN_000781-T1		unknown					1.5e-13	GBD26370	1 hypothetical protein HRbin30_01702 [bacterium HR30]				3.1e-11|PKY38109.1 hypothetical protein RhiirA4_391481 [Rhizophagus irregularis]	5.2e-11|GBC05239.1 hypothetical protein RclHR1_06120003 [Rhizophagus clarus]																				123.592	3.731	2.44e-67	6.86e-65	3.60401	2.11e-79	6.48e-77	0.460655	0.00903936	0.0295828	0.358648	0.0414359	0.10614	2.06415	7.61e-21	9.27e-19
FUN_012031-T1				PF01904	Protein of unknown function DUF72		2.4e-68	CEL94357	1 unnamed protein product [Vitrella brassicaformis CCMP3155]				1.2e-59|CEP02664.1 hypothetical protein PBRA_002631 [Plasmodiophora brassicae]<>SPQ94792.1 unnamed protein product (mitochondrion) [Plasmodiophora brassicae]	1.3e-55|CEM10731.1 unnamed protein product [Vitrella brassicaformis CCMP3155]											PF01904,Protein of unknown function DUF72									116.24	1.98068	1.19e-35	1.28e-33	1.78853	9.38e-32	9.33e-30	-0.368257	0.00375199	0.0142028	-0.476799	0.000257958	0.00148351	0.79807	1.1e-06	2.03e-05
FUN_006593-T1	HGT	RNAase					7.9e-44	XP_004341230	1 nuclear RNase Z, putative [Acanthamoeba castellanii str	Neff]<>ELR19154	1 nuclear RNase Z, putative [Acanthamoeba castellanii str	Neff]	1.5e-39|WP_107465387.1 MBL fold metallo-hydrolase [Streptomyces sp. MA5143a]<>SPF04496.1 ribonuclease Z [Streptomyces sp. MA5143a]	2.6e-39|XP_018147478.1 3'-tRNA processing endoribonuclease [Pochonia chlamydosporia 170]<>OAQ70941.1 3'-tRNA processing endoribonuclease [Pochonia chlamydosporia 170]	K00784																			110.463	2.89469	5.17e-20	2.45e-18	2.86862	3.76e-22	2.25e-20	-0.922593	0.000316299	0.00170222	-1.12139	2.53e-05	0.000190355	0.868005	0.00693372	0.035499
FUN_008495-T1		DNA repair	BRCA	PF00533	BRCA1 C Terminus (BRCT) domain		4.5e-68	KFM74411	1 DNA repair protein XRCC1, partial [Stegodyphus mimosarum]				2.7e-65|XP_022340749.1 DNA repair protein XRCC1-like [Crassostrea virginica]	6.1e-65|XP_013772266.1 DNA repair protein XRCC1-like [Limulus polyphemus]<>XP_022239020.1 DNA repair protein XRCC1-like [Limulus polyphemus]	K10803	GO:0005634	GO:0003684	GO:0000012							PF00533,BRCA1 C Terminus (BRCT) domain	PF01834,XRCC1 N terminal domain	PF16589,BRCT domain, a BRCA1 C-terminus domain							347.639	1.14414	1.44e-16	5.52e-15	0.922479	2.25e-10	4.58e-09	-0.0272085	0.78931	0.879983	-0.119114	0.283739	0.447877	0.420449	0.00265925	0.0165584
FUN_008960-T1				PF13649	Methyltransferase domain		7.3e-85	WP_090409556	1 class I SAM-dependent methyltransferase [Myroides phaeus]<>SDH82113	1 Methyltransferase domain-containing protein [Myroides phaeus]			6.1e-84|WP_093918252.1 class I SAM-dependent methyltransferase [Sunxiuqinia elliptica]<>SFE59979.1 Methyltransferase domain-containing protein [Sunxiuqinia elliptica]	2.3e-83|WP_066217873.1 class I SAM-dependent methyltransferase [Formosa haliotis]											PF13649,Methyltransferase domain									95.5644	3.42717	1.72e-41	2.3e-39	3.33337	1.45e-46	2.2e-44	-0.192632	0.360557	0.526076	-0.334335	0.11713	0.235807	1.97224	2.27e-14	1.4e-12
FUN_005623-T1				PF13676	TIR domain		4.2e-28	RNA01000	1 hypothetical protein BpHYR1_043721 [Brachionus plicatilis]				1.6e-27|RMZ96525.1 hypothetical protein BpHYR1_008771 [Brachionus plicatilis]	3.6e-27|RNA00999.1 hypothetical protein BpHYR1_043720 [Brachionus plicatilis]	K06889	GO:0007165	GO:0005515								PF13676,TIR domain									329.817	0.988886	4.3e-25	2.82e-23	0.763681	6.41e-15	2.33e-13	0.134451	0.0590649	0.134183	0.0300739	0.687511	0.820994	0.666971	4.1e-12	1.89e-10
FUN_021822-T1				PF03151	Triose-phosphate Transporter family		8.0e-41	PRD29286	1 UDP-galactose/UDP-glucose transporter 7 [Nephila clavipes]				8.9e-40|KFM70470.1 Solute carrier family 35 member D3, partial [Stegodyphus mimosarum]	5.8e-39|XP_015920447.1 UDP-galactose/UDP-glucose transporter 7 isoform X1 [Parasteatoda tepidariorum]	K15281	GO:0003676									PF03151,Triose-phosphate Transporter family									325.986	0.815511	1.55e-09	2.83e-08	0.592014	3.68e-05	0.000226755	-0.211989	0.0318051	0.0823731	-0.309119	0.00412376	0.0160018	0.177002	0.193974	0.393269
FUN_008434-T1		Oxido-red		PF00106	short chain dehydrogenase		5.8e-64	WP_026731224	1 SDR family oxidoreductase [Fischerella sp	PCC 9605]			5.8e-64|WP_091897038.1 SDR family oxidoreductase [Polaribacter sp. KT25b]<>SDS56322.1 NADP-dependent 3-hydroxy acid dehydrogenase YdfG [Polaribacter sp. KT25b]	3.8e-63|WP_052592709.1 SDR family oxidoreductase [Aureispira sp. CCB-QB1]	K11166	GO:0016491									PF00106,short chain dehydrogenase									172.409	1.01994	3.89e-13	1.12e-11	0.799699	1.87e-08	2.68e-07	0.065538	0.532103	0.686627	-0.0396534	0.716857	0.842192	0.317248	0.0267179	0.0981253
FUN_017132-T1		unknown																																61.6867	4.34003	9.2e-72	3e-69	4.26607	1.91e-86	6.77e-84	-0.524465	0.0302436	0.0791389	-0.706169	0.00458555	0.0174713	1.97864	1.23e-14	7.81e-13
FUN_007702-T1		RNA	formation	PF00782	Dual specificity phosphatase	catalytic domain	2.7e-116	XP_020644838	1 mRNA-capping enzyme [Pogona vitticeps]				3.3e-114|XP_026582533.1 mRNA-capping enzyme [Pseudonaja textilis]	5.6e-114|XP_419843.2 mRNA-capping enzyme isoform X1 [Gallus gallus]		GO:0004484	GO:0016791	GO:0008138	GO:0016311	GO:0005634	GO:0004651	GO:0006370	GO:0004725		PF00782,Dual specificity phosphatase, catalytic domain	PF01331,mRNA capping enzyme, catalytic domain	PF03919,mRNA capping enzyme, C-terminal domain							273.216	1.97677	4.91e-59	1.09e-56	1.76048	1.54e-52	2.79e-50	0.230148	0.0138264	0.0418719	0.129464	0.171412	0.314705	0.964173	1.1e-14	7.02e-13
FUN_003682-T1		cholesterol metab reg?		PF00629	MAM domain	meprin/A5/mu	2.1e-09	XP_013064193	1 PREDICTED: MAM and LDL-receptor class A domain-containing protein 1-like isoform X1 [Biomphalaria glabrata]				2.1e-09|XP_013064194.1 PREDICTED: MAM and LDL-receptor class A domain-containing protein 1-like isoform X2 [Biomphalaria glabrata]	2.1e-09|XP_013064195.1 PREDICTED: MAM and LDL-receptor class A domain-containing protein 2-like isoform X3 [Biomphalaria glabrata]		GO:0016020									PF00629,MAM domain, meprin/A5/mu									241.334	4.63543	3.34e-35	3.48e-33	4.79978	1.76e-38	2.14e-36	0.503787	0.0959301	0.195789	0.353278	0.267942	0.429902	4.57024	2.82e-34	7.33e-32
FUN_020565-T1							9.2e-34	ACD54779	1 diadenosine tetraphosphate hydrolase HIT family-like protein [Adineta vaga]				2.2e-11|RGB34881.1 hypothetical protein C1646_136184 [Rhizophagus diaphanus]	2.9e-11|GBB96703.1 hypothetical protein RclHR1_02810021 [Rhizophagus clarus]																				118.593	1.57119	4.75e-20	2.27e-18	1.3693	1.89e-16	7.85e-15	-0.00785987	0.952371	0.975072	-0.109997	0.413239	0.585446	0.877448	4.49e-07	8.93e-06
FUN_004451-T1				PF03372	Endonuclease/Exonuclease/phosphatase family		4.0e-61	XP_015685462	1 PREDICTED: 2',5'-phosphodiesterase 12, partial [Protobothrops mucrosquamatus]				2.0e-60|XP_026533400.1 2',5'-phosphodiesterase 12 [Notechis scutatus]	4.4e-60|XP_026579478.1 2',5'-phosphodiesterase 12 [Pseudonaja textilis]	K19612										PF03372,Endonuclease/Exonuclease/phosphatase family									356.236	1.20808	3.81e-18	1.59e-16	0.985195	1.37e-12	3.81e-11	0.404899	6.83e-05	0.000447685	0.306839	0.0035469	0.0140696	1.15467	9.41e-17	7.62e-15
FUN_005839-T1				PF14634	zinc-RING finger domain																				PF14634,zinc-RING finger domain									79.8385	2.29088	4.85e-18	2.02e-16	2.15574	8.73e-18	3.97e-16	-0.533598	0.0122959	0.0379849	-0.663017	0.00237482	0.0100267	1.28932	1.51e-06	2.69e-05
FUN_021211-T1				PF06888	Putative Phosphatase		1.4e-36	XP_019630555	1 PREDICTED: uncharacterized protein LOC109474649 [Branchiostoma belcheri]				2.2e-34|XP_015919664.1 pyridoxal phosphate phosphatase PHOSPHO2 [Parasteatoda tepidariorum]<>XP_015919665.1 pyridoxal phosphate phosphatase PHOSPHO2 [Parasteatoda tepidariorum]	2.9e-34|XP_002600728.1 hypothetical protein BRAFLDRAFT_83471 [Branchiostoma floridae]<>EEN56740.1 hypothetical protein BRAFLDRAFT_83471 [Branchiostoma floridae]	K13248	GO:0016791									PF06888,Putative Phosphatase									115.234	1.43076	1.69e-16	6.45e-15	1.2192	8.9e-11	1.93e-09	-0.0518375	0.696836	0.816078	-0.149306	0.317439	0.485154	1.08998	4.16e-10	1.45e-08
FUN_022841-T1							7.7e-50	XP_004209355	1 PREDICTED: uncharacterized protein LOC101235494 [Hydra vulgaris]				6.6e-33|WP_081671013.1 AAA family ATPase [Sporocytophaga myxococcoides]	9.5e-32|WP_012788747.1 AAA family ATPase [Chitinophaga pinensis]<>ACU58571.1 AAA ATPase [Chitinophaga pinensis DSM 2588]																				168.885	2.13812	4.29e-27	3.19e-25	1.9558	1.7e-25	1.24e-23	-0.356074	0.023573	0.0646626	-0.46428	0.00380859	0.0149445	0.972933	1.58e-06	2.82e-05
FUN_012179-T1		Calcium	regulation	PF00122	E1-E2 ATPase		0.0e+00	BAK00241	1 predicted protein [Hordeum vulgare subsp	vulgare]			0.0e+00|ABS19815.1 sarco/endoplasmic reticulum calcium ATPase isoform A [Pinctada fucata]	0.0e+00|ABS19816.1 sarco/endoplasmic reticulum calcium ATPase isoform B [Pinctada fucata]	K05853	GO:0005388	GO:0016021	GO:0006816	GO:0000166						PF00122,E1-E2 ATPase	PF00689,Cation transporting ATPase, C-terminus	PF00690,Cation transporter/ATPase, N-terminus	PF08282,haloacid dehalogenase-like hydrolase	PF13246,Cation transport ATPase (P-type)					995.25	1.04762	1.24e-23	7.36e-22	0.814549	1.09e-12	3.07e-11	-0.0855231	0.257531	0.41215	-0.193216	0.0248769	0.0704869	0.953353	7.34e-20	8.07e-18
FUN_006729-T1				PF00288	GHMP kinases N terminal domain		1.8e-49	ODN06164	1 Galactokinase [Orchesella cincta]				2.2e-47|XP_025082656.1 galactokinase-like [Pomacea canaliculata]<>PVD35331.1 hypothetical protein C0Q70_02291 [Pomacea canaliculata]	4.1e-46|XP_011419107.1 PREDICTED: galactokinase-like [Crassostrea gigas]		GO:0046835	GO:0004335	GO:0005534	GO:0005524	GO:0006012					PF00288,GHMP kinases N terminal domain	PF10509,Galactokinase galactose-binding signature								132.271	0.921122	3e-17	1.21e-15	0.695518	3.76e-08	5.02e-07	0.431874	1.6e-07	1.97e-06	0.333118	0.000499117	0.00263095	1.03201	6.6e-22	8.45e-20
FUN_023235-T1	HGT	vonW		PF00092	von Willebrand factor type A domain		6.0e-248	XP_012754479	1 hypothetical protein SAMD00019534_055340 [Acytostelium subglobosum LB1]<>GAM22359	1 hypothetical protein SAMD00019534_055340 [Acytostelium subglobosum LB1]			7.8e-171|RMZ93930.1 von Willebrand factor type A domain containing, partial [Brachionus plicatilis]	1.4e-108|RMZ93277.1 Integrator complex subunit 9, partial [Brachionus plicatilis]											PF00092,von Willebrand factor type A domain									352.848	2.63704	1.96e-34	1.99e-32	2.47912	6.8e-35	7.56e-33	-0.382632	0.0183674	0.0528357	-0.508257	0.00236122	0.00997649	1.60204	1.36e-13	7.58e-12
FUN_001592-T1		unknown																																105.381	3.98522	2.53e-42	3.49e-40	3.9623	4.82e-50	8.34e-48	0.060524	0.81454	0.896484	-0.0751751	0.776068	0.886191	1.54862	4.51e-07	8.95e-06
FUN_003906-T1				PF08174	Cell division protein anillin		3.2e-29	XP_013784001	2 rhotekin-2-like isoform X1 [Limulus polyphemus]				3.6e-28|XP_022252150.1 rhotekin-2-like isoform X2 [Limulus polyphemus]	1.0e-27|XP_021361122.1 rhotekin-like isoform X4 [Mizuhopecten yessoensis]											PF08174,Cell division protein anillin									138.694	2.35632	2.15e-19	9.79e-18	2.26508	9.15e-20	4.65e-18	-0.0733495	0.712064	0.826732	-0.169496	0.40623	0.578492	-0.403522	0.136399	0.311246
FUN_012255-T1		unknown																																48.3814	1.18436	1.07e-09	1.99e-08	0.977508	6.07e-07	6.19e-06	-0.322146	0.0406002	0.0999741	-0.444186	0.00608582	0.0222252	0.616571	0.00192026	0.0127735
FUN_026922-T1				PF02537	CrcB-like protein	Camphor Resistance (CrcB)	5.9e-12	RIA97122	1 CrcB-like protein [Glomus cerebriforme]				1.0e-11|PRP82832.1 hypothetical protein PROFUN_04695 [Planoprotostelium fungivorum]	2.2e-11|RIB06528.1 CrcB-like protein [Gigaspora rosea]		GO:0016021									PF02537,CrcB-like protein, Camphor Resistance (CrcB)									134.904	0.97999	9.27e-17	3.61e-15	0.757156	5.06e-09	8.06e-08	0.0317104	0.725705	0.83634	-0.065864	0.512029	0.677391	0.340547	0.00502128	0.0275046
FUN_009072-T1		unknown																																167.483	2.12365	1.42e-24	8.99e-23	1.95215	5.46e-23	3.41e-21	-0.0906494	0.565965	0.715138	-0.194546	0.228743	0.387439	0.589954	0.00536833	0.0289692
FUN_011319-T1		DNA repair		PF01286	XPA protein N-terminal		5.1e-38	XP_005101114	1 PREDICTED: DNA repair protein complementing XP-A cells homolog [Aplysia californica]<>XP_005101115	1 PREDICTED: DNA repair protein complementing XP-A cells homolog [Aplysia californica]			5.6e-37|RDD36954.1 DNA repair protein complementing XP-A cells-like protein [Trichoplax sp. H2]	9.6e-37|XP_014780939.1 PREDICTED: DNA repair protein complementing XP-A cells homolog [Octopus bimaculoides]<>KOF76536.1 hypothetical protein OCBIM_22033253mg [Octopus bimaculoides]	K10847	GO:0005634	GO:0003684	GO:0006289							PF01286,XPA protein N-terminal	PF05181,XPA protein C-terminus								150.881	0.902875	1.03e-16	4.01e-15	0.674609	9.23e-09	1.4e-07	0.283301	0.000559095	0.00278846	0.177172	0.0477906	0.118972	0.820395	3.74e-14	2.23e-12
FUN_013932-T1		unknown																																64.3232	1.41246	9.93e-11	2.16e-09	1.22244	1.78e-08	2.55e-07	-0.234693	0.169463	0.304037	-0.348262	0.0495964	0.122288	0.246621	0.275521	0.490457
FUN_004050-T1				PF10494	Serine-threonine protein kinase 19		1.8e-06	OZJ03479	1 hypothetical protein BZG36_02749 [Bifiguratus adelaidae]						K08880										PF10494,Serine-threonine protein kinase 19									108.664	1.23064	1.04e-16	4.02e-15	1.01335	4.9e-11	1.1e-09	0.0783662	0.492757	0.652403	-0.0188155	0.877469	0.956754	0.692363	4.43e-06	7.1e-05
FUN_020753-T1				PF04142	Nucleotide-sugar transporter		4.2e-77	XP_014779820	1 PREDICTED: UDP-galactose translocator-like isoform X1 [Octopus bimaculoides]<>KOF77940	1 hypothetical protein OCBIM_22031486mg [Octopus bimaculoides]			4.7e-76|XP_014779821.1 PREDICTED: UDP-galactose translocator-like isoform X2 [Octopus bimaculoides]		K15272	GO:0016021	GO:0090481	GO:0015165	GO:0000139						PF04142,Nucleotide-sugar transporter									171.698	1.02687	1.45e-14	4.74e-13	0.802201	7.46e-08	9.32e-07	0.11349	0.254618	0.408994	0.00775391	0.945508	0.998583	0.488583	0.000304611	0.00277477
FUN_028134-T1							1.9e-20	XP_025114579	1 F-box/LRR-repeat protein 8-like [Pomacea canaliculata]<>PVD20693	1 hypothetical protein C0Q70_18851 [Pomacea canaliculata]			1.1e-12|XP_002404842.1 F-box/LRR-repeat protein, putative [Ixodes scapularis]<>EEC09997.1 F-box/LRR-repeat protein, putative, partial [Ixodes scapularis]		K10274																			103.158	1.2748	1.49e-11	3.58e-10	1.07884	5.84e-09	9.19e-08	0.110964	0.434661	0.599839	0.0131124	0.927586	0.988217	0.767441	5.6e-05	0.000655075
FUN_014639-T1		oxido-red?					8.7e-06	KXL41443	1 hypothetical protein FE78DRAFT_94798 [Acidomyces richmondensis]<>KYG42828	1 hypothetical protein M433DRAFT_157423 [Acidomyces richmondensis BFW]			1.1e-05|WP_025777471.1 SDR family oxidoreductase [Brevibacterium sp. VCM10]																					32.9395	7.17017	5.42e-68	1.57e-65	9.43887	1.8e-121	1.06e-118	0	1	1	0	1	1	4.70004	7.18e-28	1.32e-25
FUN_017527-T1		histone		PF00125	Core histone H2A/H2B/H3/H4		7.4e-45	ACD37559	1 histone H2B [Adineta vaga]<>ACF75494	1 histone H2B [Adineta vaga]			1.7e-44|ACF75502.1 histone H2B [Philodina roseola]		K11252	GO:0046982	GO:0003677	GO:0000786							PF00125,Core histone H2A/H2B/H3/H4									70.3403	2.21542	1.9e-27	1.45e-25	2.03045	1.03e-24	7.25e-23	-0.349944	0.0504334	0.118391	-0.474853	0.010033	0.0336663	2.58313	9.25e-38	2.87e-35
FUN_008520-T1				PF09737	De-etiolated protein 1 Det1		5.5e-40	XP_019626968	1 PREDICTED: DET1 homolog [Branchiostoma belcheri]				3.9e-38|XP_002602053.1 hypothetical protein BRAFLDRAFT_282254 [Branchiostoma floridae]<>EEN58065.1 hypothetical protein BRAFLDRAFT_282254 [Branchiostoma floridae]	3.3e-37|PIK56707.1 putative DET1-like [Apostichopus japonicus]	K10571										PF09737,De-etiolated protein 1 Det1									334.244	1.28124	2.11e-23	1.22e-21	1.05824	1.08e-14	3.82e-13	-0.144566	0.128452	0.245198	-0.25581	0.0156315	0.0483223	0.743104	9.27e-09	2.55e-07
FUN_023941-T1		unknown																																55.5792	7.05393	4.99e-57	1.04e-54	9.16453	3.81e-81	1.22e-78	0.612582	0.205842	0.350744	1.37966	0.0749235	0.168561	5.95907	1e-40	3.65e-38
FUN_002837-T1				PF07998	Peptidase family M54		2.4e-42	PYK42786	1 hypothetical protein DME46_09245 [Verrucomicrobia bacterium]				2.1e-41|PYL20927.1 hypothetical protein DMF41_04335 [Verrucomicrobia bacterium]	2.7e-41|PYL80239.1 hypothetical protein DMF21_09480 [Verrucomicrobia bacterium]	K06974	GO:0006508	GO:0008233	GO:0008237							PF07998,Peptidase family M54									124.442	1.44632	1.41e-25	9.51e-24	1.23242	1.18e-18	5.66e-17	0.37895	0.000378506	0.00198967	0.286435	0.0100273	0.0336511	1.01328	4.69e-13	2.47e-11
FUN_008419-T1				PF10021	Uncharacterized protein conserved in bacteria (DUF2263)		9.6e-56	XP_004339479	1 hypothetical protein ACA1_062080 [Acanthamoeba castellanii str	Neff]<>ELR17466	1 hypothetical protein ACA1_062080 [Acanthamoeba castellanii str	Neff]	1.6e-55|YP_009430287.1 hypothetical protein pdul_cds_1009 [Pandoravirus dulcis]<>ATE82578.1 hypothetical protein pdul_cds_1009 [Pandoravirus dulcis]	1.1e-54|YP_009481537.1 hypothetical protein pmac_cds_853 [Pandoravirus macleodensis]<>AVK77541.1 hypothetical protein pmac_cds_853 [Pandoravirus macleodensis]											PF10021,Uncharacterized protein conserved in bacteria (DUF2263)									173.314	1.18057	6.07e-20	2.87e-18	0.960303	2.93e-15	1.11e-13	-0.0106549	0.913451	0.953631	-0.118189	0.21621	0.37376	0.204822	0.125313	0.294397
FUN_001921-T1		Microtubule		PF06294	CH-like domain in sperm protein		2.0e-22	RNA16434	1 Sperm flagellar 1 [Brachionus plicatilis]				4.8e-21|PAA51441.1 hypothetical protein BOX15_Mlig003943g1, partial [Macrostomum lignano]	1.8e-20|PAA49815.1 hypothetical protein BOX15_Mlig003943g2, partial [Macrostomum lignano]		GO:0005515									PF06294,CH-like domain in sperm protein									103.474	1.61385	5.25e-20	2.48e-18	1.41608	5.1e-18	2.34e-16	-0.0328339	0.807812	0.892495	-0.148939	0.260068	0.420891	0.455081	0.0120304	0.0541784
FUN_002386-T1				PF13847	Methyltransferase domain		2.2e-37	WP_058999484	1 class I SAM-dependent methyltransferase [Leptolyngbya sp	NIES-2104]<>GAP97213	1 3-demethylubiquinone-9 3-methyltransferase [Leptolyngbya sp	NIES-2104]	1.1e-36|OGV36867.1 methyltransferase type 11 [Lentisphaerae bacterium GWF2_49_21]	1.9e-36|WP_118164941.1 class I SAM-dependent methyltransferase [Nostoc sphaeroides]											PF13847,Methyltransferase domain									138.983	1.21161	3.61e-18	1.51e-16	0.994218	5.89e-13	1.7e-11	0.547505	1.84e-07	2.24e-06	0.450318	2.41e-05	0.000182406	1.19694	6.14e-18	5.6e-16
FUN_015362-T1		unknown																																93.7997	2.05784	5.37e-06	4.86e-05	2.09656	2.03e-05	0.000134602	0.588977	0.108806	0.215767	0.496093	0.203404	0.357075	1.95985	1.47e-05	0.000203837
FUN_013621-T1				PF02458	Transferase family		2.1e-08	KZT55010	1 hypothetical protein CALCODRAFT_556672 [Calocera cornea HHB12733]				8.2e-08|EJU01506.1 hypothetical protein DACRYDRAFT_22625 [Dacryopinax primogenitus]	5.3e-07|KLO12983.1 hypothetical protein SCHPADRAFT_940759 [Schizopora paradoxa]		GO:0016747									PF02458,Transferase family									123.195	1.47045	8.59e-19	3.74e-17	1.25615	5.68e-15	2.08e-13	0.317615	0.0122635	0.03791	0.205993	0.10498	0.218981	1.70988	2.59e-25	4.05e-23
FUN_028256-T1		unknown																																67.8291	1.25108	0.00110062	0.00483255	1.23935	0.00260613	0.00858294	-0.598437	0.0462403	0.110676	-0.743582	0.0213298	0.0623506	-0.649265	0.0943685	0.2423
FUN_000349-T1				PF00008	EGF-like domain		8.3e-13	XP_012554603	1 PREDICTED: uncharacterized protein LOC100208285 [Hydra vulgaris]				4.1e-12|AUG84418.1 crumbs [Platynereis dumerilii]	7.0e-12|XP_003725201.2 PREDICTED: fibropellin-1 [Strongylocentrotus purpuratus]		GO:0005509									PF00008,EGF-like domain	PF04832,SOUL heme-binding protein								276.986	2.68464	3.19e-24	1.97e-22	2.57479	1.15e-24	8.04e-23	-0.0441049	0.827555	0.904649	-0.140313	0.502693	0.668765	2.0103	3.44e-14	2.07e-12
FUN_006468-T1		protein	modification, remove phosphate	PF00782	Dual specificity phosphatase	catalytic domain	4.5e-34	RNA06869	1 dual specificity phosphatase 1-like [Brachionus plicatilis]				5.5e-16|PRP83911.1 hypothetical protein PROFUN_08848 [Planoprotostelium fungivorum]	7.5e-13|XP_024397585.1 protein-tyrosine-phosphatase IBR5-like [Physcomitrella patens]<>XP_024397586.1 protein-tyrosine-phosphatase IBR5-like [Physcomitrella patens]<>XP_024397587.1 protein-tyrosine-phosphatase IBR5-like [Physcomitrella patens]		GO:0016311	GO:0006470	GO:0004725	GO:0016791	GO:0008138					PF00782,Dual specificity phosphatase, catalytic domain									57.3295	3.03662	1.63e-61	3.86e-59	2.86498	1.37e-62	3.03e-60	-0.0866463	0.625813	0.763028	-0.210142	0.243288	0.405137	2.28107	1.03e-33	2.61e-31
FUN_021704-T1				PF07039	SGF29 tudor-like domain		7.6e-46	XP_025092215	1 SAGA-associated factor 29-like [Pomacea canaliculata]<>PVD33103	1 hypothetical protein C0Q70_08552 [Pomacea canaliculata]			1.1e-44|XP_024416328.1 SAGA-associated factor 29 [Desmodus rotundus]<>XP_024416329.1 SAGA-associated factor 29 [Desmodus rotundus]	1.1e-44|XP_003477890.1 SAGA-associated factor 29 isoform X1 [Cavia porcellus]<>XP_005007613.1 SAGA-associated factor 29 isoform X1 [Cavia porcellus]<>XP_005007614.1 SAGA-associated factor 29 isoform X1 [Cavia porcellus]	K11364										PF07039,SGF29 tudor-like domain									131.821	1.04685	2.7e-24	1.67e-22	0.822618	1.03e-13	3.26e-12	-0.218355	0.0079299	0.0265545	-0.321721	0.000303382	0.00170859	0.181104	0.0962156	0.245402
FUN_021726-T1		Apoptosis	regulation				5.8e-13	XP_015854984	1 PREDICTED: TNF receptor-associated factor 2 isoform X2 [Peromyscus maniculatus bairdii]				1.3e-12|XP_023966152.1 TNF receptor-associated factor 2 isoform X2 [Chrysemys picta bellii]	3.8e-12|XP_016818879.1 PREDICTED: TNF receptor-associated factor 2 isoform X2 [Cricetulus griseus]<>RLQ63885.1 TRAF2 [Cricetulus griseus]		GO:0005515																		96.2945	3.72041	5.69e-33	5.46e-31	3.74213	6.14e-38	7.32e-36	-0.168776	0.50785	0.66545	-0.291936	0.268711	0.430831	2.54917	3.96e-16	2.97e-14
FUN_009157-T1		unknown																																49.8409	1.15813	3.28e-12	8.56e-11	0.942563	3.44e-08	4.64e-07	0.0933159	0.485557	0.64628	-0.0104197	0.939826	0.995294	0.795113	2.56e-06	4.32e-05
FUN_000591-T1				PF08560	Protein of unknown function (DUF1757)								4.3e-09|CEI95366.1 hypothetical protein RMCBS344292_09555 [Rhizopus microsporus]<>ORE21808.1 hypothetical protein BCV71DRAFT_224940 [Rhizopus microsporus]<>RCH84090.1 hypothetical protein CU097_003912 [Rhizopus azygosporus]	6.3e-08|XP_007826267.2 hypothetical protein MAA_10078 [Metarhizium robertsii ARSEF 23]<>EXU99285.1 hypothetical protein X797_007715 [Metarhizium robertsii]<>EFY94456.2 hypothetical protein MAA_10078 [Metarhizium robertsii ARSEF 23]											PF08560,Protein of unknown function (DUF1757)									112.505	1.63313	7.14e-31	6.28e-29	1.43005	2.82e-24	1.93e-22	0.0201305	0.854007	0.920622	-0.0830408	0.467256	0.637293	-0.469875	0.00254675	0.0159967
FUN_005142-T1	HGT			PF00566	Rab-GTPase-TBC domain		3.0e-38	XP_004368149	1 TBC domain containing protein [Acanthamoeba castellanii str	Neff]<>ELR25394	1 TBC domain containing protein [Acanthamoeba castellanii str	Neff]	5.7e-29|PHJ17351.1 tbc domain containing protein [Cystoisospora suis]	2.1e-15|ETO05721.1 GTPase activating protein, GAP [Reticulomyxa filosa]											PF00566,Rab-GTPase-TBC domain									105.258	2.49157	1.06e-34	1.09e-32	2.31539	8.27e-32	8.28e-30	-0.567673	0.000873785	0.00411243	-0.691774	0.000118529	0.000753959	1.81525	8.39e-19	8.48e-17
FUN_016478-T1				PF13499	EF-hand domain pair		1.1e-14	XP_013402075	1 neuronal calcium sensor 1 [Lingula anatina]<>XP_013413361	1 neuronal calcium sensor 1-like [Lingula anatina]			1.1e-14|PVU96227.1 hypothetical protein BB559_002455 [Furculomyces boomerangus]<>PVZ98641.1 hypothetical protein BB558_005352 [Smittium angustum]	1.5e-14|XP_009024633.1 hypothetical protein HELRODRAFT_85703 [Helobdella robusta]<>ESN97270.1 hypothetical protein HELRODRAFT_85703 [Helobdella robusta]		GO:0005509									PF13499,EF-hand domain pair	PF13833,EF-hand domain pair								116.865	1.97269	1.83e-15	6.43e-14	1.83189	1.69e-13	5.27e-12	-0.273775	0.148244	0.274405	-0.372258	0.0658593	0.1529	0.699899	0.00535411	0.0289154
FUN_011436-T1		unknown																																88.6063	0.951632	4.39e-07	5.13e-06	0.731883	0.000207704	0.00100033	0.0214203	0.880545	0.936469	-0.0794163	0.600833	0.75328	0.596158	0.00168323	0.0114681
FUN_028942-T1		unknown																																41.4981	4.05725	2.63e-25	1.74e-23	4.39445	1.01e-28	8.67e-27	0.333247	0.298124	0.459086	0.26131	0.448136	0.619385	-0.444185	0.285755	0.501925
FUN_013925-T1																GO:0016021	GO:0007186	GO:0004930																58.8743	4.31723	2.81e-62	6.87e-60	4.27258	3.28e-68	8.48e-66	-0.280688	0.272623	0.430048	-0.427566	0.117015	0.235629	2.68929	8.99e-24	1.3e-21
FUN_017117-T1		unknown																																56.0784	1.62554	9.07e-11	1.99e-09	1.46676	6.85e-09	1.06e-07	-0.44121	0.0263267	0.0708447	-0.564049	0.00728875	0.0258264	0.674696	0.00829502	0.0408137
FUN_002659-T1				PF00319	SRF-type transcription factor (DNA-binding and dimerisation domain)		1.7e-31	XP_002610547	1 hypothetical protein BRAFLDRAFT_65714 [Branchiostoma floridae]<>EEN66557	1 hypothetical protein BRAFLDRAFT_65714 [Branchiostoma floridae]			1.7e-31|XP_014273338.1 serum response factor homolog isoform X1 [Halyomorpha halys]	1.7e-31|XP_014273339.1 serum response factor homolog isoform X2 [Halyomorpha halys]	K04378	GO:0046983	GO:0003677								PF00319,SRF-type transcription factor (DNA-binding and dimerisation domain)									82.6249	1.067	4.16e-16	1.54e-14	0.846111	3.57e-09	5.86e-08	-0.214842	0.0397472	0.0983137	-0.315095	0.00621552	0.0226253	0.375932	0.00574571	0.030606
FUN_003554-T1		unknown					5.5e-21	AKV01580	1 hypothetical protein AKJ09_08243 [Labilithrix luteola]																									85.97	1.81512	8.64e-10	1.63e-08	1.69389	9.65e-10	1.77e-08	0.17807	0.430203	0.595346	0.0246344	0.910472	0.97814	1.64046	3e-08	7.62e-07
FUN_013281-T1																GO:0008270	GO:0003676																	158.561	3.31037	8.32e-26	5.82e-24	3.28399	7e-29	6.1e-27	-0.899331	0.00126477	0.0056561	-1.13109	0.000132317	0.000831077	1.56632	1.21e-06	2.2e-05
FUN_006462-T1				PF00067	Cytochrome P450		2.9e-25	OON07558	1 hypothetical protein BSLG_02988 [Batrachochytrium salamandrivorans]				8.3e-25|EPZ31288.1 hypothetical protein O9G_000933 [Rozella allomycis CSF55]	8.3e-25|OAJ38213.1 hypothetical protein BDEG_22166 [Batrachochytrium dendrobatidis JEL423]		GO:0005506	GO:0016705	GO:0055114	GO:0020037						PF00067,Cytochrome P450									274.384	1.25225	0.000137234	0.000828148	1.09961	0.00104525	0.00398309	0.289974	0.241666	0.393709	0.162157	0.521895	0.686312	0.867733	0.00827667	0.0407675
FUN_005600-T1		unknown																																135.79	1.61024	1.41e-21	7.34e-20	1.40658	8.92e-20	4.54e-18	-0.515654	7.77e-05	0.000502105	-0.645738	4e-07	4.49e-06	0.412595	0.0171183	0.0706196
FUN_028797-T1				PF00907	T-box		1.9e-33	EPF31679	1 hypothetical protein HMPREF9194_02030 [Treponema maltophilum ATCC 51939]				1.9e-33|WP_051127891.1 hypothetical protein [Treponema maltophilum]	1.6e-32|PHS15778.1 hypothetical protein COA78_04865 [Blastopirellula sp.]		GO:0003700	GO:0006355	GO:0005634							PF00907,T-box									125.509	2.42139	3.61e-39	4.42e-37	2.2373	1.39e-39	1.73e-37	0.108332	0.460256	0.623698	-0.00377387	0.979127	1	1.65701	8.86e-19	8.92e-17
FUN_000590-T1				PF00225	Kinesin motor domain		2.3e-82	OLP80018	1 ATP-binding cassette sub-family B member 10, mitochondrial [Symbiodinium microadriaticum]				1.5e-52|XP_012254502.1 kinesin-like protein Klp61F [Athalia rosae]<>XP_012254503.1 kinesin-like protein Klp61F [Athalia rosae]	4.7e-51|XP_018376070.1 PREDICTED: kinesin-like protein Klp61F [Trachymyrmex cornetzi]		GO:0008017	GO:0007018	GO:0005524	GO:0003777						PF00225,Kinesin motor domain	PF12697,Alpha/beta hydrolase family								82.5234	3.00407	8.62e-15	2.87e-13	3.19055	5.49e-16	2.19e-14	0.282638	0.354388	0.520118	0.195344	0.546634	0.708092	0.180798	0.645295	0.800506
FUN_006233-T1				PF00373	FERM central domain		0.0e+00	XP_013386334	1 talin-1 isoform X2 [Lingula anatina]				0.0e+00|XP_013386332.1 talin-1 isoform X1 [Lingula anatina]<>XP_013386333.1 talin-1 isoform X1 [Lingula anatina]	0.0e+00|XP_021356554.1 talin-1-like isoform X5 [Mizuhopecten yessoensis]	K06271	GO:0005856	GO:0001726	GO:0005200	GO:0007016	GO:0051015	GO:0003779	GO:0007155	GO:0005925		PF00373,FERM central domain	PF01608,I/LWEQ domain	PF08913,Vinculin Binding Site	PF09141,Talin, middle domain	PF09379,FERM N-terminal domain					793.533	1.20566	5.47e-18	2.28e-16	0.983392	1.5e-13	4.72e-12	-0.0787575	0.433934	0.599142	-0.193074	0.0558949	0.134507	-0.00432003	0.975486	0.987058
FUN_007288-T1		PARP	PARP	PF00644	Poly(ADP-ribose) polymerase catalytic domain		2.9e-23	XP_017946499	1 PREDICTED: poly [ADP-ribose] polymerase 14-like [Xenopus tropicalis]				2.4e-22|XP_014349587.1 PREDICTED: poly [ADP-ribose] polymerase 14-like, partial [Latimeria chalumnae]	4.1e-22|XP_011610206.1 PREDICTED: poly [ADP-ribose] polymerase 14-like isoform X1 [Takifugu rubripes]	K15259	GO:0003950									PF00644,Poly(ADP-ribose) polymerase catalytic domain									210.082	1.05247	2.96e-17	1.19e-15	0.827461	6.18e-10	1.16e-08	-0.0606749	0.519352	0.675845	-0.160808	0.120211	0.24043	1.05019	2.49e-17	2.16e-15
FUN_004624-T1		unknown																																51.782	1.76512	1.46e-08	2.24e-07	1.64236	2.61e-07	2.9e-06	-0.0387691	0.87387	0.932562	-0.177499	0.491444	0.658914	0.978887	0.00185442	0.0124021
FUN_001465-T1	HGT			PF14388	Domain of unknown function (DUF4419)		4.6e-31	WP_106831221	1 DUF4419 domain-containing protein [Parabacteroides sp	Marseille-P4001]			6.1e-31|WP_014797987.1 DUF4419 domain-containing protein [Bernardetia litoralis]<>AFM04540.1 hypothetical protein Fleli_2160 [Bernardetia litoralis DSM 6794]	1.0e-30|WP_014797986.1 DUF4419 domain-containing protein [Bernardetia litoralis]<>AFM04539.1 hypothetical protein Fleli_2159 [Bernardetia litoralis DSM 6794]											PF14388,Domain of unknown function (DUF4419)									91.5685	2.50569	3.93e-66	1.04e-63	2.3052	5.97e-58	1.18e-55	0.0166186	0.89535	0.944807	-0.0897112	0.495331	0.662655	1.45158	1.16e-21	1.46e-19
FUN_002022-T1				PF00069	Protein kinase domain		7.7e-100	XP_026805121	1 dual specificity mitogen-activated protein kinase kinase 4-like isoform X1 [Rhopalosiphum maidis]				7.7e-100|XP_026805122.1 dual specificity mitogen-activated protein kinase kinase 4-like isoform X2 [Rhopalosiphum maidis]		K04430	GO:0006468	GO:0005524	GO:0004672							PF00069,Protein kinase domain									79.2165	2.47212	1.4e-11	3.38e-10	2.5121	8.82e-12	2.2e-10	0.954779	0.000769466	0.00368629	0.911649	0.00206157	0.00888637	1.35648	0.000223873	0.00213187
FUN_027100-T1				PF02338	OTU-like cysteine protease																				PF02338,OTU-like cysteine protease									189.642	1.93886	4.81e-20	2.3e-18	1.77009	5.13e-19	2.51e-17	-0.317932	0.0453867	0.109019	-0.425491	0.00795416	0.0278028	1.08993	3.01e-07	6.19e-06
FUN_000867-T1	HGT	unknown																																28.035	4.9248	1.15e-71	3.72e-69	4.92743	2.25e-90	8.39e-88	-0.313132	0.326956	0.49089	-0.518164	0.137905	0.266813	3.42911	2.52e-33	6.19e-31
FUN_028392-T1	HGT			PF11999	Protein of unknown function (DUF3494)		3.4e-38	XP_007724232	1 hypothetical protein A1O1_05156 [Capronia coronata CBS 617	96]<>EXJ88226	1 hypothetical protein A1O1_05156 [Capronia coronata CBS 617	96]	6.4e-37|WP_121176061.1 DUF3494 domain-containing protein [Streptomyces sp. 1114.5]<>RKT19517.1 YVTN family beta-propeller protein [Streptomyces sp. 1114.5]	6.4e-37|WP_097239199.1 DUF3494 domain-containing protein [Streptomyces sp. 1331.2]<>SOB85713.1 40-residue YVTN family beta-propeller repeat-containing protein [Streptomyces sp. 1331.2]											PF11999,Protein of unknown function (DUF3494)									106.856	1.13283	1.83e-11	4.33e-10	0.924314	5.14e-08	6.66e-07	0.228367	0.0708599	0.154821	0.137138	0.294285	0.459719	0.309986	0.0725265	0.202106
FUN_000801-T1				PF00009	Elongation factor Tu GTP binding domain		8.8e-152	CDW53142	1 eukaryotic translation elongation factor 1A [Trichuris trichiura]				3.4e-151|KHJ41847.1 translation elongation factor EF-1, subunit alpha [Trichuris suis]	4.4e-151|KRZ01626.1 Elongation factor 1-alpha, partial [Trichinella zimbabwensis]<>KRZ70689.1 Elongation factor 1-alpha, partial [Trichinella papuae]		GO:0003924	GO:0005525								PF00009,Elongation factor Tu GTP binding domain	PF03143,Elongation factor Tu C-terminal domain	PF03144,Elongation factor Tu domain 2							108.815	3.15077	1.18e-13	3.56e-12	3.40241	4.89e-16	1.96e-14	-1.45675	4.18e-05	0.000291382	-1.88356	1.16e-06	1.17e-05	0.792412	0.0642364	0.185565
FUN_028031-T1		unknown																																49.0075	1.67592	1.3e-12	3.52e-11	1.48858	1.27e-10	2.68e-09	0.319158	0.0881542	0.183086	0.215427	0.255051	0.415054	1.43062	1.58e-09	4.99e-08
FUN_014162-T1		unknown																																54.75	3.79474	6.9e-34	6.78e-32	3.78603	1.1e-35	1.23e-33	-0.0961554	0.742552	0.849075	-0.276944	0.384599	0.556023	4.16029	7.32e-41	2.7e-38
FUN_002660-T1		ubiquitination	proteolysis	PF13516	Leucine Rich repeat		4.5e-28	XP_006815226	1 PREDICTED: F-box/LRR-repeat protein 4-like [Saccoglossus kowalevskii]				9.1e-21|PIK34716.1 putative F-box/LRR-repeat protein 4-like [Apostichopus japonicus]	1.0e-19|PIK53998.1 putative F-box/LRR-repeat protein 2 [Apostichopus japonicus]	K10268	GO:0005515									PF13516,Leucine Rich repeat									69.6663	1.48656	2.1e-37	2.45e-35	1.27074	2.6e-24	1.79e-22	0.0646094	0.510127	0.667331	-0.0384136	0.715732	0.841373	0.643653	2.1e-07	4.47e-06
FUN_004341-T1		protein	binding	PF12796	Ankyrin repeats (3 copies)		7.8e-16	ETO15304	1 hypothetical protein RFI_22059 [Reticulomyxa filosa]				3.1e-12|KNA22812.1 hypothetical protein SOVF_030620 [Spinacia oleracea]	3.1e-12|XP_021739646.1 ankyrin repeat-containing protein ITN1-like [Chenopodium quinoa]		GO:0005515									PF12796,Ankyrin repeats (3 copies)									75.5246	2.73912	1.61e-20	7.91e-19	2.62636	5.54e-20	2.85e-18	-0.319017	0.200863	0.344199	-0.474482	0.0682442	0.157132	3.44781	4.36e-32	1.01e-29
FUN_013718-T1		unknown																																49.1456	2.51253	4.03e-30	3.42e-28	2.37177	1.6e-27	1.28e-25	-0.519961	0.00628713	0.0219046	-0.648692	0.00130085	0.00600557	0.520077	0.0278377	0.101121
FUN_005411-T1		unknown																																85.1064	0.822388	1.19e-09	2.22e-08	0.597155	1.83e-05	0.000123391	0.0283486	0.786534	0.878099	-0.0842624	0.438126	0.609958	0.351142	0.0113712	0.051904
FUN_015453-T1				PF06737	Transglycosylase-like domain																				PF06737,Transglycosylase-like domain									51.8133	0.90862	3.06e-05	0.000226879	0.69078	0.00149244	0.00537	-0.0725342	0.668599	0.795222	-0.185664	0.278965	0.442381	0.798985	0.00024052	0.00226822
FUN_015822-T1	HGT			PF01467	Cytidylyltransferase-like		1.1e-15	PKK59353	1 Nucleotidylyl transferase [Rhizophagus irregularis]							GO:0003824	GO:0009058								PF01467,Cytidylyltransferase-like									83.3815	1.64091	2.42e-09	4.3e-08	1.48112	8.57e-08	1.05e-06	-0.287383	0.181028	0.319312	-0.406442	0.0709723	0.161773	0.584406	0.0367383	0.124067
FUN_021611-T1				PF00454	Phosphatidylinositol 3- and 4-kinase		0.0e+00	XP_025091027	1 DNA-dependent protein kinase catalytic subunit-like [Pomacea canaliculata]				0.0e+00|XP_019641856.1 PREDICTED: LOW QUALITY PROTEIN: DNA-dependent protein kinase catalytic subunit-like [Branchiostoma belcheri]	0.0e+00|XP_011411912.1 PREDICTED: DNA-dependent protein kinase catalytic subunit [Crassostrea gigas]	K06642	GO:0006303	GO:0005634	GO:0016301	GO:0004677	GO:0005515	GO:0003677	GO:0005524			PF00454,Phosphatidylinositol 3- and 4-kinase	PF02259,FAT domain	PF02260,FATC domain	PF08163,NUC194 domain						706.407	3.67214	4e-65	1.04e-62	3.55011	1.38e-66	3.34e-64	0.206451	0.195497	0.337183	0.113425	0.503464	0.669459	2.15503	2.03e-23	2.89e-21
FUN_010978-T1		unknown																																60.1089	2.40656	9.7e-16	3.45e-14	2.33235	1.25e-15	4.86e-14	-1.50533	7.09e-09	1.16e-07	-1.74439	4.83e-10	9.56e-09	0.848358	0.00566119	0.0302503
FUN_012872-T1		protein	binding													GO:0005515																		51.1223	2.66845	3.32e-31	3.01e-29	2.51036	2.64e-27	2.1e-25	0.527891	0.00815398	0.0271969	0.441686	0.0371303	0.0973166	2.78015	2.87e-34	7.4e-32
FUN_003620-T1		histone		PF00125	Core histone H2A/H2B/H3/H4		8.3e-31	AMP82835	1 H2B histone B-like protein [Adineta vaga complex sp	C JFF-2016]<>AMP82838	1 H2B histone B-like protein [Adineta vaga complex sp	C JFF-2016]	2.4e-30|AMP82833.1 H2B histone B-like protein [Adineta vaga complex sp. C JFF-2016]<>AMP82836.1 H2B histone B-like protein [Adineta vaga complex sp. C JFF-2016]<>AMP82837.1 H2B histone B-like protein [Adineta vaga complex sp. C JFF-2016]	1.2e-29|ACD37559.1 histone H2B [Adineta vaga]<>ACF75494.1 histone H2B [Adineta vaga]	K11252	GO:0046982	GO:0003677	GO:0000786							PF00125,Core histone H2A/H2B/H3/H4									57.1195	2.25173	8.21e-23	4.55e-21	2.07786	1.19e-20	6.4e-19	0.15108	0.441527	0.606138	0.039624	0.844356	0.933538	2.99065	7.08e-41	2.64e-38
FUN_013970-T1	HGT			PF01694	Rhomboid family		1.2e-34	ORX63803	1 rhomboid-domain-containing protein [Anaeromyces robustus]				3.7e-31|ORX52963.1 rhomboid-domain-containing protein [Piromyces finnis]	6.2e-31|OAJ35890.1 hypothetical protein BDEG_20119 [Batrachochytrium dendrobatidis JEL423]		GO:0004252	GO:0016021								PF01694,Rhomboid family									78.7999	1.60726	6.84e-09	1.12e-07	1.46929	2.45e-07	2.74e-06	1.06114	3.28e-07	3.78e-06	1.0181	3.55e-06	3.24e-05	-0.223804	0.43441	0.642673
FUN_018402-T1		unknown																																102.897	1.47048	5.59e-18	2.32e-16	1.27353	2.04e-14	6.98e-13	-0.793178	5.7e-09	9.46e-08	-0.902717	1.44e-10	3.15e-09	0.124799	0.482022	0.683133
FUN_027187-T1				PF03062	MBOAT	membrane-bound O-acyltransferase family	6.3e-109	ATI22185	1 diacylglycerol acyltransferase [Brachionus koreanus]				1.1e-108|RNA00789.1 diacylglycerol O-acyltransferase 1 [Brachionus plicatilis]	9.1e-100|XP_014669763.1 PREDICTED: diacylglycerol O-acyltransferase 1-like [Priapulus caudatus]	K11155	GO:0008374									PF03062,MBOAT, membrane-bound O-acyltransferase family									110.42	1.06835	2.56e-06	2.51e-05	0.892882	0.000101675	0.000543247	0.0666562	0.692552	0.812943	-0.021903	0.899891	0.971095	0.152938	0.50596	0.702134
FUN_024384-T1	HGT			PF03372	Endonuclease/Exonuclease/phosphatase family		9.8e-57	WP_009194734	1 endonuclease/exonuclease/phosphatase family protein [Cesiribacter andamanensis]<>EMR03485	1 hypothetical protein ADICEAN_01334 [Cesiribacter andamanensis AMV16]			2.9e-56|WP_027387108.1 endonuclease/exonuclease/phosphatase family protein [Chryseobacterium gregarium]												PF03372,Endonuclease/Exonuclease/phosphatase family									76.4668	3.45772	1.32e-67	3.76e-65	3.31322	8.96e-78	2.66e-75	-0.341959	0.0611824	0.137936	-0.480398	0.0085903	0.0296532	1.846	5.41e-19	5.54e-17
FUN_017131-T1		unknown																																33.5846	3.43043	4.04e-67	1.11e-64	3.28242	6.05e-68	1.55e-65	-0.775523	0.000388525	0.00203696	-0.939075	3e-05	0.000221594	1.02147	7.84e-06	0.000117192
FUN_003843-T1																GO:0005515																		61.8974	3.62694	5.2e-67	1.42e-64	3.49079	3.22e-66	7.66e-64	0.86197	2.54e-06	2.41e-05	0.788055	3.73e-05	0.000268941	2.82233	5.5e-40	1.92e-37
FUN_023674-T1				PF07065	D123																				PF07065,D123									65.2927	2.79518	1.95e-25	1.3e-23	2.67414	1.06e-26	8.27e-25	0.0932177	0.67336	0.798749	-0.0387301	0.862141	0.945747	1.76639	9.37e-11	3.59e-09
FUN_007407-T1		Transcription reg.		PF00382	Transcription factor TFIIB repeat		5.2e-51	ODN02166	1 Transcription initiation factor IIB [Orchesella cincta]				8.9e-51|OTF80451.1 transcription initiation factor IIB-like protein [Euroglyphus maynei]	1.5e-50|ELU17299.1 hypothetical protein CAPTEDRAFT_167658 [Capitella teleta]	K03124	GO:0017025	GO:0070897	GO:0006355							PF00382,Transcription factor TFIIB repeat									83.3425	1.41779	3.07e-13	8.88e-12	1.21884	7.16e-11	1.58e-09	-0.155521	0.304646	0.466471	-0.258941	0.0880682	0.190927	0.886898	6.55e-06	0.000100583
FUN_010173-T1		ubiquitination	ubiquitin ligase				2.3e-20	ACD88958	1 ubiquitin ligase [Adineta vaga]				7.8e-08|EOA11979.1 hypothetical protein CARUB_v10012737mg [Capsella rubella]	7.8e-08|XP_006279081.2 E3 ubiquitin-protein ligase RNF14, partial [Capsella rubella]																				43.2436	3.03863	3.19e-41	4.16e-39	2.90549	3.11e-44	4.47e-42	-0.998405	1.06e-05	8.57e-05	-1.18315	2.52e-07	2.96e-06	1.60183	1.33e-11	5.81e-10
FUN_003842-T1		unknown					5.7e-15	XP_013778630	1 uncharacterized protein LOC106463176 isoform X2 [Limulus polyphemus]				2.8e-14|XP_015795273.1 uncharacterized protein LOC107371642 [Tetranychus urticae]	3.7e-14|XP_022246650.1 uncharacterized protein LOC106463176 isoform X3 [Limulus polyphemus]																				96.0502	1.91034	9.58e-21	4.76e-19	1.73097	2.14e-18	1.01e-16	0.058499	0.710109	0.824959	-0.0383719	0.811644	0.91144	1.06501	2.79e-07	5.78e-06
FUN_014047-T1				PF08719	Domain of unknown function (DUF1768)		9.9e-34	WP_075078895	1 NADAR family protein [Terrimicrobium sacchariphilum]<>GAT33126	1 hypothetical protein TSACC_21535 [Terrimicrobium sacchariphilum]			2.9e-33|WP_108064263.1 NADAR family protein [Spartobacteria bacterium LR76]<>PTX93963.1 DUF1768 domain-containing protein [Spartobacteria bacterium LR76]	1.4e-32|OJV01585.1 swarming motility protein YbiA [Verrucomicrobia bacterium 61-8]	K11752										PF08719,Domain of unknown function (DUF1768)									51.5655	2.81707	1.02e-46	1.6e-44	2.6561	4.68e-48	7.53e-46	-0.444543	0.0144824	0.0435125	-0.577897	0.00162637	0.00727015	1.47134	9.19e-13	4.63e-11
FUN_013520-T1		unknown																																29.9447	5.629	2.32e-72	7.67e-70	5.90691	3.31e-113	1.77e-110	-0.334045	0.42445	0.589961	-0.842782	0.126695	0.250305	5.29163	1.11e-63	1.04e-60
FUN_007351-T1				PF01494	FAD binding domain		2.1e-34	WP_110582773	1 pentachlorophenol monooxygenase [Mucilaginibacter sp	OV119]<>PYF85560	1 2-polyprenyl-6-methoxyphenol hydroxylase-like FAD-dependent oxidoreductase [Mucilaginibacter sp	OV119]	1.1e-32|RAV52685.1 hypothetical protein DIU36_24260 [Mucilaginibacter rubeus]	1.9e-32|WP_090523461.1 hypothetical protein [Mucilaginibacter sp. NFR10]<>SCW37596.1 2-polyprenyl-6-methoxyphenol hydroxylase [Mucilaginibacter sp. NFR10]		GO:0071949									PF01494,FAD binding domain									38.8856	1.47963	6.52e-17	2.56e-15	1.28298	3.1e-12	8.24e-11	-0.296157	0.0480924	0.114147	-0.40563	0.0102094	0.0341492	0.639478	0.000568874	0.00469011
FUN_001838-T1		unknown																																57.7412	1.4188	2.81e-11	6.58e-10	1.22249	3.39e-09	5.58e-08	0.352452	0.0319806	0.0827679	0.234825	0.151051	0.28563	0.787	0.00028662	0.00264087
FUN_025232-T1				PF01798	snoRNA binding domain	fibrillarin	6.1e-143	RNA34087	1 U4 U6 small nuclear ribonucleo Prp31 [Brachionus plicatilis]				6.8e-142|XP_007438871.1 U4/U6 small nuclear ribonucleoprotein Prp31 [Python bivittatus]	8.9e-142|XP_018081726.1 PREDICTED: U4/U6 small nuclear ribonucleoprotein Prp31-like isoform X1 [Xenopus laevis]<>OCT72938.1 hypothetical protein XELAEV_18035919mg [Xenopus laevis]	K12844										PF01798,snoRNA binding domain, fibrillarin	PF09785,Prp31 C terminal domain								167.169	1.07138	4.35e-14	1.37e-12	0.85257	7.38e-10	1.38e-08	-0.0569396	0.595291	0.738944	-0.159976	0.139007	0.268393	0.618279	1.62e-05	0.00022141
FUN_006255-T1		Cytosquelette		PF00307	Calponin homology (CH) domain		1.2e-29	OXA52405	1 Smoothelin [Folsomia candida]				1.2e-29|XP_021954236.1 uncharacterized protein LOC110850937 [Folsomia candida]	1.3e-28|XP_013782738.1 smoothelin-like [Limulus polyphemus]		GO:0005515									PF00307,Calponin homology (CH) domain									44.3375	1.0204	6.44e-05	0.000430989	0.825291	0.00243832	0.00812176	0.140628	0.472418	0.634833	0.0476787	0.820509	0.917372	0.673774	0.00875529	0.0426118
FUN_012245-T1		unknown																																122.219	0.923848	2.49e-15	8.63e-14	0.69754	1.67e-07	1.94e-06	-0.0860105	0.343081	0.507807	-0.187929	0.070853	0.161551	0.615786	1.78e-07	3.86e-06
FUN_027504-T1		unknown																																129.281	1.64188	2.43e-29	2e-27	1.42887	1.12e-28	9.52e-27	0.421583	0.000172531	0.0010076	0.306373	0.00321951	0.0129435	1.15116	6.6e-15	4.33e-13
FUN_028135-T1		immunity? Protein?		PF00244	14-3-3 protein											GO:0005515									PF00244,14-3-3 protein									96.7144	1.06969	7.1e-16	2.56e-14	0.854161	3.42e-10	6.73e-09	0.017175	0.867272	0.928555	-0.0815019	0.446603	0.617933	0.524452	0.000110522	0.00117561
FUN_021603-T1				PF00781	Diacylglycerol kinase catalytic domain		2.7e-52	ELT99919	1 hypothetical protein CAPTEDRAFT_126517 [Capitella teleta]				4.5e-52|XP_025116164.1 LOW QUALITY PROTEIN: sphingosine kinase 1-like [Pomacea canaliculata]	5.6e-50|XP_018083569.1 PREDICTED: sphingosine kinase 1-like [Xenopus laevis]<>XP_018083570.1 PREDICTED: sphingosine kinase 1-like [Xenopus laevis]<>OCT70778.1 hypothetical protein XELAEV_18037702mg [Xenopus laevis]	K04718	GO:0003951	GO:0016301								PF00781,Diacylglycerol kinase catalytic domain									110.24	1.48343	1.5e-15	5.3e-14	1.27059	1.98e-12	5.38e-11	0.87186	3.49e-10	7.41e-09	0.767853	3.39e-08	4.71e-07	1.59176	7.32e-18	6.61e-16
FUN_001137-T1				PF01596	O-methyltransferase		4.8e-47	XP_002600922	1 hypothetical protein BRAFLDRAFT_58314 [Branchiostoma floridae]<>EEN56934	1 hypothetical protein BRAFLDRAFT_58314 [Branchiostoma floridae]			7.0e-46|XP_006013444.1 PREDICTED: catechol O-methyltransferase-like [Latimeria chalumnae]<>XP_006013445.1 PREDICTED: catechol O-methyltransferase-like [Latimeria chalumnae]	9.1e-46|XP_019647397.1 PREDICTED: catechol O-methyltransferase-like [Branchiostoma belcheri]	K00545	GO:0008171									PF01596,O-methyltransferase									42.1468	2.69163	1.8e-18	7.69e-17	2.65975	2.34e-19	1.15e-17	0.248448	0.319673	0.482918	0.146218	0.573077	0.729658	0.562735	0.0805487	0.217054
FUN_000141-T1				PF00226	DnaJ domain		1.2e-72	XP_003224682	1 PREDICTED: dnaJ homolog subfamily A member 1 [Anolis carolinensis]				3.5e-72|XP_026568417.1 dnaJ homolog subfamily A member 1 [Pseudonaja textilis]	4.6e-72|XP_026528676.1 dnaJ homolog subfamily A member 1 [Notechis scutatus]		GO:0031072	GO:0006457	GO:0051082							PF00226,DnaJ domain	PF00684,DnaJ central domain	PF01556,DnaJ C terminal domain							68.0472	1.93237	4.56e-09	7.7e-08	1.91021	9.31e-09	1.41e-07	-0.563546	0.0286631	0.0759311	-0.679738	0.0136277	0.0431797	-0.705135	0.0387273	0.129326
FUN_021210-T1							7.8e-29	XP_006819110	1 PREDICTED: crossover junction endonuclease EME1-like [Saccoglossus kowalevskii]				4.0e-25|XP_012268872.1 crossover junction endonuclease EME1 [Athalia rosae]	6.8e-25|XP_022102379.1 crossover junction endonuclease EME1-like isoform X2 [Acanthaster planci]	K10882																			83.5426	1.21521	4.36e-09	7.39e-08	1.01405	3.69e-06	3.03e-05	-0.0296852	0.850658	0.91847	-0.122077	0.476737	0.645153	0.549479	0.00890701	0.0431849
FUN_021757-T1		unknown																																115.67	1.03204	5.61e-16	2.04e-14	0.814525	9.31e-09	1.41e-07	-0.0170433	0.862953	0.925926	-0.108599	0.327237	0.496349	0.712083	3.13e-08	7.93e-07
FUN_014172-T1				PF14124	Domain of unknown function (DUF4291)		1.0e-39	XP_004334843	1 hypothetical protein ACA1_093770 [Acanthamoeba castellanii str	Neff]<>ELR12830	1 hypothetical protein ACA1_093770 [Acanthamoeba castellanii str	Neff]	7.5e-38|XP_004337407.1 hypothetical protein ACA1_275680 [Acanthamoeba castellanii str. Neff]<>ELR15394.1 hypothetical protein ACA1_275680 [Acanthamoeba castellanii str. Neff]	1.8e-36|XP_013761838.1 hypothetical protein AMSG_01230 [Thecamonas trahens ATCC 50062]<>KNC53517.1 hypothetical protein AMSG_01230 [Thecamonas trahens ATCC 50062]											PF14124,Domain of unknown function (DUF4291)									51.2792	3.34217	4.49e-47	7.2e-45	3.21622	2.26e-52	4.03e-50	-1.19965	1.98e-06	1.92e-05	-1.44666	1.67e-08	2.49e-07	1.69362	5.61e-12	2.54e-10
FUN_023916-T1		unknown																																51.4374	2.00526	2.04e-26	1.48e-24	1.81855	3.52e-25	2.52e-23	-0.392169	0.0155929	0.0462356	-0.522153	0.00117428	0.00551022	1.05119	7.64e-08	1.79e-06
FUN_001421-T1				PF04389	Peptidase family M28		2.9e-53	WP_038291300	1 M28 family peptidase [Zooshikella ganghwensis]				2.9e-53|WP_094787892.1 M28 family peptidase [Zooshikella ganghwensis]<>RDH44822.1 aminopeptidase [Zooshikella ganghwensis]	4.2e-52|OAQ27315.1 Zn-dependent exopeptidase [Mortierella elongata AG-77]											PF04389,Peptidase family M28	PF14388,Domain of unknown function (DUF4419)								185.125	2.1109	2.48e-34	2.51e-32	1.91446	1.65e-36	1.9e-34	0.205762	0.116162	0.226767	0.0802221	0.51824	0.682877	1.38402	1.98e-15	1.38e-13
FUN_003223-T1							2.8e-04	RNA39701	1 serine threonine- phosphatase with EF-hands 2-like [Brachionus plicatilis]																									59.9888	2.43512	3.53e-21	1.81e-19	2.31444	1.4e-22	8.63e-21	-1.08182	8.72e-07	9.15e-06	-1.2627	1.12e-08	1.73e-07	0.943944	0.000366625	0.00324853
FUN_010494-T1				PF00076	RNA recognition motif. (a.k.a. RRM	RBD	7.4e-25	RME81276	1 DUF4326 domain-containing protein [Caldilineae bacterium]				3.4e-22|RDJ35281.1 DUF4326 domain-containing protein [Crenarchaeota archaeon]	4.5e-22|RLC97002.1 hypothetical protein DRI46_13355 [Chloroflexi bacterium]	K14837	GO:0003676									PF00076,RNA recognition motif. (a.k.a. RRM, RBD, or RNP domain)	PF14216,Domain of unknown function (DUF4326)								38.6944	2.83279	5.27e-45	7.71e-43	2.66765	1.08e-42	1.48e-40	-0.649545	0.00219177	0.00901005	-0.805965	0.00022051	0.00129651	2.9605	4.76e-50	2.65e-47
FUN_012405-T1		unknown																																15.6039	2.07403	2.21e-09	3.96e-08	2.03624	4.66e-09	7.47e-08	-0.991382	0.0016206	0.00696859	-1.21678	0.000255475	0.00147124	0.888163	0.0130526	0.0577894
FUN_008693-T1				PF13410	Glutathione S-transferase	C-terminal domain	3.1e-13	XP_008285824	1 PREDICTED: glutathione S-transferase A-like [Stegastes partitus]				6.9e-13|XP_004074444.1 glutathione S-transferase A [Oryzias latipes]	9.0e-13|KOF66882.1 hypothetical protein OCBIM_22011026mg [Octopus bimaculoides]	K00799										PF13410,Glutathione S-transferase, C-terminal domain									49.039	1.16489	2.3e-06	2.29e-05	0.978105	9.09e-05	0.000493232	-0.442434	0.0248761	0.0675843	-0.557472	0.00628432	0.0228362	-0.361785	0.170871	0.361309
FUN_011960-T1				PF03016	Exostosin family		2.5e-37	XP_009023502	1 hypothetical protein HELRODRAFT_119925, partial [Helobdella robusta]<>ESN98566	1 hypothetical protein HELRODRAFT_119925, partial [Helobdella robusta]			6.1e-36|XP_018330964.1 exostosin-1 isoform X1 [Agrilus planipennis]	7.9e-36|XP_018014477.1 PREDICTED: exostosin-1-like [Hyalella azteca]	K02366										PF03016,Exostosin family									77.2543	1.42072	1.68e-16	6.4e-15	1.21697	3.73e-11	8.53e-10	0.033422	0.803388	0.889797	-0.0610058	0.679309	0.81435	0.833969	1.95e-06	3.4e-05
FUN_005328-T1				PF01535	PPR repeat		3.8e-97	ACD54792	1 putative vegetative storage protein-like protein [Philodina roseola]				2.3e-70|AEB39778.1 pentatricopeptide repeat protein 77 [Funaria hygrometrica]	3.0e-70|XP_010252273.1 PREDICTED: pentatricopeptide repeat-containing protein At1g14470 [Nelumbo nucifera]		GO:0008270	GO:0005515								PF01535,PPR repeat	PF07065,D123	PF13041,PPR repeat family	PF14432,DYW family of nucleic acid deaminases						275.794	1.28155	6.79e-31	5.98e-29	1.05984	1.55e-20	8.29e-19	0.267689	0.00125354	0.0056131	0.164791	0.062102	0.146072	1.00925	1.21e-19	1.32e-17
FUN_011367-T1	HGT			PF14236	Domain of unknown function (DUF4338)		4.8e-22	OUX05019	1 hypothetical protein CBE07_00885 [Pelagibacteraceae bacterium TMED247]				7.2e-18|OUW61736.1 hypothetical protein CBD63_00690 [Candidatus Pelagibacter sp. TMED203]	6.1e-17|YP_007517972.1 hypothetical protein [Pelagibacter phage HTVC008M]<>AGE60440.1 hypothetical protein [Pelagibacter phage HTVC008M]											PF14236,Domain of unknown function (DUF4338)									111.89	1.72764	1.19e-08	1.86e-07	1.62714	2.95e-08	4.05e-07	-1.39418	1.36e-08	2.09e-07	-1.57681	7.22e-10	1.38e-08	-0.15674	0.615084	0.780641
FUN_022169-T1				PF00351	Biopterin-dependent aromatic amino acid hydroxylase		2.9e-164	XP_022338844	1 LOW QUALITY PROTEIN: tryptophan 5-hydroxylase 1-like [Crassostrea virginica]				3.8e-164|XP_011438860.1 PREDICTED: tryptophan 5-hydroxylase 1 [Crassostrea gigas]<>EKC34490.1 Tryptophan 5-hydroxylase 1 [Crassostrea gigas]	3.2e-163|NP_001191619.1 tryptophan 5-monoxygenase [Aplysia californica]<>ABF18968.1 tryptophan 5-monoxygenase [Aplysia californica]	K00502	GO:0016714	GO:0004497	GO:0009072	GO:0005506	GO:0055114					PF00351,Biopterin-dependent aromatic amino acid hydroxylase	PF01842,ACT domain								126.561	0.873859	2.11e-07	2.64e-06	0.664363	7.92e-05	0.000439662	-0.614553	1.58e-06	1.57e-05	-0.723354	3.58e-08	4.95e-07	0.758187	6.63e-06	0.000101572
FUN_005150-T1				PF00929	Exonuclease		9.5e-35	SZF06462	1 ERI1 exoribonuclease3-like isoform X1 [Psoroptes ovis]				2.1e-34|OTF82723.1 ERI1 exoribonuclease 3-like protein [Euroglyphus maynei]	1.4e-33|OWF35558.1 ERI1 exoribonuclease 3 [Mizuhopecten yessoensis]	K18418	GO:0003676									PF00929,Exonuclease									68.354	2.35854	5.66e-17	2.24e-15	2.21382	5.05e-15	1.86e-13	-0.416894	0.0768437	0.164641	-0.574188	0.0220634	0.064075	2.59126	2.28e-20	2.68e-18
FUN_023246-T1				PF03372	Endonuclease/Exonuclease/phosphatase family		7.2e-31	XP_001419333	1 predicted protein [Ostreococcus lucimarinus CCE9901]<>ABO97626	1 predicted protein [Ostreococcus lucimarinus CCE9901]			2.1e-30|XP_005716030.1 unnamed protein product [Chondrus crispus]<>CDF36211.1 unnamed protein product [Chondrus crispus]	3.0e-29|PXF45421.1 2',5'-phosphodiesterase 12 [Gracilariopsis chorda]											PF03372,Endonuclease/Exonuclease/phosphatase family									46.0345	3.06131	2.43e-24	1.52e-22	3.03242	8.7e-26	6.45e-24	-0.00681222	0.978195	0.989788	-0.118521	0.647386	0.789917	1.00558	0.00127958	0.00918125
FUN_017558-T1		RNAi	RISC silencing	PF02171	Piwi domain		3.2e-53	XP_019864477	1 PREDICTED: protein argonaute-2-like [Amphimedon queenslandica]				7.0e-53|RKP18566.1 Piwi-domain-containing protein [Rozella allomycis CSF55]	2.0e-52|EPZ32767.1 Argonaute/Dicer protein, PAZ domain-containing protein [Rozella allomycis CSF55]		GO:0005515	GO:0003676								PF02171,Piwi domain									171.268	1.27575	1.5e-07	1.92e-06	1.10206	1.8e-06	1.62e-05	-0.27898	0.123005	0.237067	-0.395359	0.0270675	0.0754951	-0.110503	0.65351	0.805755
FUN_018680-T1		unknown					1.4e-08	XP_013401831	1 uncharacterized protein LOC106167576 [Lingula anatina]				7.1e-08|XP_020607009.1 uncharacterized protein LOC110045729 [Orbicella faveolata]	1.2e-07|RMX61397.1 hypothetical protein pdam_00018295 [Pocillopora damicornis]																				149.208	1.68306	9.35e-16	3.34e-14	1.48624	3.07e-14	1.02e-12	-0.440846	0.00696861	0.0238461	-0.562269	0.000534023	0.002788	0.970919	4.57e-06	7.27e-05
FUN_007091-T1		unknown																																77.5821	1.3512	6.17e-12	1.55e-10	1.15097	4.64e-08	6.06e-07	-0.567067	0.000306522	0.00165729	-0.667999	0.00011471	0.000733315	1.20218	9.56e-10	3.12e-08
FUN_022272-T1	HGT	unknown					5.1e-09	KRX09339	1 hypothetical protein PPERSA_09223 [Pseudocohnilembus persalinus]																									115.209	2.15518	5.92e-13	1.66e-11	2.0783	4.28e-13	1.27e-11	-0.803803	0.000689221	0.00334503	-0.947754	0.000115353	0.000736624	-0.670926	0.0326863	0.113866
FUN_001893-T1		ubiquitination	E3 ubiquitin-protein ligase, degradation	PF12796	Ankyrin repeats (3 copies)		6.2e-22	XP_022173057	1 protein fem-1 homolog B-like [Myzus persicae]<>XP_022173058	1 protein fem-1 homolog B-like [Myzus persicae]<>XP_022173060	1 protein fem-1 homolog B-like [Myzus persicae]			1.0e-19|XP_004086250.1 protein fem-1 homolog B [Oryzias latipes]		GO:0005515									PF12796,Ankyrin repeats (3 copies)	PF13637,Ankyrin repeats (many copies)								84.9586	3.51694	4.52e-21	2.3e-19	3.61736	1.87e-23	1.2e-21	0.435595	0.144504	0.269093	0.272656	0.374155	0.545531	2.06692	3.76e-08	9.39e-07
FUN_001392-T1		unknown																																64.6931	2.32178	8.26e-14	2.53e-12	2.25829	8.46e-14	2.71e-12	-0.358395	0.147803	0.27377	-0.501937	0.053344	0.129672	0.0223671	0.944773	0.972002
FUN_021470-T1	HGT	Oxido-red		PF00106	short chain dehydrogenase		1.3e-95	XP_005833028	1 hypothetical protein GUITHDRAFT_70809 [Guillardia theta CCMP2712]<>EKX46048	1 hypothetical protein GUITHDRAFT_70809 [Guillardia theta CCMP2712]			4.6e-93|XP_008878274.1 hypothetical protein, variant [Aphanomyces invadans]<>ETV93010.1 hypothetical protein, variant [Aphanomyces invadans]	1.3e-92|XP_024585076.1 hypothetical protein PHYSODRAFT_254279 [Plasmopara halstedii]<>CEG48707.1 hypothetical protein PHYSODRAFT_254279 [Plasmopara halstedii]											PF00106,short chain dehydrogenase									99.1249	2.20407	9.42e-23	5.2e-21	2.05167	2.72e-23	1.74e-21	-1.56825	6.42e-16	3.42e-14	-1.74215	5.91e-19	4.58e-17	0.39233	0.0929306	0.239646
FUN_011085-T1		unknown																																167.71	2.19542	5.99e-25	3.88e-23	2.03053	2.55e-24	1.76e-22	-0.115526	0.474346	0.636502	-0.231546	0.156801	0.294001	0.945195	1.16e-05	0.000165791
FUN_026619-T1																																		39.5142	1.86581	5.75e-10	1.11e-08	1.71811	1.3e-08	1.92e-07	1.23559	1.64e-07	2.02e-06	1.16662	1.49e-06	1.48e-05	1.4068	3.73e-06	6.09e-05
FUN_009094-T1		unknown																																35.7429	1.22655	1.53e-10	3.24e-09	1.01776	1.23e-07	1.46e-06	0.211067	0.169873	0.304616	0.104297	0.505502	0.67135	0.943552	1.07e-06	1.98e-05
FUN_023176-T1		unknown																																99.3696	0.920547	2.08e-13	6.15e-12	0.688193	1.12e-06	1.06e-05	0.235587	0.0148972	0.0445523	0.123512	0.256401	0.416536	0.822776	4.5e-11	1.82e-09
FUN_017086-T1		unknown																																32.8417	2.08362	2.55e-34	2.57e-32	1.88747	4.76e-30	4.42e-28	0.194478	0.216489	0.36372	0.0860248	0.584906	0.739751	0.751124	9.8e-05	0.00106127
FUN_007237-T1				PF13563	2'-5' RNA ligase superfamily		3.8e-27	XP_009060072	1 hypothetical protein LOTGIDRAFT_106220 [Lottia gigantea]<>ESO89026	1 hypothetical protein LOTGIDRAFT_106220 [Lottia gigantea]			5.2e-24|XP_009009783.1 hypothetical protein HELRODRAFT_159663 [Helobdella robusta]<>ESO13063.1 hypothetical protein HELRODRAFT_159663 [Helobdella robusta]	2.0e-23|PRP75320.1 endonuclease/exonuclease/phosphatase family-like protein [Planoprotostelium fungivorum]											PF13563,2'-5' RNA ligase superfamily									101.263	2.14642	1.73e-26	1.26e-24	1.95441	5.75e-25	4.09e-23	0.142119	0.384062	0.550576	0.03683	0.821063	0.917851	2.19324	7.93e-28	1.45e-25
FUN_012254-T1		unknown																																186.407	1.33476	4.45e-09	7.54e-08	1.13876	2.96e-07	3.25e-06	0.140623	0.404039	0.56939	0.0218422	0.89794	0.969949	0.875494	0.000124845	0.00130057
FUN_010253-T1		proteolysis		PF00112	Papain family cysteine protease		9.1e-54	AFK35689	1 unknown [Lotus japonicus]				5.9e-29|OUC16250.1 hypothetical protein B0A82_02620 [Alkalinema sp. CACIAM 70d]	2.2e-28|WP_108071473.1 peptidase C1 [Vitiosangium sp. GDMCC 1.1324]<>PTL80303.1 peptidase C1 [Vitiosangium sp. GDMCC 1.1324]	K17609	GO:0006508	GO:0045454	GO:0008270	GO:0008234						PF00112,Papain family cysteine protease	PF00569,Zinc finger, ZZ type	PF13905,Thioredoxin-like							67.8264	2.31153	1.97e-14	6.33e-13	2.26474	1.49e-14	5.2e-13	-0.443263	0.062942	0.141102	-0.554212	0.0265863	0.0743573	-0.0307575	0.921612	0.959539
FUN_020814-T1		anchoring receptor in mbrane		PF00595	PDZ domain		4.4e-04	XP_017011133	1 PREDICTED: disks large 1 tumor suppressor protein isoform X1 [Drosophila takahashii]				4.4e-04|XP_017011134.1 PREDICTED: disks large 1 tumor suppressor protein isoform X2 [Drosophila takahashii]	4.4e-04|XP_017011135.1 PREDICTED: disks large 1 tumor suppressor protein isoform X3 [Drosophila takahashii]		GO:0005515									PF00595,PDZ domain									52.4918	1.23094	5.37e-08	7.48e-07	1.03962	5.67e-06	4.43e-05	0.0903669	0.603206	0.745246	-0.00877894	0.961236	1	0.213978	0.359785	0.576488
FUN_023384-T1				PF00622	SPRY domain		1.6e-85	SPR00082	1 unnamed protein product (mitochondrion) [Plasmodiophora brassicae]				1.6e-85|CEO95806.1 hypothetical protein PBRA_004519 [Plasmodiophora brassicae]	3.7e-71|CEO95761.1 hypothetical protein PBRA_004474 [Plasmodiophora brassicae]	K10595	GO:0004842	GO:0005515								PF00622,SPRY domain	PF00632,HECT-domain (ubiquitin-transferase)								400.02	1.91806	6.18e-32	5.68e-30	1.70865	6.16e-26	4.63e-24	0.0635389	0.595914	0.739255	-0.0450015	0.725468	0.848314	0.872805	1.08e-07	2.47e-06
FUN_010417-T1		ubiquitination?					1.0e-13	ACD54719	1 ubiquitin-like protein [Adineta vaga]																									13.9474	3.07375	1.21e-25	8.26e-24	2.99973	5.6e-28	4.66e-26	0.00752352	0.980248	0.990748	-0.12978	0.680317	0.815068	1.51944	2.61e-06	4.41e-05
FUN_024706-T1		unknown																																27.7074	1.51658	4.58e-11	1.04e-09	1.32662	1.54e-08	2.24e-07	0.0304965	0.873114	0.93205	-0.0814212	0.681271	0.815812	1.01955	1.43e-05	0.000199772
FUN_024161-T1		PARP	PARP, télomère	PF00644	Poly(ADP-ribose) polymerase catalytic domain		1.4e-171	XP_015916123	2 tankyrase-like protein [Parasteatoda tepidariorum]				2.9e-169|XP_022105519.1 tankyrase-like protein [Acanthaster planci]	3.3e-165|PVD25729.1 hypothetical protein C0Q70_13389 [Pomacea canaliculata]		GO:0006471	GO:0003950	GO:0005515							PF00644,Poly(ADP-ribose) polymerase catalytic domain	PF02877,Poly(ADP-ribose) polymerase, regulatory domain	PF05406,WGR domain	PF12796,Ankyrin repeats (3 copies)	PF13637,Ankyrin repeats (many copies)					262.929	4.88437	1.22e-38	1.47e-36	5.12607	1.08e-42	1.48e-40	0.546514	0.0683037	0.150504	0.410663	0.190552	0.340772	3.08923	2.49e-16	1.91e-14
FUN_000799-T1							1.5e-91	XP_025106221	1 LOW QUALITY PROTEIN: uncharacterized protein LOC112571458 [Pomacea canaliculata]				2.6e-91|XP_009060399.1 hypothetical protein LOTGIDRAFT_229223 [Lottia gigantea]<>ESO89374.1 hypothetical protein LOTGIDRAFT_229223 [Lottia gigantea]	9.9e-91|XP_013414155.1 uncharacterized protein LOC106176355 [Lingula anatina]	K09668																			152.868	2.64514	1.05e-26	7.69e-25	2.51469	3.12e-30	2.91e-28	-0.977476	1.61e-06	1.6e-05	-1.14563	1.24e-08	1.89e-07	0.618019	0.015545	0.0656588
FUN_017962-T1		protein	binding	PF12796	Ankyrin repeats (3 copies)		5.2e-18	ETO15304	1 hypothetical protein RFI_22059 [Reticulomyxa filosa]				3.8e-13|XP_021693544.1 uncharacterized protein LOC110674127 [Aedes aegypti]	2.5e-12|EJY57493.1 AAEL017480-PA, partial [Aedes aegypti]		GO:0005515									PF12796,Ankyrin repeats (3 copies)									59.5628	0.787764	7.9e-07	8.72e-06	0.56728	0.00146437	0.00528864	0.420777	0.000450553	0.00231891	0.336752	0.0119648	0.0388349	0.570219	0.000376067	0.0033171
FUN_024744-T1		unknown																																28.1416	3.39821	1.51e-17	6.2e-16	3.55365	1.16e-18	5.57e-17	-0.0710074	0.843914	0.91438	-0.284845	0.476424	0.644891	1.90396	3.09e-06	5.14e-05
FUN_023207-T1		protein	binding	PF13516	Leucine Rich repeat		2.3e-28	KFH72989	1 hypothetical protein MVEG_00214 [Mortierella verticillata NRRL 6337]				1.6e-26|WP_042280445.1 hypothetical protein [Candidatus Protochlamydia sp. R18]	3.6e-26|KFH66215.1 hypothetical protein MVEG_08315 [Mortierella verticillata NRRL 6337]		GO:0005515									PF13516,Leucine Rich repeat									58.4063	1.21435	7.37e-06	6.46e-05	1.05779	7.71e-05	0.000429543	-0.696462	0.00104649	0.00480504	-0.821874	0.000167971	0.00102167	-0.166114	0.552426	0.736516
FUN_004820-T1		unknown																																25.6065	5.02597	2.07e-56	4.2e-54	5.14384	4.6e-74	1.3e-71	-0.918626	0.0206805	0.0582375	-1.60084	0.00101923	0.00487276	3.0678	4.24e-20	4.88e-18
FUN_015888-T1		DNA repair	BRCA	PF00533	BRCA1 C Terminus (BRCT) domain		6.8e-266	XP_013411414	1 poly [ADP-ribose] polymerase 1-like [Lingula anatina]				5.2e-250|XP_022335272.1 poly [ADP-ribose] polymerase 1-like [Crassostrea virginica]	1.3e-248|XP_022328673.1 poly [ADP-ribose] polymerase 1-like [Crassostrea virginica]	K10798	GO:0006471	GO:0051287	GO:0005634	GO:0008270	GO:0003677	GO:0003950				PF00533,BRCA1 C Terminus (BRCT) domain	PF00644,Poly(ADP-ribose) polymerase catalytic domain	PF00645,Poly(ADP-ribose) polymerase and DNA-Ligase Zn-finger region	PF02877,Poly(ADP-ribose) polymerase, regulatory domain	PF05406,WGR domain	PF08063,PADR1 (NUC008) domain				114.67	3.14414	2.06e-127	1.88e-124	2.94656	3.61e-122	2.21e-119	-0.0753713	0.531724	0.68633	-0.184992	0.135855	0.263816	2.09455	4.81e-54	2.98e-51
FUN_017375-T1				PF02458	Transferase family		1.6e-09	RDX61699	1 hypothetical protein CR513_60048, partial [Mucuna pruriens]				3.6e-09|XP_019262085.1 PREDICTED: uncharacterized acetyltransferase At3g50280-like [Nicotiana attenuata]<>OIT38059.1 putative acetyltransferase [Nicotiana attenuata]	4.7e-09|XP_009589621.1 PREDICTED: uncharacterized acetyltransferase At3g50280-like [Nicotiana tomentosiformis]		GO:0016747									PF02458,Transferase family									65.3806	1.47969	8.33e-19	3.63e-17	1.27531	5.81e-15	2.12e-13	-0.136867	0.315444	0.478531	-0.242659	0.0777933	0.173506	0.816488	2.03e-06	3.51e-05
FUN_001708-T1		signalling, transport	Golgi	PF00071	Ras family		8.9e-40	AQK73195	1 ypt homolog4 [Zea mays]				2.5e-34|OZC09705.1 hypothetical protein X798_03107 [Onchocerca flexuosa]	5.6e-34|CBY32219.1 unnamed protein product [Oikopleura dioica]<>CBY18718.1 unnamed protein product [Oikopleura dioica]		GO:0003924	GO:0005525								PF00071,Ras family									48.9168	1.46129	1.16e-15	4.12e-14	1.25735	1.5e-12	4.16e-11	-0.984836	1.82e-09	3.32e-08	-1.12467	9.78e-12	2.65e-10	0.823544	1.15e-05	0.000164588
FUN_001719-T1	HGT			PF03372	Endonuclease/Exonuclease/phosphatase family								9.3e-18|WP_111945482.1 endonuclease/exonuclease/phosphatase family protein [Clostridium perfringens]<>SQC06795.1 endonuclease/exonuclease/phosphatase family protein [Clostridium perfringens]	1.2e-17|WP_096515941.1 endonuclease/exonuclease/phosphatase family protein [Clostridium perfringens]											PF03372,Endonuclease/Exonuclease/phosphatase family									32.6967	4.65641	2.74e-36	3.03e-34	4.89421	3.28e-41	4.33e-39	0.127533	0.713871	0.82805	-0.0047694	0.983938	1	3.42021	6.93e-20	7.74e-18
FUN_020230-T1	HGT			PF13517	Repeat domain in Vibrio	Colwellia	5.9e-66	RLS27721	1 hypothetical protein DWH70_00020 [Planctomycetes bacterium]				2.6e-61|ACD54617.1 FG-GAP repeat protein-like protein [Adineta vaga]	2.6e-61|OKP14708.1 hypothetical protein PENSUB_11466 [Penicillium subrubescens]											PF13517,Repeat domain in Vibrio, Colwellia, Bradyrhizobium and Shewanella									56.0692	1.98937	8.01e-35	8.3e-33	1.80136	1.48e-29	1.34e-27	-0.737097	2.81e-07	3.29e-06	-0.84993	9.39e-09	1.46e-07	0.39494	0.0243825	0.0915957
FUN_001780-T1		unknown																																33.1342	0.979267	2.29e-06	2.27e-05	0.774684	0.000147977	0.000746731	-0.728209	3.14e-05	0.000225326	-0.863209	6.85e-07	7.27e-06	-0.0121359	0.956206	0.977569
FUN_010174-T1		ubiquitination	ubiquitin ligase	PF05773	RWD domain		6.5e-49	ACD88958	1 ubiquitin ligase [Adineta vaga]				4.4e-29|XP_002117005.1 hypothetical protein TRIADDRAFT_60996 [Trichoplax adhaerens]<>EDV20579.1 hypothetical protein TRIADDRAFT_60996 [Trichoplax adhaerens]	4.4e-29|SPT19838.1 unnamed protein product [Triticum aestivum]		GO:0005515									PF05773,RWD domain									31.51	3.39693	1.28e-64	3.24e-62	3.24268	7.75e-69	2.02e-66	-0.614398	0.00775072	0.0260688	-0.785235	0.00087419	0.00424831	2.14329	9.94e-24	1.43e-21
FUN_012878-T1		ase					2.6e-40	GAV05352	1 hypothetical protein RvY_15500 [Ramazzottius varieornatus]				1.7e-39|WP_008272516.1 SGNH/GDSL hydrolase family protein [Cyanothece sp. CCY0110]<>EAZ94179.1 GDSL-lilke lipase/acylhydrolase family protein [Cyanothece sp. CCY0110]	6.1e-34|WP_023693317.1 MULTISPECIES: SGNH/GDSL hydrolase family protein [Mesorhizobium]<>ESX01616.1 lipase [Mesorhizobium sp. LSJC268A00]<>ESZ48497.1 lipase [Mesorhizobium sp. L2C054A000]																				28.9849	2.37794	6.06e-14	1.88e-12	2.32811	5.19e-13	1.51e-11	0.813277	0.00131701	0.00585307	0.766572	0.00440537	0.0168857	0.779244	0.0179331	0.0730312
FUN_027801-T1		protein	binding													GO:0005515																		33.3822	1.08506	9.67e-07	1.05e-05	0.890739	9.71e-05	0.000522156	-0.198155	0.262255	0.417813	-0.310225	0.0935542	0.199877	0.232525	0.313595	0.530892
FUN_010949-T1		ubiquitination	proteasome	PF00646	F-box domain											GO:0005515									PF00646,F-box domain									25.5618	2.94768	5.46e-16	1.99e-14	2.9822	1.52e-16	6.38e-15	0.733512	0.0156428	0.0463686	0.650063	0.0399602	0.103007	1.09116	0.00394557	0.022659
FUN_017077-T1		unknown																																40.6181	1.37804	1.42e-13	4.27e-12	1.1739	3.62e-09	5.92e-08	-0.386094	0.0128839	0.0394599	-0.506811	0.00256129	0.0106944	0.602611	0.001843	0.012356
FUN_024309-T1				PF00104	Ligand-binding domain of nuclear hormone receptor		1.9e-24	OAF69268	1 1,25-dihydroxyvitamin D3 receptor [Intoshia linei]				1.2e-23|XP_021347702.1 nuclear hormone receptor HR96-like isoform X3 [Mizuhopecten yessoensis]<>OWF53179.1 Vitamin D3 receptor [Mizuhopecten yessoensis]	4.6e-23|XP_021347707.1 nuclear hormone receptor HR96-like isoform X7 [Mizuhopecten yessoensis]		GO:0003700	GO:0006355	GO:0005634	GO:0008270	GO:0043565					PF00104,Ligand-binding domain of nuclear hormone receptor	PF00105,Zinc finger, C4 type (two domains)								83.2088	1.0212	5.6e-13	1.58e-11	0.804585	2.28e-08	3.21e-07	-0.136639	0.217262	0.364711	-0.243793	0.0332733	0.0893183	0.498418	0.000575627	0.00473006
FUN_028516-T1				PF00448	SRP54-type protein	GTPase domain	7.7e-199	XP_020382214	1 LOW QUALITY PROTEIN: signal recognition particle 54 kDa protein-like [Rhincodon typus]				1.3e-198|XP_017331448.1 PREDICTED: signal recognition particle 54 kDa protein [Ictalurus punctatus]	2.9e-198|XP_026789946.1 signal recognition particle 54 kDa protein [Pangasianodon hypophthalmus]<>XP_026789947.1 signal recognition particle 54 kDa protein [Pangasianodon hypophthalmus]	K03106	GO:0008312	GO:0048500	GO:0003924	GO:0006614	GO:0005525					PF00448,SRP54-type protein, GTPase domain	PF02881,SRP54-type protein, helical bundle domain	PF02978,Signal peptide binding domain							73.7831	1.9621	1.6e-34	1.64e-32	1.75945	8.13e-30	7.44e-28	-0.0394529	0.768193	0.866203	-0.149598	0.272186	0.434744	1.09409	4.19e-11	1.7e-09
FUN_014629-T1	HGT			PF00629	MAM domain	meprin/A5/mu	4.6e-48	ACD54747	1 tetratricopeptide 2-like protein [Adineta vaga]				4.0e-44|ACC43969.1 TPRA_2 [Philodina roseola]	1.7e-42|ACD54716.1 TPR repeat containing protein-like protein [Adineta vaga]		GO:0006471	GO:0016020	GO:0005515	GO:0003956						PF00629,MAM domain, meprin/A5/mu	PF01129,NAD:arginine ADP-ribosyltransferase	PF13424,Tetratricopeptide repeat							317.004	2.18808	4.54e-07	5.29e-06	2.17809	1.84e-06	1.65e-05	0.291184	0.400246	0.565734	0.136677	0.705798	0.834225	2.6782	6.51e-10	2.18e-08
FUN_024751-T1		unknown																																25.2546	3.52385	3.83e-29	3.13e-27	3.51459	7.53e-31	7.22e-29	-0.11312	0.723125	0.834853	-0.271067	0.434127	0.606139	1.61379	2.28e-06	3.91e-05
FUN_009288-T1		unknown																																69.6759	1.61416	0.00040343	0.00207601	1.66233	0.00111816	0.0042081	0.132561	0.721755	0.833894	0.0307078	0.939329	0.994947	0.511392	0.264133	0.478617
FUN_024640-T1		protein	binding	PF13516	Leucine Rich repeat		7.1e-56	KFH70918	1 hypothetical protein MVEG_03764 [Mortierella verticillata NRRL 6337]				3.5e-55|KFH74161.1 hypothetical protein MVEG_01374 [Mortierella verticillata NRRL 6337]	7.8e-55|KFH73024.1 hypothetical protein MVEG_00249 [Mortierella verticillata NRRL 6337]		GO:0005515									PF13516,Leucine Rich repeat									69.9479	1.3967	3.1e-13	8.98e-12	1.19345	3.48e-09	5.72e-08	-0.0920078	0.543659	0.696887	-0.186644	0.255543	0.415509	0.952026	9.05e-07	1.7e-05
FUN_004762-T1		unknown																																23.0115	5.20267	3.75e-55	7.25e-53	5.42413	2.05e-77	6.03e-75	-0.77547	0.075567	0.162822	-1.68956	0.00419927	0.0162363	3.40241	3e-22	3.95e-20
FUN_001264-T1				PF06472	ABC transporter transmembrane region 2		1.8e-05	XP_002404692	1 ABC transporter, putative [Ixodes scapularis]<>EEC03286	1 ABC transporter, putative [Ixodes scapularis]			5.1e-05|XP_014665220.1 PREDICTED: ATP-binding cassette sub-family D member 4-like isoform X1 [Priapulus caudatus]	5.1e-05|XP_014665221.1 PREDICTED: ATP-binding cassette sub-family D member 4-like isoform X2 [Priapulus caudatus]		GO:0016021	GO:0042626	GO:0005524	GO:0055085						PF06472,ABC transporter transmembrane region 2									41.6119	2.35957	4.85e-29	3.94e-27	2.19084	1.51e-25	1.1e-23	-0.299794	0.126134	0.241724	-0.427085	0.0358998	0.0949834	1.21609	5.36e-08	1.29e-06
FUN_001706-T1		unknown																																39.4722	3.01385	2.96e-25	1.96e-23	2.9348	1.47e-24	1.02e-22	-0.125464	0.647041	0.779946	-0.260454	0.374182	0.545543	2.19671	1.4e-13	7.82e-12
FUN_024451-T1	HGT			PF02900	Catalytic LigB subunit of aromatic ring-opening dioxygenase		8.9e-72	RMZ95931	1 dioxygenase [Brachionus plicatilis]				2.4e-48|WP_023463674.1 dioxygenase [Asticcacaulis sp. YBE204]<>ESQ77833.1 aromatic ring-cleaving dioxygenase [Asticcacaulis sp. YBE204]	4.0e-48|WP_110924336.1 dioxygenase [Psychrobacter fozii]<>PYE36546.1 aromatic ring-opening dioxygenase catalytic subunit (LigB family) [Psychrobacter fozii]		GO:0006725	GO:0016701	GO:0008198	GO:0008270	GO:0055114	GO:0016491				PF02900,Catalytic LigB subunit of aromatic ring-opening dioxygenase									59.6746	1.21267	1.43e-13	4.29e-12	1.00121	4.37e-09	7.04e-08	0.417496	0.0012123	0.00545741	0.324487	0.0161526	0.0496353	1.02822	4.06e-10	1.42e-08
FUN_004316-T1				PF00053	Laminin EGF domain		6.6e-79	XP_025414269	1 agrin-like isoform X2 [Sipha flava]				6.6e-79|XP_025414262.1 agrin-like isoform X1 [Sipha flava]	3.6e-77|XP_023210344.1 agrin-like [Centruroides sculpturatus]	K06254	GO:0005509	GO:0005515								PF00053,Laminin EGF domain	PF00054,Laminin G domain	PF02210,Laminin G domain	PF04749,PLAC8 family	PF07648,Kazal-type serine protease inhibitor domain					268.532	1.36563	9.94e-24	5.95e-22	1.14018	2.81e-16	1.14e-14	-0.545489	1.51e-07	1.87e-06	-0.657611	4.98e-09	8.13e-08	1.01129	1.31e-13	7.31e-12
FUN_001331-T1		unknown																																7.57901	3.55866	1.34e-30	1.16e-28	3.49483	4.3e-45	6.29e-43	-0.186425	0.608239	0.749633	-0.379875	0.319549	0.487645	0.344691	0.409564	0.620358
FUN_003859-T1		unknown																																24.1726	2.91665	4.08e-25	2.68e-23	2.83204	9.01e-24	5.95e-22	-0.136361	0.59722	0.74027	-0.268921	0.329963	0.499628	1.7089	5.1e-09	1.46e-07
FUN_013199-T1				PF00575	S1 RNA binding domain		1.7e-80	XP_023224222	1 eukaryotic translation initiation factor 2 subunit 1-like [Centruroides sculpturatus]				2.9e-80|XP_019927293.1 PREDICTED: eukaryotic translation initiation factor 2 subunit 1 [Crassostrea gigas]	8.5e-80|XP_022313044.1 LOW QUALITY PROTEIN: eukaryotic translation initiation factor 2 subunit 1-like [Crassostrea virginica]	K03237	GO:0003723	GO:0003676	GO:0003743							PF00575,S1 RNA binding domain	PF07541,Eukaryotic translation initiation factor 2 alpha subunit								69.998	1.1945	7.14e-11	1.58e-09	0.987331	5.75e-08	7.36e-07	0.259538	0.0668865	0.147819	0.155094	0.280433	0.444158	0.228594	0.234038	0.442521
FUN_014966-T1		unknown																																37.5467	1.27453	2.87e-10	5.76e-09	1.07372	2.5e-08	3.48e-07	-0.664123	0.000113444	0.000698432	-0.802078	1.92e-06	1.86e-05	0.0917211	0.672543	0.817974
FUN_020623-T1							8.4e-05	XP_014665921	1 PREDICTED: uncharacterized protein LOC106807921 [Priapulus caudatus]																									109.409	0.885655	1.22e-07	1.59e-06	0.665575	2.57e-05	0.000164994	0.176553	0.15823	0.288652	0.0603323	0.616664	0.764598	0.553654	0.00102267	0.00764983
FUN_000523-T1		unknown					3.3e-10	EJU01136	1 hypothetical protein DACRYDRAFT_22909 [Dacryopinax primogenitus]				6.9e-08|EJU01137.1 hypothetical protein DACRYDRAFT_108466 [Dacryopinax primogenitus]	1.0e-06|KDR81039.1 hypothetical protein GALMADRAFT_241663 [Galerina marginata CBS 339.88]																				15.3496	3.12463	2.01e-20	9.8e-19	3.12216	5.8e-22	3.41e-20	0.390689	0.219011	0.366806	0.298447	0.374796	0.546249	1.84358	1.98e-07	4.25e-06
FUN_024132-T1		unknown																																31.7419	2.85375	4.36e-26	3.13e-24	2.75928	2.87e-24	1.95e-22	-0.34577	0.156669	0.286548	-0.469042	0.0752571	0.169079	1.74087	3.8e-10	1.34e-08
FUN_009573-T1		unknown																																27.4192	3.14137	9.24e-35	9.54e-33	3.03716	1.41e-32	1.46e-30	-0.257384	0.308141	0.470477	-0.388989	0.150217	0.284575	1.90981	1.01e-12	5.05e-11
FUN_023471-T1		fatty acid metab		PF00501	AMP-binding enzyme		5.0e-278	AEN94433	1 long-chain fatty-acid-CoA ligase FadD9 [Philodina roseola]				1.2e-130|XP_012747882.1 hypothetical protein SAMD00019534_123670 [Acytostelium subglobosum LB1]<>GAM29191.1 hypothetical protein SAMD00019534_123670 [Acytostelium subglobosum LB1]	1.6e-127|XP_020433471.1 hypothetical protein PPL_05336 [Heterostelium album PN500]<>EFA81353.1 hypothetical protein PPL_05336 [Heterostelium album PN500]		GO:0003824	GO:0008270								PF00501,AMP-binding enzyme	PF00550,Phosphopantetheine attachment site	PF00569,Zinc finger, ZZ type	PF07993,Male sterility protein						108.506	2.45935	6.38e-36	6.97e-34	2.28974	4.2e-38	5.02e-36	-0.363803	0.020448	0.0577205	-0.496771	0.00136038	0.00624106	1.43415	6.52e-13	3.39e-11
FUN_015136-T1		protein	binding													GO:0005515																		26.9581	2.15924	5.57e-12	1.41e-10	2.09341	3.14e-11	7.26e-10	-0.380652	0.151087	0.278704	-0.505659	0.0716701	0.162972	-0.0637799	0.850728	0.924265
FUN_024426-T1	HGT			PF02900	Catalytic LigB subunit of aromatic ring-opening dioxygenase		4.4e-71	RMZ95931	1 dioxygenase [Brachionus plicatilis]				1.1e-48|WP_110924336.1 dioxygenase [Psychrobacter fozii]<>PYE36546.1 aromatic ring-opening dioxygenase catalytic subunit (LigB family) [Psychrobacter fozii]	3.1e-48|WP_023463674.1 dioxygenase [Asticcacaulis sp. YBE204]<>ESQ77833.1 aromatic ring-cleaving dioxygenase [Asticcacaulis sp. YBE204]		GO:0006725	GO:0016701	GO:0008198	GO:0008270	GO:0055114	GO:0016491				PF02900,Catalytic LigB subunit of aromatic ring-opening dioxygenase									46.4051	1.27457	3.25e-12	8.5e-11	1.06191	2.76e-09	4.63e-08	0.243467	0.095314	0.194885	0.130467	0.368292	0.539397	0.862154	3.67e-06	5.99e-05
FUN_002261-T1							6.4e-15	YP_009482609	1 alpha/beta hydrolase [Pandoravirus neocaledonia]<>AVK76606	1 alpha/beta hydrolase [Pandoravirus neocaledonia]			3.9e-12|YP_009482401.1 alpha/beta hydrolase [Pandoravirus neocaledonia]<>AVK76398.1 alpha/beta hydrolase [Pandoravirus neocaledonia]	3.3e-11|AKI80569.1 putative hydrolase [Acanthamoeba polyphaga mimivirus]																				20.513	2.61687	1.33e-14	4.33e-13	2.58266	3.98e-15	1.48e-13	-1.55088	2.38e-05	0.0001752	-2.07597	3.54e-07	4.03e-06	1.05988	0.00333576	0.0198378
FUN_014498-T1				PF02268	Transcription initiation factor IIA	gamma subunit	5.3e-21	XP_018900714	1 PREDICTED: transcription initiation factor IIA subunit 2-like isoform X3 [Bemisia tabaci]				7.0e-21|XP_018917884.1 PREDICTED: transcription initiation factor IIA subunit 2-like [Bemisia tabaci]	1.2e-20|OQV11976.1 putative Transcription initiation factor IIA subunit 2 [Hypsibius dujardini]	K03123	GO:0005672	GO:0006367								PF02268,Transcription initiation factor IIA, gamma subunit, helical domain	PF02751,Transcription initiation factor IIA, gamma subunit								13.516	3.65359	3.21e-37	3.72e-35	3.62185	2.26e-48	3.66e-46	0.311829	0.339804	0.504351	0.230455	0.506864	0.672583	2.11192	4.44e-11	1.8e-09
FUN_024705-T1		unknown																																19.1857	2.15704	6.17e-17	2.43e-15	2.01587	4.47e-15	1.66e-13	-0.652616	0.00773077	0.0260335	-0.809042	0.00158495	0.00710765	0.974687	0.000373547	0.00329807
FUN_025615-T1				PF00293	NUDIX domain		1.2e-33	WP_106308236	1 NUDIX domain-containing protein [Chamaesiphon polymorphus]<>PSB54226	1 DNA mismatch repair protein MutT [Chamaesiphon polymorphus CCALA 037]			4.7e-33|WP_114372052.1 NUDIX domain-containing protein [Blastopirellula cremea]<>RCS41152.1 NUDIX domain-containing protein [Blastopirellula cremea]	6.1e-33|BAZ30006.1 RNA pyrophosphohydrolase [Cylindrospermum sp. NIES-4074]	K01518	GO:0016787									PF00293,NUDIX domain									67.0859	1.75036	3.5e-10	6.95e-09	1.545	2.53e-08	3.52e-07	-0.400059	0.0976256	0.198479	-0.56234	0.0242249	0.0689928	3.18947	1.44e-32	3.45e-30
FUN_001526-T1							2.3e-12	YP_009195637	1 RNA ligase 1 and tail fiber attachment catalyst [Proteus phage vB_PmiM_Pm5461]<>AKA62081	1 RNA ligase 1 and tail fiber attachment catalyst [Proteus phage vB_PmiM_Pm5461]			2.3e-12|ASZ76484.1 RNA ligase [Proteus phage PM2]																					40.9862	3.82353	2.98e-45	4.45e-43	3.76915	9.31e-54	1.74e-51	-0.585672	0.0269884	0.0722929	-0.792943	0.00351747	0.0139623	1.77099	5.51e-10	1.88e-08
FUN_023026-T1		PARP	PARP	PF00644	Poly(ADP-ribose) polymerase catalytic domain		2.3e-36	ACD54745	1 poly ADP-ribose polymerase 14-like protein [Adineta vaga]				3.9e-23|KXJ27677.1 Poly [ADP-ribose] polymerase 14 [Exaiptasia pallida]	3.9e-23|XP_020895385.1 uncharacterized protein LOC110234351 [Exaiptasia pallida]		GO:0003950									PF00644,Poly(ADP-ribose) polymerase catalytic domain									60.7269	1.31566	2.79e-14	8.88e-13	1.10513	8.78e-11	1.9e-09	0.06392	0.642795	0.776543	-0.0443373	0.749835	0.866484	0.300594	0.100506	0.253125
FUN_028576-T1	HGT	unknown					5.1e-15	ACD54826	1 unknown [Adineta vaga]																									76.9394	3.41262	4.29e-21	2.19e-19	3.45814	5.36e-21	2.95e-19	0.21863	0.465432	0.628235	0.076096	0.814128	0.91315	3.01891	8.49e-17	6.93e-15
FUN_024487-T1				PF02146	Sir2 family		1.6e-58	XP_003388355	1 PREDICTED: NAD-dependent protein deacetylase sirtuin-6-like [Amphimedon queenslandica]				3.6e-58|GAQ81454.1 hypothetical protein KFL_000800315 [Klebsormidium nitens]	6.2e-58|XP_002670331.1 silent information regulator family protein [Naegleria gruberi]<>EFC37587.1 silent information regulator family protein [Naegleria gruberi]	K11417	GO:0070403									PF02146,Sir2 family									25.381	4.45986	1.01e-55	2.02e-53	4.46068	1.52e-69	4.01e-67	0.897443	0.00181645	0.00768257	0.853675	0.00476468	0.0180213	3.35172	2.34e-30	5.03e-28
FUN_000231-T1	HGT	unknown																																17.5184	2.17469	1.42e-06	1.49e-05	2.39021	1.32e-06	1.24e-05	-1.78803	2.9e-05	0.00020967	-2.4461	2.01e-06	1.93e-05	-0.209141	0.657273	0.807787
FUN_007552-T1		Oxido-red		PF00106	short chain dehydrogenase		2.2e-92	XP_005833028	1 hypothetical protein GUITHDRAFT_70809 [Guillardia theta CCMP2712]<>EKX46048	1 hypothetical protein GUITHDRAFT_70809 [Guillardia theta CCMP2712]			5.0e-92|RMX65518.1 hypothetical protein DD238_002899 [Peronospora effusa]	4.2e-91|XP_008878274.1 hypothetical protein, variant [Aphanomyces invadans]<>ETV93010.1 hypothetical protein, variant [Aphanomyces invadans]											PF00106,short chain dehydrogenase									70.9916	1.59024	5.74e-19	2.52e-17	1.38543	6.23e-15	2.26e-13	-0.00313658	0.982536	0.991968	-0.109765	0.456836	0.627604	0.819614	8.32e-06	0.000123561
FUN_013441-T1		unknown																																14.4177	2.822	4.77e-10	9.29e-09	3.08827	3.6e-10	7.06e-09	-0.897022	0.0352582	0.0892973	-1.31786	0.00830976	0.0288403	0.758557	0.106608	0.263961
FUN_001167-T1		unknown																																17.8308	2.07786	3.27e-20	1.58e-18	1.90501	1.68e-18	7.98e-17	0.12047	0.564732	0.714262	0.00566335	0.977868	1	1.26204	1.26e-07	2.81e-06
FUN_024477-T1		unknown																																20.1613	3.14032	1.53e-26	1.12e-24	3.07589	4.62e-28	3.89e-26	0.350136	0.236722	0.388378	0.255987	0.407111	0.57931	2.43964	9.44e-16	6.81e-14
FUN_003681-T1		cholesterol metab reg?		PF00629	MAM domain	meprin/A5/mu										GO:0016020									PF00629,MAM domain, meprin/A5/mu									32.5501	2.43307	1.12e-09	2.08e-08	2.43819	4.15e-09	6.73e-08	0.0582137	0.861488	0.924746	-0.117657	0.739394	0.858462	2.39808	1.85e-09	5.74e-08
FUN_001860-T1				PF01436	NHL repeat		1.4e-44	WP_116734733	1 hypothetical protein [Filimonas sp	YR581]<>PVY26267	1 gliding motility-associated-like protein [Filimonas sp	YR581]	9.7e-43|WP_018613388.1 hypothetical protein [Segetibacter koreensis]	2.7e-40|WP_116248797.1 hypothetical protein [Pedobacter sp. OV280]<>REH17666.1 gliding motility-associated-like protein [Pedobacter sp. OV280]		GO:0042981	GO:0005515								PF01436,NHL repeat									45.2237	1.7776	1.37e-28	1.1e-26	1.5791	4.27e-23	2.72e-21	-0.0582295	0.667481	0.794357	-0.164005	0.240434	0.401701	0.491514	0.00461844	0.0257201
FUN_014739-T1							5.7e-16	AUL79021	1 putative orfan [Tupanvirus deep ocean]																									36.0303	1.07028	3.13e-14	9.96e-13	0.853138	3.19e-10	6.31e-09	-0.295106	0.0169312	0.0494454	-0.408657	0.000632473	0.00322183	0.237848	0.124266	0.293048
FUN_019793-T1		proteolysis		PF00112	Papain family cysteine protease		8.3e-56	KFH62859	1 hypothetical protein MVEG_11384 [Mortierella verticillata NRRL 6337]				2.4e-55|KFH73024.1 hypothetical protein MVEG_00249 [Mortierella verticillata NRRL 6337]	4.1e-55|XP_005702671.1 FBox-LRR protein [Galdieria sulphuraria]<>EME26151.1 FBox-LRR protein [Galdieria sulphuraria]		GO:0006508	GO:0008234	GO:0005515							PF00112,Papain family cysteine protease	PF13516,Leucine Rich repeat								64.1359	1.26927	2.94e-10	5.89e-09	1.06365	4.1e-08	5.41e-07	-0.102916	0.515655	0.672322	-0.230659	0.141922	0.272944	0.324369	0.120706	0.287276
FUN_003191-T1				PF01607	Chitin binding Peritrophin-A domain		8.4e-44	RNA33198	1 chitin binding peritrophin, partial [Brachionus plicatilis]				5.5e-19|RNA17804.1 hypothetical protein BpHYR1_016202 [Brachionus plicatilis]	3.6e-10|RNA40591.1 putative chitinase 3 [Brachionus plicatilis]		GO:0006030	GO:0005576	GO:0008061							PF01607,Chitin binding Peritrophin-A domain									33.9464	1.81345	1.69e-14	5.47e-13	1.64347	6.3e-13	1.81e-11	0.0547966	0.779526	0.8738	-0.0591535	0.765742	0.878728	1.18723	8.72e-07	1.64e-05
FUN_010514-T1							1.2e-10	KXJ27534	1 Pancreatic secretory granule membrane major glycoprotein GP2 [Exaiptasia pallida]				1.2e-10|XP_020896026.1 uncharacterized protein LOC110234957 [Exaiptasia pallida]	4.4e-10|XP_020905625.1 uncharacterized protein LOC110243830, partial [Exaiptasia pallida]																				17.8036	2.31367	8.29e-23	4.59e-21	2.16017	1.12e-21	6.54e-20	-0.0529472	0.810504	0.8942	-0.17577	0.431846	0.603858	0.738587	0.0050865	0.0277504
FUN_013706-T1		unknown																																14.4079	2.7899	8.83e-13	2.44e-11	2.87071	1.24e-12	3.46e-11	0.128146	0.712361	0.826897	0.00538359	0.989045	1	1.64486	3.98e-05	0.000484851
FUN_010883-T1				PF04493	Endonuclease V		8.0e-43	PWA83725	1 Endonuclease V [Artemisia annua]				2.3e-42|OWZ05687.1 Chaperone DnaJ [Phytophthora megakarya]	1.5e-41|XP_022997457.1 endonuclease V isoform X1 [Cucurbita maxima]	K21813	GO:0004519	GO:0006281								PF04493,Endonuclease V									121.798	3.88022	1.13e-37	1.33e-35	3.87344	8.27e-44	1.16e-41	-0.127052	0.611529	0.75199	-0.281025	0.267867	0.429852	1.92499	3.95e-10	1.38e-08
FUN_010591-T1				PF00929	Exonuclease		2.2e-48	XP_002130965	1 3'-5' exoribonuclease 1-like [Ciona intestinalis]				1.6e-46|ELT98575.1 hypothetical protein CAPTEDRAFT_130678 [Capitella teleta]	7.9e-46|XP_014783303.1 PREDICTED: 3'-5' exoribonuclease 1-like [Octopus bimaculoides]<>KOF73073.1 hypothetical protein OCBIM_22038429mg [Octopus bimaculoides]	K18416	GO:0003676									PF00929,Exonuclease									51.3428	1.04248	5.66e-05	0.000386617	0.835173	0.00143276	0.00519234	0.13523	0.493776	0.65305	-0.00257287	0.990144	1	1.01379	8.61e-05	0.000949705
FUN_019510-T1							2.3e-20	XP_023953290	1 LOW QUALITY PROTEIN: uncharacterized protein LOC112057031 [Bicyclus anynana]					1.9e-06|KJV62587.1 OTU-like cysteine protease family protein [Rickettsia amblyommatis str. Ac/Pa]																				25.8713	3.48771	6.14e-49	1.03e-46	3.37617	3.28e-53	5.96e-51	0.0389812	0.868692	0.929325	-0.0793439	0.743907	0.862172	2.03457	6.16e-16	4.49e-14
FUN_023158-T1		fatty acid metab		PF00501	AMP-binding enzyme		2.1e-226	AEN94433	1 long-chain fatty-acid-CoA ligase FadD9 [Philodina roseola]				9.7e-107|XP_020433471.1 hypothetical protein PPL_05336 [Heterostelium album PN500]<>EFA81353.1 hypothetical protein PPL_05336 [Heterostelium album PN500]	7.2e-102|XP_012747882.1 hypothetical protein SAMD00019534_123670 [Acytostelium subglobosum LB1]<>GAM29191.1 hypothetical protein SAMD00019534_123670 [Acytostelium subglobosum LB1]		GO:0003824									PF00501,AMP-binding enzyme	PF00550,Phosphopantetheine attachment site	PF07993,Male sterility protein							69.287	3.42145	5.9e-74	1.97e-71	3.26222	1.67e-85	5.78e-83	-0.213562	0.228543	0.378548	-0.343512	0.050982	0.125035	1.90483	4.49e-22	5.83e-20
FUN_005487-T1				PF00454	Phosphatidylinositol 3- and 4-kinase		8.2e-142	XP_011606581	1 PREDICTED: serine-protein kinase ATM [Takifugu rubripes]				3.1e-141|AWO99445.1 putative serine-protein kinase ATM [Scophthalmus maximus]	6.9e-141|XP_006815117.1 PREDICTED: serine-protein kinase ATM-like [Saccoglossus kowalevskii]	K04728	GO:0004674	GO:0016301	GO:0005515							PF00454,Phosphatidylinositol 3- and 4-kinase	PF02260,FATC domain	PF11640,Telomere-length maintenance and DNA damage repair							303.512	1.97277	1.02e-33	9.98e-32	1.76093	9.2e-27	7.19e-25	0.357248	0.00307242	0.0120329	0.248863	0.0557506	0.134236	1.52788	9.13e-21	1.1e-18
FUN_006500-T1																GO:0016787																		14.4565	1.23857	7.53e-09	1.22e-07	1.04251	4.11e-07	4.36e-06	0.588249	0.000966074	0.0044921	0.489561	0.00383355	0.0150185	0.924055	2.53e-05	0.000327381
FUN_011751-T1				PF05327	RNA polymerase I specific transcription initiation factor RRN3		1.3e-75	XP_020499874	1 RNA polymerase I-specific transcription initiation factor RRN3 [Labrus bergylta]				8.1e-75|XP_020774093.1 RNA polymerase I-specific transcription initiation factor RRN3 [Boleophthalmus pectinirostris]	1.4e-74|XP_023153016.1 RNA polymerase I-specific transcription initiation factor RRN3 [Amphiprion ocellaris]	K15216										PF05327,RNA polymerase I specific transcription initiation factor RRN3									80.257	0.916885	5.93e-07	6.73e-06	0.691718	0.000812343	0.00320808	0.368284	0.00717139	0.0244409	0.276069	0.075013	0.168698	0.786804	1.81e-05	0.000244132
FUN_000597-T1		protein	modification, remove phosphate	PF00782	Dual specificity phosphatase	catalytic domain	1.5e-22	XP_002683557	1 mitogen-activated protein kinase phosphatase [Naegleria gruberi]<>EFC50813	1 mitogen-activated protein kinase phosphatase [Naegleria gruberi]			1.3e-18|XP_013394436.1 probable rhodanese domain-containing dual specificity protein phosphatase isoform X1 [Lingula anatina]<>XP_013394437.1 probable rhodanese domain-containing dual specificity protein phosphatase isoform X2 [Lingula anatina]	2.2e-18|XP_013392323.1 probable rhodanese domain-containing dual specificity protein phosphatase [Lingula anatina]	K19812	GO:0016311	GO:0006470	GO:0016791	GO:0008138						PF00782,Dual specificity phosphatase, catalytic domain									14.6117	3.5434	2.11e-35	2.24e-33	3.48609	3.85e-41	5.06e-39	-0.0462088	0.878202	0.935185	-0.173332	0.581076	0.736781	2.12021	3.45e-12	1.61e-10
FUN_014479-T1	HGT	2OG-Fe(II) oxygenase superfamily		PF13640	2OG-Fe(II) oxygenase superfamily		5.8e-28	XP_002671201	1 predicted protein [Naegleria gruberi]<>EFC38457	1 predicted protein [Naegleria gruberi]			7.8e-25|XP_002672008.1 prolyl 4-hydroxylase alpha subunit family protein [Naegleria gruberi]<>EFC39264.1 prolyl 4-hydroxylase alpha subunit family protein [Naegleria gruberi]	8.7e-24|XP_002673299.1 predicted protein [Naegleria gruberi]<>EFC40555.1 predicted protein [Naegleria gruberi]		GO:0031418	GO:0005506	GO:0016705	GO:0055114	GO:0016491					PF13640,2OG-Fe(II) oxygenase superfamily									61.536	2.74632	3.9e-48	6.4e-46	2.57774	5.07e-46	7.62e-44	-0.430172	0.0122228	0.037801	-0.551583	0.00175635	0.00775684	1.4903	3.48e-14	2.09e-12
FUN_003698-T1				PF00005	ABC transporter		3.4e-236	KFV12905	1 Canalicular multispecific organic anion transporter 2, partial [Pterocles gutturalis]				5.8e-236|KFV03132.1 Canalicular multispecific organic anion transporter 2, partial [Tauraco erythrolophus]	1.3e-235|KFQ72303.1 Canalicular multispecific organic anion transporter 2, partial [Phaethon lepturus]		GO:0055085	GO:0016021	GO:0016887	GO:0005524	GO:0042626					PF00005,ABC transporter	PF00664,ABC transporter transmembrane region								215.95	0.941538	5.8e-05	0.000393807	0.721722	0.00144774	0.00523758	0.571587	0.000868436	0.00409765	0.45372	0.00662595	0.0238848	1.45574	4.21e-10	1.46e-08
FUN_025233-T1				PF08652	RAI1 like PD-(D/E)XK nuclease																				PF08652,RAI1 like PD-(D/E)XK nuclease									128.177	1.89991	7.83e-21	3.91e-19	1.70674	1.7e-19	8.43e-18	-0.109466	0.489754	0.649853	-0.236682	0.132742	0.259242	0.670178	0.00131247	0.00936548
FUN_015941-T1		DNA repair	BRCA	PF00533	BRCA1 C Terminus (BRCT) domain		2.3e-234	XP_013411414	1 poly [ADP-ribose] polymerase 1-like [Lingula anatina]				2.3e-226|XP_013395651.1 poly [ADP-ribose] polymerase 1 [Lingula anatina]	1.1e-223|XP_019618728.1 PREDICTED: poly [ADP-ribose] polymerase 1-like isoform X2 [Branchiostoma belcheri]		GO:0006471	GO:0051287	GO:0005634	GO:0008270	GO:0003677	GO:0003950				PF00533,BRCA1 C Terminus (BRCT) domain	PF00644,Poly(ADP-ribose) polymerase catalytic domain	PF00645,Poly(ADP-ribose) polymerase and DNA-Ligase Zn-finger region	PF02877,Poly(ADP-ribose) polymerase, regulatory domain	PF08063,PADR1 (NUC008) domain					68.4141	3.01357	3.69e-80	1.54e-77	2.82656	3.42e-75	9.88e-73	0.0224099	0.878805	0.935586	-0.0880085	0.56178	0.720705	2.1028	1.19e-37	3.64e-35
FUN_005416-T1		unknown																																3.02951	4.2011	6.08e-17	2.4e-15	4.99429	2.59e-22	1.56e-20	-0.247295	0.652784	0.784287	-1.00757	0.196323	0.347902	2.51985	1.95e-06	3.4e-05
FUN_023779-T1		unknown																																37.8107	2.58316	5.12e-32	4.75e-30	2.41995	1.24e-27	1.01e-25	-0.281899	0.1611	0.292827	-0.415002	0.0534992	0.129974	1.85694	1.33e-16	1.05e-14
FUN_028170-T1		nuclear					5.1e-08	KFM79340	1 Nuclear pore complex protein Nup54, partial [Stegodyphus mimosarum]				4.8e-06|XP_023022056.1 nucleoporin p54 [Leptinotarsa decemlineata]	2.4e-05|XP_018565499.1 nucleoporin p54 [Anoplophora glabripennis]																				59.6836	0.905827	4.97e-10	9.66e-09	0.684502	1.81e-06	1.62e-05	0.318419	0.00472131	0.0172798	0.207871	0.0628782	0.147488	0.514647	0.000548192	0.00454571
FUN_028176-T1		unknown																																16.3819	1.3804	6.22e-09	1.03e-07	1.19653	7.1e-07	7.14e-06	0.43928	0.0243315	0.0664224	0.348377	0.081225	0.179353	0.730374	0.00324233	0.0193921
FUN_015281-T1		unknown																																11.6075	2.87121	1.33e-16	5.13e-15	2.87262	9.28e-16	3.65e-14	-0.31181	0.357693	0.523129	-0.488787	0.191091	0.341403	1.88844	1.39e-07	3.08e-06
FUN_001360-T1		TPR/protein binding		PF13176	Tetratricopeptide repeat		1.1e-44	ACI90376	1 TPR repeat containing protein-like protein [Philodina roseola]				1.6e-43|WP_051963463.1 hypothetical protein [Deinococcus misasensis]	1.1e-36|WP_046844727.1 hypothetical protein ['Deinococcus soli' Cha et al. 2014]<>AKH18160.1 hypothetical protein SY84_15320 [Deinococcus soli Cha et al. 2016]		GO:0005515									PF13176,Tetratricopeptide repeat	PF13181,Tetratricopeptide repeat	PF13424,Tetratricopeptide repeat							132.025	1.66287	3.91e-18	1.64e-16	1.46559	2.84e-15	1.07e-13	0.319312	0.0272544	0.0728722	0.215775	0.143862	0.275908	1.22914	1.74e-10	6.46e-09
FUN_023467-T1		unknown																																7.77945	2.71313	9.87e-14	3.01e-12	2.68791	1.89e-14	6.5e-13	0.372782	0.303452	0.46518	0.271068	0.477742	0.646022	1.85578	1.26e-06	2.28e-05
FUN_023982-T1				PF11901	Protein of unknown function (DUF3421)																				PF11901,Protein of unknown function (DUF3421)									20.4714	1.67842	7.89e-12	1.96e-10	1.50331	1.53e-09	2.69e-08	-0.608493	0.00781474	0.026251	-0.746727	0.00157584	0.00707221	0.423367	0.115103	0.277831
FUN_025248-T1				PF08652	RAI1 like PD-(D/E)XK nuclease																				PF08652,RAI1 like PD-(D/E)XK nuclease									110.892	2.148	7.42e-26	5.25e-24	1.96429	2.69e-24	1.84e-22	-0.15625	0.339957	0.504456	-0.274797	0.0962411	0.20446	1.03652	7.5e-07	1.43e-05
FUN_005179-T1		multiple	signal transduction and transcription regulation to cell cycle control and apoptosis	PF00400	WD domain	G-beta repeat	3.8e-169	WP_014798170	1 hypothetical protein [Bernardetia litoralis]<>AFM04729	1 WD40 repeat-containing protein [Bernardetia litoralis DSM 6794]			6.0e-167|WP_027394253.1 hypothetical protein [Aquimarina latercula]	2.3e-166|WP_081158697.1 hypothetical protein [Niastella populi]<>OQP68397.1 hypothetical protein A4R26_00895 [Niastella populi]		GO:0031418	GO:0016705	GO:0005515	GO:0005506	GO:0055114	GO:0016491				PF00400,WD domain, G-beta repeat	PF13640,2OG-Fe(II) oxygenase superfamily								34.9454	1.98971	9.96e-08	1.32e-06	2.00577	2.59e-07	2.88e-06	-0.498633	0.0995794	0.201504	-0.647391	0.0471454	0.117634	0.215965	0.571655	0.750241
FUN_014741-T1		ubiquitination		PF00240	Ubiquitin family		4.1e-88	ACD54709	1 hypothetical protein [Adineta vaga]				4.7e-52|ACD54613.1 AIG1-like protein [Adineta vaga]	2.6e-50|WP_118975319.1 T9SS C-terminal target domain-containing protein [Taibaiella koreensis]		GO:0005515	GO:0005525								PF00240,Ubiquitin family	PF01436,NHL repeat	PF04548,AIG1 family							42.249	4.03376	1.11e-58	2.43e-56	3.95695	5.9e-70	1.57e-67	0.0336159	0.887375	0.940313	-0.0935618	0.697503	0.828655	1.68481	3.53e-10	1.25e-08
FUN_023539-T1		unknown																																8.51096	3.95952	2.63e-18	1.11e-16	4.56422	4.35e-21	2.42e-19	0.873112	0.0613495	0.138256	1.17213	0.0441613	0.111654	2.88315	9.61e-10	3.13e-08
FUN_000452-T1		unknown																																11.254	1.97883	2.02e-14	6.47e-13	1.83781	1.25e-14	4.38e-13	-0.106261	0.665159	0.792783	-0.214717	0.370291	0.541398	0.84175	0.00298378	0.0181321
FUN_005218-T1	HGT			PF05721	Phytanoyl-CoA dioxygenase (PhyH)		3.7e-49	OUX13243	1 hypothetical protein CBE03_06105 [Gammaproteobacteria bacterium TMED243]				1.1e-48|ODT88945.1 hypothetical protein ABS78_04910 [Phenylobacterium sp. SCN 70-31]	2.4e-48|OUV12172.1 hypothetical protein CBC52_03930 [Gammaproteobacteria bacterium TMED92]											PF05721,Phytanoyl-CoA dioxygenase (PhyH)									32.5221	1.76319	2.39e-10	4.9e-09	1.61983	1.22e-09	2.2e-08	-0.70876	0.00271678	0.0108462	-0.875005	0.000232132	0.00135645	0.35868	0.219289	0.425549
FUN_018306-T1				PF05450	Nicastrin											GO:0016485	GO:0016021								PF05450,Nicastrin									19.4919	3.82912	1.11e-54	2.13e-52	3.73583	9.82e-60	2.04e-57	0.585147	0.0219409	0.0610704	0.514177	0.0533008	0.129606	2.96472	2.17e-31	4.89e-29
FUN_025032-T1		ubiquitination	E3 ubiquitin-protein ligase, degradation	PF12796	Ankyrin repeats (3 copies)		8.1e-43	XP_021919439	1 protein fem-1 homolog B isoform X6 [Zootermopsis nevadensis]				8.1e-35|KFM68369.1 Protein fem-1-like protein, partial [Stegodyphus mimosarum]	2.6e-33|XP_015924947.1 protein fem-1 homolog B-like [Parasteatoda tepidariorum]		GO:0005515									PF12796,Ankyrin repeats (3 copies)									59.7796	1.18749	6.89e-05	0.0004557	1.02184	0.00049209	0.00208633	-0.269685	0.240691	0.392801	-0.420612	0.0668261	0.154535	0.330818	0.273258	0.488361
FUN_001080-T1				PF01596	O-methyltransferase		3.0e-46	XP_006013444	1 PREDICTED: catechol O-methyltransferase-like [Latimeria chalumnae]<>XP_006013445	1 PREDICTED: catechol O-methyltransferase-like [Latimeria chalumnae]			1.5e-45|XP_002600922.1 hypothetical protein BRAFLDRAFT_58314 [Branchiostoma floridae]<>EEN56934.1 hypothetical protein BRAFLDRAFT_58314 [Branchiostoma floridae]	5.7e-45|XP_023691650.1 catechol O-methyltransferase [Paramormyrops kingsleyae]<>XP_023691651.1 catechol O-methyltransferase [Paramormyrops kingsleyae]	K00545	GO:0008171									PF01596,O-methyltransferase									10.9769	3.31508	2.14e-23	1.23e-21	3.3158	6.84e-28	5.63e-26	-0.175867	0.605421	0.747219	-0.34399	0.332062	0.501346	0.662921	0.0881971	0.230977
FUN_019013-T1							1.5e-07	XP_015761983	1 PREDICTED: proton-coupled folate transporter-like [Acropora digitifera]				3.4e-07|OWF42188.1 Apoptosis-resistant E3 ubiquitin protein ligase 1 [Mizuhopecten yessoensis]	3.4e-07|XP_021370632.1 proton-coupled folate transporter-like [Mizuhopecten yessoensis]<>XP_021370633.1 proton-coupled folate transporter-like [Mizuhopecten yessoensis]																				14.2974	1.25971	0.00015161	0.000901822	1.12856	0.00222527	0.00751582	0.304224	0.254134	0.408337	0.228861	0.436607	0.608333	0.624844	0.065638	0.188436
FUN_005386-T1		fatty acid metab		PF00501	AMP-binding enzyme		4.1e-225	AEN94433	1 long-chain fatty-acid-CoA ligase FadD9 [Philodina roseola]				1.7e-93|XP_004337823.1 fattyacid-CoA ligase [Acanthamoeba castellanii str. Neff]<>ELR15810.1 fattyacid-CoA ligase [Acanthamoeba castellanii str. Neff]	2.3e-90|XP_004335071.1 NADbinding domain 4 domain containing protein [Acanthamoeba castellanii str. Neff]<>ELR13058.1 NADbinding domain 4 domain containing protein [Acanthamoeba castellanii str. Neff]		GO:0003824	GO:0008270								PF00501,AMP-binding enzyme	PF00550,Phosphopantetheine attachment site	PF00569,Zinc finger, ZZ type	PF07993,Male sterility protein						118.719	0.999824	9.9e-09	1.57e-07	0.785181	2.31e-06	2.02e-05	0.041231	0.751231	0.855311	-0.0675177	0.594876	0.748264	0.100231	0.574328	0.752299
FUN_013612-T1		unknown					2.3e-18	YP_009449366	1 Josephin domain-containing protein [Orpheovirus IHUMI-LCC2]<>SNW63064	1 Josephin domain-containing protein [Orpheovirus IHUMI-LCC2]																								9.78443	2.65812	2.38e-16	8.97e-15	2.61855	7.69e-17	3.31e-15	-0.90981	0.00774491	0.0260604	-1.16776	0.00144243	0.00655236	1.09423	0.00183491	0.0123139
FUN_010872-T1							1.9e-20	ACD54591	1 thyrotropin-releasing hormone receptor 2-like protein [Adineta vaga]				1.3e-16|ACD54735.1 somatostatin receptor type 1 subtype A-like protein [Adineta vaga]			GO:0016021																		28.0823	1.26584	1.65e-14	5.34e-13	1.05913	3.47e-10	6.83e-09	-0.345433	0.0203164	0.0574566	-0.457217	0.00251301	0.0105227	0.570773	0.00118613	0.00864723
FUN_017408-T1		unknown																																26.7282	1.29522	1.95e-10	4.05e-09	1.09021	4.27e-08	5.61e-07	0.52088	0.00152291	0.00661623	0.418013	0.00938239	0.0318757	0.664591	0.00181325	0.0121925
FUN_017071-T1		protein	binding													GO:0005515																		24.4738	1.28637	1.12e-08	1.76e-07	1.0897	4.56e-06	3.65e-05	0.426387	0.0174426	0.0506426	0.318596	0.0925542	0.198293	0.591958	0.0115034	0.052341
FUN_023427-T1				PF07714	Protein tyrosine kinase		1.8e-46	XP_016550449	1 PREDICTED: RGS domain-containing serine/threonine-protein kinase A-like isoform X1 [Capsicum annuum]<>PHT66968	1 Serine/threonine-protein kinase CTR1 [Capsicum annuum]			1.8e-46|XP_016550451.1 PREDICTED: RGS domain-containing serine/threonine-protein kinase A-like isoform X3 [Capsicum annuum]	2.4e-46|PHT33170.1 Serine/threonine-protein kinase CTR1 [Capsicum baccatum]	K14510	GO:0006468	GO:0007166	GO:0005524	GO:0004672						PF07714,Protein tyrosine kinase									21.152	4.85804	8.04e-65	2.06e-62	4.88422	5.36e-86	1.88e-83	-0.643929	0.0844386	0.177231	-1.04199	0.0164227	0.0503297	3.68582	1.06e-35	3.04e-33
FUN_028432-T1		unknown																																18.9116	2.30028	6.04e-15	2.03e-13	2.21358	2.52e-14	8.53e-13	-0.298046	0.252278	0.406103	-0.432499	0.108099	0.22273	-0.168103	0.616483	0.781217
FUN_014788-T1		ubiquitination	proteolysis	PF13516	Leucine Rich repeat		1.2e-77	ACC43968	1 FBox-LRR protein [Philodina roseola]				6.0e-77|KFH68944.1 hypothetical protein MVEG_05746 [Mortierella verticillata NRRL 6337]	8.1e-74|KJE95450.1 NOD3 protein [Capsaspora owczarzaki ATCC 30864]		GO:0005515									PF13516,Leucine Rich repeat									29.8382	1.28562	1.59e-11	3.81e-10	1.08615	2.3e-09	3.92e-08	-0.126738	0.426802	0.592116	-0.245363	0.115269	0.233122	0.608536	0.00222808	0.01441
FUN_005203-T1		multiple	signal transduction and transcription regulation to cell cycle control and apoptosis	PF00400	WD domain	G-beta repeat	3.4e-170	WP_014798170	1 hypothetical protein [Bernardetia litoralis]<>AFM04729	1 WD40 repeat-containing protein [Bernardetia litoralis DSM 6794]			1.6e-167|WP_027394253.1 hypothetical protein [Aquimarina latercula]	3.0e-166|WP_081158697.1 hypothetical protein [Niastella populi]<>OQP68397.1 hypothetical protein A4R26_00895 [Niastella populi]		GO:0031418	GO:0016705	GO:0005515	GO:0005506	GO:0055114	GO:0016491				PF00400,WD domain, G-beta repeat	PF13640,2OG-Fe(II) oxygenase superfamily								27.3528	2.9215	1.27e-19	5.86e-18	2.91299	3.69e-20	1.92e-18	-0.456772	0.113452	0.222915	-0.63249	0.0387075	0.100436	0.251935	0.475498	0.678474
FUN_001880-T1		ubiquitination	proteolysis	PF12937	F-box-like		2.0e-71	ACC43968	1 FBox-LRR protein [Philodina roseola]				6.8e-64|KFH62923.1 hypothetical protein MVEG_11447 [Mortierella verticillata NRRL 6337]	1.5e-63|KFH69483.1 hypothetical protein MVEG_04295 [Mortierella verticillata NRRL 6337]		GO:0005515									PF12937,F-box-like	PF13516,Leucine Rich repeat								42.5752	1.44393	5.85e-16	2.12e-14	1.23703	4.7e-12	1.21e-10	0.220255	0.133991	0.253329	0.11518	0.440921	0.612604	0.726127	0.000101365	0.00109097
FUN_024919-T1		ubiquitination	E3 ubiquitin-protein ligase, degradation	PF12796	Ankyrin repeats (3 copies)		2.1e-27	KFM68369	1 Protein fem-1-like protein, partial [Stegodyphus mimosarum]				3.0e-26|XP_015924947.1 protein fem-1 homolog B-like [Parasteatoda tepidariorum]	5.7e-25|PRD21083.1 Protein fem-1 B [Nephila clavipes]		GO:0005515									PF12796,Ankyrin repeats (3 copies)									48.6408	1.33142	2.71e-05	0.000204802	1.20344	0.0001391	0.000709844	-0.764269	0.00250197	0.0101028	-0.936877	0.000314647	0.00176371	-0.23167	0.479204	0.681226
FUN_023157-T1		fatty acid metab		PF00501	AMP-binding enzyme		1.8e-76	AEN94433	1 long-chain fatty-acid-CoA ligase FadD9 [Philodina roseola]				4.3e-22|XP_004341627.1 AMPbinding enzyme domain containing protein [Acanthamoeba castellanii str. Neff]<>ELR19541.1 AMPbinding enzyme domain containing protein [Acanthamoeba castellanii str. Neff]	1.2e-21|XP_004337823.1 fattyacid-CoA ligase [Acanthamoeba castellanii str. Neff]<>ELR15810.1 fattyacid-CoA ligase [Acanthamoeba castellanii str. Neff]		GO:0003824	GO:0008270								PF00501,AMP-binding enzyme	PF00569,Zinc finger, ZZ type								11.4063	3.26293	4.92e-23	2.77e-21	3.25965	1.87e-25	1.36e-23	-0.439197	0.211742	0.358079	-0.674639	0.0780908	0.174037	1.82773	2.08e-07	4.42e-06
FUN_023206-T1				PF04505	Interferon-induced transmembrane protein											GO:0016021									PF04505,Interferon-induced transmembrane protein									10.0017	1.14388	0.000180921	0.00104992	0.982431	0.00149557	0.00537824	0.10073	0.694139	0.814119	-0.00751302	0.973986	1	0.249384	0.444821	0.652128
FUN_005516-T1		fatty acid metab		PF00501	AMP-binding enzyme		1.2e-42	AEN94433	1 long-chain fatty-acid-CoA ligase FadD9 [Philodina roseola]				1.5e-08|XP_004357247.1 hypothetical protein DFA_02524 [Cavenderia fasciculata]<>EGG18785.1 hypothetical protein DFA_02524 [Cavenderia fasciculata]	6.9e-06|OMJ75611.1 hypothetical protein SteCoe_25201 [Stentor coeruleus]		GO:0003824	GO:0008270								PF00501,AMP-binding enzyme	PF00569,Zinc finger, ZZ type								11.3285	2.17675	6.81e-12	1.71e-10	2.07202	2.5e-11	5.87e-10	0.33213	0.241001	0.393096	0.227238	0.425533	0.597512	1.71016	1.17e-07	2.63e-06
FUN_001458-T1		ubiquitination	proteolysis	PF12937	F-box-like		1.8e-45	ACD54731	1 F-box domain proteins-like protein [Adineta vaga]							GO:0005515									PF12937,F-box-like									30.2236	1.15188	9.22e-07	1e-05	0.952547	5.1e-05	0.000300991	0.458807	0.0117714	0.0366658	0.346873	0.0589368	0.140234	0.796815	0.000787717	0.00614162
FUN_001589-T1		2OG-Fe(II) oxygenase superfamily		PF13640	2OG-Fe(II) oxygenase superfamily		4.5e-48	OLQ06684	1 hypothetical protein AK812_SmicGene10016 [Symbiodinium microadriaticum]				1.3e-47|OLQ01509.1 hypothetical protein AK812_SmicGene15751 [Symbiodinium microadriaticum]	6.7e-28|XP_002671201.1 predicted protein [Naegleria gruberi]<>EFC38457.1 predicted protein [Naegleria gruberi]		GO:0031418	GO:0016705	GO:0005515	GO:0005506	GO:0055114	GO:0016491				PF13640,2OG-Fe(II) oxygenase superfamily									58.4959	1.90646	1.77e-40	2.24e-38	1.70038	4.2e-32	4.25e-30	-0.426408	0.000759778	0.00364426	-0.545149	3.32e-05	0.00024214	0.636353	3.71e-05	0.000454211
FUN_024708-T1				PF00201	UDP-glucoronosyl and UDP-glucosyl transferase		1.1e-15	WP_053537730	1 hypothetical protein [Anabaena sp	WA102]<>ALB39369	1 hypothetical protein AA650_01845 [Anabaena sp	WA102]	3.1e-15|WP_035082641.1 hypothetical protein [Aphanizomenon flos-aquae]	5.4e-15|OBQ18895.1 hypothetical protein AN486_10915 [Anabaena sp. AL93]		GO:0016758									PF00201,UDP-glucoronosyl and UDP-glucosyl transferase									52.286	0.867948	7.2e-06	6.33e-05	0.657377	0.00154677	0.00553399	0.581336	5.75e-05	0.000385229	0.49568	0.00137479	0.0062974	0.717107	0.000210034	0.00202055
FUN_028744-T1				PF00112	Papain family cysteine protease		6.1e-48	AFK35689	1 unknown [Lotus japonicus]				1.8e-23|WP_095164683.1 peptidase C1 [Flectobacillus sp. BAB-3569]<>PAC29345.1 peptidase C1 [Flectobacillus sp. BAB-3569]	1.5e-22|WP_081681301.1 hypothetical protein [Flectobacillus major]		GO:0006508	GO:0008234								PF00112,Papain family cysteine protease									9.91367	3.15999	1.04e-13	3.15e-12	3.37679	8.74e-14	2.8e-12	1.93917	6.02e-08	8.01e-07	2.06039	1.47e-07	1.81e-06	0.847458	0.0613658	0.179593
FUN_001223-T1		ubiquitination	ubiquitin ligase	PF01485	IBR domain	a half RING-finger domain	4.3e-59	ACD88958	1 ubiquitin ligase [Adineta vaga]				2.6e-40|AEN94416.1 low density lipoprotein [Adineta vaga]	1.7e-31|XP_011472484.1 E3 ubiquitin-protein ligase RNF14 [Oryzias latipes]											PF01485,IBR domain, a half RING-finger domain									51.6458	2.10285	2.2e-19	9.99e-18	1.94385	1.89e-17	8.43e-16	-0.864106	1.73e-05	0.000132606	-1.01723	1.15e-06	1.17e-05	1.03738	1.54e-05	0.000212833
FUN_010083-T1	HGT	unknown					5.2e-25	ETO32341	1 hypothetical protein RFI_04776 [Reticulomyxa filosa]				5.9e-21|ETN99205.1 hypothetical protein RFI_38276 [Reticulomyxa filosa]	2.3e-09|OAA35419.1 Ubiquitin [Metarhizium rileyi RCEF 4871]																				12.4126	5.0423	1.95e-32	1.83e-30	5.80686	9.95e-44	1.39e-41	-0.263184	0.607144	0.748649	-1.2322	0.1094	0.224583	3.56195	1.07e-15	7.66e-14
FUN_007249-T1							1.8e-52	RNA39494	1 TNF receptor-associated factor 2 isoform X2 [Brachionus plicatilis]				3.2e-49|XP_025962000.1 TNF receptor-associated factor 2 isoform X3 [Dromaius novaehollandiae]	4.2e-49|XP_014805249.1 PREDICTED: TNF receptor-associated factor 2 isoform X1 [Calidris pugnax]	K03174	GO:0042981	GO:0007165	GO:0005515	GO:0008270															28.4414	1.51489	3.19e-18	1.34e-16	1.30849	2.2e-15	8.43e-14	-0.0847731	0.584848	0.730509	-0.206466	0.170205	0.31302	0.810217	1.12e-05	0.000161315
FUN_028433-T1		unknown																																12.1794	2.41153	2.93e-10	5.88e-09	2.43915	5.99e-10	1.13e-08	-0.100059	0.770813	0.867773	-0.241654	0.510789	0.676267	-0.0954477	0.823123	0.909034
FUN_013262-T1		unknown																																14.6752	2.25039	2.1e-20	1.02e-18	2.09057	1.09e-20	5.87e-19	0.138643	0.554073	0.705267	0.011644	0.961765	1	1.20753	4.87e-06	7.67e-05
FUN_001488-T1		unknown																																15.4886	1.8165	4.22e-12	1.09e-10	1.65747	6.41e-11	1.42e-09	-0.493416	0.0547592	0.126624	-0.655786	0.011786	0.0383595	1.03321	0.000195261	0.00190327
FUN_021723-T1	HGT						7.0e-78	WP_088102885	1 serine/threonine protein kinase [Bacillus sp	45385]			1.6e-77|WP_068536210.1 serine/threonine protein kinase [Paenibacillus glacialis]<>OAB38368.1 serine/threonine protein kinase [Paenibacillus glacialis]	2.7e-77|WP_035343183.1 serine/threonine protein kinase [Bacillus hemicellulosilyticus]<>GAE30492.1 pkinase [Bacillus hemicellulosilyticus JCM 9152]		GO:0006468	GO:0005524	GO:0004672																23.2103	1.08378	3.73e-07	4.44e-06	0.874241	1.76e-05	0.000118775	0.216258	0.208409	0.35405	0.101865	0.534666	0.696758	0.633435	0.0038311	0.0221062
FUN_001603-T1				PF00069	Protein kinase domain		1.3e-04	WP_118753966	1 hypothetical protein [Clostridium sp	AF18-27]<>RHR57337	1 hypothetical protein DWX10_01615 [Clostridium sp	AF18-27]	1.3e-04|WP_050785435.1 hypothetical protein [[Clostridium] asparagiforme]<>RGX32975.1 hypothetical protein DWV29_01780 [[Clostridium] asparagiforme]	1.3e-04|WP_092360741.1 hypothetical protein [[Clostridium] lavalense]<>SET10153.1 Serine/threonine protein kinase [[Clostridium] lavalense]		GO:0006468	GO:0003676	GO:0005524	GO:0004672						PF00069,Protein kinase domain									53.5427	0.990594	1.23e-08	1.92e-07	0.781379	1.69e-05	0.000114896	-0.564184	5.81e-05	0.00038887	-0.674272	5.16e-06	4.52e-05	-0.00291374	0.987328	0.993341
FUN_020156-T1				PF00083	Sugar (and other) transporter		1.9e-80	KDN35077	1 hypothetical protein RSAG8_11915, partial [Rhizoctonia solani AG-8 WAC10335]				4.0e-78|CCO28405.1 putative glucose transporter rco-3 [Rhizoctonia solani AG-1 IB]	4.0e-78|EUC59633.1 MFS monosaccharide transporter [Rhizoctonia solani AG-3 Rhs1AP]		GO:0016021	GO:0016020	GO:0022857	GO:0055085						PF00083,Sugar (and other) transporter									18.5602	1.98625	1.51e-16	5.76e-15	1.82069	4.5e-14	1.48e-12	1.07179	8.99e-08	1.16e-06	0.995632	8.45e-07	8.75e-06	1.51127	8.69e-10	2.86e-08
FUN_009268-T1		unknown					1.4e-04	GBG71902	1 hypothetical protein CBR_g10838 [Chara braunii]																									11.6308	3.61578	3.37e-22	1.81e-20	3.73644	7.01e-24	4.68e-22	-0.0594196	0.879294	0.935936	-0.225045	0.616225	0.764214	1.70006	2.87e-05	0.000363811
FUN_014055-T1	HGT			PF01368	DHH family		5.5e-85	WP_015234985	1 manganese-dependent inorganic pyrophosphatase [Deinococcus peraridilitoris]<>AFZ66677	1 inorganic pyrophosphatase/exopolyphosphatase [Deinococcus peraridilitoris DSM 19664]			8.8e-83|WP_013555720.1 manganese-dependent inorganic pyrophosphatase [Deinococcus maricopensis]<>ADV66215.1 Inorganic diphosphatase [Deinococcus maricopensis DSM 21211]	1.1e-82|WP_027483831.1 manganese-dependent inorganic pyrophosphatase [Deinococcus pimensis]	K15986	GO:0005737	GO:0016462								PF01368,DHH family	PF02833,DHHA2 domain								14.1522	3.32775	3.1e-32	2.9e-30	3.25297	7.25e-34	7.79e-32	0.0559446	0.847821	0.91665	-0.0510811	0.866131	0.948957	1.53728	8.83e-07	1.66e-05
FUN_000360-T1		protein	binding	PF12796	Ankyrin repeats (3 copies)		9.2e-22	ETO35168	1 hypothetical protein RFI_01903 [Reticulomyxa filosa]				3.5e-21|ETO01726.1 hypothetical protein RFI_35713, partial [Reticulomyxa filosa]	3.0e-20|ETO03163.1 hypothetical protein RFI_34247 [Reticulomyxa filosa]		GO:0005515									PF12796,Ankyrin repeats (3 copies)	PF13424,Tetratricopeptide repeat								62.4695	2.5812	3.94e-28	3.09e-26	2.44346	9.42e-28	7.7e-26	-0.822034	8.29e-05	0.000532586	-0.972513	6.78e-06	5.77e-05	0.338263	0.184131	0.379864
FUN_014614-T1	HGT			PF01734	Patatin-like phospholipase		7.7e-30	RIA98080	1 hypothetical protein C1645_186170 [Glomus cerebriforme]				2.2e-29|RIA92663.1 hypothetical protein C1645_820402 [Glomus cerebriforme]	1.4e-28|RIA89374.1 hypothetical protein C1645_806286 [Glomus cerebriforme]		GO:0006629									PF01734,Patatin-like phospholipase									10.5804	1.59836	1.1e-10	2.38e-09	1.43206	1.14e-10	2.44e-09	0.109082	0.62972	0.765667	0.0112041	0.957236	1	1.31239	1.79e-07	3.88e-06
FUN_014843-T1	HGT			PF01633	Choline/ethanolamine kinase		6.4e-05	WP_075231065	1 winged helix-turn-helix transcriptional regulator [Streptococcus sp	HMSC034E03]<>OFK77426	1 choline kinase [Streptococcus sp	HMSC034E03]													PF01633,Choline/ethanolamine kinase									25.7774	1.1724	7.61e-07	8.44e-06	0.987036	3.72e-05	0.000228469	-0.522759	0.00833948	0.0277027	-0.658559	0.00109544	0.00519492	0.401501	0.102865	0.257192
FUN_029044-T1		unknown					6.2e-13	OGN27559	1 hypothetical protein A3A33_04810 [Candidatus Yanofskybacteria bacterium RIFCSPLOWO2_01_FULL_49_25]				4.4e-11|WP_009962083.1 SseB family protein [Verrucomicrobium spinosum]	1.9e-09|WP_100996494.1 hypothetical protein [Lacinutrix sp. Bg11-31]<>AUC81862.1 hypothetical protein CW733_06845 [Lacinutrix sp. Bg11-31]																				8.50156	4.50636	6.06e-18	2.51e-16	6.1051	4.57e-22	2.72e-20	0.551111	0.311494	0.47414	1.12522	0.150524	0.284923	1.10901	0.0545067	0.164954
FUN_014362-T1		unknown																																12.2447	2.80797	3.77e-12	9.76e-11	2.88241	1.83e-12	4.99e-11	-0.0251361	0.950578	0.97406	-0.197069	0.657188	0.797718	0.239401	0.613133	0.779071
FUN_017371-T1	HGT			PF00149	Calcineurin-like phosphoesterase		3.4e-34	XP_004336523	1 Hypothetical protein ACA1_193130 [Acanthamoeba castellanii str	Neff]<>ELR14510	1 Hypothetical protein ACA1_193130 [Acanthamoeba castellanii str	Neff]	2.2e-33|XP_004336524.1 metallophosphoesterase [Acanthamoeba castellanii str. Neff]<>ELR14511.1 metallophosphoesterase [Acanthamoeba castellanii str. Neff]	1.1e-29|XP_007840991.1 hypothetical protein PFICI_14219 [Pestalotiopsis fici W106-1]<>ETS74353.1 hypothetical protein PFICI_14219 [Pestalotiopsis fici W106-1]		GO:0016787									PF00149,Calcineurin-like phosphoesterase									11.6563	2.2173	1.98e-10	4.11e-09	2.17561	2.3e-10	4.68e-09	-0.846269	0.0107449	0.0340166	-1.09719	0.00168459	0.00748267	0.743244	0.0442812	0.142063
FUN_028396-T1		unknown																																8.52186	1.49693	7.91e-05	0.000513329	1.38249	0.000850973	0.00333781	0.931814	0.0028524	0.0112968	0.878077	0.00745121	0.0262903	1.3705	0.000297804	0.00272599
FUN_000489-T1																GO:0003676																		14.8442	5.42561	7.66e-36	8.34e-34	6.41705	3.22e-47	5.02e-45	0.49813	0.321681	0.485057	0.776001	0.273441	0.436134	2.19815	1.15e-05	0.000165249
FUN_021725-T1		unknown																																4.09229	1.78976	2.3e-05	0.00017695	1.80366	1.65e-05	0.000112689	-0.773418	0.0615587	0.138627	-1.06817	0.0152695	0.0473673	0.427749	0.344355	0.560659
FUN_007281-T1				PF00149	Calcineurin-like phosphoesterase		2.9e-295	EKC30201	1 WD repeat-containing protein 90 [Crassostrea gigas]				1.7e-292|XP_011442352.1 PREDICTED: WD repeat-containing protein 90 [Crassostrea gigas]	3.7e-287|XP_022318909.1 LOW QUALITY PROTEIN: WD repeat-containing protein 90-like [Crassostrea virginica]		GO:0016787	GO:0005515								PF00149,Calcineurin-like phosphoesterase	PF00400,WD domain, G-beta repeat	PF05018,Protein of unknown function (DUF667)	PF16891,Serine-threonine protein phosphatase N-terminal domain						118.365	1.21017	1.86e-23	1.09e-21	0.986508	6.08e-13	1.75e-11	-0.151679	0.114206	0.223906	-0.253072	0.0209995	0.0615579	0.472987	0.000164968	0.00164865
FUN_016723-T1		ADP-ribosylation factor		PF00025	ADP-ribosylation factor family		6.7e-39	XP_022315498	1 ADP-ribosylation factor-like [Crassostrea virginica]				1.1e-38|XP_021349851.1 ADP-ribosylation factor-like [Mizuhopecten yessoensis]<>OWF52172.1 ADP-ribosylation factor 3 [Mizuhopecten yessoensis]	1.6e-37|XP_019926999.1 PREDICTED: ADP-ribosylation factor-like [Crassostrea gigas]<>EKC42807.1 ADP-ribosylation factor 1 [Crassostrea gigas]		GO:0005525									PF00025,ADP-ribosylation factor family									8.12973	1.64302	1.74e-06	1.78e-05	1.53622	9.76e-06	7.15e-05	-0.154863	0.621355	0.75938	-0.289523	0.373518	0.544821	1.22685	0.000454997	0.00387907
FUN_013793-T1		Apoptosis	inhibitor	PF00653	Inhibitor of Apoptosis domain		5.1e-26	XP_013385447	2 uncharacterized protein LOC106155253 [Lingula anatina]				1.4e-23|XP_014613193.1 PREDICTED: death-associated inhibitor of apoptosis 2-like isoform X1 [Polistes canadensis]	1.4e-23|XP_014613194.1 PREDICTED: death-associated inhibitor of apoptosis 2-like isoform X2 [Polistes canadensis]											PF00653,Inhibitor of Apoptosis domain									19.1468	3.18786	1.64e-36	1.84e-34	3.07108	2.34e-40	2.98e-38	0.77524	0.00162052	0.00696859	0.702586	0.00417686	0.0161711	2.35659	3.76e-19	3.9e-17
FUN_024346-T1				PF01400	Astacin (Peptidase family M12A)		1.5e-46	OXA48305	1 Zinc metalloproteinase nas-8 [Folsomia candida]				1.5e-46|XP_021959526.1 zinc metalloproteinase nas-4-like [Folsomia candida]	1.8e-44|XP_021950387.1 zinc metalloproteinase nas-13-like [Folsomia candida]	K08076	GO:0006508	GO:0004222	GO:0008270	GO:0008237						PF01400,Astacin (Peptidase family M12A)									10.3894	2.88948	6.2e-16	2.25e-14	2.90539	3.84e-17	1.68e-15	0.191611	0.564487	0.714049	0.0744051	0.840295	0.930902	0.855565	0.0292184	0.104879
FUN_024098-T1							2.2e-07	PRP79777	1 glutamate-ammonia ligase [Planoprotostelium fungivorum]				3.2e-06|OMJ87493.1 hypothetical protein SteCoe_10829 [Stentor coeruleus]																					5.50353	2.11053	8.25e-10	1.56e-08	2.03568	1.32e-11	3.22e-10	-0.367974	0.29733	0.458246	-0.540214	0.123402	0.245131	0.594482	0.128891	0.29985
FUN_018160-T1	HGT			PF07690	Major Facilitator Superfamily		8.2e-154	OLN83743	1 hypothetical protein CCHL11_08714 [Colletotrichum chlorophyti]				1.8e-153|ELA34941.1 hypothetical protein CGGC5_5283 [Colletotrichum fructicola Nara gc5]	9.1e-153|KXH52784.1 hypothetical protein CNYM01_05167 [Colletotrichum nymphaeae SA-01]		GO:0055085	GO:0005887								PF07690,Major Facilitator Superfamily									38.5361	0.827644	3.94e-06	3.69e-05	0.611804	0.00101025	0.00386525	0.106563	0.449678	0.613608	0.00319476	0.982705	1	0.459154	0.012139	0.0545435
FUN_028614-T1				PF00098	Zinc knuckle		7.8e-63	CEP03820	1 hypothetical protein PBRA_003427 [Plasmodiophora brassicae]<>SPQ99775	1 unnamed protein product (mitochondrion) [Plasmodiophora brassicae]			7.1e-32|XP_014529439.1 hypothetical protein JH06_0422 [Blastocystis sp. subtype 4]<>KNB45996.1 hypothetical protein JH06_0422 [Blastocystis sp. subtype 4]	1.1e-24|XP_013753966.1 hypothetical protein AMSG_09924 [Thecamonas trahens ATCC 50062]<>KNC54145.1 hypothetical protein AMSG_09924 [Thecamonas trahens ATCC 50062]		GO:0008270	GO:0003676								PF00098,Zinc knuckle									39.0876	2.80742	1.78e-20	8.71e-19	2.72516	1.57e-20	8.37e-19	0.219567	0.418861	0.58442	0.109767	0.698294	0.829119	1.66751	1.14e-07	2.57e-06
FUN_026673-T1				PF00300	Histidine phosphatase superfamily (branch 1)		5.3e-19	XP_019620650	1 PREDICTED: ubiquitin-associated and SH3 domain-containing protein B-like [Branchiostoma belcheri]				1.3e-17|RNA16093.1 ubiquitin-associated and SH3 domain-containing [Brachionus plicatilis]	5.5e-16|XP_002613407.1 hypothetical protein BRAFLDRAFT_93771 [Branchiostoma floridae]<>EEN69416.1 hypothetical protein BRAFLDRAFT_93771 [Branchiostoma floridae]											PF00300,Histidine phosphatase superfamily (branch 1)									10.9332	1.87341	9.5e-13	2.6e-11	1.73429	3.12e-12	8.27e-11	-1.02007	0.00024577	0.00136515	-1.21258	1.27e-05	0.000102785	0.489655	0.0977132	0.247858
FUN_013960-T1				PF02146	Sir2 family		1.7e-87	ROT75133	1 NAD-dependent deacetylase sirtuin-2 [Penaeus vannamei]				2.3e-87|AYA73279.1 sirtuin 1 [Penaeus vannamei]	5.7e-83|XP_013147781.1 PREDICTED: NAD-dependent protein deacetylase sirtuin-2-like [Papilio polytes]	K11412	GO:0017136	GO:0008270	GO:0070403							PF02146,Sir2 family									11.2268	1.71002	6.56e-08	8.93e-07	1.61022	2.62e-07	2.9e-06	0.582107	0.0246352	0.0671068	0.506135	0.051952	0.126885	0.1555	0.651127	0.804743
FUN_024553-T1				PF01400	Astacin (Peptidase family M12A)		3.7e-47	OXA48305	1 Zinc metalloproteinase nas-8 [Folsomia candida]				3.7e-47|XP_021959526.1 zinc metalloproteinase nas-4-like [Folsomia candida]	4.5e-45|XP_021950387.1 zinc metalloproteinase nas-13-like [Folsomia candida]		GO:0006508	GO:0004222	GO:0008270	GO:0008237						PF01400,Astacin (Peptidase family M12A)									8.91201	3.24141	3.46e-22	1.86e-20	3.23156	2.99e-24	2.02e-22	0.761775	0.0180276	0.0520589	0.702981	0.0371474	0.0973483	1.30155	0.000538576	0.00448918
FUN_004693-T1		unknown																																11.1385	1.36793	2.93e-06	2.84e-05	1.19663	4.16e-05	0.000251842	-0.424401	0.124703	0.239709	-0.562462	0.0437308	0.110755	0.630402	0.0431871	0.139591
FUN_001482-T1							1.1e-20	PWL24448	1 hypothetical protein DCO96_13275 [Fluviicola sp	XM-24bin1]			1.9e-20|OUS26080.1 hypothetical protein A9Q99_19065 [Gammaproteobacteria bacterium 45_16_T64]	5.6e-17|PCJ67490.1 hypothetical protein COA58_04000 [Bacteroidetes bacterium]																				4.76795	3.07186	1.09e-10	2.36e-09	3.4171	4.61e-11	1.04e-09	1.49008	0.000412178	0.0021424	1.61681	0.000589752	0.00303482	0.867943	0.087391	0.229623
FUN_000607-T1		unknown																																8.85079	1.60127	2.19e-07	2.72e-06	1.45462	1.78e-06	1.6e-05	-0.470702	0.108004	0.21462	-0.637343	0.0311763	0.0847789	1.19544	0.000149294	0.00151364
FUN_011737-T1				PF10277	Frag1/DRAM/Sfk1 family		2.1e-31	XP_002598373	1 hypothetical protein BRAFLDRAFT_204871 [Branchiostoma floridae]<>EEN54385	1 hypothetical protein BRAFLDRAFT_204871, partial [Branchiostoma floridae]			1.4e-30|XP_009055406.1 hypothetical protein LOTGIDRAFT_104682 [Lottia gigantea]<>ESO93780.1 hypothetical protein LOTGIDRAFT_104682 [Lottia gigantea]	1.2e-29|XP_019621626.1 PREDICTED: post-GPI attachment to proteins factor 2-like isoform X1 [Branchiostoma belcheri]	K23552										PF10277,Frag1/DRAM/Sfk1 family									11.1471	1.62228	9.99e-09	1.59e-07	1.46577	5.07e-07	5.28e-06	0.482919	0.0460592	0.110326	0.399522	0.111251	0.227564	1.49133	1.34e-07	2.97e-06
FUN_000483-T1		Apoptosis	inhibitor	PF00653	Inhibitor of Apoptosis domain		8.8e-19	XP_018570258	1 baculoviral IAP repeat-containing protein 7-B [Anoplophora glabripennis]					2.4e-16|XP_013795608.1 PREDICTED: baculoviral IAP repeat-containing protein 7 [Apteryx australis mantelli]											PF00653,Inhibitor of Apoptosis domain	PF13920,Zinc finger, C3HC4 type (RING finger)								21.298	0.944327	3.57e-06	3.38e-05	0.736039	0.000278885	0.00128469	-0.628613	0.000533775	0.0026813	-0.759572	2.49e-05	0.000188244	0.407402	0.0556441	0.167356
FUN_028323-T1				PF00439	Bromodomain		6.5e-158	XP_017144471	1 PREDICTED: histone acetyltransferase p300 isoform X1 [Drosophila miranda]				8.5e-158|XP_017144480.1 PREDICTED: histone acetyltransferase p300 isoform X2 [Drosophila miranda]	1.1e-157|XP_026846921.1 histone acetyltransferase p300 isoform X2 [Drosophila persimilis]		GO:0006355	GO:0004402	GO:0016573	GO:0005515						PF00439,Bromodomain	PF06001,Domain of Unknown Function (DUF902)	PF08214,Histone acetylation protein	PF13842,DDE_Tnp_1-like zinc-ribbon						77.6779	0.848201	2.38e-08	3.55e-07	0.620814	0.000127633	0.000660022	0.832096	1.13e-13	4.36e-12	0.735047	8.66e-10	1.63e-08	0.796156	1.36e-07	3.01e-06
FUN_023913-T1		unknown																																6.6666	3.53046	5.88e-15	1.98e-13	3.90203	4.61e-16	1.85e-14	0.116054	0.81061	0.894237	-0.0447869	0.940201	0.995477	2.15241	7.51e-06	0.00011339
FUN_013946-T1		protein	modification, remove phosphate	PF00782	Dual specificity phosphatase	catalytic domain	3.7e-19	SCV69689	1 BQ2448_1083 [Microbotryum intermedium]				1.7e-16|XP_017489191.1 PREDICTED: dual specificity protein phosphatase 18-like [Rhagoletis zephyria]	2.9e-16|SCZ89278.1 BZ3501_MvSof-1269-A2-R1_Chr9g10103 [Microbotryum saponariae]<>SCZ99955.1 BZ3500_MvSof-1268-A1-R1_Chr9g10353 [Microbotryum saponariae]		GO:0016311	GO:0006470	GO:0004725	GO:0016791	GO:0008138					PF00782,Dual specificity phosphatase, catalytic domain									8.80195	2.54703	9.27e-15	3.08e-13	2.49191	1.11e-14	3.9e-13	-0.811241	0.0222791	0.0618199	-1.07036	0.00507038	0.0190059	0.808868	0.0286353	0.10333
FUN_015049-T1		unknown																																14.3951	3.48448	2.09e-41	2.78e-39	3.38087	1.88e-49	3.2e-47	-0.582983	0.0659246	0.146199	-0.814435	0.0148828	0.0463779	2.90725	5.23e-28	9.84e-26
FUN_019511-T1				PF01043	SecA preprotein cross-linking domain		6.4e-61	GAA31514	2 protein translocase subunit secA, partial [Clonorchis sinensis]				1.9e-60|OON18316.1 SecA DEAD-like domain protein [Opisthorchis viverrini]	1.2e-59|XP_009168978.1 hypothetical protein T265_05649 [Opisthorchis viverrini]<>KER27245.1 hypothetical protein T265_05649 [Opisthorchis viverrini]		GO:0017038	GO:0016020								PF01043,SecA preprotein cross-linking domain									5.73975	3.21526	1.56e-21	8.09e-20	3.16014	4e-31	3.86e-29	-0.452179	0.249139	0.402328	-0.72962	0.0793927	0.176299	2.3674	2.03e-11	8.62e-10
FUN_025159-T1				PF00474	Sodium:solute symporter family		2.8e-159	XP_022083328	1 sodium/myo-inositol cotransporter-like isoform X3 [Acanthaster planci]				2.8e-159|XP_022083326.1 sodium/myo-inositol cotransporter-like isoform X1 [Acanthaster planci]	1.1e-158|XP_014675525.1 PREDICTED: sodium/myo-inositol cotransporter-like [Priapulus caudatus]	K14383	GO:0022857	GO:0016020	GO:0055085							PF00474,Sodium:solute symporter family									33.8588	1.19933	6.65e-11	1.48e-09	0.99505	8.18e-08	1.01e-06	-0.520013	0.00115435	0.00523379	-0.639916	8.44e-05	0.000557279	0.121228	0.546079	0.731748
FUN_024417-T1		unknown																																4.12999	4.04494	1.31e-18	5.63e-17	4.61591	6.04e-25	4.29e-23	0.153827	0.771048	0.867861	0.0743968	0.916438	0.981934	1.56431	0.00349267	0.0205115
FUN_013633-T1				PF02099	Josephin											GO:0016579	GO:0004843								PF02099,Josephin									8.20304	1.39277	1.2e-05	9.94e-05	1.23408	9.67e-05	0.000520542	-0.435884	0.14579	0.270944	-0.597779	0.0489296	0.12104	0.780425	0.0189059	0.0760613
FUN_021766-T1		protein	binding	PF13516	Leucine Rich repeat		1.7e-87	KFH68944	1 hypothetical protein MVEG_05746 [Mortierella verticillata NRRL 6337]				4.1e-86|KFH62923.1 hypothetical protein MVEG_11447 [Mortierella verticillata NRRL 6337]	3.8e-84|KFH65185.1 hypothetical protein MVEG_08666 [Mortierella verticillata NRRL 6337]	K22614	GO:0005515									PF13516,Leucine Rich repeat									27.7158	0.966784	2.36e-06	2.34e-05	0.754083	0.000470846	0.0020069	-0.334124	0.0507069	0.118933	-0.447158	0.0128196	0.0411324	0.312997	0.144596	0.323191
FUN_014173-T1		protein	binding													GO:0005515																		7.1731	3.93593	6.46e-22	3.4e-20	4.20645	2.91e-26	2.22e-24	-0.488487	0.302419	0.464082	-1.04181	0.0880093	0.190813	3.3432	8.81e-16	6.37e-14
FUN_024910-T1		PARP	PARP	PF00644	Poly(ADP-ribose) polymerase catalytic domain		9.4e-196	XP_022100687	1 poly [ADP-ribose] polymerase 4-like isoform X3 [Acanthaster planci]<>XP_022100688	1 poly [ADP-ribose] polymerase 4-like isoform X3 [Acanthaster planci]			9.4e-196|XP_022100686.1 poly [ADP-ribose] polymerase 4-like isoform X2 [Acanthaster planci]	9.4e-196|XP_022100685.1 poly [ADP-ribose] polymerase 4-like isoform X1 [Acanthaster planci]	K10798	GO:0006471	GO:0003950	GO:0005509							PF00644,Poly(ADP-ribose) polymerase catalytic domain	PF08487,Vault protein inter-alpha-trypsin domain	PF13499,EF-hand domain pair	PF13768,von Willebrand factor type A domain						63.7239	2.0877	4.45e-21	2.27e-19	1.914	2.26e-18	1.06e-16	-0.00748143	0.966462	0.982793	-0.128498	0.487244	0.655007	1.21524	7.53e-08	1.77e-06
FUN_009636-T1				PF00271	Helicase conserved C-terminal domain		1.1e-35	XP_008217796	1 PREDICTED: ATP-dependent RNA helicase bel isoform X5 [Nasonia vitripennis]				1.1e-35|XP_016837355.1 PREDICTED: ATP-dependent RNA helicase bel isoform X2 [Nasonia vitripennis]	1.1e-35|OXU26089.1 hypothetical protein TSAR_011159 [Trichomalopsis sarcophagae]											PF00271,Helicase conserved C-terminal domain									10.6677	3.3292	3.35e-19	1.49e-17	3.42386	3.53e-20	1.85e-18	-0.336451	0.421638	0.587145	-0.658805	0.186145	0.334905	2.21716	1.73e-08	4.6e-07
FUN_017346-T1							8.9e-22	ACD54651	1 seven transmembrane helix receptor-like protein [Adineta vaga]				2.6e-21|ACD54627.1 seven transmembrane helix receptor-like protein [Adineta vaga]	3.1e-14|ACD54634.1 probable G-protein coupled receptor-like protein [Adineta vaga]		GO:0016021																		6.1146	2.37327	1.94e-13	5.75e-12	2.30468	3.22e-15	1.21e-13	-0.546515	0.117056	0.228033	-0.713015	0.0449882	0.113317	0.227957	0.563816	0.745039
FUN_001466-T1				PF04389	Peptidase family M28		4.9e-53	WP_038291300	1 M28 family peptidase [Zooshikella ganghwensis]				4.9e-53|WP_094787892.1 M28 family peptidase [Zooshikella ganghwensis]<>RDH44822.1 aminopeptidase [Zooshikella ganghwensis]	8.4e-53|KFH71988.1 hypothetical protein, variant [Mortierella verticillata NRRL 6337]											PF04389,Peptidase family M28									27.6519	0.945288	8.74e-07	9.56e-06	0.736665	0.00010757	0.000569981	0.0599431	0.698935	0.817279	-0.0531393	0.72974	0.851382	0.503489	0.0109187	0.050327
FUN_003188-T1		unknown																																2.62809	3.54739	5.94e-14	1.84e-12	3.88787	5.56e-19	2.72e-17	-0.87376	0.105595	0.210857	-2.43284	0.0012579	0.0058375	1.10856	0.0385676	0.128856
FUN_023097-T1		Oxido-red	Antiox (aldehyde de)	PF00171	Aldehyde dehydrogenase family		1.3e-18	XP_024505058	1 Alpha-aminoadipic semialdehyde dehydrogenase [Strongyloides ratti]<>CEF65858	1 Alpha-aminoadipic semialdehyde dehydrogenase [Strongyloides ratti]			1.8e-18|AAM81354.1 aldehyde dehydrogenase [Steinernema feltiae]	2.3e-18|RCN51637.1 aldehyde dehydrogenase family protein [Ancylostoma caninum]		GO:0016620	GO:0055114	GO:0016491							PF00171,Aldehyde dehydrogenase family									3.65866	4.16511	1.79e-17	7.31e-16	4.94522	1.63e-23	1.06e-21	0.695045	0.174913	0.311347	0.986343	0.133624	0.26055	2.75054	8.33e-08	1.94e-06
FUN_007267-T1		unknown					1.9e-21	ACD54662	1 unknown, partial [Adineta vaga]																									18.6967	1.26359	3.09e-07	3.75e-06	1.07854	2.32e-05	0.000150808	0.473907	0.0161885	0.047727	0.378098	0.0641195	0.149734	0.549412	0.032867	0.114364
FUN_019533-T1				PF13604	AAA domain		1.5e-37	XP_016611464	1 hypothetical protein SPPG_00910 [Spizellomyces punctatus DAOM BR117]<>KND03425	1 hypothetical protein SPPG_00910 [Spizellomyces punctatus DAOM BR117]			8.6e-33|RKO91738.1 hypothetical protein BDK51DRAFT_45378 [Blyttiomyces helicus]												PF13604,AAA domain									30.1557	1.53185	1.69e-13	5.05e-12	1.33828	1.12e-09	2.04e-08	0.0417103	0.808758	0.893115	-0.0633849	0.730886	0.85218	0.72419	0.000845279	0.0065196
FUN_021796-T1				PF01596	O-methyltransferase		5.2e-51	XP_006150462	1 PREDICTED: catechol O-methyltransferase [Tupaia chinensis]<>ELW64713	1 Catechol O-methyltransferase [Tupaia chinensis]			2.2e-49|XP_019482452.1 PREDICTED: catechol O-methyltransferase [Hipposideros armiger]<>XP_019482453.1 PREDICTED: catechol O-methyltransferase [Hipposideros armiger]	8.4e-49|XP_024413250.1 catechol O-methyltransferase isoform X1 [Desmodus rotundus]<>XP_024413251.1 catechol O-methyltransferase isoform X1 [Desmodus rotundus]	K00545	GO:0008171									PF01596,O-methyltransferase									10.2661	1.89683	3.08e-07	3.74e-06	1.81296	4.27e-06	3.44e-05	1.54202	3.24e-07	3.74e-06	1.54632	1.1e-06	1.12e-05	1.06689	0.00551054	0.0295961
FUN_017456-T1		unknown																																19.087	1.90772	1.15e-14	3.77e-13	1.74138	1.85e-12	5.06e-11	-0.301712	0.187872	0.32781	-0.434892	0.0647679	0.150818	1.23398	1.48e-06	2.64e-05
FUN_015193-T1		MVP		PF01505	Major Vault Protein repeat domain		3.6e-267	XP_025092503	1 major vault protein-like [Pomacea canaliculata]<>XP_025092504	1 major vault protein-like [Pomacea canaliculata]<>PVD32862	1 hypothetical protein C0Q70_08309 [Pomacea canaliculata]		3.2e-263|XP_020616710.1 major vault protein-like isoform X2 [Orbicella faveolata]	1.2e-262|XP_009051879.1 hypothetical protein LOTGIDRAFT_214098 [Lottia gigantea]<>ESO97274.1 hypothetical protein LOTGIDRAFT_214098 [Lottia gigantea]	K17266										PF01505,Major Vault Protein repeat domain	PF11978,Shoulder domain	PF17794,Major Vault Protein repeat domain	PF17795,Major Vault Protein Repeat domain	PF17796,Major Vault Protein repeat domain					28.6008	1.51634	8.22e-18	3.38e-16	1.31969	3.3e-13	9.91e-12	0.137923	0.351547	0.517203	0.0399551	0.795916	0.900059	0.457986	0.0166415	0.0690709
FUN_014740-T1		unknown																																4.91483	3.04191	1.9e-12	5.06e-11	3.23701	5.14e-13	1.5e-11	-0.319514	0.498477	0.657309	-0.66779	0.252664	0.41353	2.27191	3.73e-07	7.52e-06
FUN_015850-T1	HGT	unknown					5.7e-87	WP_045916693	1 hypothetical protein [Orientia tsutsugamushi]<>KJV77166	1 hypothetical protein OTSTA716_0394 [Orientia tsutsugamushi str	TA716]		7.4e-87|WP_012461275.1 hypothetical protein [Orientia tsutsugamushi]<>BAG40088.1 hypothetical protein OTT_0630 [Orientia tsutsugamushi str. Ikeda]	9.7e-87|SPR10908.1 Uncharacterised protein [Orientia tsutsugamushi]																				20.2175	1.54434	1.43e-06	1.49e-05	1.40749	4.05e-05	0.00024557	0.477962	0.0645534	0.143834	0.390406	0.156373	0.293473	1.70692	7.32e-08	1.72e-06
FUN_017412-T1		protein	interaction	PF01436	NHL repeat		9.1e-13	WP_008866492	1 NHL repeat containing protein [Flavobacteria bacterium MS024-2A]<>EEG41199	1 NHL repeat containing protein [Flavobacteria bacterium MS024-2A]			2.7e-12|WP_089380904.1 hypothetical protein [Lutibacter agarilyticus]<>SNR46143.1 DNA-binding beta-propeller fold protein YncE [Lutibacter agarilyticus]	3.5e-12|WP_045471538.1 6-bladed beta-propeller [Thioploca ingrica]<>BAP54394.1 NHL repeat containing protein [Thioploca ingrica]		GO:0005515									PF01436,NHL repeat									9.69677	1.44756	3.91e-05	0.000280729	1.30211	0.000324639	0.00146229	0.565521	0.0553548	0.127687	0.468875	0.116002	0.234272	1.26498	0.000336832	0.00301491
FUN_010343-T1	HGT			PF05368	NmrA-like family		1.3e-36	WP_013254834	1 hypothetical protein [Sediminispirochaeta smaragdinae]<>ADK81371	1 hypothetical protein Spirs_2256 [Sediminispirochaeta smaragdinae DSM 11293]			9.1e-35|WP_020613721.1 hypothetical protein [Sediminispirochaeta bajacaliforniensis]	9.1e-35|PKN53018.1 hypothetical protein CVU55_03510 [Deltaproteobacteria bacterium HGW-Deltaproteobacteria-13]											PF05368,NmrA-like family									36.9814	0.907423	1.82e-05	0.000144078	0.696005	0.00188168	0.00650383	0.333275	0.0402332	0.0992775	0.228042	0.18193	0.329352	0.993701	1.99e-06	3.46e-05
FUN_028954-T1		unknown																																8.82963	2.0871	4.63e-08	6.51e-07	2.04068	1.2e-07	1.43e-06	0.196685	0.568908	0.717505	0.0725043	0.850504	0.937827	-0.0175695	0.967732	0.98332
FUN_015155-T1	HGT			PF01485	IBR domain	a half RING-finger domain	8.5e-38	RIA88863	1 hypothetical protein C1645_773831 [Glomus cerebriforme]				4.2e-37|OMP86737.1 putative RING finger protein, partial [Diplodia seriata]	1.0e-35|XP_020132832.1 ring finger protein [Diplodia corticola]<>OJD36572.1 ring finger protein [Diplodia corticola]											PF01485,IBR domain, a half RING-finger domain									6.46515	3.29659	4.89e-15	1.65e-13	3.4848	7.84e-17	3.37e-15	0.131151	0.761422	0.861977	-0.00819402	0.978953	1	1.70111	0.00016883	0.00168355
FUN_016475-T1		Apoptosis	regulation				6.7e-42	XP_012672797	1 PREDICTED: TNF receptor-associated factor 2 [Clupea harengus]				4.3e-41|XP_022526317.1 TNF receptor-associated factor 1-like [Astyanax mexicanus]	5.6e-41|XP_019937630.1 PREDICTED: TNF receptor-associated factor 2-like [Paralichthys olivaceus]<>XP_019937631.1 PREDICTED: TNF receptor-associated factor 2-like [Paralichthys olivaceus]	K03172	GO:0005515																		14.9693	1.6583	4.06e-08	5.77e-07	1.50322	5.39e-07	5.58e-06	-0.248324	0.354276	0.519982	-0.394752	0.144048	0.276145	1.2275	6.41e-05	0.000734488
FUN_009667-T1		protein	binding	PF13516	Leucine Rich repeat		1.9e-12	KFH73024	1 hypothetical protein MVEG_00249 [Mortierella verticillata NRRL 6337]				9.3e-12|RMX59417.1 hypothetical protein pdam_00013021 [Pocillopora damicornis]	9.3e-12|OLP95149.1 Protein NLRC3 [Symbiodinium microadriaticum]		GO:0005515									PF13516,Leucine Rich repeat									6.65844	2.09424	1.77e-09	3.22e-08	2.01435	4.06e-10	7.89e-09	-0.383756	0.274536	0.432385	-0.578227	0.105496	0.219715	-0.175497	0.680278	0.823085
FUN_001487-T1																GO:0006629	GO:0008081																	9.44795	2.41554	1.1e-14	3.64e-13	2.33431	1.64e-14	5.67e-13	-0.497547	0.128747	0.2456	-0.696259	0.0443862	0.112136	2.22592	1.24e-12	6.13e-11
FUN_023086-T1				PF02434	Fringe-like		2.1e-149	XP_025106221	1 LOW QUALITY PROTEIN: uncharacterized protein LOC112571458 [Pomacea canaliculata]				5.7e-147|XP_009060399.1 hypothetical protein LOTGIDRAFT_229223 [Lottia gigantea]<>ESO89374.1 hypothetical protein LOTGIDRAFT_229223 [Lottia gigantea]	2.0e-144|XP_022291532.1 uncharacterized protein LOC111102890 [Crassostrea virginica]		GO:0016020	GO:0016757								PF02434,Fringe-like									35.2422	4.12049	5.3e-33	5.1e-31	4.23086	1.02e-36	1.2e-34	0.115211	0.741665	0.84841	-0.0168768	0.965177	1	2.786	5.11e-15	3.39e-13
FUN_020042-T1		unknown																																3.60299	2.25779	5.2e-07	5.96e-06	2.35399	3.48e-07	3.76e-06	-0.16839	0.712556	0.827007	-0.381498	0.462609	0.633143	1.40343	0.00288003	0.0176233
FUN_019103-T1		x					5.3e-16	RMX51731	1 hypothetical protein pdam_00011757 [Pocillopora damicornis]				2.0e-15|PFX32684.1 Ankyrin repeat and SOCS box protein 3 [Stylophora pistillata]	2.0e-15|XP_022778956.1 uncharacterized protein LOC111320566 [Stylophora pistillata]																				11.1448	2.71437	3.37e-19	1.5e-17	2.62533	1.52e-21	8.73e-20	0.580586	0.0423335	0.103295	0.499982	0.0740528	0.167122	2.75497	4.45e-20	5.08e-18
FUN_001625-T1		unknown																																14.6636	1.10665	7.17e-05	0.000471475	0.917526	0.00120199	0.00447036	-0.35868	0.139273	0.261345	-0.490202	0.0468533	0.117004	0.6126	0.0328836	0.114401
FUN_014302-T1		unknown																																7.1708	1.89504	6.47e-06	5.73e-05	1.8707	2.9e-05	0.000182912	0.329808	0.400382	0.56587	0.242551	0.569875	0.727155	0.582113	0.205922	0.408107
FUN_025264-T1				PF15009	Transmembrane protein 173											GO:0002218	GO:0032481								PF15009,Transmembrane protein 173									15.2294	1.25096	4.44e-05	0.000312936	1.08387	0.000991048	0.00380016	0.288764	0.243895	0.396181	0.1968	0.458286	0.628867	0.714464	0.0224579	0.0862398
FUN_024604-T1	HGT			PF03372	Endonuclease/Exonuclease/phosphatase family		1.3e-57	WP_051360071	1 endonuclease/exonuclease/phosphatase family protein [Adhaeribacter aquaticus]				2.8e-57|WP_081786744.1 endonuclease/exonuclease/phosphatase family protein [Flammeovirgaceae bacterium 311]	6.3e-57|WP_009194734.1 endonuclease/exonuclease/phosphatase family protein [Cesiribacter andamanensis]<>EMR03485.1 hypothetical protein ADICEAN_01334 [Cesiribacter andamanensis AMV16]											PF03372,Endonuclease/Exonuclease/phosphatase family									5.22442	2.75566	9.92e-15	3.28e-13	2.7541	6.5e-18	2.97e-16	-0.142928	0.713796	0.827998	-0.285982	0.490617	0.658062	2.15693	4.97e-09	1.43e-07
FUN_014164-T1				PF00128	Alpha amylase	catalytic domain	9.7e-82	WP_032125359	1 1,4-alpha-glucan branching protein GlgB [Candidatus Protochlamydia massiliensis]				1.3e-81|WP_068466593.1 1,4-alpha-glucan branching protein GlgB [Parachlamydia sp. C2]	2.8e-81|WP_059060517.1 1,4-alpha-glucan branching protein GlgB [Candidatus Protochlamydia naegleriophila]<>CUI16490.1 1,4-alpha-glucan branching enzyme GlgB [Candidatus Protochlamydia naegleriophila]	K00700	GO:0043169	GO:0005975	GO:0005978	GO:0003844	GO:0003824	GO:0004553				PF00128,Alpha amylase, catalytic domain	PF02806,Alpha amylase, C-terminal all-beta domain	PF02922,Carbohydrate-binding module 48 (Isoamylase N-terminal domain)							17.3649	2.15016	6.13e-09	1.01e-07	2.12554	2.64e-08	3.66e-07	0.0815556	0.797876	0.886002	-0.0405273	0.901872	0.972484	0.682514	0.0785883	0.213544
FUN_000131-T1	HGT	unknown																																3.67076	2.59313	2.62e-09	4.63e-08	2.75225	1.75e-10	3.63e-09	-0.837415	0.0661809	0.146604	-1.209	0.0216379	0.063066	1.32786	0.00373919	0.0216562
FUN_002684-T1																																		13.3411	3.63912	5.7e-25	3.72e-23	3.72688	4.7e-28	3.95e-26	1.20888	0.000359612	0.00190294	1.25601	0.000478214	0.00253666	3.17765	5.66e-19	5.78e-17
FUN_014176-T1				PF00270	DEAD/DEAH box helicase								1.7e-117|BAD96632.1 HLA-B associated transcript 1 variant, partial [Homo sapiens]	1.7e-117|XP_005086851.1 spliceosome RNA helicase DDX39B [Mesocricetus auratus]<>AIX97361.1 DEAD box polypeptide 39B [Sus scrofa]		GO:0005524	GO:0003676								PF00270,DEAD/DEAH box helicase	PF00271,Helicase conserved C-terminal domain								13.5121	1.02692	1.81e-05	0.000143244	0.827314	0.000418636	0.00181623	-0.198662	0.34679	0.511908	-0.317839	0.124043	0.246139	0.570753	0.0221093	0.0854089
FUN_019285-T1		unknown																																1.89106	3.18322	3.58e-09	6.18e-08	4.16238	1.23e-11	3.01e-10	-0.0432482	0.938807	0.967018	-0.397613	0.605135	0.756162	1.97975	0.000439335	0.00376673
FUN_023907-T1		unknown					1.6e-08	XP_013420769	1 uncharacterized protein LOC106181058 isoform X1 [Lingula anatina]				6.0e-08|XP_013420770.1 uncharacterized protein LOC106181058 isoform X2 [Lingula anatina]	3.9e-07|XP_020626463.1 uncharacterized protein LOC110063807 [Orbicella faveolata]																				11.2714	2.86431	9.88e-22	5.18e-20	2.78661	3.27e-23	2.08e-21	0.378373	0.215062	0.361916	0.30436	0.330926	0.500442	2.42658	1.88e-15	1.32e-13
FUN_024280-T1	HGT																																	10.6719	1.55125	4.34e-06	4.03e-05	1.41192	5.7e-05	0.000331262	1.08835	6.7e-05	0.000439786	1.0254	0.000201615	0.00119783	0.957057	0.00587325	0.0311637
FUN_019512-T1		unknown																																1.76986	3.06976	4.54e-10	8.86e-09	3.38269	3.33e-14	1.11e-12	-0.29663	0.576058	0.7234	-0.680124	0.299445	0.465517	2.24783	1.01e-05	0.00014759
FUN_004340-T1				PF16013	Domain of unknown function (DUF4781)		1.8e-58	EYC06651	1 hypothetical protein Y032_0074g817 [Ancylostoma ceylanicum]				3.9e-58|EYC06653.1 hypothetical protein Y032_0074g817 [Ancylostoma ceylanicum]	3.9e-58|EYC06654.1 hypothetical protein Y032_0074g817 [Ancylostoma ceylanicum]											PF16013,Domain of unknown function (DUF4781)									23.7667	2.67477	2.16e-23	1.24e-21	2.54872	1.44e-22	8.84e-21	0.859444	0.000229277	0.00128923	0.776337	0.00119462	0.00559588	2.50693	1.04e-20	1.25e-18
FUN_024707-T1		unknown																																3.56994	3.19514	1.54e-10	3.25e-09	3.74632	9.96e-12	2.48e-10	-0.192472	0.719959	0.83277	-0.773218	0.300788	0.466953	2.91443	6.48e-09	1.82e-07
FUN_024087-T1				PF01873	Domain found in IF2B/IF5		1.7e-16	XP_016133515	1 PREDICTED: eukaryotic translation initiation factor 5-like [Sinocyclocheilus grahami]<>XP_016133516	1 PREDICTED: eukaryotic translation initiation factor 5-like [Sinocyclocheilus grahami]			1.7e-16|XP_016368128.1 PREDICTED: eukaryotic translation initiation factor 5-like [Sinocyclocheilus rhinocerous]<>XP_016368129.1 PREDICTED: eukaryotic translation initiation factor 5-like [Sinocyclocheilus rhinocerous]			GO:0006413	GO:0003743								PF01873,Domain found in IF2B/IF5									7.11684	1.66074	2.03e-05	0.000159155	1.57554	7.55e-05	0.000421429	-0.483335	0.208757	0.35441	-0.708047	0.0833909	0.182943	0.496842	0.242333	0.453334
FUN_009188-T1				PF09009	Exotoxin A catalytic		8.8e-08	RMZ93099	1 hypothetical protein BpHYR1_008763 [Brachionus plicatilis]							GO:0047286									PF09009,Exotoxin A catalytic									15.9465	2.31282	6.7e-11	1.49e-09	2.24634	1.53e-10	3.22e-09	-0.66138	0.0655266	0.145514	-0.947726	0.0143733	0.0451019	1.47061	6.51e-05	0.000744219
FUN_009176-T1				PF09009	Exotoxin A catalytic		7.2e-15	RMZ93099	1 hypothetical protein BpHYR1_008763 [Brachionus plicatilis]							GO:0047286									PF09009,Exotoxin A catalytic									15.486	1.08268	3.14e-06	3.02e-05	0.883289	0.000116425	0.000610208	-0.0323857	0.871008	0.93073	-0.142277	0.468485	0.6384	0.743021	0.00176339	0.0119219
FUN_009187-T1							1.1e-04	RIB01484	1 WLM domain-containing protein [Gigaspora rosea]																									3.72059	2.15537	8.34e-06	7.2e-05	2.3072	1.34e-05	9.42e-05	-0.771069	0.140877	0.263751	-1.89909	0.00953394	0.0322943	1.90453	9.34e-05	0.00102177
FUN_024420-T1							4.2e-07	WP_074864583	1 alpha-ketoglutarate-dependent dioxygenase AlkB [Pseudomonas hussainii]<>SEK38410	1 Alkylated DNA repair dioxygenase AlkB [Pseudomonas hussainii]			3.5e-06|ORY56316.1 hypothetical protein BCR38DRAFT_117209 [Pseudomassariella vexata]																					1.86993	2.5176	2.51e-06	2.47e-05	3.03585	1.53e-07	1.79e-06	-0.419707	0.448364	0.612383	-1.2431	0.105721	0.219981	2.07196	0.000131324	0.0013582
FUN_014960-T1				PF07998	Peptidase family M54		1.1e-52	PYJ18361	1 hypothetical protein DME96_02460 [Verrucomicrobia bacterium]				7.9e-51|PYL07769.1 hypothetical protein DME34_06160 [Verrucomicrobia bacterium]	3.9e-50|PYL34474.1 hypothetical protein DMF38_08145 [Verrucomicrobia bacterium]	K06974	GO:0006508	GO:0008233	GO:0008237							PF07998,Peptidase family M54									4.98374	1.93586	5.03e-07	5.78e-06	1.89245	7.18e-07	7.2e-06	0.592638	0.0911448	0.188143	0.543444	0.124337	0.246656	0.94512	0.0223428	0.0860308
FUN_004848-T1		unknown																																5.81062	1.7171	0.00040686	0.00209214	1.77869	0.00135634	0.00495871	0.0212689	0.961884	0.980088	-0.1481	0.760659	0.874716	0.400086	0.430827	0.640043
FUN_025293-T1		x					6.7e-13	EFX71463	1 hypothetical protein DAPPUDRAFT_111637 [Daphnia pulex]				1.5e-12|XP_013075117.1 PREDICTED: protein FAM71B-like [Biomphalaria glabrata]<>XP_013075118.1 PREDICTED: protein FAM71B-like [Biomphalaria glabrata]	4.3e-12|XP_013063608.1 PREDICTED: uncharacterized protein LOC106052727 [Biomphalaria glabrata]<>XP_013063609.1 PREDICTED: uncharacterized protein LOC106052727 [Biomphalaria glabrata]																				3.61153	2.08674	3.91e-06	3.67e-05	2.15191	4.96e-06	3.94e-05	0.55473	0.198317	0.34099	0.554473	0.231555	0.390522	1.51699	0.00115546	0.0084706
FUN_019980-T1		unknown					1.1e-24	OYZ02688	1 hypothetical protein B7Y37_02595 [Sphingobacteriia bacterium 28-36-52]				1.9e-24|OHC85009.1 hypothetical protein A2472_09660 [Sphingobacteriia bacterium RIFOXYC2_FULL_35_18]	1.9e-24|OHC87060.1 hypothetical protein A2546_14250 [Sphingobacteriia bacterium RIFOXYD2_FULL_35_12]																				2.27994	3.82927	4.65e-13	1.32e-11	5.69322	4.96e-18	2.28e-16	0	1	1	0	1	1	3.14051	6.02e-09	1.7e-07
FUN_010282-T1	HGT			PF09414	RNA ligase		6.0e-55	OQY72827	1 hypothetical protein B6D44_09080 [Ignavibacteriales bacterium UTCHB2]				2.4e-43|YP_009098789.1 RNA ligase [Caulobacter phage Cr30]<>AGS80916.1 RNA ligase [Caulobacter phage Cr30]	3.1e-43|YP_009111227.1 RNA ligase 2 [Escherichia phage Av-05]<>AII27696.1 RNA ligase 2 [Escherichia phage Av-05]											PF09414,RNA ligase									5.74782	2.5064	2.37e-09	4.22e-08	2.56627	2.11e-09	3.61e-08	-0.478232	0.295017	0.455511	-0.848363	0.114649	0.232336	0.757326	0.112106	0.272977
FUN_019139-T1		unknown																																0.887891	2.36515	4.69e-05	0.000328408	3.36772	1.53e-06	1.4e-05	0.231774	0.6863	0.808673	0.404273	0.596999	0.750075	1.34385	0.0227596	0.087058
FUN_018305-T1		protein	binding	PF01477	PLAT/LH2 domain		6.2e-13	PAA62517	1 hypothetical protein BOX15_Mlig008366g1 [Macrostomum lignano]				1.1e-12|PAA79474.1 hypothetical protein BOX15_Mlig008366g2 [Macrostomum lignano]	5.2e-12|PAA78821.1 hypothetical protein BOX15_Mlig027052g1 [Macrostomum lignano]		GO:0005515									PF01477,PLAT/LH2 domain									8.31556	3.49872	3.82e-27	2.85e-25	3.48935	2.7e-33	2.84e-31	0.607121	0.0740246	0.160296	0.569518	0.107793	0.222387	2.97359	2.73e-19	2.86e-17
FUN_010960-T1	HGT			PF01926	50S ribosome-binding GTPase		9.4e-28	XP_003290267	1 hypothetical protein DICPUDRAFT_154763 [Dictyostelium purpureum]<>EGC33227	1 hypothetical protein DICPUDRAFT_154763 [Dictyostelium purpureum]			2.2e-24|XP_021703491.1 uncharacterized protein LOC110677111 isoform X1 [Aedes aegypti]	2.2e-24|XP_021703492.1 uncharacterized protein LOC110677111 isoform X2 [Aedes aegypti]		GO:0005525									PF01926,50S ribosome-binding GTPase									6.20953	1.72866	6.17e-08	8.45e-07	1.57856	7.73e-08	9.61e-07	0.272498	0.357154	0.522764	0.160804	0.569043	0.726602	1.52593	2.02e-06	3.5e-05
FUN_026076-T1		unknown																																1.3765	2.90487	1.77e-08	2.68e-07	3.25656	7.37e-13	2.11e-11	-0.481859	0.37726	0.543963	-0.958807	0.157066	0.294331	0.568382	0.315902	0.532892
FUN_024419-T1		2OG-Fe(II) oxygenase superfamily		PF13532	2OG-Fe(II) oxygenase superfamily		1.7e-08	WP_074864583	1 alpha-ketoglutarate-dependent dioxygenase AlkB [Pseudomonas hussainii]<>SEK38410	1 Alkylated DNA repair dioxygenase AlkB [Pseudomonas hussainii]			1.2e-06|WP_069516028.1 MULTISPECIES: alpha-ketoglutarate-dependent dioxygenase AlkB [Pseudomonas]<>OEC37286.1 DNA repair protein [Pseudomonas sp. 21C1]<>SEP91829.1 Alkylated DNA repair dioxygenase AlkB [Pseudomonas cuatrocienegasensis]	2.1e-06|WP_074969139.1 alpha-ketoglutarate-dependent dioxygenase AlkB [Pseudomonas otitidis]<>SFA53340.1 Alkylated DNA repair dioxygenase AlkB [Pseudomonas otitidis]											PF13532,2OG-Fe(II) oxygenase superfamily									1.47013	2.32554	3.34e-05	0.000245219	3.02118	5.98e-06	4.64e-05	-0.353304	0.533935	0.688194	-1.41058	0.0472258	0.117804	1.70244	0.00282877	0.017372
FUN_001720-T1							1.8e-23	ACD37550	1 arginine vasopressin receptor [Adineta vaga]							GO:0016021																		1.74105	2.72574	1.11e-06	1.19e-05	3.46292	4.18e-08	5.51e-07	0.543502	0.322386	0.485831	0.712216	0.306193	0.472802	2.14133	0.00015535	0.00156805
FUN_010050-T1	HGT	protein	binding	PF13516	Leucine Rich repeat		7.6e-14	KFH73024	1 hypothetical protein MVEG_00249 [Mortierella verticillata NRRL 6337]				1.4e-12|RMX59417.1 hypothetical protein pdam_00013021 [Pocillopora damicornis]	1.9e-12|OLP95149.1 Protein NLRC3 [Symbiodinium microadriaticum]		GO:0005515									PF13516,Leucine Rich repeat									2.65997	2.2523	4.4e-06	4.07e-05	2.45395	1.52e-06	1.39e-05	-0.0195448	0.968911	0.984369	-0.209522	0.725055	0.848168	1.14417	0.0285621	0.103116
FUN_004877-T1																																		1.33925	2.29511	7.86e-05	0.000510192	3.17508	2.72e-05	0.000173218	2.26976	1.64e-05	0.000127057	2.97128	3.15e-06	2.91e-05	0.946268	0.109041	0.267796
FUN_001158-T1				PF00009	Elongation factor Tu GTP binding domain		1.2e-105	XP_017343235	1 PREDICTED: elongation factor 1-alpha 2 [Ictalurus punctatus]				4.4e-105|XP_026776524.1 elongation factor 1-alpha 2 [Pangasianodon hypophthalmus]	1.7e-104|OLY80841.1 Elongation factor 1-alpha [Smittium mucronatum]		GO:0003924	GO:0005525								PF00009,Elongation factor Tu GTP binding domain	PF03143,Elongation factor Tu C-terminal domain	PF03144,Elongation factor Tu domain 2							7.3501	2.69429	6.83e-15	2.28e-13	2.64764	5.25e-16	2.1e-14	-0.636014	0.0998137	0.201891	-0.9383	0.0256657	0.0722906	2.08286	5.32e-09	1.52e-07
FUN_019593-T1				PF01043	SecA preprotein cross-linking domain		2.7e-183	XP_023953290	1 LOW QUALITY PROTEIN: uncharacterized protein LOC112057031 [Bicyclus anynana]				5.5e-181|OON18316.1 SecA DEAD-like domain protein [Opisthorchis viverrini]	2.1e-180|GAA31514.2 protein translocase subunit secA, partial [Clonorchis sinensis]	K03070	GO:0017038	GO:0016020	GO:0005515	GO:0005524						PF01043,SecA preprotein cross-linking domain	PF07517,SecA DEAD-like domain								10.3757	3.15367	2.51e-24	1.56e-22	3.09807	3.6e-26	2.72e-24	-0.00821819	0.979597	0.990486	-0.139026	0.678661	0.813754	2.04486	4.17e-10	1.45e-08
FUN_000346-T1				PF00005	ABC transporter		6.9e-113	GAX11803	1 hypothetical protein FisN_7Lh188 [Fistulifera solaris]				3.4e-112|GAX20870.1 ATP-binding cassette, subfamily G (WHITE), member 1 [Fistulifera solaris]	8.7e-108|OEU14058.1 P-loop containing nucleoside triphosphate hydrolase protein [Fragilariopsis cylindrus CCMP1102]		GO:0016020	GO:0016887	GO:0005524							PF00005,ABC transporter	PF01061,ABC-2 type transporter								6.18731	1.47076	4.76e-05	0.000332622	1.36355	0.000276038	0.00127517	0.0357265	0.911496	0.952437	-0.0692619	0.837584	0.929	1.19608	0.00104547	0.00780328
FUN_023935-T1		unknown																																1.51648	2.58599	2.54e-06	2.5e-05	3.19881	1.66e-07	1.93e-06	-0.481016	0.395131	0.560993	-1.68461	0.0221485	0.0642862	0.654998	0.25988	0.473618
FUN_015412-T1				PF01873	Domain found in IF2B/IF5		2.0e-38	XP_002162828	1 PREDICTED: eukaryotic translation initiation factor 5-like [Hydra vulgaris]<>XP_012555779	1 PREDICTED: eukaryotic translation initiation factor 5-like [Hydra vulgaris]			2.5e-33|OZC05111.1 eukaryotic translation initiation factor 5 family protein [Onchocerca flexuosa]			GO:0006413	GO:0005515	GO:0003743							PF01873,Domain found in IF2B/IF5	PF02020,eIF4-gamma/eIF5/eIF2-epsilon								2.59617	1.68915	0.000261734	0.00143946	1.68142	0.000302448	0.00137879	-0.403179	0.377133	0.543835	-0.657985	0.174373	0.318844	0.647448	0.186831	0.383203
FUN_009561-T1		lipoprot rep					2.9e-14	AEN94416	1 low density lipoprotein [Adineta vaga]				3.8e-14|ACC43983.1 low density lipoprotein receptor [Philodina roseola]	1.9e-13|ACC43940.1 low density lipoprotein receptor [Philodina roseola]																				5.33081	2.75368	8.98e-11	1.97e-09	2.88692	2.88e-11	6.69e-10	-0.339401	0.454186	0.617879	-0.651255	0.229529	0.387907	2.13941	9.3e-07	1.74e-05
FUN_029014-T1				PF01043	SecA preprotein cross-linking domain		1.8e-162	XP_023953290	1 LOW QUALITY PROTEIN: uncharacterized protein LOC112057031 [Bicyclus anynana]				1.0e-160|GAA31514.2 protein translocase subunit secA, partial [Clonorchis sinensis]	6.6e-160|XP_009168978.1 hypothetical protein T265_05649 [Opisthorchis viverrini]<>KER27245.1 hypothetical protein T265_05649 [Opisthorchis viverrini]	K03070	GO:0017038	GO:0016020	GO:0005524	GO:0005515						PF01043,SecA preprotein cross-linking domain	PF07517,SecA DEAD-like domain								5.06942	3.63088	1.76e-19	8.06e-18	3.77344	3.81e-24	2.56e-22	0.225625	0.587965	0.733385	0.115459	0.800871	0.903442	2.31085	4.67e-08	1.14e-06
FUN_001647-T1		lipoprotein					4.0e-78	AEN94416	1 low density lipoprotein [Adineta vaga]				1.1e-72|ACC43940.1 low density lipoprotein receptor [Philodina roseola]	5.6e-72|ACC43983.1 low density lipoprotein receptor [Philodina roseola]		GO:0005515																		2.6341	3.20033	1.1e-10	2.39e-09	3.61544	2.53e-12	6.76e-11	0.207228	0.684151	0.807269	0.113277	0.860547	0.944738	1.95118	0.000172966	0.00171726
FUN_010040-T1				PF00083	Sugar (and other) transporter		2.2e-114	XP_008614778	1 hypothetical protein SDRG_10560 [Saprolegnia diclina VS20]<>EQC31771	1 hypothetical protein SDRG_10560 [Saprolegnia diclina VS20]			2.8e-114|XP_008612875.1 hypothetical protein SDRG_08756 [Saprolegnia diclina VS20]<>EQC33652.1 hypothetical protein SDRG_08756 [Saprolegnia diclina VS20]	6.9e-113|XP_012210907.1 hypothetical protein SPRG_16259 [Saprolegnia parasitica CBS 223.65]<>KDO18385.1 hypothetical protein SPRG_16259 [Saprolegnia parasitica CBS 223.65]	K08150	GO:0016021	GO:0016020	GO:0022857	GO:0055085						PF00083,Sugar (and other) transporter	PF00271,Helicase conserved C-terminal domain								3.35214	3.55356	2.18e-12	5.77e-11	4.57414	3.57e-15	1.34e-13	0.433283	0.419858	0.585446	0.698242	0.356801	0.527568	1.95426	0.000338481	0.00302768
FUN_011054-T1				PF00005	ABC transporter		0.0e+00	ACD54620	1 multidrug resistance-associated protein-like protein [Adineta vaga]				1.6e-174|XP_023073848.1 multidrug resistance-associated protein 4 [Piliocolobus tephrosceles]	2.7e-174|XP_025080218.1 multidrug resistance-associated protein 4-like isoform X1 [Pomacea canaliculata]		GO:0055085	GO:0016021	GO:0016887	GO:0005524	GO:0042626					PF00005,ABC transporter	PF00664,ABC transporter transmembrane region								4.37862	1.5646	0.000132288	0.000801777	1.4924	0.000546527	0.00228359	1.04016	0.0026999	0.010788	1.01021	0.00391262	0.0152815	2.04393	2.06e-07	4.4e-06
[truncated: 76 more columns]

## Sheet: Feuil2
Pfam			nbr_genes
PF00244	14-3-3 protein		2
PF13563	2'-5' RNA ligase superfamily		2
PF10602	26S proteasome subunit RPN7		1
PF13640	2OG-Fe(II) oxygenase superfamily		6
PF13532	2OG-Fe(II) oxygenase superfamily		1
PF01926	50S ribosome-binding GTPase		1
PF13604	AAA domain		1
PF00005	ABC transporter		4
PF06472	ABC transporter transmembrane region 2		1
PF00583	Acetyltransferase (GNAT) family		1
PF00025	ADP-ribosylation factor family		4
PF00171	Aldehyde dehydrogenase family		1
PF00128	Alpha amylase	catalytic domain	1
PF01786	Alternative oxidase		1
PF00501	AMP-binding enzyme		6
PF01428	AN1-like Zinc finger		2
PF00023	Ankyrin repeat		1
PF12796	Ankyrin repeats (3 copies)		6
PF00514	Armadillo/beta-catenin-like repeat		1
PF01400	Astacin (Peptidase family M12A)		2
PF00004	ATPase family associated with various cellular activities (AAA)		3
PF02961	Barrier to autointegration factor		2
PF07716	Basic region leucine zipper		3
PF00351	Biopterin-dependent aromatic amino acid hydroxylase		1
PF00533	BRCA1 C Terminus (BRCT) domain		4
PF03097	BRO1-like domain		1
PF00651	BTB/POZ domain		2
PF00170	bZIP transcription factor		1
PF00168	C2 domain		1
PF00149	Calcineurin-like phosphoesterase		5
PF00307	Calponin homology (CH) domain		4
PF02900	Catalytic LigB subunit of aromatic ring-opening dioxygenase		2
PF02359	Cell division protein 48 (CDC48)	N-terminal domain	1
PF08174	Cell division protein anillin		1
PF15511	Centromere kinetochore component CENP-T histone fold		2
PF01607	Chitin binding Peritrophin-A domain		1
PF06294	CH-like domain in sperm protein		1
PF01633	Choline/ethanolamine kinase		2
PF06244	Coiled-coil domain-containing protein 124 /Oxs1		1
PF00125	Core histone H2A/H2B/H3/H4		12
PF02537	CrcB-like protein	Camphor Resistance (CrcB)	1
PF00888	Cullin family		1
PF00027	Cyclic nucleotide-binding domain		1
PF01467	Cytidylyltransferase-like		2
PF00067	Cytochrome P450		1
PF16366	Cytoplasmic polyadenylation element-binding protein ZZ domain		1
PF07065	D123		1
PF00270	DEAD/DEAH box helicase		2
PF09737	De-etiolated protein 1 Det1		1
PF01916	Deoxyhypusine synthase		1
PF01712	Deoxynucleoside kinase		1
PF04511	Der1-like family		1
PF01368	DHH family		1
PF00781	Diacylglycerol kinase catalytic domain		1
PF00186	Dihydrofolate reductase		1
PF06632	DNA double-strand break repair and V(D)J recombination protein XRCC4		1
PF00226	DnaJ domain		1
PF01873	Domain found in IF2B/IF5		3
PF08719	Domain of unknown function (DUF1768)		1
PF13598	Domain of unknown function (DUF4139)		1
PF14124	Domain of unknown function (DUF4291)		2
PF14216	Domain of unknown function (DUF4326)		1
PF14236	Domain of unknown function (DUF4338)		1
PF14388	Domain of unknown function (DUF4419)		1
PF03351	DOMON domain		1
PF00782	Dual specificity phosphatase	catalytic domain	7
PF00122	E1-E2 ATPase		1
PF00736	EF-1 guanine nucleotide exchange domain		1
PF13405	EF-hand domain		1
PF13499	EF-hand domain pair		1
PF00008	EGF-like domain		2
PF00009	Elongation factor Tu GTP binding domain		2
PF04493	Endonuclease V		1
PF03372	Endonuclease/Exonuclease/phosphatase family		7
PF11712	Endoplasmic reticulum-based factor for assembly of V-ATPase		1
PF00929	Exonuclease		2
PF03016	Exostosin family		1
PF09009	Exotoxin A catalytic		2
PF01494	FAD binding domain		1
PF00646	F-box domain		1
PF12937	F-box-like		2
PF00373	FERM central domain		1
PF00611	Fes/CIP4	and EFC/F-BAR homology domain	1
PF00498	FHA domain		1
PF17913	FHA domain		1
PF10277	Frag1/DRAM/Sfk1 family		1
PF02434	Fringe-like		1
PF13415	Galactose oxidase	central domain	1
PF04130	Gamma tubulin complex component C-terminal		1
PF00288	GHMP kinases N terminal domain		1
PF13410	Glutathione S-transferase	C-terminal domain	1
PF01532	Glycosyl hydrolase family 47		1
PF06825	Heat shock factor binding protein 1		1
PF00271	Helicase conserved C-terminal domain		1
PF00300	Histidine phosphatase superfamily (branch 1)		2
PF00012	Hsp70 protein		1
PF01485	IBR domain	a half RING-finger domain	4
PF00653	Inhibitor of Apoptosis domain		3
PF01156	Inosine-uridine preferring nucleoside hydrolase		1
PF04505	Interferon-induced transmembrane protein		2
PF02373	JmjC domain	hydroxylase	1
PF02099	Josephin		1
PF00225	Kinesin motor domain		1
PF00053	Laminin EGF domain		1
PF03020	LEM domain		1
PF13516	Leucine Rich repeat		8
PF00104	Ligand-binding domain of nuclear hormone receptor		1
PF01423	LSM domain		1
PF07690	Major Facilitator Superfamily		1
PF01505	Major Vault Protein repeat domain		3
PF07993	Male sterility protein		1
PF00629	MAM domain	meprin/A5/mu	4
PF03062	MBOAT	membrane-bound O-acyltransferase family	1
PF00753	Metallo-beta-lactamase superfamily		1
PF08241	Methyltransferase domain		1
PF13649	Methyltransferase domain		1
PF13847	Methyltransferase domain		1
PF06703	Microsomal signal peptidase 25 kDa subunit (SPC25)		1
PF01987	Mitochondrial biogenesis AIM24		1
PF01436	NHL repeat		2
PF05450	Nicastrin		1
PF05368	NmrA-like family		1
PF02136	Nuclear transport factor 2 (NTF2) domain		1
PF04096	Nucleoporin autopeptidase		1
PF04142	Nucleotide-sugar transporter		1
PF01909	Nucleotidyltransferase domain		1
PF00293	NUDIX domain		1
PF01596	O-methyltransferase		2
PF02338	OTU-like cysteine protease		1
PF00112	Papain family cysteine protease		2
PF01734	Patatin-like phospholipase		1
PF10283	PBZ domain		3
PF00595	PDZ domain		1
PF04389	Peptidase family M28		2
PF07998	Peptidase family M54		2
PF01384	Phosphate transporter family		1
PF00454	Phosphatidylinositol 3- and 4-kinase		3
PF01504	Phosphatidylinositol-4-phosphate 5-Kinase		1
PF01048	Phosphorylase superfamily		1
PF01636	Phosphotransferase enzyme family		1
PF05721	Phytanoyl-CoA dioxygenase (PhyH)		2
PF11566	PI31 proteasome regulator N-terminal		1
PF02678	Pirin		1
PF02171	Piwi domain		1
PF01477	PLAT/LH2 domain		1
PF03668	P-loop ATPase protein family		1
PF01743	Poly A polymerase head domain		1
PF00645	Poly(ADP-ribose) polymerase and DNA-Ligase Zn-finger region		1
PF00644	Poly(ADP-ribose) polymerase catalytic domain		6
PF01535	PPR repeat		1
PF00705	Proliferating cell nuclear antigen	N-terminal domain	1
PF00069	Protein kinase domain		2
PF06966	Protein of unknown function (DUF1295)		1
PF08560	Protein of unknown function (DUF1757)		1
PF11901	Protein of unknown function (DUF3421)		1
PF11999	Protein of unknown function (DUF3494)		1
PF14033	Protein of unknown function (DUF4246)		1
PF06127	Protein of unknown function (DUF962)		1
PF01904	Protein of unknown function DUF72		1
PF07714	Protein tyrosine kinase		1
PF00102	Protein-tyrosine phosphatase		1
PF06888	Putative Phosphatase		1
PF01470	Pyroglutamyl peptidase		1
PF00566	Rab-GTPase-TBC domain		1
PF08652	RAI1 like PD-(D/E)XK nuclease		2
PF04603	Ran-interacting Mog1 protein		1
PF00071	Ras family		5
PF00617	RasGEF domain		1
PF00415	Regulator of chromosome condensation (RCC1) repeat		1
PF03398	Regulator of Vps4 activity in the MVB pathway		1
PF13517	Repeat domain in Vibrio	Colwellia	1
PF03248	Rer1 family		1
PF00268	Ribonucleotide reductase	small chain	1
PF01163	RIO1 family		1
PF01137	RNA 3'-terminal phosphate cyclase		1
PF09414	RNA ligase		2
PF05327	RNA polymerase I specific transcription initiation factor RRN3		2
PF04990	RNA polymerase Rpb1	domain 7	1
PF00076	RNA recognition motif. (a.k.a. RRM	RBD	3
PF00773	RNB domain		1
PF05773	RWD domain		1
PF00575	S1 RNA binding domain		1
PF00536	SAM domain (Sterile alpha motif)		1
PF11969	Scavenger mRNA decapping enzyme C-term binding		1
PF01043	SecA preprotein cross-linking domain		3
PF08059	SEP domain		1
PF03959	Serine hydrolase (FSH1)		1
PF10494	Serine-threonine protein kinase 19		1
PF07039	SGF29 tudor-like domain		1
PF00106	short chain dehydrogenase		3
PF11978	Shoulder domain		1
PF02146	Sir2 family		3
PF01466	Skp1 family	dimerisation domain	1
PF05739	SNARE domain		1
PF00176	SNF2 family N-terminal domain		1
PF03357	Snf7		2
PF01798	snoRNA binding domain	fibrillarin	1
PF00474	Sodium:solute symporter family		1
PF01145	SPFH domain / Band 7 family		2
PF00622	SPRY domain		1
PF00319	SRF-type transcription factor (DNA-binding and dimerisation domain)		1
PF00448	SRP54-type protein	GTPase domain	1
PF03531	Structure-specific recognition protein (SSRP1)		1
PF00083	Sugar (and other) transporter		1
PF00957	Synaptobrevin		1
PF00907	T-box		1
PF13181	Tetratricopeptide repeat		2
PF13176	Tetratricopeptide repeat		1
PF00899	ThiF family		1
PF13676	TIR domain		2
PF00382	Transcription factor TFIIB repeat		2
PF00352	Transcription factor TFIID (or TATA-binding protein	TBP)	1
PF02268	Transcription initiation factor IIA	gamma subunit	1
PF02458	Transferase family		3
PF01464	Transglycosylase SLT domain		1
PF06737	Transglycosylase-like domain		1
PF01176	Translation initiation factor 1A / IF-1		1
PF15009	Transmembrane protein 173		1
PF03151	Triose-phosphate Transporter family		1
PF04446	tRNAHis guanylyltransferase		1
PF05731	TROVE domain		1
PF00089	Trypsin		1
PF07986	Tubulin binding cofactor C		1
PF00240	Ubiquitin family		3
PF00179	Ubiquitin-conjugating enzyme		2
PF00201	UDP-glucoronosyl and UDP-glucosyl transferase		1
PF10228	Uncharacterised conserved protein (DUF2228)		1
PF03665	Uncharacterised protein family (UPF0172)		1
PF10021	Uncharacterized protein conserved in bacteria (DUF2263)		1
PF14604	Variant SH3 domain		1
PF00092	von Willebrand factor type A domain		5
PF13519	von Willebrand factor type A domain		2
PF00400	WD domain	G-beta repeat	3
PF09302	XLF-Cernunnos	XRcc4-like factor	1
PF01286	XPA protein N-terminal		1
PF00752	XPG N-terminal domain		1
PF00097	Zinc finger	C3HC4 type (RING finger)	1
PF00569	Zinc finger	ZZ type	1
PF00642	Zinc finger C-x8-C-x5-C-x3-H type (and similar)		1
PF00098	Zinc knuckle		1
PF13695	Zinc-binding domain		1
PF14634	zinc-RING finger domain		1
PF00641	Zn-finger in Ran binding protein and others		1
PF02148	Zn-finger in ubiquitin-hydrolases and other protein		1

## Sheet: Feuil1
Étiquettes de lignes	Nombre de gene ID AV19
PF00004,ATPase family associated with various cellular activities (AAA)	3
PF00005,ABC transporter	4
PF00008,EGF-like domain	2
PF00009,Elongation factor Tu GTP binding domain	2
PF00012,Hsp70 protein	1
PF00023,Ankyrin repeat	1
PF00025,ADP-ribosylation factor family	4
PF00027,Cyclic nucleotide-binding domain	1
PF00053,Laminin EGF domain	1
PF00067,Cytochrome P450	1
PF00069,Protein kinase domain	2
PF00071,Ras family	5
PF00076,RNA recognition motif. (a.k.a. RRM, RBD, or RNP domain)	3
PF00083,Sugar (and other) transporter	1
PF00089,Trypsin	1
PF00092,von Willebrand factor type A domain	5
PF00097,Zinc finger, C3HC4 type (RING finger)	1
PF00098,Zinc knuckle	1
PF00102,Protein-tyrosine phosphatase	1
PF00104,Ligand-binding domain of nuclear hormone receptor	1
PF00106,short chain dehydrogenase	3
PF00112,Papain family cysteine protease	2
PF00122,E1-E2 ATPase	1
PF00125,Core histone H2A/H2B/H3/H4	12
PF00128,Alpha amylase, catalytic domain	1
PF00149,Calcineurin-like phosphoesterase	5
PF00168,C2 domain	1
PF00170,bZIP transcription factor	1
PF00171,Aldehyde dehydrogenase family	1
PF00176,SNF2 family N-terminal domain	1
PF00179,Ubiquitin-conjugating enzyme	2
PF00186,Dihydrofolate reductase	1
PF00201,UDP-glucoronosyl and UDP-glucosyl transferase	1
PF00225,Kinesin motor domain	1
PF00226,DnaJ domain	1
PF00240,Ubiquitin family	3
PF00244,14-3-3 protein	2
PF00268,Ribonucleotide reductase, small chain	1
PF00270,DEAD/DEAH box helicase	2
PF00271,Helicase conserved C-terminal domain	1
PF00288,GHMP kinases N terminal domain	1
PF00293,NUDIX domain	1
PF00300,Histidine phosphatase superfamily (branch 1)	2
PF00307,Calponin homology (CH) domain	4
PF00319,SRF-type transcription factor (DNA-binding and dimerisation domain)	1
PF00351,Biopterin-dependent aromatic amino acid hydroxylase	1
PF00352,Transcription factor TFIID (or TATA-binding protein, TBP)	1
PF00373,FERM central domain	1
PF00382,Transcription factor TFIIB repeat	2
PF00400,WD domain, G-beta repeat	3
PF00415,Regulator of chromosome condensation (RCC1) repeat	1
PF00448,SRP54-type protein, GTPase domain	1
PF00454,Phosphatidylinositol 3- and 4-kinase	3
PF00474,Sodium:solute symporter family	1
PF00498,FHA domain	1
PF00501,AMP-binding enzyme	6
PF00514,Armadillo/beta-catenin-like repeat	1
PF00533,BRCA1 C Terminus (BRCT) domain	4
PF00536,SAM domain (Sterile alpha motif)	1
PF00566,Rab-GTPase-TBC domain	1
PF00569,Zinc finger, ZZ type	1
PF00575,S1 RNA binding domain	1
PF00583,Acetyltransferase (GNAT) family	1
PF00595,PDZ domain	1
PF00611,Fes/CIP4, and EFC/F-BAR homology domain	1
PF00617,RasGEF domain	1
PF00622,SPRY domain	1
PF00629,MAM domain, meprin/A5/mu	4
PF00641,Zn-finger in Ran binding protein and others	1
PF00642,Zinc finger C-x8-C-x5-C-x3-H type (and similar)	1
PF00644,Poly(ADP-ribose) polymerase catalytic domain	6
PF00645,Poly(ADP-ribose) polymerase and DNA-Ligase Zn-finger region	1
PF00646,F-box domain	1
PF00651,BTB/POZ domain	2
PF00653,Inhibitor of Apoptosis domain	3
PF00705,Proliferating cell nuclear antigen, N-terminal domain	1
PF00736,EF-1 guanine nucleotide exchange domain	1
PF00752,XPG N-terminal domain	1
PF00753,Metallo-beta-lactamase superfamily	1
PF00773,RNB domain	1
PF00781,Diacylglycerol kinase catalytic domain	1
PF00782,Dual specificity phosphatase, catalytic domain	7
PF00888,Cullin family	1
PF00899,ThiF family	1
PF00907,T-box	1
PF00929,Exonuclease	2
PF00957,Synaptobrevin	1
PF01043,SecA preprotein cross-linking domain	3
PF01048,Phosphorylase superfamily	1
PF01137,RNA 3'-terminal phosphate cyclase	1
PF01145,SPFH domain / Band 7 family	2
PF01156,Inosine-uridine preferring nucleoside hydrolase	1
PF01163,RIO1 family	1
PF01176,Translation initiation factor 1A / IF-1	1
PF01286,XPA protein N-terminal	1
PF01368,DHH family	1
PF01384,Phosphate transporter family	1
PF01400,Astacin (Peptidase family M12A)	2
PF01423,LSM domain	1
PF01428,AN1-like Zinc finger	2
PF01436,NHL repeat	2
PF01464,Transglycosylase SLT domain	1
PF01466,Skp1 family, dimerisation domain	1
PF01467,Cytidylyltransferase-like	2
PF01470,Pyroglutamyl peptidase	1
PF01477,PLAT/LH2 domain	1
PF01485,IBR domain, a half RING-finger domain	4
PF01494,FAD binding domain	1
PF01504,Phosphatidylinositol-4-phosphate 5-Kinase	1
PF01505,Major Vault Protein repeat domain	3
PF01532,Glycosyl hydrolase family 47	1
PF01535,PPR repeat	1
PF01596,O-methyltransferase	2
PF01607,Chitin binding Peritrophin-A domain	1
PF01633,Choline/ethanolamine kinase	2
PF01636,Phosphotransferase enzyme family	1
PF01712,Deoxynucleoside kinase	1
PF01734,Patatin-like phospholipase	1
PF01743,Poly A polymerase head domain	1
PF01786,Alternative oxidase	1
PF01798,snoRNA binding domain, fibrillarin	1
PF01873,Domain found in IF2B/IF5	3
PF01904,Protein of unknown function DUF72	1
PF01909,Nucleotidyltransferase domain	1
PF01916,Deoxyhypusine synthase	1
PF01926,50S ribosome-binding GTPase	1
PF01987,Mitochondrial biogenesis AIM24	1
PF02099,Josephin	1
PF02136,Nuclear transport factor 2 (NTF2) domain	1
PF02146,Sir2 family	3
PF02148,Zn-finger in ubiquitin-hydrolases and other protein	1
PF02171,Piwi domain	1
PF02268,Transcription initiation factor IIA, gamma subunit, helical domain	1
PF02338,OTU-like cysteine protease	1
PF02359,Cell division protein 48 (CDC48), N-terminal domain	1
PF02373,JmjC domain, hydroxylase	1
PF02434,Fringe-like	1
PF02458,Transferase family	3
PF02537,CrcB-like protein, Camphor Resistance (CrcB)	1
PF02678,Pirin	1
PF02900,Catalytic LigB subunit of aromatic ring-opening dioxygenase	2
PF02961,Barrier to autointegration factor	2
PF03016,Exostosin family	1
PF03020,LEM domain	1
PF03062,MBOAT, membrane-bound O-acyltransferase family	1
PF03097,BRO1-like domain	1
PF03151,Triose-phosphate Transporter family	1
PF03248,Rer1 family	1
PF03351,DOMON domain	1
PF03357,Snf7	2
PF03372,Endonuclease/Exonuclease/phosphatase family	7
PF03398,Regulator of Vps4 activity in the MVB pathway	1
PF03531,Structure-specific recognition protein (SSRP1)	1
PF03665,Uncharacterised protein family (UPF0172)	1
PF03668,P-loop ATPase protein family	1
PF03959,Serine hydrolase (FSH1)	1
PF04096,Nucleoporin autopeptidase	1
PF04130,Gamma tubulin complex component C-terminal	1
PF04142,Nucleotide-sugar transporter	1
PF04389,Peptidase family M28	2
PF04446,tRNAHis guanylyltransferase	1
PF04493,Endonuclease V	1
PF04505,Interferon-induced transmembrane protein	2
PF04511,Der1-like family	1
PF04603,Ran-interacting Mog1 protein	1
PF04990,RNA polymerase Rpb1, domain 7	1
PF05327,RNA polymerase I specific transcription initiation factor RRN3	2
PF05368,NmrA-like family	1
PF05450,Nicastrin	1
PF05721,Phytanoyl-CoA dioxygenase (PhyH)	2
PF05731,TROVE domain	1
PF05739,SNARE domain	1
PF05773,RWD domain	1
PF06127,Protein of unknown function (DUF962)	1
PF06244,Coiled-coil domain-containing protein 124 /Oxs1	1
PF06294,CH-like domain in sperm protein	1
PF06472,ABC transporter transmembrane region 2	1
PF06632,DNA double-strand break repair and V(D)J recombination protein XRCC4	1
PF06703,Microsomal signal peptidase 25 kDa subunit (SPC25)	1
PF06737,Transglycosylase-like domain	1
PF06825,Heat shock factor binding protein 1	1
PF06888,Putative Phosphatase	1
PF06966,Protein of unknown function (DUF1295)	1
PF07039,SGF29 tudor-like domain	1
PF07065,D123	1
PF07690,Major Facilitator Superfamily	1
PF07714,Protein tyrosine kinase	1
PF07716,Basic region leucine zipper	3
PF07986,Tubulin binding cofactor C	1
PF07993,Male sterility protein	1
PF07998,Peptidase family M54	2
PF08059,SEP domain	1
PF08174,Cell division protein anillin	1
PF08241,Methyltransferase domain	1
PF08560,Protein of unknown function (DUF1757)	1
PF08652,RAI1 like PD-(D/E)XK nuclease	2
PF08719,Domain of unknown function (DUF1768)	1
PF09009,Exotoxin A catalytic	2
PF09302,XLF-Cernunnos, XRcc4-like factor, NHEJ component	1
PF09414,RNA ligase	2
PF09737,De-etiolated protein 1 Det1	1
PF10021,Uncharacterized protein conserved in bacteria (DUF2263)	1
PF10228,Uncharacterised conserved protein (DUF2228)	1
PF10277,Frag1/DRAM/Sfk1 family	1
PF10283,PBZ domain	3
PF10494,Serine-threonine protein kinase 19	1
PF10602,26S proteasome subunit RPN7	1
PF11566,PI31 proteasome regulator N-terminal	1
PF11712,Endoplasmic reticulum-based factor for assembly of V-ATPase	1
PF11901,Protein of unknown function (DUF3421)	1
PF11969,Scavenger mRNA decapping enzyme C-term binding	1
PF11978,Shoulder domain	1
PF11999,Protein of unknown function (DUF3494)	1
PF12796,Ankyrin repeats (3 copies)	6
PF12937,F-box-like	2
PF13176,Tetratricopeptide repeat	1
PF13181,Tetratricopeptide repeat	2
PF13405,EF-hand domain	1
PF13410,Glutathione S-transferase, C-terminal domain	1
PF13415,Galactose oxidase, central domain	1
PF13499,EF-hand domain pair	1
PF13516,Leucine Rich repeat	8
PF13517,Repeat domain in Vibrio, Colwellia, Bradyrhizobium and Shewanella	1
PF13519,von Willebrand factor type A domain	2
PF13532,2OG-Fe(II) oxygenase superfamily	1
PF13563,2'-5' RNA ligase superfamily	2
PF13598,Domain of unknown function (DUF4139)	1
PF13604,AAA domain	1
PF13640,2OG-Fe(II) oxygenase superfamily	6
PF13649,Methyltransferase domain	1
PF13676,TIR domain	2
PF13695,Zinc-binding domain	1
PF13847,Methyltransferase domain	1
PF14033,Protein of unknown function (DUF4246)	1
PF14124,Domain of unknown function (DUF4291)	2
PF14216,Domain of unknown function (DUF4326)	1
PF14236,Domain of unknown function (DUF4338)	1
PF14388,Domain of unknown function (DUF4419)	1
PF14604,Variant SH3 domain	1
PF14634,zinc-RING finger domain	1
PF15009,Transmembrane protein 173	1
PF15511,Centromere kinetochore component CENP-T histone fold	2
PF16366,Cytoplasmic polyadenylation element-binding protein ZZ domain	1
PF17913,FHA domain	1
(vide)	234
Total général	622
