# Supplementary material for: Ionizing radiation responses appear incidental to desiccation responses in the bdelloid rotifer Adineta vaga
Source: BMC Biol. 2024 Jan 25;22:11. doi: 10.1186/s12915-023-01807-8 (PMC10809525; doi:10.1186/s12915-023-01807-8)
Supplement: Supplementary file 2 — Additional file 2: Supplementary Table S1. Genes within Adineta vaga genome. The columns give the gene ids from the gene assembly in Simion et al. (2020), the correspondence gene ids in the genome published by Simion et al. (2021), if the gene is annotated as HGT, the BLAST hits, the KEGG ids, GO ids, pfam domains, the results for all analyses with DESeq2 and EdgeR, and the TPM values for all the different analyzed conditions. The columns with the results from DESeq2 and EdgeR are explained in the second table sheet. Supplementary Table S2. GO analysis of Under-Expressed genes in the core radiation response. Supplementary Table S3. Genes found over-expressed in the core common response to radiation and desiccation. The columns give the gene ids, if the gene is annotated as HGT, its hypothesized function, its function acronym, pfam domains, best BLAST hits, the results for all analyses with DESeq2 and EdgeR, and the TPM values for all the different analyzed conditions. The columns with the results from DESeq2 and EdgeR are explained in the second table sheet of Supplementary Table S1. Supplementary Table S4. Genes found over-expressed in the core rehydration response. The columns give the gene ids, if the gene is annotated as HGT, its hypothesized function, its function acronym, pfam domains, best BLAST hits, the results for all analyses with DESeq2 and EdgeR, and the TPM values for all the different analyzed conditions. The columns with the results from DESeq2 and EdgeR are explained in the second table sheet of Supplementary Table S1. Supplementary Table S5. Genes found over-expressed in the core irradiation response. The columns give the gene ids, if the gene is annotated as HGT, its hypothesized function, its function acronym, pfam domains, best BLAST hits, the results for all analyses with DESeq2 and EdgeR, and the TPM values for all the different analyzed conditions. The columns with the results from DESeq2 and EdgeR are explained in the second table sheet of S [file 12915_2023_1807_MOESM2_ESM.zip › Table_S6.xlsx]

## Sheet: Feuil1
gene ID AV19	antioxidant family	HGT	blast hit			Kegg	GO	GO	GO	GO	GO	GO	GO	GO	GO	Pfam	Pfam	Pfam	Pfam	Pfam	Pfam	Pfam	Pfam	Pfam	Mean	DesX2h30lfc	DesX2h30pval	DesX2h30FDR	logFC	PValue	FDR	DesX0hlfc	DesX0hpval	DesX0hFDR	logFC	PValue	FDR	DesX8hlfc	DesX8hpval	DesX8hFDR	logFC	PValue	FDR	DesX24hlfc	DesX24hpval	DesX24hFDR	logFC	PValue	FDR
FUN_000093-T1	Aldo keto reductase	HGT	2.6e-122|CCG80668.1 Norsolorinic acid reductase [Taphrina deformans PYCC 5710]	1.1e-112|ORY81016.1 norsolorinic acid reductase [Protomyces lactucaedebilis]	1.1e-112|XP_011125888.1 hypothetical protein AOL_s00169g229 [Arthrobotrys oligospora ATCC 24927]<>EGX45623.1 hypothetical protein AOL_s00169g229 [Arthrobotrys oligospora ATCC 24927]											PF00248,Aldo/keto reductase family									0.745935	-0.555668	0.331558	0.486166	-0.857193	0.262204	0.389222	-0.71256	0.187918	0.327838	-0.877533	0.108969	0.223975	-1.06745	0.0610828	0.178995	-1.96854	0.0344598	0.127471	-0.631031	0.270262	NA	-0.816828	0.288811	0.557532
FUN_000255-T1	Aldo keto reductase		1.2e-116|XP_006968674.1 predicted protein [Trichoderma reesei QM6a]<>EGR45487.1 predicted protein [Trichoderma reesei QM6a]	7.9e-116|OTA07731.1 short chain dehydrogenase/reductase [Trichoderma parareesei]	3.0e-115|ETR98660.1 putative aldo-keto reductase [Trichoderma reesei RUT C-30]											PF00248,Aldo/keto reductase family									122.915	-1.23411	0.0265058	0.0673437	-1.59015	0.0986472	0.179856	-0.263294	0.599028	0.741664	-0.413523	0.498918	0.665551	-2.1947	8e-05	0.000889526	-3.39025	0.00198271	0.0145875	-2.27403	4.37e-05	0.000790167	-3.63023	0.00112344	0.0131949
FUN_000293-T1	Aldo keto reductase		4.1e-109|SLM40387.1 aldo-keto reductase [Umbilicaria pustulata]	1.2e-108|GAD91565.1 similar to aldo/keto reductase [Byssochlamys spectabilis No. 5]	2.5e-106|KEQ82651.1 Aldo/keto reductase [Aureobasidium pullulans EXF-150]<>OBW67624.1 Acetyl-CoA synthetase-like protein [Aureobasidium pullulans]											PF00248,Aldo/keto reductase family									4.03005	-0.450254	0.217805	0.356275	-0.666731	0.0442816	0.0930872	-1.16907	0.000122717	0.000748162	-1.32211	6.48e-07	6.91e-06	-0.176933	0.609289	0.77628	-0.140949	0.644595	0.820088	-0.815925	0.0303452	0.127746	-0.904286	0.0102049	0.0670276
FUN_000337-T1	Glutathione s-transferase		4.1e-25|WP_091846635.1 glutathione S-transferase family protein [Maribius pelagius]<>SEO06197.1 glutathione S-transferase [Maribius pelagius]	1.1e-22|WP_116682603.1 glutathione S-transferase family protein [Fulvimarina sp. 85]<>RFC64185.1 glutathione S-transferase family protein [Fulvimarina sp. 85]	3.2e-22|WP_056033678.1 glutathione S-transferase family protein [Loktanella sp. 3ANDIMAR09]<>KQI68784.1 glutathione S-transferase [Loktanella sp. 3ANDIMAR09]		GO:0005515									PF13417,Glutathione S-transferase, N-terminal domain									0.818817	-0.978187	0.0853706	0.17152	-3.02604	0.00538837	0.0159122	0.578471	0.258045	0.41276	0.716791	0.114771	0.232419	0.452776	0.425448	0.635412	0.812072	0.181939	0.391579	-1.02511	0.071911	NA	-3.02604	0.00626423	0.0472812
FUN_000460-T1	Aldehyde dehydrogenase family		1.5e-181|XP_019619118.1 PREDICTED: retinal dehydrogenase 2-like [Branchiostoma belcheri]	9.5e-181|XP_013785611.1 retinal dehydrogenase 1-like isoform X1 [Limulus polyphemus]	2.8e-180|XP_002592527.1 hypothetical protein BRAFLDRAFT_290739 [Branchiostoma floridae]<>EEN48538.1 hypothetical protein BRAFLDRAFT_290739 [Branchiostoma floridae]	K00128	GO:0016620	GO:0055114	GO:0016491							PF00171,Aldehyde dehydrogenase family									432.024	-1.60389	0.00325647	0.0119963	-2.69051	0.0058715	0.0171395	0.912865	0.0581928	0.132711	0.970345	0.0848383	0.185509	-1.63024	0.00278152	0.017163	-2.53053	0.00877778	0.0466538	-1.20361	0.0272131	0.118786	-1.66909	0.0657152	0.235199
FUN_000481-T1	Aldo keto reductase		6.0e-89|XP_013321017.1 hypothetical protein PV05_00648 [Exophiala xenobiotica]<>KIW60433.1 hypothetical protein PV05_00648 [Exophiala xenobiotica]	3.9e-88|GAD91565.1 similar to aldo/keto reductase [Byssochlamys spectabilis No. 5]	1.9e-87|ORY15283.1 NADP-dependent oxidoreductase domain-containing protein [Clohesyomyces aquaticus]		GO:0055114	GO:0016491								PF00248,Aldo/keto reductase family									10.9799	-1.65144	0.000723624	0.00339793	-2.71742	0.000461606	0.00197329	0.497876	0.192845	0.333892	0.469314	0.273319	0.436129	0.181801	0.698383	0.834224	0.312884	0.599143	0.787437	-0.334201	0.47946	0.703296	-0.403432	0.521493	0.75209
FUN_000541-T1	Glutathione s-transferase		1.3e-37|XP_004582211.1 PREDICTED: glutathione S-transferase Mu 1-like isoform X1 [Ochotona princeps]	4.1e-36|XP_015780030.1 PREDICTED: glutathione S-transferase Mu 3-like [Acropora digitifera]		K00799	GO:0004364	GO:0005515								PF02798,Glutathione S-transferase, N-terminal domain	PF14497,Glutathione S-transferase, C-terminal domain								41.0382	-1.26125	0.0023551	0.00914567	-1.81293	0.00136199	0.00497259	0.5195	0.101962	0.205341	0.446679	0.194772	0.346049	0.296679	0.465522	0.670008	0.379878	0.42704	0.657955	0.0980642	0.809649	0.910469	0.113321	0.816065	0.939841
FUN_000688-T1	Aldehyde dehydrogenase family		1.7e-215|RNA11468.1 alpha-aminoadipic semialdehyde dehydrogenase [Brachionus plicatilis]	2.9e-207|XP_014352278.1 PREDICTED: alpha-aminoadipic semialdehyde dehydrogenase [Latimeria chalumnae]	5.5e-206|XP_007425694.1 alpha-aminoadipic semialdehyde dehydrogenase isoform X1 [Python bivittatus]	K14085	GO:0016620	GO:0055114	GO:0016491							PF00171,Aldehyde dehydrogenase family									256.759	0.253612	0.0964743	0.188923	0.0284262	0.835207	0.908316	0.122553	0.264179	0.42006	0.00135633	0.988899	1	-0.0747299	0.625583	0.787988	-0.0897338	0.51631	0.722197	0.199236	0.19092	0.415406	0.167829	0.215093	0.470502
FUN_000747-T1	Aldehyde dehydrogenase family		2.5e-215|RNA11468.1 alpha-aminoadipic semialdehyde dehydrogenase [Brachionus plicatilis]	2.1e-206|XP_014352278.1 PREDICTED: alpha-aminoadipic semialdehyde dehydrogenase [Latimeria chalumnae]	1.4e-205|XP_003980772.1 alpha-aminoadipic semialdehyde dehydrogenase [Felis catus]	K14085	GO:0016620	GO:0055114	GO:0016491							PF00171,Aldehyde dehydrogenase family									269.419	0.148907	0.261114	0.407941	-0.0806251	0.512209	0.63858	0.159249	0.0932679	0.191574	0.03881	0.655842	0.796702	-0.222468	0.0953056	0.243925	-0.240893	0.054008	0.174678	0.0933935	0.479981	0.703784	0.0576685	0.636067	0.836049
FUN_000871-T1	Aldo keto reductase		2.8e-44|XP_004995368.1 hypothetical protein PTSG_03640 [Salpingoeca rosetta]<>EGD83004.1 hypothetical protein PTSG_03640 [Salpingoeca rosetta]	5.8e-34|KOO22215.1 aldo keto reductase [Chrysochromulina sp. CCMP291]	4.6e-31|ETO25702.1 hypothetical protein RFI_11434 [Reticulomyxa filosa]		GO:0055114	GO:0016491								PF00248,Aldo/keto reductase family									21.2895	-1.36623	0.00210562	0.00831328	-1.99922	0.00132041	0.00484506	0.648515	0.0576778	0.131785	0.568485	0.122624	0.244096	0.120723	0.779757	0.883556	0.203482	0.695184	0.854721	-0.102347	0.813079	0.912411	-0.101817	0.847965	0.956552
FUN_000879-T1	Glutathione s-transferase		5.4e-23|WP_067274108.1 glutathione S-transferase family protein [Mitsuaria sp. 7]<>ANH68016.1 glutathione S-transferase [Mitsuaria sp. 7]	9.1e-23|WP_089162886.1 glutathione S-transferase family protein [Caballeronia sordidicola]<>OXC75790.1 Glutathione S-transferase [Caballeronia sordidicola]	2.0e-22|WP_074268822.1 glutathione S-transferase family protein [Paraburkholderia phenazinium]<>SIO55471.1 glutathione S-transferase [Paraburkholderia phenazinium]											PF00043,Glutathione S-transferase, C-terminal domain									9.27872	0.0272925	0.926134	0.968674	-0.217131	0.454882	0.58671	0.719384	0.000463565	0.00237666	0.609676	0.00140649	0.00642078	0.182993	0.517447	0.710055	0.170638	0.537866	0.73955	0.0286813	0.920898	0.964183	-0.0211602	0.940176	1
FUN_000899-T1	Aldo keto reductase		3.9e-10|XP_013260655.1 alcohol dehydrogenase [Exophiala aquamarina CBS 119918]<>KEF58065.1 alcohol dehydrogenase [Exophiala aquamarina CBS 119918]	3.9e-10|XP_016235777.1 hypothetical protein PV08_05609 [Exophiala spinifera]<>KIW15561.1 hypothetical protein PV08_05609 [Exophiala spinifera]	8.8e-10|XP_024761372.1 hypothetical protein M441DRAFT_26870 [Trichoderma asperellum CBS 433.97]<>PTB41695.1 hypothetical protein M441DRAFT_26870 [Trichoderma asperellum CBS 433.97]											PF00248,Aldo/keto reductase family									18.4619	0.643908	0.00371715	0.0133673	0.436295	0.0518849	0.106175	1.23818	9.36e-15	4.21e-13	1.14455	2.37e-13	8.22e-12	-0.118539	0.621884	0.785244	-0.149284	0.545794	0.746547	-0.591362	0.0222449	0.103216	-0.684632	0.0103501	0.0677996
FUN_000930-T1	Aldo keto reductase		1.6e-11|XP_016235777.1 hypothetical protein PV08_05609 [Exophiala spinifera]<>KIW15561.1 hypothetical protein PV08_05609 [Exophiala spinifera]	4.6e-11|XP_024761372.1 hypothetical protein M441DRAFT_26870 [Trichoderma asperellum CBS 433.97]<>PTB41695.1 hypothetical protein M441DRAFT_26870 [Trichoderma asperellum CBS 433.97]	6.0e-11|XP_009155134.1 aldo-keto reductase (AKR13) [Exophiala dermatitidis NIH/UT8656]<>EHY54673.1 aldo-keto reductase (AKR13) [Exophiala dermatitidis NIH/UT8656]											PF00248,Aldo/keto reductase family									13.8484	-0.924972	0.000986591	0.00440684	-1.21173	9.34e-06	6.87e-05	0.3453	0.0469332	0.111959	0.233732	0.148137	0.281722	-0.592048	0.0228605	0.0873335	-0.630126	0.012824	0.062126	-0.811382	0.00260591	0.0215315	-0.891635	0.000701256	0.0091123
FUN_000961-T1	Glutathione s-transferase		5.3e-67|WP_054425331.1 glutathione S-transferase family protein [Achromobacter sp. ATCC31444]<>CUJ30590.1 Glutathione S-transferase GstB [Achromobacter sp. ATCC31444]	1.2e-66|WP_006225197.1 glutathione S-transferase family protein [Achromobacter marplatensis]<>EJO30376.1 glutathione S-transferase [Achromobacter marplatensis]	3.4e-66|OYV37242.1 glutathione S-transferase [Rhodospirillales bacterium 20-64-7]	K00799	GO:0005515									PF00043,Glutathione S-transferase, C-terminal domain	PF02798,Glutathione S-transferase, N-terminal domain								11.3502	-0.532509	0.0619317	0.133527	-0.801211	0.00493751	0.0147779	0.598232	0.00102354	0.00471523	0.506418	0.00327532	0.0131428	0.0205404	0.936053	0.96752	0.016703	0.946602	1	-0.0685358	0.791768	0.901468	-0.100628	0.695915	0.874464
FUN_000969-T1	Aldo keto reductase		7.8e-53|XP_004995368.1 hypothetical protein PTSG_03640 [Salpingoeca rosetta]<>EGD83004.1 hypothetical protein PTSG_03640 [Salpingoeca rosetta]	6.4e-39|ETO25702.1 hypothetical protein RFI_11434 [Reticulomyxa filosa]	8.3e-39|KOO22215.1 aldo keto reductase [Chrysochromulina sp. CCMP291]		GO:0055114	GO:0016491								PF00248,Aldo/keto reductase family									24.749	-1.36211	0.00341226	0.0124667	-2.1038	0.00213083	0.00723843	0.708493	0.0540282	0.125192	0.637689	0.114734	0.232396	0.0928853	0.838809	0.917362	0.168376	0.768436	0.900666	-0.0035682	0.99377	0.997584	0.0179807	0.97521	1
FUN_001191-T1	Glutathione s-transferase		1.1e-35|PON62852.1 S-crystallin [Parasponia andersonii]	1.4e-35|XP_002967178.1 glutathione S-transferase T1 [Selaginella moellendorffii]<>EFJ31777.1 hypothetical protein SELMODRAFT_144252 [Selaginella moellendorffii]	1.4e-35|PON84605.1 S-crystallin [Trema orientale]	K00799	GO:0005515									PF00043,Glutathione S-transferase, C-terminal domain	PF13417,Glutathione S-transferase, N-terminal domain								875.338	-1.0643	2.53e-05	0.000192816	-1.37194	2.76e-06	2.35e-05	0.541064	0.00326346	0.0126635	0.431024	0.0204553	0.0603392	-0.378229	0.133474	0.307011	-0.416451	0.127047	0.311172	-0.19624	0.436079	0.667558	-0.24397	0.365545	0.633183
FUN_001250-T1	Aldo keto reductase		4.7e-38|OCL05479.1 Aldo/keto reductase [Glonium stellatum]	1.4e-37|GAO84575.1 aflatoxin B1 aldehyde reductase member 3 [Aspergillus udagawae]	2.3e-37|RLL97603.1 hypothetical protein CFD26_106113 [Aspergillus turcosus]											PF00248,Aldo/keto reductase family									48.7572	-0.138371	0.370341	0.526872	-0.370322	0.0337941	0.0743698	-0.338267	0.00275152	0.0109574	-0.433329	0.000551575	0.00286793	-0.303027	0.0502982	0.155756	-0.321793	0.0653559	0.200031	-0.403176	0.0101035	0.0589388	-0.44688	0.0115684	0.0730507
FUN_001476-T1	Aldo keto reductase		2.0e-107|KEQ67209.1 Aldo/keto reductase [Aureobasidium melanogenum CBS 110374]	2.6e-107|KEQ82651.1 Aldo/keto reductase [Aureobasidium pullulans EXF-150]<>OBW67624.1 Acetyl-CoA synthetase-like protein [Aureobasidium pullulans]	4.9e-106|SLM40387.1 aldo-keto reductase [Umbilicaria pustulata]											PF00248,Aldo/keto reductase family									55.2141	1.15787	8.25e-09	1.33e-07	0.938811	4.04e-06	3.28e-05	0.71192	2.74e-06	2.59e-05	0.593933	0.000143958	0.000893138	0.328205	0.115369	0.278349	0.290301	0.18158	0.391149	0.132868	0.529553	0.739683	0.0622291	0.779342	0.921422
FUN_001483-T1	Glutathione s-transferase		2.0e-39|AYN44529.1 glutathione S-transferase S11 [Brachionus plicatilis]	2.6e-39|RNA17475.1 hematopoietic prostaglandin D synthase [Brachionus plicatilis]	9.9e-39|AYN44551.1 glutathione S-transferase S11 [Brachionus koreanus]	K04097	GO:0005515									PF02798,Glutathione S-transferase, N-terminal domain	PF14497,Glutathione S-transferase, C-terminal domain								37.6908	-0.861704	0.00109201	0.00479894	-1.14261	6.69e-05	0.000380067	-0.572104	0.00258804	0.0103992	-0.695095	0.000312866	0.0017564	-0.59876	0.0202582	0.0801309	-0.640061	0.019453	0.0840581	-0.279867	0.270999	0.511911	-0.319686	0.228654	0.487206
FUN_001551-T1	Aldo keto reductase	HGT	7.0e-108|WP_091148717.1 L-fucose dehydrogenase [Mucilaginibacter pineti]<>SDE06048.1 D-threo-aldose 1-dehydrogenase [Mucilaginibacter pineti]	1.0e-106|WP_090533210.1 L-fucose dehydrogenase [Mucilaginibacter sp. NFR10]<>SCW80999.1 D-threo-aldose 1-dehydrogenase [Mucilaginibacter sp. NFR10]	1.0e-106|WP_089919746.1 L-fucose dehydrogenase [Chitinophaga rupis]<>SEN42396.1 D-threo-aldose 1-dehydrogenase [Chitinophaga rupis]											PF00248,Aldo/keto reductase family									30.8597	-1.68269	0.00054992	0.00269829	-2.63662	0.000413609	0.00179839	0.842641	0.0325519	0.0839081	0.834418	0.0493227	0.121797	-0.272221	0.57136	0.750113	-0.254235	0.68121	0.845114	-0.29839	0.535017	0.743226	-0.313902	0.613463	0.820155
FUN_001560-T1	Aldo keto reductase		3.3e-84|WP_114796465.1 aldo/keto reductase [Gaiella occulta]<>RDI74475.1 aryl-alcohol dehydrogenase-related oxidoreductase [Gaiella occulta]	4.0e-82|PYR72427.1 aldo/keto reductase [Acidobacteria bacterium]	2.6e-81|RMF82224.1 aldo/keto reductase [Chloroflexi bacterium]											PF00248,Aldo/keto reductase family									34.5143	1.09005	0.00281693	0.0106252	0.999155	0.0109982	0.0292065	1.10764	7.9e-05	0.000509596	1.05602	0.000316382	0.00177108	-0.727229	0.0546819	0.1653	-0.949394	0.0395454	0.140689	-0.571341	0.129298	0.328597	-0.77649	0.0867461	0.27871
FUN_001685-T1	Glutathione s-transferase		2.3e-36|RNA17475.1 hematopoietic prostaglandin D synthase [Brachionus plicatilis]	3.0e-36|AYN44529.1 glutathione S-transferase S11 [Brachionus plicatilis]	6.7e-36|AYN44489.1 glutathione S-transferase S1-2 [Brachionus calyciflorus]		GO:0005515									PF02798,Glutathione S-transferase, N-terminal domain	PF14497,Glutathione S-transferase, C-terminal domain								40.3078	-0.488875	0.0233977	0.0608907	-0.739755	0.00122213	0.00453163	0.134881	0.369769	0.53609	0.0312834	0.838416	0.929347	-0.307765	0.143189	0.321282	-0.331367	0.132604	0.319718	-0.569846	0.00793342	0.0492913	-0.630393	0.00551149	0.0430712
FUN_001904-T1	Thioredoxin		2.3e-195|XP_014344409.1 PREDICTED: thioredoxin reductase 3 [Latimeria chalumnae]	3.0e-195|XP_005142292.1 PREDICTED: thioredoxin reductase 3 [Melopsittacus undulatus]	2.5e-194|XP_025908289.1 thioredoxin reductase 3 isoform X1 [Nothoprocta perdicaria]	K22182	GO:0016491	GO:0050660	GO:0016668	GO:0045454	GO:0009055	GO:0015035	GO:0055114	GO:0004791		PF00462,Glutaredoxin	PF02852,Pyridine nucleotide-disulphide oxidoreductase, dimerisation domain	PF07992,Pyridine nucleotide-disulphide oxidoreductase							1278.77	0.293123	0.0042608	0.014966	0.0637368	0.510388	0.636958	0.376962	2.33e-07	2.77e-06	0.263349	0.000119531	0.000759516	0.348444	0.000664796	0.00531305	0.336783	0.000396099	0.00390855	0.421964	3.72e-05	0.000690241	0.387858	4.22e-05	0.000928073
FUN_001910-T1	Peroxiredoxin		4.0e-48|WP_116985935.1 peroxiredoxin [Emticicia sp. C21]<>RFS13305.1 peroxiredoxin [Emticicia sp. C21]	5.3e-48|WP_096091292.1 peroxiredoxin [Sphingobacteriaceae bacterium]<>PBQ31863.1 peroxiredoxin [Sphingobacteriaceae bacterium]	4.5e-47|WP_109742388.1 peroxiredoxin [Arcicella aurantiaca]<>PWK27311.1 peroxiredoxin [Arcicella aurantiaca]	K03564	GO:0045454	GO:0016209	GO:0055114	GO:0016491						PF00578,AhpC/TSA family									280.018	-0.0489897	0.780365	0.878119	-0.284495	0.138741	0.235405	0.428857	0.000641626	0.00314309	0.337511	0.0108602	0.0358416	0.23812	0.172664	0.363943	0.229533	0.215311	0.434548	-0.17504	0.319005	0.560412	-0.220533	0.249235	0.513091
FUN_001986-T1	Thioredoxin		2.3e-48|RNA30624.1 thioredoxin-related transmembrane 2 -like protein [Brachionus plicatilis]	2.4e-45|ELU14908.1 hypothetical protein CAPTEDRAFT_227823 [Capitella teleta]	1.8e-40|PRD25969.1 Thioredoxin-related transmembrane protein 2-like protein [Nephila clavipes]		GO:0045454									PF00085,Thioredoxin									180.121	-0.00593349	0.97098	0.990977	-0.243627	0.197963	0.311312	0.195219	0.0944915	0.193473	0.0969515	0.46207	0.632674	-0.254261	0.1201	0.286469	-0.284614	0.134419	0.322343	-0.552117	0.000831468	0.00892966	-0.613484	0.00167912	0.0179396
FUN_002164-T1	Catalase		1.1e-77|GAX17996.1 catalase [Fistulifera solaris]	1.6e-76|KFB50865.1 catalase [Anopheles sinensis]	5.9e-76|ABK59975.1 catalase [Anopheles gambiae]<>ABL09369.1 catalase [Anopheles gambiae]<>ABL09370.1 catalase [Anopheles gambiae]<>ABL09371.1 catalase [Anopheles gambiae]<>ABL09378.1 catalase [Anopheles gambiae]	K03781	GO:0006979	GO:0055114	GO:0020037	GO:0004096						PF00199,Catalase	PF06628,Catalase-related immune-responsive								1878.9	-0.612029	0.000138997	0.000837253	-0.862011	4.96e-07	5.18e-06	0.322485	0.0049048	0.0178575	0.201438	0.0757799	0.169929	-0.0419529	0.793526	0.892373	-0.0584717	0.718026	0.869158	0.0776137	0.628145	0.804241	0.0411983	0.797822	0.931145
FUN_002616-T1	Thioredoxin		4.0e-30|XP_019388697.1 PREDICTED: COMM domain-containing protein 4 [Crocodylus porosus]	6.7e-30|XP_014461519.1 PREDICTED: COMM domain-containing protein 4 [Alligator mississippiensis]<>KYO21283.1 COMM domain-containing protein 4 [Alligator mississippiensis]	1.5e-29|XP_015924817.1 COMM domain-containing protein 4-like [Parasteatoda tepidariorum]	K22560										PF07258,COMM domain									288.821	-0.236135	0.0165353	0.0459637	-0.474531	0.000249825	0.00117229	0.122395	0.076895	0.164705	0.024308	0.78411	0.892199	-0.0126396	0.896002	0.947067	-0.0337601	0.78739	0.912424	-0.136076	0.161927	0.376841	-0.180866	0.153234	0.384358
FUN_002831-T1	Glutathione peroxidase		1.7e-31|XP_015171953.1 PREDICTED: probable phospholipid hydroperoxide glutathione peroxidase [Polistes dominula]	3.8e-31|PON68342.1 Glutathione peroxidase [Parasponia andersonii]	3.8e-31|PON68657.1 Glutathione peroxidase [Trema orientale]	K00432	GO:0055114	GO:0006979	GO:0004602							PF00255,Glutathione peroxidase									116.604	0.0327992	0.867271	0.935929	-0.206913	0.307883	0.438335	0.462867	0.00100618	0.00465219	0.3484	0.0133674	0.0425333	0.132905	0.495065	0.693259	0.1123	0.570747	0.766297	-0.129607	0.509336	0.725221	-0.184358	0.363559	0.631302
FUN_003095-T1	Glutathione s-transferase		2.2e-35|XP_013381607.1 microsomal glutathione S-transferase 1 [Lingula anatina]	2.8e-30|ROI15378.1 Microsomal glutathione S-transferase 1 [Anabarilius grahami]	4.7e-30|KGL77014.1 Microsomal glutathione S-transferase 1, partial [Tinamus guttatus]	K00799										PF01124,MAPEG family									1903.57	-0.0912465	0.498729	0.653949	-0.325214	0.0295425	0.0665121	0.252834	0.00846511	0.0280464	0.158139	0.124398	0.24676	-0.639871	2.19e-06	3.76e-05	-0.667592	1.32e-05	0.000208064	-0.667099	8e-07	2.51e-05	-0.71844	2.99e-06	9.72e-05
FUN_003320-T1	SOD		4.4e-40|PZN43230.1 superoxide dismutase [Firmicutes bacterium]		1.9e-38|RMG44909.1 superoxide dismutase [Acidobacteria bacterium]	K04564	GO:0004784	GO:0046872	GO:0006801	GO:0055114						PF00081,Iron/manganese superoxide dismutases, alpha-hairpin domain	PF02777,Iron/manganese superoxide dismutases, C-terminal domain								1796.94	-0.154835	0.416911	0.574896	-0.38469	0.0654664	0.128562	-0.101224	0.460669	0.624015	-0.194696	0.176789	0.322206	-0.81138	2.15e-05	0.000282957	-0.851357	8.09e-05	0.00101715	-1.31998	5.15e-12	4.58e-10	-1.40487	4.24e-10	3.36e-08
FUN_003330-T1	Aldehyde dehydrogenase family		3.4e-120|XP_022340362.1 aldehyde dehydrogenase family 3 member B1-like isoform X2 [Crassostrea virginica]	4.8e-119|XP_021342593.1 aldehyde dehydrogenase, dimeric NADP-preferring-like isoform X2 [Mizuhopecten yessoensis]	4.8e-119|XP_022340352.1 aldehyde dehydrogenase family 3 member B1-like isoform X1 [Crassostrea virginica]	K00128	GO:0006081	GO:0016620	GO:0055114	GO:0016491						PF00171,Aldehyde dehydrogenase family									232.018	-0.173641	0.154037	0.272685	-0.406125	0.00149279	0.00537022	0.159873	0.0635082	0.142085	0.050247	0.56729	0.725308	0.117066	0.32902	0.546025	0.106255	0.386605	0.619044	-0.0354998	0.768412	0.888047	-0.0719265	0.563376	0.783846
FUN_003497-T1	Peroxiredoxin		4.5e-91|XP_013079860.1 PREDICTED: NHL repeat-containing protein 2-like isoform X1 [Biomphalaria glabrata]	3.8e-90|XP_013079861.1 PREDICTED: NHL repeat-containing protein 2-like isoform X2 [Biomphalaria glabrata]	1.9e-89|XP_009056321.1 hypothetical protein LOTGIDRAFT_119776 [Lottia gigantea]<>ESO93122.1 hypothetical protein LOTGIDRAFT_119776 [Lottia gigantea]		GO:0016209	GO:0055114	GO:0016491							PF00578,AhpC/TSA family									445.186	0.666056	3.68e-09	6.33e-08	0.438482	7.31e-05	0.000409685	0.50644	4.31e-10	8.94e-09	0.393841	9.43e-07	9.69e-06	0.585118	2.13e-07	4.52e-06	0.572798	1.75e-07	4.36e-06	0.18185	0.110047	0.297756	0.140901	0.213375	0.468356
FUN_003950-T1	SOD		1.7e-42|AGV06210.1 copper-zinc superoxide dismutase [Protopterus annectens]	8.2e-42|ACI28282.1 Cu-Zn superoxide dismutase [Cristaria plicata]	1.1e-41|AFX95918.1 copper/zinc superoxide dismutase [Mauremys reevesii]	K04565	GO:0004784	GO:0046872	GO:0006801	GO:0055114						PF00080,Copper/zinc superoxide dismutase (SODC)									301.953	0.0480457	0.75447	0.860127	-0.18086	0.251401	0.376616	0.161606	0.141592	0.264804	0.0617445	0.575894	0.732209	-0.0057031	0.970338	0.984598	-0.0192538	0.901745	0.979485	-0.180447	0.240949	0.477824	-0.221475	0.161864	0.396776
FUN_004043-T1	Thioredoxin		4.8e-21|XP_009163489.1 hypothetical protein T265_01240 [Opisthorchis viverrini]<>KER32756.1 hypothetical protein T265_01240 [Opisthorchis viverrini]	4.8e-21|OON15710.1 thioredoxin [Opisthorchis viverrini]	4.8e-21|GAA50049.1 thioredoxin 1 [Clonorchis sinensis]<>RJW59780.1 Thioredoxin [Clonorchis sinensis]	K03671	GO:0045454									PF00085,Thioredoxin									372.498	-0.277752	0.0163589	0.0455717	-0.515261	2.31e-05	0.000150638	0.0362529	0.657712	0.787828	-0.0760358	0.36236	0.533305	-0.442885	0.000130414	0.00135085	-0.465289	0.000127971	0.00150785	-0.353933	0.00217483	0.0187641	-0.397981	0.000981378	0.0118769
FUN_004142-T1	Thioredoxin		1.0e-21|AII16482.1 thioredoxin 2, partial [Paracyclopina nana]	5.0e-21|XP_002118197.1 hypothetical protein TRIADDRAFT_62227 [Trichoplax adhaerens]<>EDV19346.1 hypothetical protein TRIADDRAFT_62227 [Trichoplax adhaerens]	1.1e-20|XP_020800523.1 thioredoxin-2 [Drosophila serrata]	K03671	GO:0045454	GO:0015035	GO:0006662							PF00085,Thioredoxin									3557.78	0.0657368	0.64583	0.778347	-0.16627	0.268043	0.396134	0.251733	0.0135981	0.0413019	0.152458	0.144648	0.277036	0.0525654	0.713191	0.843347	0.0366993	0.804253	0.92293	-0.0662694	0.643155	0.814014	-0.107765	0.471103	0.712498
FUN_004441-T1	Aldo keto reductase		7.4e-66|KZT20545.1 Aldo/keto reductase [Neolentinus lepideus HHB14362 ss-1]	1.4e-64|KIP02414.1 hypothetical protein PHLGIDRAFT_26593 [Phlebiopsis gigantea 11061_1 CR5-6]	2.4e-64|XP_003383686.2 PREDICTED: uncharacterized protein LOC100638581 [Amphimedon queenslandica]		GO:0055114	GO:0016491								PF00248,Aldo/keto reductase family									12.5878	0.176743	0.462789	0.619386	-0.0407345	0.857361	0.925638	-0.0735596	0.688189	0.80976	-0.186737	0.270061	0.432505	0.106869	0.653537	0.805755	0.0976369	0.663792	0.83406	-0.243239	0.333455	0.574376	-0.296732	0.215761	0.471471
FUN_004466-T1	Aldo keto reductase		1.7e-74|NP_001003783.1 alcohol dehydrogenase [NADP(+)] A [Danio rerio]<>AAH77140.1 Aldo-keto reductase family 1, member A1a (aldehyde reductase) [Danio rerio]	2.9e-74|Q6AZW2.2 RecName: Full=Alcohol dehydrogenase [NADP(+)] A; AltName: Full=Aldehyde reductase-A; AltName: Full=Aldo-keto reductase family 1 member A1-A	2.9e-74|XP_014256014.1 aldose reductase-like isoform X1 [Cimex lectularius]	K00011	GO:0016592	GO:0006357	GO:0003712	GO:0055114	GO:0016491					PF00248,Aldo/keto reductase family	PF10018,Vitamin-D-receptor interacting Mediator subunit 4								191.092	-0.0832147	0.472979	0.629013	-0.315029	0.0119969	0.0313944	0.00604853	0.941641	0.968588	-0.0966385	0.271158	0.433526	-0.0914581	0.426856	0.636537	-0.105892	0.390971	0.623489	-0.0612717	0.594058	0.783278	-0.098572	0.423868	0.686324
FUN_004631-T1	Glutathione peroxidase		6.4e-29|RNA29866.1 epididymal secretory glutathione peroxidase isoform X1 [Brachionus plicatilis]	1.1e-28|AOW71503.1 gluthatione peroxidase, partial [Anemonia viridis]	4.6e-27|XP_013772703.1 glutathione peroxidase-like isoform X1 [Limulus polyphemus]	K00432	GO:0055114	GO:0006979	GO:0004602							PF00255,Glutathione peroxidase									82.7001	-0.460722	0.00105176	0.00464388	-0.696732	1.56e-05	0.000107049	-0.319835	0.00127098	0.00568021	-0.425188	0.000125089	0.000790228	-0.690634	1.1e-06	2.02e-05	-0.715004	1.05e-05	0.000171983	-0.310437	0.0237382	0.108305	-0.349995	0.025168	0.125287
FUN_005290-T1	Glutathione s-transferase															PF01124,MAPEG family									13.3487	-0.324791	0.233856	0.375905	-0.605139	0.0245149	0.0569095	0.415692	0.0218786	0.0609273	0.310532	0.0674727	0.155737	1.18396	4.3e-08	1.06e-06	1.20611	2.11e-09	7.42e-08	0.977221	1e-05	0.000222882	0.97137	3.14e-06	0.000101208
FUN_005405-T1	Aldo keto reductase	HGT	2.8e-24|KXS21683.1 Aldo/keto reductase [Gonapodya prolifera JEL478]	3.6e-24|OQV21452.1 putative Prostaglandin F synthase [Hypsibius dujardini]	9.9e-22|GAU96241.1 hypothetical protein RvY_07712 [Ramazzottius varieornatus]																				0.18273	0.108039	0.771176	0.871819	1.44394	0.146401	0.245209	-0.000878523	0.998414	0.999455	0.0528549	0.952854	1	0.0224279	0.951857	NA	-0.60949	0.455299	0.672596	0.0228166	0.951024	NA	-0.60949	0.453193	0.70017
FUN_005406-T1	Aldo keto reductase	HGT	2.9e-28|ODN02818.1 Aldo-keto reductase family 4 member C8 [Orchesella cincta]	1.9e-27|WP_104422176.1 aldo/keto reductase [Methylobacter tundripaludum]<>PPK73793.1 diketogulonate reductase-like aldo/keto reductase [Methylobacter tundripaludum]	7.1e-27|GAU96241.1 hypothetical protein RvY_07712 [Ramazzottius varieornatus]											PF00248,Aldo/keto reductase family									5.66996	0.272476	0.428922	0.586414	0.0626579	0.858671	0.926651	0.388212	0.137615	0.258843	0.285419	0.25743	0.417747	-0.0767151	0.827927	0.911846	-0.117222	0.748667	0.887745	-0.212606	0.553939	0.75617	-0.299708	0.425466	0.687572
FUN_005470-T1	Thioredoxin		1.1e-64|ANH58169.1 thioredoxin-like protein [Brachionus plicatilis]	1.2e-63|XP_026271615.1 thioredoxin-like protein 1 [Frankliniella occidentalis]	3.3e-61|XP_012283677.1 thioredoxin-like protein 1 [Orussus abietinus]		GO:0045454									PF00085,Thioredoxin	PF06201,PITH domain								941.279	0.0371751	0.713215	0.82982	-0.192316	0.0626808	0.124076	0.14437	0.0444977	0.107438	0.0417844	0.56251	0.721278	-0.0928172	0.358694	0.575616	-0.106804	0.298626	0.529064	-0.140119	0.166193	0.383222	-0.17786	0.0850532	0.275392
FUN_005490-T1	Glutathione s-transferase		3.5e-71|EKC23752.1 Prostaglandin E synthase 2 [Crassostrea gigas]	3.5e-71|XP_011429906.1 PREDICTED: prostaglandin E synthase 2 [Crassostrea gigas]	1.0e-70|XP_022326696.1 prostaglandin E synthase 2-like [Crassostrea virginica]	K05309	GO:0045454	GO:0015035	GO:0005515	GO:0009055						PF13417,Glutathione S-transferase, N-terminal domain									239.94	0.0136694	0.910682	0.960009	-0.224247	0.0735099	0.141415	0.189891	0.0286018	0.0757905	0.0709287	0.41783	0.58977	-0.353424	0.00404617	0.0231005	-0.378844	0.00293681	0.0198655	-0.100688	0.408216	0.64312	-0.145338	0.244008	0.506482
FUN_005655-T1	Glutathione s-transferase		5.4e-34|XP_016609311.1 hypothetical protein SPPG_03082 [Spizellomyces punctatus DAOM BR117]<>KND01272.1 hypothetical protein SPPG_03082 [Spizellomyces punctatus DAOM BR117]	5.0e-32|XP_020622016.1 microsomal glutathione S-transferase 3-like [Orbicella faveolata]	1.9e-31|XP_022795736.1 microsomal glutathione S-transferase 3-like [Stylophora pistillata]<>PFX33762.1 Microsomal glutathione S-transferase 3 [Stylophora pistillata]	K00799										PF01124,MAPEG family									1618.18	0.0114601	0.934833	0.974121	-0.218606	0.133164	0.227906	0.12843	0.19876	0.341519	0.0309543	0.759804	0.874197	-0.390689	0.00536356	0.028955	-0.411835	0.00527573	0.0314652	-0.495502	0.000416582	0.00515572	-0.5422	0.000274173	0.00425792
FUN_005877-T1	Aldo keto reductase	HGT	2.4e-99|KFH71776.1 hypothetical protein MVEG_02071 [Mortierella verticillata NRRL 6337]	5.9e-98|XP_021884816.1 NADP-dependent oxidoreductase domain-containing protein [Lobosporangium transversale]<>ORZ27069.1 NADP-dependent oxidoreductase domain-containing protein [Lobosporangium transversale]	3.2e-96|ORX90512.1 Aldo/keto reductase [Basidiobolus meristosporus CBS 931.73]		GO:0055114	GO:0016491								PF00248,Aldo/keto reductase family									479.203	0.18791	0.0842033	0.169619	-0.0427228	0.665755	0.77704	0.208937	0.00710299	0.0242315	0.0917442	0.190012	0.339992	-0.0812629	0.45645	0.662768	-0.0974862	0.32744	0.559282	-0.101725	0.351528	0.59297	-0.141695	0.155896	0.388092
FUN_005979-T1	Thioredoxin		4.3e-160|RNA03270.1 disulfide-isomerase domain [Brachionus plicatilis]	2.1e-154|XP_024504040.1 Protein disulfide-isomerase [Strongyloides ratti]<>CEF64839.1 Protein disulfide-isomerase [Strongyloides ratti]	4.7e-154|XP_011445708.1 PREDICTED: protein disulfide-isomerase [Crassostrea gigas]<>EKC29663.1 Protein disulfide-isomerase [Crassostrea gigas]	K09580	GO:0045454	GO:0016853	GO:0003756							PF00085,Thioredoxin	PF13848,Thioredoxin-like domain								8889.2	0.337153	0.0190455	0.0514603	0.110394	0.438658	0.575094	0.101841	0.320793	0.484112	-0.00748159	0.941148	0.996229	0.00553398	0.969305	0.984136	-0.0100552	0.944215	1	0.0548262	0.703024	0.849613	0.0171892	0.904611	0.984877
FUN_006073-T1	Glutathione s-transferase		8.5e-38|AYN44505.1 glutathione S-transferase S10 [Brachionus rotundiformis]	1.1e-37|AYN44483.1 glutathione S-transferase S10 [Brachionus calyciflorus]	4.2e-37|AYN44528.1 glutathione S-transferase S10 [Brachionus plicatilis]	K04097	GO:0005515									PF02798,Glutathione S-transferase, N-terminal domain	PF14497,Glutathione S-transferase, C-terminal domain								137.526	-2.02005	2.18e-05	0.000169255	-2.73126	0.000167265	0.000829842	-1.02268	0.00854614	0.0282549	-1.20657	0.0055983	0.020701	-1.16713	0.0139725	0.0607794	-1.26809	0.0516639	0.169215	-1.39844	0.0032396	0.0254334	-1.61844	0.0155171	0.0897888
FUN_006136-T1	Glutathione s-transferase		1.3e-64|XP_002670202.1 predicted protein [Naegleria gruberi]<>EFC37458.1 predicted protein [Naegleria gruberi]	2.5e-63|XP_002682003.1 predicted protein [Naegleria gruberi]<>EFC49259.1 predicted protein [Naegleria gruberi]	4.3e-63|XP_002682152.1 predicted protein [Naegleria gruberi]<>EFC49408.1 predicted protein [Naegleria gruberi]	K00799	GO:0005515									PF00043,Glutathione S-transferase, C-terminal domain	PF05914,RIB43A	PF13417,Glutathione S-transferase, N-terminal domain							39.8299	-1.02149	4.16e-08	5.9e-07	-1.27654	2.7e-10	5.43e-09	-0.34984	0.00434155	0.0160802	-0.463177	0.000369279	0.00202409	-0.66264	0.000145619	0.001483	-0.688256	0.000281712	0.00295617	-0.74088	2.63e-05	0.000512139	-0.792669	3.53e-05	0.00080358
FUN_006295-T1	Glutathione s-transferase		8.2e-66|XP_015265528.1 PREDICTED: rho guanine nucleotide exchange factor 3 isoform X1 [Gekko japonicus]	2.4e-65|XP_008103462.1 PREDICTED: rho guanine nucleotide exchange factor 3 isoform X3 [Anolis carolinensis]	2.4e-65|XP_015265529.1 PREDICTED: rho guanine nucleotide exchange factor 3 isoform X2 [Gekko japonicus]	K20683	GO:0005089	GO:0005515	GO:0035023							PF00621,RhoGEF domain	PF02798,Glutathione S-transferase, N-terminal domain	PF14497,Glutathione S-transferase, C-terminal domain							1269.2	0.0411939	0.648628	0.780614	-0.188838	0.0466097	0.0970665	0.136935	0.0327853	0.0843467	0.0330358	0.618018	0.765793	-0.310338	0.000619111	0.00501188	-0.326401	0.000670297	0.0060785	-0.441761	1.16e-06	3.51e-05	-0.482194	6.81e-07	2.68e-05
FUN_006296-T1	Glutathione s-transferase		1.8e-19|NP_001011245.1 microsomal glutathione S-transferase 1 [Xenopus tropicalis]<>AAH87821.1 hypothetical LOC496690 [Xenopus tropicalis]<>ATO96040.1 hypothetical protein, partial [synthetic construct]	3.0e-19|XP_005287564.1 microsomal glutathione S-transferase 1 [Chrysemys picta bellii]	3.0e-19|KFO83798.1 Microsomal glutathione S-transferase 1, partial [Buceros rhinoceros silvestris]											PF01124,MAPEG family									1.51706	-1.14409	0.0295532	0.0734112	-1.49418	0.0261207	0.059882	-0.990718	0.0274276	0.0732508	-1.14338	0.0115661	0.0377697	-0.614159	0.229321	0.437116	-0.514971	0.383578	0.616314	-1.21586	0.0204488	0.0972054	-1.43853	0.0328385	0.149842
FUN_006760-T1	Glutathione s-transferase		5.1e-70|XP_002670202.1 predicted protein [Naegleria gruberi]<>EFC37458.1 predicted protein [Naegleria gruberi]	8.7e-70|XP_002673547.1 predicted protein [Naegleria gruberi]<>EFC40803.1 predicted protein [Naegleria gruberi]	1.5e-69|XP_002682152.1 predicted protein [Naegleria gruberi]<>EFC49408.1 predicted protein [Naegleria gruberi]	K00799	GO:0005515									PF00043,Glutathione S-transferase, C-terminal domain	PF02798,Glutathione S-transferase, N-terminal domain								579.712	-0.0937412	0.725082	0.838781	-0.341974	0.235826	0.358228	1.24433	1.8e-10	3.97e-09	1.18255	2.01e-09	3.53e-08	-0.770015	0.00395069	0.0226836	-0.861344	0.0040519	0.0256309	-0.870639	0.0011267	0.0112803	-0.993942	0.00102283	0.0122677
FUN_006774-T1	Glutathione reductase		6.6e-206|RNA30386.1 dihydrolipoamide dehydrogenase E3 subunit [Brachionus plicatilis]	1.6e-196|PAA68840.1 hypothetical protein BOX15_Mlig013073g1, partial [Macrostomum lignano]	4.0e-195|PAA48984.1 hypothetical protein BOX15_Mlig024192g1 [Macrostomum lignano]	K00382	GO:0050660	GO:0004148	GO:0016668	GO:0045454	GO:0055114	GO:0016491				PF02852,Pyridine nucleotide-disulphide oxidoreductase, dimerisation domain	PF07992,Pyridine nucleotide-disulphide oxidoreductase								611.502	-0.246007	0.0275234	0.0693396	-0.484307	9.52e-05	0.000513122	-0.0274573	0.728727	0.838388	-0.13714	0.10713	0.221534	-0.483232	1.55e-05	0.000213197	-0.507284	4.58e-05	0.000622909	-0.422081	0.000157576	0.0022654	-0.468646	0.000158352	0.00275735
FUN_007045-T1	SOD		3.3e-26|AAX59897.1 sod [Bombus ignitus]	4.4e-26|XP_003397315.1 superoxide dismutase [Cu-Zn] [Bombus terrestris]<>XP_012166688.1 superoxide dismutase [Cu-Zn] [Bombus terrestris]	5.7e-26|AAZ79896.1 Cu,Zn superoxidase dismutase [Bombus ignitus]		GO:0004784	GO:0046872	GO:0006801	GO:0055114						PF00080,Copper/zinc superoxide dismutase (SODC)									412.489	0.525157	0.005372	0.0181338	0.292536	0.117734	0.206665	0.874085	1.22e-10	2.77e-09	0.751593	1.77e-08	2.63e-07	0.484189	0.0102057	0.0479155	0.469421	0.0111296	0.0559423	0.353036	0.0613579	0.205973	0.310014	0.0971525	0.297158
FUN_007057-T1	Glutathione s-transferase	HGT	6.8e-52|WP_083559178.1 glutathione S-transferase [Oceanococcus atlanticus]<>ORE88546.1 glutathione S-transferase [Oceanococcus atlanticus]	1.2e-51|WP_023011203.1 glutathione S-transferase [Marinobacter sp. EN3]<>ERS10069.1 glutathione S-transferase [Marinobacter sp. EN3]		K00799	GO:0005515									PF00043,Glutathione S-transferase, C-terminal domain	PF02798,Glutathione S-transferase, N-terminal domain								253.843	-0.125087	0.338269	0.493077	-0.360942	0.0121359	0.0317102	0.263852	0.00432884	0.0160417	0.162668	0.10041	0.211304	0.218732	0.08897	0.23251	0.204819	0.136987	0.325682	0.0130568	0.91963	0.963511	-0.0275609	0.844163	0.954473
FUN_007101-T1	Glutathione s-transferase		3.8e-14|AYN44478.1 glutathione S-transferase S5 [Brachionus calyciflorus]	3.2e-13|AIT99309.1 glutathione S-transferase sigma 8 [Brachionus sp. 'koreanus']	4.2e-13|AYN44544.1 glutathione S-transferase S5 [Brachionus koreanus]		GO:0005515									PF02798,Glutathione S-transferase, N-terminal domain	PF14497,Glutathione S-transferase, C-terminal domain								71.3378	-0.0184197	0.930775	0.971382	-0.253314	0.243079	0.366898	-0.0778494	0.614189	0.754061	-0.208028	0.174379	0.318844	-0.208714	0.325809	0.542942	-0.235517	0.278457	0.511138	-0.206961	0.329987	0.571222	-0.256524	0.23843	0.499151
FUN_007170-T1	Peroxiredoxin		4.8e-48|XP_010785582.1 PREDICTED: peroxiredoxin-1-like [Notothenia coriiceps]	2.4e-47|XP_015785118.1 peroxiredoxin 1 [Tetranychus urticae]	5.3e-47|AHJ80827.1 peroxiredoxin [Macrobrachium nipponense]		GO:0016209	GO:0045454	GO:0055114	GO:0016491						PF00578,AhpC/TSA family									13.246	0.345266	0.174899	0.300657	0.113469	0.64895	0.762576	0.142404	0.463703	0.626601	0.0226409	0.903078	0.973267	0.103939	0.686874	0.827243	0.0705073	0.781763	0.909196	-0.181009	0.500722	0.71967	-0.264634	0.322744	0.59048
FUN_007280-T1	Isocitrate dehydrogenase		1.2e-145|RNA34891.1 putative isocitrate dehydrogenase [NAD] subunit mitochondrial isoform X2 [Brachionus plicatilis]	1.4e-136|XP_013413294.1 isocitrate dehydrogenase [NAD] subunit alpha, mitochondrial [Lingula anatina]	8.8e-136|XP_022108231.1 isocitrate dehydrogenase [NAD] subunit alpha, mitochondrial-like [Acanthaster planci]	K00030	GO:0016616	GO:0051287	GO:0000287	GO:0003735	GO:0006099	GO:0005763	GO:0004449	GO:0055114		PF00180,Isocitrate/isopropylmalate dehydrogenase	PF15433,Mitochondrial 28S ribosomal protein S31								669.64	-0.092785	0.400075	0.557881	-0.332441	0.0064664	0.0186213	-0.191565	0.0147676	0.0442502	-0.308267	0.000294018	0.00166296	-0.430994	9.79e-05	0.00106097	-0.457678	0.000207504	0.00228068	-0.183813	0.0952565	0.272098	-0.230422	0.0573547	0.215544
FUN_007369-T1	Aldehyde dehydrogenase family		3.9e-212|XP_022331028.1 probable methylmalonate-semialdehyde dehydrogenase [acylating], mitochondrial [Crassostrea virginica]	1.1e-209|XP_011439505.1 PREDICTED: probable methylmalonate-semialdehyde dehydrogenase [acylating], mitochondrial [Crassostrea gigas]<>EKC35210.1 Putative methylmalonate-semialdehyde dehydrogenase [acylating], mitochondrial [Crassostrea gigas]	7.6e-208|XP_019625693.1 PREDICTED: probable methylmalonate-semialdehyde dehydrogenase [acylating], mitochondrial [Branchiostoma belcheri]	K00140	GO:0004491	GO:0016620	GO:0055114	GO:0016491						PF00171,Aldehyde dehydrogenase family									4583.88	0.175727	0.0699051	0.14687	-0.0566927	0.575296	0.697275	0.290798	2.35e-05	0.000173136	0.178841	0.0116981	0.0381301	0.20412	0.0351694	0.120345	0.189543	0.0568804	0.181437	0.249562	0.0100068	0.058517	0.212218	0.032734	0.149527
FUN_007529-T1	Aldehyde dehydrogenase family		7.3e-181|XP_021365245.1 retinal dehydrogenase 2-like isoform X1 [Mizuhopecten yessoensis]<>OWF44662.1 Retinal dehydrogenase 2 [Mizuhopecten yessoensis]	2.1e-180|XP_009065590.1 hypothetical protein LOTGIDRAFT_207312 [Lottia gigantea]<>ESO83811.1 hypothetical protein LOTGIDRAFT_207312 [Lottia gigantea]	3.6e-180|XP_019619118.1 PREDICTED: retinal dehydrogenase 2-like [Branchiostoma belcheri]	K07249	GO:0016620	GO:0055114	GO:0016491							PF00171,Aldehyde dehydrogenase family									546.005	-0.11912	0.486975	0.642877	-0.353191	0.0282086	0.0639811	0.336671	0.00603341	0.0212038	0.207798	0.0599176	0.142188	-0.163337	0.340118	0.557031	-0.179803	0.258241	0.48743	-0.160404	0.348875	0.589979	-0.199809	0.209555	0.46303
FUN_007530-T1	Aldehyde dehydrogenase family		1.6e-183|XP_023232630.1 retinal dehydrogenase 2-like [Centruroides sculpturatus]	2.0e-183|XP_009065590.1 hypothetical protein LOTGIDRAFT_207312 [Lottia gigantea]<>ESO83811.1 hypothetical protein LOTGIDRAFT_207312 [Lottia gigantea]	2.3e-182|XP_021365245.1 retinal dehydrogenase 2-like isoform X1 [Mizuhopecten yessoensis]<>OWF44662.1 Retinal dehydrogenase 2 [Mizuhopecten yessoensis]	K07249	GO:0016620	GO:0055114	GO:0016491							PF00171,Aldehyde dehydrogenase family									2401.38	-0.0221507	0.884599	0.947034	-0.254047	0.0682411	0.132991	0.303362	0.00537216	0.0192741	0.174725	0.0697442	0.159641	-0.129963	0.394406	0.608097	-0.146554	0.28933	0.520614	-0.000306945	0.998395	0.999267	-0.0367913	0.788668	0.926535
FUN_007594-T1	Isocitrate dehydrogenase		3.8e-121|XP_022080645.1 isocitrate dehydrogenase [NAD] subunit beta, mitochondrial-like [Acanthaster planci]	3.2e-120|XP_011436847.1 PREDICTED: isocitrate dehydrogenase [NAD] subunit beta, mitochondrial-like [Crassostrea gigas]	4.2e-120|EKC37608.1 Isocitrate dehydrogenase [NAD] subunit beta, mitochondrial [Crassostrea gigas]	K00030	GO:0016616	GO:0051287	GO:0000287	GO:0006099	GO:0004449	GO:0055114				PF00180,Isocitrate/isopropylmalate dehydrogenase									937.038	-0.00580213	0.937481	0.975059	-0.237779	0.00142224	0.00516245	0.216054	3.67e-05	0.000259028	0.10266	0.0476265	0.118603	-0.299823	5.44e-05	0.000639353	-0.316457	2.55e-05	0.000372611	-0.301982	4.82e-05	0.000857628	-0.341923	5.57e-06	0.000163934
FUN_007652-T1	Peroxiredoxin		1.9e-62|RNA41959.1 cytochrome b-245 heavy chain, partial [Brachionus plicatilis]	2.5e-62|RNA41955.1 Peroxiredoxin 1 [Brachionus plicatilis]	2.5e-62|ACH56878.1 peroxiredoxin, partial [Simulium vittatum]		GO:0045454	GO:0016491	GO:0016209	GO:0055114	GO:0051920					PF00578,AhpC/TSA family	PF10417,C-terminal domain of 1-Cys peroxiredoxin								292.37	0.197805	0.0880931	0.175796	-0.0277331	0.816524	0.893888	0.26801	0.00121854	0.0054802	0.168915	0.0457802	0.114782	-0.108564	0.351762	0.568334	-0.121081	0.315845	0.547094	0.0372685	0.748122	0.876647	0.00399357	0.973327	1
FUN_007680-T1	SOD		5.1e-33|KFB34878.1 AGAP010347-PA-like protein [Anopheles sinensis]	1.6e-31|AET14834.1 copper/zinc superoxide dismutase 3B [Anopheles aquasalis]	4.8e-31|XP_311594.2 AGAP010347-PA [Anopheles gambiae str. PEST]<>EAA07169.2 AGAP010347-PA [Anopheles gambiae str. PEST]	K04565	GO:0004784	GO:0046872	GO:0006801	GO:0055114						PF00080,Copper/zinc superoxide dismutase (SODC)									2923.52	0.10865	0.612416	0.75211	-0.0948885	0.663839	0.775633	-0.0478291	0.75781	0.859391	-0.143181	0.350978	0.521499	-0.733362	0.000631902	0.00509576	-0.764691	0.000834191	0.00729294	-1.01987	2.02e-06	5.58e-05	-1.0899	3.3e-06	0.000105724
FUN_007701-T1	Isocitrate dehydrogenase		1.7e-186|RNA26572.1 isocitrate dehydrogenase [Brachionus plicatilis]	4.7e-184|PAA72755.1 hypothetical protein BOX15_Mlig006097g1 [Macrostomum lignano]	1.4e-183|PAA54857.1 hypothetical protein BOX15_Mlig006097g2 [Macrostomum lignano]	K00031	GO:0016616	GO:0051287	GO:0000287	GO:0004450	GO:0006102	GO:0055114				PF00180,Isocitrate/isopropylmalate dehydrogenase									662.586	0.399928	1.3e-06	1.37e-05	0.172685	0.048794	0.10081	0.38452	7.24e-11	1.72e-09	0.280348	7.54e-06	6.36e-05	0.314571	0.000137365	0.00141319	0.303299	0.000483494	0.00463125	0.190421	0.0214457	0.100471	0.15502	0.0776915	0.260714
FUN_008045-T1	Thioredoxin		1.9e-59|XP_004594271.1 PREDICTED: thioredoxin domain-containing protein 9 [Ochotona princeps]<>XP_012784986.1 PREDICTED: thioredoxin domain-containing protein 9 [Ochotona princeps]	3.2e-59|XP_015111153.1 PREDICTED: thioredoxin domain-containing protein 9 [Diachasma alloeum]<>XP_015111154.1 PREDICTED: thioredoxin domain-containing protein 9 [Diachasma alloeum]	9.4e-59|BAD96336.1 ATP binding protein associated with cell differentiation variant, partial [Homo sapiens]		GO:0045454									PF00085,Thioredoxin									263.768	0.198648	0.115122	0.216957	-0.0302344	0.822648	0.898541	-0.0733483	0.419715	0.585406	-0.17546	0.0695262	0.15934	-0.279272	0.0284062	0.102762	-0.300402	0.0296786	0.114458	-0.381233	0.00288333	0.0232077	-0.427289	0.00219789	0.0219008
FUN_008417-T1	Glutathione s-transferase		2.5e-37|AYN44506.1 glutathione S-transferase S11 [Brachionus rotundiformis]	3.6e-36|AYN44529.1 glutathione S-transferase S11 [Brachionus plicatilis]	4.6e-36|RNA17475.1 hematopoietic prostaglandin D synthase [Brachionus plicatilis]	K04097	GO:0005515									PF02798,Glutathione S-transferase, N-terminal domain	PF14497,Glutathione S-transferase, C-terminal domain								1735.59	0.116984	0.273387	0.422283	-0.110963	0.269411	0.397715	0.432548	1.15e-08	1.8e-07	0.321524	4.49e-06	4e-05	-0.554058	2.39e-07	5.04e-06	-0.573342	3.53e-08	1.02e-06	-0.464026	1.49e-05	0.000317733	-0.505281	1.04e-06	3.83e-05
FUN_008509-T1	SOD		1.5e-34|XP_026249353.1 superoxide dismutase [Cu-Zn] [Urocitellus parryii]	2.5e-34|XP_005323597.1 superoxide dismutase [Cu-Zn] [Ictidomys tridecemlineatus]	5.6e-34|XP_015334176.1 PREDICTED: superoxide dismutase [Cu-Zn] [Marmota marmota marmota]	K04565	GO:0004784	GO:0046872	GO:0006801	GO:0055114						PF00080,Copper/zinc superoxide dismutase (SODC)									1878.75	0.639074	8.72e-09	1.4e-07	0.411269	0.000151662	0.000762062	0.47763	1.56e-09	2.89e-08	0.37634	1.6e-06	1.58e-05	0.909503	2.32e-16	1.79e-14	0.903126	1e-17	9.22e-16	0.331837	0.00283674	0.0229338	0.294848	0.00705683	0.0514151
FUN_008548-T1	Aldehyde dehydrogenase family		4.0e-171|PAA58467.1 hypothetical protein BOX15_Mlig016970g2 [Macrostomum lignano]	8.9e-171|PAA57759.1 hypothetical protein BOX15_Mlig016970g3 [Macrostomum lignano]	8.9e-171|PAA87659.1 hypothetical protein BOX15_Mlig016970g1 [Macrostomum lignano]	K00128	GO:0016620	GO:0055114	GO:0016491							PF00171,Aldehyde dehydrogenase family									3177.04	-0.309254	0.0252311	0.064789	-0.54934	3.28e-05	0.000204368	0.191058	0.0521924	0.121811	0.0584067	0.515163	0.680345	-0.575918	3.1e-05	0.000388798	-0.603527	5.51e-06	9.71e-05	-0.124948	0.365558	0.605467	-0.166419	0.196158	0.445944
FUN_008630-T1	Thioredoxin		1.5e-226|XP_025100108.1 dnaJ homolog subfamily C member 10-like [Pomacea canaliculata]	4.3e-221|XP_013395942.1 dnaJ homolog subfamily C member 10 [Lingula anatina]	6.2e-220|OWF49324.1 DnaJ-like subfamily C member 10 [Mizuhopecten yessoensis]	K09530	GO:0045454									PF00085,Thioredoxin	PF00226,DnaJ domain								291.848	0.358062	0.0130133	0.0377748	0.132689	0.377186	0.513086	-0.360704	0.000584795	0.00289784	-0.458678	2.97e-05	0.000219544	0.786621	3.66e-08	9.17e-07	0.787454	4.26e-08	1.2e-06	0.645114	6.59e-06	0.000156429	0.620071	1.97e-05	0.000498431
FUN_008649-T1	Thioredoxin		4.2e-143|XP_009009748.1 hypothetical protein HELRODRAFT_63467, partial [Helobdella robusta]<>ESO13028.1 hypothetical protein HELRODRAFT_63467, partial [Helobdella robusta]	7.2e-143|XP_011446200.1 PREDICTED: protein disulfide-isomerase A6 [Crassostrea gigas]<>EKC19533.1 Protein disulfide-isomerase A6 [Crassostrea gigas]	8.0e-142|XP_022310623.1 protein disulfide-isomerase A6-like [Crassostrea virginica]	K09584	GO:0045454	GO:0016853								PF00085,Thioredoxin									119.756	0.174843	0.115414	0.217276	-0.0534938	0.635316	0.751069	-0.0383761	0.635852	0.770899	-0.146839	0.0723698	0.164145	0.152382	0.16604	0.354471	0.142475	0.200228	0.415484	0.267293	0.0143435	0.0753056	0.235619	0.0321899	0.147914
FUN_008693-T1	Glutathione s-transferase		3.1e-13|XP_008285824.1 PREDICTED: glutathione S-transferase A-like [Stegastes partitus]	6.9e-13|XP_004074444.1 glutathione S-transferase A [Oryzias latipes]	9.0e-13|KOF66882.1 hypothetical protein OCBIM_22011026mg [Octopus bimaculoides]	K00799										PF13410,Glutathione S-transferase, C-terminal domain									49.039	1.16489	2.3e-06	2.29e-05	0.978105	9.09e-05	0.000493232	-0.442434	0.0248761	0.0675843	-0.557472	0.00628432	0.0228362	-0.361785	0.170871	0.361309	-0.443732	0.121918	0.302765	-0.833184	0.00239266	0.020184	-0.99126	0.00110838	0.0130441
FUN_008784-T1	Glutathione peroxidase		5.8e-11|WP_088614566.1 glutathione peroxidase [Bdellovibrio sp. SKB1291214]<>OWT44417.1 glutathione peroxidase [Bdellovibrio sp. SKB1291214]	7.5e-11|XP_016610055.1 hypothetical protein SPPG_02520 [Spizellomyces punctatus DAOM BR117]<>KND02016.1 hypothetical protein SPPG_02520 [Spizellomyces punctatus DAOM BR117]	1.3e-10|WP_002562556.1 glutathione peroxidase [Bacteroides sp. HPS0048]<>EOA52526.1 glutathione peroxidase [Bacteroides sp. HPS0048]<>OKZ07879.1 glutathione peroxidase [Bacteroides sp. 41_26]		GO:0055114	GO:0006979	GO:0004602							PF00255,Glutathione peroxidase									1028.38	0.045511	0.707375	0.825256	-0.18662	0.10927	0.194525	0.360308	2.89e-05	0.000209349	0.244075	0.00257418	0.0107345	-0.370719	0.00229404	0.0147421	-0.391612	0.000941918	0.00805307	-0.223587	0.0655004	0.214542	-0.265162	0.0237595	0.120123
FUN_008796-T1	Aldo keto reductase		5.9e-102|XP_004345863.1 potassium channel beta 2 subunit isoform 1, putative [Acanthamoeba castellanii str. Neff]<>ELR21319.1 potassium channel beta 2 subunit isoform 1, putative [Acanthamoeba castellanii str. Neff]	1.6e-91|RMF82549.1 voltage-dependent potassium channel subunit beta [Planctomycetes bacterium]	2.1e-91|RME07679.1 voltage-dependent potassium channel subunit beta [Anaerolineae bacterium]											PF00248,Aldo/keto reductase family									523.987	-0.882739	0.00849775	0.0265683	-1.25415	0.00209742	0.0071422	1.0339	3.97e-05	0.000277798	0.962581	0.000221611	0.00130194	0.362349	0.278709	0.493971	0.397041	0.274124	0.506532	0.233627	0.484991	0.706928	0.227267	0.5358	0.762967
FUN_008820-T1	Aldo keto reductase		9.7e-124|SMQ55534.1 unnamed protein product [Zymoseptoria tritici ST99CH_3D7]<>SMR63866.1 unnamed protein product [Zymoseptoria tritici ST99CH_3D1]	9.7e-124|SMY29217.1 unnamed protein product [Zymoseptoria tritici ST99CH_1A5]	1.7e-123|KJX94531.1 aldo/keto reductase like protein [Zymoseptoria brevis]		GO:0055114	GO:0016491								PF00248,Aldo/keto reductase family									324.753	0.11538	0.201035	0.334704	-0.115895	0.193091	0.304905	0.0646387	0.317363	0.480419	-0.0446997	0.481006	0.649191	-0.189274	0.0374953	0.125968	-0.204526	0.0232584	0.0956364	-0.0983693	0.277493	0.519078	-0.135906	0.128734	0.35031
FUN_008865-T1	Glutathione s-transferase	HGT	6.1e-33|WP_093030745.1 glutathione S-transferase family protein [Ruegeria marina]<>SDD26651.1 glutathione S-transferase [Ruegeria marina]	2.3e-32|WP_072777375.1 glutathione S-transferase family protein [Marivita hallyeonensis]<>SHH35696.1 glutathione S-transferase [Marivita hallyeonensis]	4.0e-32|WP_076449926.1 glutathione S-transferase family protein [Roseivivax lentus]<>SIT08310.1 glutathione S-transferase [Roseivivax lentus]		GO:0005515									PF13417,Glutathione S-transferase, N-terminal domain									17.4933	0.113907	0.671795	0.798194	-0.118974	0.659714	0.771917	0.267826	0.175593	0.312318	0.145982	0.441636	0.613221	0.0578853	0.828206	0.911932	0.034739	0.896987	0.976912	0.274052	0.295866	0.538052	0.243564	0.34969	0.61797
FUN_008997-T1	Catalase		5.1e-102|XP_014295250.1 PREDICTED: catalase [Microplitis demolitor]	1.9e-101|AOG21082.1 catalase [Locusta migratoria manilensis]	2.5e-101|AEV89764.1 catalase, partial [Schistocerca gregaria]		GO:0006979	GO:0055114	GO:0020037	GO:0004096						PF00199,Catalase	PF06628,Catalase-related immune-responsive								27.918	-0.576141	0.0388818	0.0918281	-0.82704	0.00599528	0.0174455	-0.557098	0.00661775	0.0228534	-0.697078	0.000774666	0.00383297	-1.06171	0.000192991	0.00188519	-1.14812	0.000239546	0.00257519	-0.709595	0.010944	0.0624448	-0.78288	0.00919773	0.0619627
FUN_009054-T1	Aldo keto reductase		1.1e-65|XP_624353.1 aldose reductase [Apis mellifera]	1.3e-64|XP_022117671.1 aldose reductase-like isoform X1 [Pieris rapae]	6.2e-64|XP_020391356.1 aldose reductase [Rhincodon typus]	K00011	GO:0055114	GO:0016491								PF00248,Aldo/keto reductase family									124.357	-0.0580143	0.676475	0.801908	-0.297005	0.0614223	0.121962	0.431817	1e-05	8.15e-05	0.333328	0.00231586	0.00980736	0.434581	0.0012065	0.00876531	0.421951	0.00477276	0.0291081	0.106807	0.433998	0.665603	0.065579	0.670428	0.857734
FUN_009077-T1	Peroxiredoxin		1.2e-77|XP_026803350.1 peroxiredoxin-6-like [Pangasianodon hypophthalmus]	1.0e-76|XP_023234227.1 peroxiredoxin-6-like [Centruroides sculpturatus]		K11188	GO:0016209	GO:0016491	GO:0045454	GO:0055114	GO:0051920					PF00578,AhpC/TSA family	PF10417,C-terminal domain of 1-Cys peroxiredoxin								1096	0.00249058	0.975881	0.993297	-0.229091	0.00684737	0.019554	-0.000190001	0.997409	0.99892	-0.107804	0.0690961	0.158675	-0.139149	0.0911749	0.236663	-0.154341	0.0672576	0.203777	-0.196828	0.0170104	0.0853141	-0.235594	0.00548671	0.0429671
FUN_009116-T1	Glutathione s-transferase		4.4e-19|ORY04808.1 hypothetical protein K493DRAFT_311201 [Basidiobolus meristosporus CBS 931.73]	1.0e-15|KXN74461.1 hypothetical protein CONCODRAFT_82924 [Conidiobolus coronatus NRRL 28638]	9.5e-14|RKP13097.1 hypothetical protein BJ684DRAFT_20390 [Piptocephalis cylindrospora]											PF01124,MAPEG family									1067.69	0.00628142	0.937812	0.975249	-0.227145	0.00693045	0.0197353	0.280808	8.24e-07	8.68e-06	0.168518	0.00391399	0.0152843	0.0411245	0.608165	0.775432	0.0249801	0.762381	0.896534	0.0550616	0.492372	0.713116	0.0158021	0.848374	0.956736
FUN_009273-T1	Isocitrate dehydrogenase		2.0e-125|RNA34897.1 isocitrate dehydrogenase [NAD] subunit mitochondrial isoform X2 [Brachionus plicatilis]	5.3e-118|XP_006010215.1 PREDICTED: isocitrate dehydrogenase [NAD] subunit gamma, mitochondrial [Latimeria chalumnae]	1.6e-114|XP_026872311.1 isocitrate dehydrogenase [NAD] subunit gamma, mitochondrial-like [Electrophorus electricus]	K00030	GO:0006099	GO:0004449	GO:0055114	GO:0016616						PF00180,Isocitrate/isopropylmalate dehydrogenase									428.867	-0.368611	0.00100462	0.00446698	-0.607742	1.99e-07	2.26e-06	0.324024	3.79e-05	0.000266645	0.206635	0.00854567	0.0295164	-0.502672	7.22e-06	0.000109614	-0.526029	6.09e-06	0.000105769	-0.475062	2.2e-05	0.000438741	-0.521429	7.2e-06	0.000206092
FUN_009676-T1	Aldo keto reductase		1.2e-105|XP_024721606.1 hypothetical protein M430DRAFT_34646 [Amorphotheca resinae ATCC 22711]<>PSS20336.1 hypothetical protein M430DRAFT_34646 [Amorphotheca resinae ATCC 22711]	9.1e-103|GCB22778.1 aflatoxin B1 aldehyde reductase member 2 [Aspergillus awamori]	9.1e-103|OTB07510.1 hypothetical protein M426DRAFT_71632 [Hypoxylon sp. CI-4A]	K15303										PF00248,Aldo/keto reductase family									28.2277	-1.69277	1.63e-05	0.000131016	-2.30684	1.05e-05	7.59e-05	0.705715	0.0127462	0.039094	0.643407	0.0316892	0.0858834	0.311162	0.400314	0.612789	0.385452	0.35502	0.588304	0.077433	0.834805	0.923045	0.0894657	0.833756	0.948827
FUN_009694-T1	Aldo keto reductase		1.7e-113|SLM40387.1 aldo-keto reductase [Umbilicaria pustulata]	4.7e-111|SMQ55534.1 unnamed protein product [Zymoseptoria tritici ST99CH_3D7]<>SMR63866.1 unnamed protein product [Zymoseptoria tritici ST99CH_3D1]	4.7e-111|SMY29217.1 unnamed protein product [Zymoseptoria tritici ST99CH_1A5]		GO:0055114	GO:0016491								PF00248,Aldo/keto reductase family									40.3071	1.82064	2.1e-06	2.11e-05	1.84332	3.44e-06	2.85e-05	1.82435	9.88e-10	1.89e-08	1.80489	5.35e-09	8.7e-08	-0.272205	0.491629	0.69093	-0.461609	0.324795	0.556205	-0.5997	0.133504	0.335054	-0.912834	0.0622716	0.227323
FUN_009728-T1	Aldo keto reductase		2.4e-49|XP_004995368.1 hypothetical protein PTSG_03640 [Salpingoeca rosetta]<>EGD83004.1 hypothetical protein PTSG_03640 [Salpingoeca rosetta]	2.3e-39|KOO22215.1 aldo keto reductase [Chrysochromulina sp. CCMP291]	4.8e-37|WP_066232563.1 aldo/keto reductase [Bacillus fastidiosus]		GO:0055114	GO:0016491								PF00248,Aldo/keto reductase family									9.39493	-2.21543	7.03e-06	6.19e-05	-3.85213	4.74e-06	3.78e-05	0.276666	0.460173	0.623635	0.166844	0.683979	0.817805	-0.00939357	0.983788	0.991613	0.0847368	0.883637	0.968859	-0.148743	0.748227	0.876731	-0.119934	0.838731	0.951803
FUN_009784-T1	Aldo keto reductase		7.0e-49|XP_004995368.1 hypothetical protein PTSG_03640 [Salpingoeca rosetta]<>EGD83004.1 hypothetical protein PTSG_03640 [Salpingoeca rosetta]	5.0e-39|KOO22215.1 aldo keto reductase [Chrysochromulina sp. CCMP291]	1.8e-36|WP_066232563.1 aldo/keto reductase [Bacillus fastidiosus]		GO:0055114	GO:0016491								PF00248,Aldo/keto reductase family									11.9605	-1.61947	7.74e-05	0.000503355	-2.20579	3.16e-05	0.000197667	0.522165	0.0650916	0.14479	0.442086	0.13829	0.267329	0.29897	0.416538	0.626926	0.38319	0.351338	0.584867	-0.194753	0.6031	0.789333	-0.210578	0.626691	0.829563
FUN_010199-T1	Aldo keto reductase		3.3e-102|XP_024721606.1 hypothetical protein M430DRAFT_34646 [Amorphotheca resinae ATCC 22711]<>PSS20336.1 hypothetical protein M430DRAFT_34646 [Amorphotheca resinae ATCC 22711]	2.6e-99|XP_003054743.1 hypothetical protein NECHADRAFT_90586 [[Nectria] haematococca mpVI 77-13-4]<>EEU49030.1 hypothetical protein NECHADRAFT_90586 [[Nectria] haematococca mpVI 77-13-4]	4.5e-99|OTB07510.1 hypothetical protein M426DRAFT_71632 [Hypoxylon sp. CI-4A]	K15303										PF00248,Aldo/keto reductase family									20.1715	-1.33919	0.00138963	0.0058622	-1.93495	0.000629341	0.00258055	0.769895	0.0132639	0.0404322	0.722995	0.0304118	0.0830914	0.545126	0.171438	0.362004	0.670726	0.140734	0.331328	0.159769	0.690234	0.841585	0.186413	0.692637	0.872349
FUN_010212-T1	Aldo keto reductase	HGT	9.1e-114|SLM40387.1 aldo-keto reductase [Umbilicaria pustulata]	4.2e-111|SMQ55534.1 unnamed protein product [Zymoseptoria tritici ST99CH_3D7]<>SMR63866.1 unnamed protein product [Zymoseptoria tritici ST99CH_3D1]	4.2e-111|SMY29217.1 unnamed protein product [Zymoseptoria tritici ST99CH_1A5]		GO:0055114	GO:0016491								PF00248,Aldo/keto reductase family									9.57503	1.38827	0.000110833	0.000687292	1.28291	0.000379198	0.0016718	1.68499	1.85e-09	3.38e-08	1.62657	1.28e-09	2.32e-08	0.240874	0.530266	0.719863	0.184259	0.65989	0.831652	-0.618439	0.135732	0.338127	-0.959385	0.0485785	0.193454
FUN_010234-T1	Aldo keto reductase	HGT	1.9e-128|CCG80668.1 Norsolorinic acid reductase [Taphrina deformans PYCC 5710]	2.5e-120|XP_007288717.1 norsolorinic acid reductase [Marssonina brunnea f. sp. 'multigermtubi' MB_m1]<>EKD21715.1 norsolorinic acid reductase [Marssonina brunnea f. sp. 'multigermtubi' MB_m1]	3.0e-118|XP_011125888.1 hypothetical protein AOL_s00169g229 [Arthrobotrys oligospora ATCC 24927]<>EGX45623.1 hypothetical protein AOL_s00169g229 [Arthrobotrys oligospora ATCC 24927]											PF00248,Aldo/keto reductase family									71.4153	-0.0400547	0.867349	0.935978	-0.287241	0.255942	0.381967	0.936156	5.16e-08	6.98e-07	0.83351	1.16e-06	1.18e-05	-0.280682	0.243387	0.454568	-0.32452	0.201877	0.417406	-0.073934	0.757055	0.881388	-0.126829	0.611612	0.818773
FUN_010294-T1	Aldo keto reductase		2.5e-130|RME97819.1 aldo/keto reductase [Chloroflexi bacterium]	1.5e-127|PLS78116.1 aldo/keto reductase [Chloroflexi bacterium]	3.3e-127|RIK23994.1 aldo/keto reductase [Anaerolineae bacterium]		GO:0055114	GO:0016491								PF00248,Aldo/keto reductase family									234.257	-1.47504	1.75e-06	1.79e-05	-1.85696	6.24e-07	6.35e-06	0.720917	0.00147919	0.00645629	0.59954	0.00832561	0.0288851	-0.882465	0.00400428	0.0229189	-0.968666	0.00541722	0.0321361	-0.295694	0.333361	0.574252	-0.334857	0.313697	0.580456
FUN_010298-T1	Aldo keto reductase		2.8e-115|SLM40387.1 aldo-keto reductase [Umbilicaria pustulata]	9.9e-113|CZR59525.1 related to pyridoxine 4-dehydrogenase [Phialocephala subalpina]	9.9e-113|OTA07731.1 short chain dehydrogenase/reductase [Trichoderma parareesei]											PF00248,Aldo/keto reductase family									1.57153	-0.140647	0.630001	0.765202	-4.56282	0.0295415	0.0665121	-0.0620873	0.860018	0.923881	-0.532522	0.663474	0.802856	-0.140702	0.629932	0.791092	-4.56282	0.0309649	0.118334	-0.1407	0.629935	0.805285	-4.56282	0.0306509	0.14312
FUN_010470-T1	Glutathione s-transferase		3.0e-13|WP_092116354.1 glutathione S-transferase family protein [Bradyrhizobium erythrophlei]<>SEC87547.1 glutathione S-transferase [Bradyrhizobium erythrophlei]	4.4e-12|WP_076865841.1 glutathione S-transferase family protein [Bradyrhizobium mercantei]	5.8e-12|WP_044587178.1 glutathione S-transferase family protein [Bradyrhizobium sp. LTSPM299]<>KJC61249.1 hypothetical protein UP10_10335 [Bradyrhizobium sp. LTSPM299]											PF13410,Glutathione S-transferase, C-terminal domain									0.0542739	0	1	NA	0	1	1	0.00679402	0.98205	NA	0.663334	0.229146	0.387439	0.0373246	0.880914	NA	2.10307	0.020204	0.0863825	0.037478	0.880429	NA	2.1091	0.0201346	0.107267
FUN_010647-T1	Glutathione s-transferase		1.4e-29|XP_013381607.1 microsomal glutathione S-transferase 1 [Lingula anatina]	3.0e-29|KFO83798.1 Microsomal glutathione S-transferase 1, partial [Buceros rhinoceros silvestris]	3.0e-29|XP_010138094.1 PREDICTED: microsomal glutathione S-transferase 1 [Buceros rhinoceros silvestris]	K00799										PF01124,MAPEG family									87.938	-0.558999	0.00428205	0.0150295	-0.815764	0.000184663	0.000906083	-0.329392	0.0183775	0.0528428	-0.44093	0.00294678	0.0119961	-0.383799	0.0465753	0.147231	-0.415062	0.0491871	0.163395	-0.675856	0.000545447	0.00639837	-0.742727	0.000627058	0.00832825
FUN_010656-T1	Aldo keto reductase		1.2e-24|KZS91250.1 aldo-keto reductase [Sistotremastrum niveocremeum HHB9708]	1.2e-24|OQV10530.1 hypothetical protein CLAIMM_14515 [Cladophialophora immunda]	1.2e-24|SLM40387.1 aldo-keto reductase [Umbilicaria pustulata]											PF00248,Aldo/keto reductase family									1.33017	-0.986682	0.0620956	0.1338	-1.56114	0.0189849	0.0460925	-1.18247	0.0119711	0.0371505	-1.42096	0.00193852	0.00843625	-0.427986	0.402596	0.614643	-0.420961	0.444246	0.671058	-0.566367	0.272004	0.513063	-0.638719	0.263283	0.530511
FUN_010911-T1	Peroxiredoxin		3.9e-77|ADM88874.1 thioredoxin peroxidase [Cristaria plicata]	5.1e-77|XP_023125460.1 peroxiredoxin-1 [Amphiprion ocellaris]	6.6e-77|XP_019968978.1 PREDICTED: peroxiredoxin-1 [Paralichthys olivaceus]<>AAY25400.1 natural killer enhancing factor [Paralichthys olivaceus]	K03386	GO:0016209	GO:0016491	GO:0045454	GO:0055114	GO:0051920					PF00578,AhpC/TSA family	PF10417,C-terminal domain of 1-Cys peroxiredoxin								25.0476	0.0406822	0.826124	0.90897	-0.18153	0.330723	0.46372	-0.53689	0.000181231	0.00105069	-0.653159	4.73e-06	4.19e-05	-0.507156	0.0096983	0.046185	-0.53572	0.00689881	0.0389223	-0.363668	0.0584258	0.19962	-0.40946	0.0349658	0.155768
FUN_010924-T1	Glutathione s-transferase		3.7e-46|AYN44529.1 glutathione S-transferase S11 [Brachionus plicatilis]	4.9e-46|RNA17475.1 hematopoietic prostaglandin D synthase [Brachionus plicatilis]	9.2e-45|AYN44551.1 glutathione S-transferase S11 [Brachionus koreanus]	K04097	GO:0005515									PF02798,Glutathione S-transferase, N-terminal domain	PF14497,Glutathione S-transferase, C-terminal domain								421.109	-0.0216234	0.923188	0.967018	-0.253692	0.282251	0.409746	0.406183	0.0124002	0.0382267	0.313706	0.0543974	0.131531	-0.649125	0.00391388	0.0224959	-0.699144	0.00414707	0.0261311	-0.950342	2.53e-05	0.000494313	-1.04176	3.14e-05	0.000728072
FUN_010925-T1	Glutathione s-transferase		1.9e-45|AYN44529.1 glutathione S-transferase S11 [Brachionus plicatilis]	1.9e-45|AYN44506.1 glutathione S-transferase S11 [Brachionus rotundiformis]	2.4e-45|RNA17475.1 hematopoietic prostaglandin D synthase [Brachionus plicatilis]	K04097	GO:0005515									PF02798,Glutathione S-transferase, N-terminal domain	PF14497,Glutathione S-transferase, C-terminal domain								605.544	0.153686	0.439671	0.596999	-0.072156	0.726294	0.826885	0.491765	0.000599331	0.00296039	0.401922	0.00527422	0.0196607	-0.461069	0.0207722	0.0815488	-0.496488	0.0195114	0.0842022	-0.797188	6.68e-05	0.00111571	-0.871703	6.66e-05	0.00136766
FUN_011024-T1	Glutathione s-transferase	HGT	2.5e-47|XP_016613072.1 hypothetical protein SPPG_00713 [Spizellomyces punctatus DAOM BR117]<>KND05033.1 hypothetical protein SPPG_00713 [Spizellomyces punctatus DAOM BR117]	1.1e-29|ORY47819.1 hypothetical protein BCR33DRAFT_714876, partial [Rhizoclosmatium globosum]	2.1e-14|RKO92271.1 hypothetical protein BDK51DRAFT_23171 [Blyttiomyces helicus]																				28.0384	-1.5118	0.000254309	0.0014064	-2.1323	0.000153513	0.00077031	0.667953	0.0304948	0.0796391	0.5801	0.0787557	0.17517	0.113889	0.774885	0.880434	0.159167	0.732741	0.879056	0.229971	0.563122	0.7627	0.276175	0.550054	0.773685
FUN_011027-T1	Aldo keto reductase		3.2e-143|OCQ91374.1 aldo/keto reductase [Nostoc sp. MBR 210]	5.4e-143|WP_048867491.1 aldo/keto reductase [Scytonema tolypothrichoides]<>KIJ84718.1 aldo/keto reductase [Scytonema tolypothrichoides VB-61278]	1.6e-142|WP_073626099.1 aldo/keto reductase [Scytonema sp. HK-05]<>OKH60944.1 aldo/keto reductase [Scytonema sp. HK-05]<>BAY46314.1 aldo/keto reductase [Scytonema sp. HK-05]		GO:0055114	GO:0016491								PF00248,Aldo/keto reductase family									113.084	0.275959	0.0104927	0.0316251	0.0451736	0.660271	0.772445	0.314943	5.19e-05	0.000351585	0.200291	0.00656311	0.0236885	0.247686	0.0202394	0.080072	0.234653	0.0204352	0.0870179	-0.0289507	0.791743	0.901468	-0.0683067	0.514774	0.746354
FUN_011197-T1	Aldo keto reductase		1.8e-141|XP_019643052.1 PREDICTED: voltage-gated potassium channel subunit beta-2-like [Branchiostoma belcheri]	2.0e-140|XP_022342669.1 LOW QUALITY PROTEIN: voltage-gated potassium channel subunit beta-2-like [Crassostrea virginica]	5.7e-140|XP_002614097.1 hypothetical protein BRAFLDRAFT_67317 [Branchiostoma floridae]<>EEN70106.1 hypothetical protein BRAFLDRAFT_67317 [Branchiostoma floridae]	K04883	GO:0005737	GO:0006813	GO:0016021	GO:0055085	GO:0005249					PF00248,Aldo/keto reductase family									109.281	-0.970612	3.79e-11	8.69e-10	-1.21053	9.96e-13	2.81e-11	-0.934123	2.07e-19	1.64e-17	-1.03784	1.59e-19	1.31e-17	-0.635859	7.54e-06	0.000113657	-0.653971	5.16e-05	0.000688523	-0.292483	0.0358822	0.14337	-0.326687	0.0370553	0.162148
FUN_011255-T1	SOD		2.4e-74|XP_009062200.1 hypothetical protein LOTGIDRAFT_210661 [Lottia gigantea]<>ESO87254.1 hypothetical protein LOTGIDRAFT_210661 [Lottia gigantea]	6.9e-74|XP_023726171.1 superoxide dismutase [Mn], mitochondrial-like [Cryptotermes secundus]	2.0e-73|XP_021916368.1 superoxide dismutase [Mn], mitochondrial [Zootermopsis nevadensis]<>KDR21306.1 Superoxide dismutase [Mn], mitochondrial [Zootermopsis nevadensis]	K04564	GO:0004784	GO:0046872	GO:0006801	GO:0055114						PF00081,Iron/manganese superoxide dismutases, alpha-hairpin domain	PF02777,Iron/manganese superoxide dismutases, C-terminal domain								839.783	0.506776	3.59e-07	4.29e-06	0.277367	0.0125078	0.0325346	0.388893	4.48e-08	6.16e-07	0.291738	0.000257522	0.00148129	0.344583	0.000540646	0.00449818	0.329883	0.00289445	0.0196376	0.0751742	0.452337	0.681554	0.034541	0.760011	0.911826
FUN_011261-T1	Aldehyde dehydrogenase family		1.2e-151|XP_019632799.1 PREDICTED: aldehyde dehydrogenase family 8 member A1-like [Branchiostoma belcheri]<>XP_019632802.1 PREDICTED: aldehyde dehydrogenase family 8 member A1-like [Branchiostoma belcheri]	5.9e-151|RNA35112.1 aldehyde dehydrogenase family 8 member A1 [Brachionus plicatilis]	5.0e-150|ELU18348.1 hypothetical protein CAPTEDRAFT_159159 [Capitella teleta]	K23234	GO:0016620	GO:0055114	GO:0016491							PF00171,Aldehyde dehydrogenase family									372.027	0.139283	0.19633	0.328389	-0.0920189	0.354036	0.489164	0.262354	0.0006348	0.00311348	0.145243	0.0375555	0.0981382	0.0673868	0.531001	0.720438	0.0523537	0.594468	0.784481	0.138388	0.197431	0.423824	0.100916	0.302582	0.570282
FUN_011552-T1	Glutathione s-transferase						GO:0005515									PF14497,Glutathione S-transferase, C-terminal domain									375.315	0.0523848	0.680101	0.804611	-0.177082	0.137611	0.23396	0.221766	0.0142869	0.043037	0.110193	0.185857	0.334469	-0.140193	0.270332	0.484845	-0.154996	0.193741	0.407537	-0.135745	0.285852	0.528121	-0.173922	0.145245	0.373156
FUN_011555-T1	Glutathione s-transferase		4.6e-04|XP_015171184.1 PREDICTED: glutathione S-transferase-like [Polistes dominula]<>XP_015171185.1 PREDICTED: glutathione S-transferase-like [Polistes dominula]				GO:0005515									PF14497,Glutathione S-transferase, C-terminal domain									215.979	-0.469314	0.00104027	0.00460387	-0.71001	5.73e-06	4.47e-05	0.207953	0.0385067	0.0958108	0.0995241	0.342201	0.512544	-0.761409	1.23e-07	2.75e-06	-0.792102	5.31e-07	1.18e-05	-0.69335	1.37e-06	4.07e-05	-0.745438	2.13e-06	7.2e-05
FUN_011563-T1	Thioredoxin		4.9e-132|AKE92955.1 fatty acyl desaturase [Sepia officinalis]		5.6e-128|AEK20864.1 delta-5 fatty acyl desaturase [Octopus vulgaris]	K10226	GO:0006629									PF00173,Cytochrome b5-like Heme/Steroid binding domain	PF00487,Fatty acid desaturase								4452.46	-0.481483	0.0422418	0.0983322	-0.752223	0.00369419	0.0115641	0.51874	0.00261173	0.0104793	0.389534	0.0239253	0.0683034	0.193876	0.413238	0.623899	0.183864	0.449047	0.671058	0.433088	0.0675653	0.218568	0.415517	0.0824976	0.270898
FUN_011622-T1	Glutathione s-transferase		2.6e-56|XP_013408169.1 glutathione S-transferase theta-1 [Lingula anatina]	6.3e-55|EZA58046.1 Glutathione S-transferase theta-1 [Ooceraea biroi]	3.1e-54|XP_011332867.2 glutathione S-transferase theta-3 [Ooceraea biroi]<>RLU21362.1 hypothetical protein DMN91_005735 [Ooceraea biroi]	K00799	GO:0005515									PF00043,Glutathione S-transferase, C-terminal domain	PF02798,Glutathione S-transferase, N-terminal domain								182.927	-0.495788	3.68e-05	0.000266269	-0.732198	7.81e-09	1.2e-07	0.0549446	0.509988	0.667324	-0.05248	0.538251	0.700159	-0.610776	3.51e-07	7.14e-06	-0.631894	5.41e-07	1.2e-05	-0.553297	3.67e-06	9.43e-05	-0.5965	2.02e-06	6.9e-05
FUN_011997-T1	Glutathione s-transferase		1.2e-09|XP_006813507.1 PREDICTED: transmembrane protein 79-like [Saccoglossus kowalevskii]	1.8e-08|XP_006813506.1 PREDICTED: transmembrane protein 79-like [Saccoglossus kowalevskii]												PF01124,MAPEG family									7.74271	-1.25728	0.000455726	0.00230502	-1.68542	6.4e-06	4.93e-05	-0.341795	0.140606	0.263385	-0.445991	0.0417733	0.106865	-0.0469486	0.873672	0.93618	-0.0470603	0.871272	0.961474	-0.231743	0.443799	0.674158	-0.268336	0.369448	0.636935
FUN_012167-T1	Peroxiredoxin		3.0e-42|WP_044217230.1 peroxiredoxin [Phaeodactylibacter xiamenensis]<>KGE89253.1 peroxiredoxin [Phaeodactylibacter xiamenensis]	1.5e-41|WP_111341892.1 peroxiredoxin [Spirosoma sp. HMF3257]<>RAI74530.1 peroxiredoxin [Spirosoma sp. HMF3257]	5.7e-41|WP_071501454.1 peroxiredoxin [Arsenicibacter rosenii]<>OIN60948.1 peroxiredoxin [Arsenicibacter rosenii]	K03564	GO:0016209	GO:0045454	GO:0055114	GO:0016491						PF00578,AhpC/TSA family									25.6764	-0.816335	0.000371037	0.00193314	-1.0856	8.99e-06	6.65e-05	-0.571887	0.000355073	0.00188357	-0.693059	2.87e-05	0.000213356	-0.276226	0.193024	0.392139	-0.298482	0.18261	0.392479	-0.00683172	0.973688	0.989043	-0.0402168	0.85326	0.95927
FUN_012496-T1	Aldo keto reductase		1.7e-49|WP_103078729.1 MULTISPECIES: aldo/keto reductase [Petrotoga]<>PNS00513.1 glyoxal reductase [Petrotoga miotherma DSM 10691]	1.7e-49|POZ92063.1 glyoxal reductase [Petrotoga halophila DSM 16923]	5.1e-49|RMX56631.1 hypothetical protein pdam_00002423, partial [Pocillopora damicornis]		GO:0055114	GO:0016491								PF00248,Aldo/keto reductase family									99.3872	-0.00232592	0.986561	0.997486	-0.233114	0.0894735	0.166259	0.244891	0.0124688	0.0383826	0.135141	0.158471	0.296453	0.0818588	0.546464	0.732045	0.067685	0.61282	0.797899	0.210752	0.117444	0.309621	0.176018	0.18231	0.427642
FUN_012693-T1	Peroxiredoxin		3.1e-95|XP_022098168.1 peroxiredoxin-2-like [Acanthaster planci]	1.0e-93|XP_013876068.1 PREDICTED: peroxiredoxin-4 [Austrofundulus limnaeus]	3.8e-93|ADI78067.1 peroxiredoxin 4 [Sparus aurata]	K03386	GO:0016209	GO:0051920	GO:0045454	GO:0055114	GO:0016491					PF00578,AhpC/TSA family	PF10417,C-terminal domain of 1-Cys peroxiredoxin								836.214	0.150563	0.401709	0.559693	-0.067689	0.714455	0.817305	0.162254	0.208342	0.353964	0.0733351	0.572496	0.729335	-0.387837	0.0310608	0.109728	-0.408181	0.0313062	0.119282	-0.531106	0.00317302	0.0249782	-0.57987	0.00251873	0.024372
FUN_012929-T1	Thioredoxin		1.7e-153|RNA40476.1 disulfide-isomerase A3 [Brachionus plicatilis]	1.5e-151|XP_022329914.1 protein disulfide-isomerase A3-like [Crassostrea virginica]	4.5e-151|XP_022329913.1 protein disulfide-isomerase A3-like [Crassostrea virginica]	K08056	GO:0045454	GO:0003756	GO:0016853							PF00085,Thioredoxin	PF13848,Thioredoxin-like domain								1553.2	0.516065	0.00125765	0.00539439	0.297034	0.0739237	0.142039	0.0164781	0.885718	0.939206	-0.0712458	0.552474	0.713053	0.40565	0.0112263	0.0513801	0.40137	0.015071	0.0699219	-0.0909739	0.57015	0.767567	-0.132125	0.440034	0.699024
FUN_013448-T1	SOD		3.3e-24|XP_004406351.1 PREDICTED: superoxide dismutase [Cu-Zn] isoform X1 [Odobenus rosmarus divergens]	5.6e-24|XP_012747632.1 hypothetical protein SAMD00019534_126030 [Acytostelium subglobosum LB1]<>GAM29427.1 hypothetical protein SAMD00019534_126030 [Acytostelium subglobosum LB1]	7.3e-24|KZP01358.1 superoxide dismutase Cu-Zn, partial [Calocera viscosa TUFC12733]		GO:0004784	GO:0046872	GO:0006801	GO:0055114						PF00080,Copper/zinc superoxide dismutase (SODC)									69.7121	1.64763	3.37e-11	7.79e-10	1.48255	2.08e-10	4.27e-09	1.98525	6.14e-27	1.06e-24	1.91011	5.99e-27	1.09e-24	1.27387	3.41e-07	6.96e-06	1.30192	3.88e-08	1.11e-06	1.03499	3.85e-05	0.000711101	1.02267	2.36e-05	0.000579351
FUN_013547-T1	Aldo keto reductase		9.1e-175|ACD54598.1 aldo/ketoreductase-like protein [Adineta vaga]	2.8e-163|ACD54579.1 aldo/keto reductase-like protein [Adineta vaga]	1.2e-60|XP_004995368.1 hypothetical protein PTSG_03640 [Salpingoeca rosetta]<>EGD83004.1 hypothetical protein PTSG_03640 [Salpingoeca rosetta]		GO:0006468	GO:0016491	GO:0055114	GO:0005524	GO:0004672					PF00248,Aldo/keto reductase family	PF07714,Protein tyrosine kinase								9.71014	-0.905332	0.0045335	0.0157601	-1.24303	8.69e-05	0.000475348	0.232783	0.243768	0.396045	0.118864	0.522113	0.686476	-0.0504544	0.853167	0.925333	-0.0655688	0.803547	0.922418	0.198236	0.452368	0.681561	0.177143	0.482711	0.72234
FUN_013559-T1	Aldehyde dehydrogenase family		1.1e-59|XP_021365245.1 retinal dehydrogenase 2-like isoform X1 [Mizuhopecten yessoensis]<>OWF44662.1 Retinal dehydrogenase 2 [Mizuhopecten yessoensis]	1.1e-59|XP_021365246.1 aldehyde dehydrogenase, mitochondrial-like isoform X2 [Mizuhopecten yessoensis]	3.1e-59|XP_022795522.1 retinal dehydrogenase 1-like isoform X1 [Stylophora pistillata]<>XP_022795523.1 retinal dehydrogenase 1-like isoform X1 [Stylophora pistillata]<>PFX22576.1 Retinal dehydrogenase 1 [Stylophora pistillata]		GO:0016620	GO:0055114	GO:0016491							PF00171,Aldehyde dehydrogenase family									3.4095	-0.924349	0.038378	0.090865	-1.30047	0.0126173	0.0327733	-0.114774	0.725045	0.835937	-0.214921	0.504671	0.670671	-1.35669	0.00305552	0.0184693	-1.72578	0.00214541	0.015548	0.326061	0.41099	0.645374	0.410372	0.321154	0.58867
FUN_013644-T1	Aldo keto reductase	HGT	9.9e-41|RAO66133.1 hypothetical protein BHQ10_002145 [Talaromyces amestolkiae]	1.3e-40|GAM42874.1 hypothetical protein TCE0_044f17238 [Talaromyces cellulolyticus]	1.3e-40|PCG91098.1 Aldo/keto reductase subgroup [Penicillium occitanis]<>PCH00464.1 hypothetical protein PENOC_052910 [Penicillium occitanis]		GO:0055114	GO:0016491								PF00248,Aldo/keto reductase family									2.24474	0.0279001	0.954011	0.982212	-0.127938	0.820042	0.89636	-0.0688224	0.864285	0.926498	-0.16354	0.689776	0.822586	0.0782529	0.870059	0.93407	0.134593	0.80895	0.925868	0.138269	0.77188	0.890391	0.190203	0.728241	0.894608
FUN_013725-T1	Glutathione s-transferase		2.0e-20|WP_096328330.1 glutathione S-transferase family protein [Nannocystis exedens]<>SFE22276.1 glutathione S-transferase [Nannocystis exedens]<>PCC70179.1 hypothetical protein NAEX_03212 [Nannocystis exedens]	8.2e-19|GAQ92507.1 hypothetical protein KFL_010340010 [Klebsormidium nitens]	1.4e-18|WP_089126371.1 glutathione S-transferase family protein [Tolypothrix sp. NIES-4075]<>GAX40355.1 putative glutathione S-transferase [Tolypothrix sp. NIES-4075]																				60.0994	0.0392322	0.803488	0.894076	-0.194048	0.222597	0.342212	0.198049	0.0790936	0.168451	0.0830859	0.457568	0.628145	0.286946	0.0596842	0.175951	0.276709	0.0685674	0.206484	0.185926	0.226452	0.461118	0.150517	0.32795	0.595638
FUN_013735-T1	Aldo keto reductase		9.8e-94|KEQ67209.1 Aldo/keto reductase [Aureobasidium melanogenum CBS 110374]	1.7e-93|KEQ82651.1 Aldo/keto reductase [Aureobasidium pullulans EXF-150]<>OBW67624.1 Acetyl-CoA synthetase-like protein [Aureobasidium pullulans]	3.7e-93|SLM40387.1 aldo-keto reductase [Umbilicaria pustulata]		GO:0055114	GO:0016491								PF00248,Aldo/keto reductase family									306.599	0.185327	0.0598452	0.129867	-0.0444469	0.622498	0.73998	0.444151	2.14e-10	4.68e-09	0.328987	2.25e-07	2.68e-06	-0.081792	0.408957	0.619982	-0.0978232	0.28293	0.516708	-0.0479474	0.627894	0.804109	-0.0872185	0.337555	0.60526
FUN_013893-T1	Glutathione s-transferase		1.1e-52|XP_002682152.1 predicted protein [Naegleria gruberi]<>EFC49408.1 predicted protein [Naegleria gruberi]	1.8e-52|XP_002670202.1 predicted protein [Naegleria gruberi]<>EFC37458.1 predicted protein [Naegleria gruberi]	2.4e-52|XP_002682003.1 predicted protein [Naegleria gruberi]<>EFC49259.1 predicted protein [Naegleria gruberi]		GO:0005515									PF00043,Glutathione S-transferase, C-terminal domain	PF13417,Glutathione S-transferase, N-terminal domain								5.55142	0.238221	0.548556	0.697455	0.00908628	0.983796	1	1.11733	0.000130519	0.000788893	1.07436	0.000278835	0.00158684	0.506308	0.185449	0.381415	0.534888	0.199262	0.414238	-0.125669	0.756934	0.881359	-0.250051	0.593126	0.805593
FUN_013975-T1	Glutathione s-transferase		7.4e-07|WP_019506011.1 MAPEG family protein [Pleurocapsa sp. PCC 7319]	6.3e-06|WP_108068667.1 MAPEG family protein [Vitiosangium sp. GDMCC 1.1324]<>PTL82099.1 hypothetical protein DAT35_20065 [Vitiosangium sp. GDMCC 1.1324]	6.9e-05|WP_037514375.1 MAPEG family protein [Sphingopyxis sp. LC81]<>KGB54693.1 putative membrane protein [Sphingopyxis sp. LC81]											PF01124,MAPEG family									143.064	0.159892	0.357098	0.513381	-0.0729948	0.712121	0.815288	0.228978	0.0671299	0.148234	0.135671	0.331087	0.500586	0.239829	0.164615	0.3524	0.223156	0.249084	0.475566	-0.0830803	0.633355	0.807827	-0.132974	0.503995	0.738757
FUN_014265-T1	Aldo keto reductase		2.9e-46|WP_095142258.1 aldo/keto reductase [Bacillus hisashii]<>PAC34677.1 aldo/keto reductase [Bacillus hisashii]	4.2e-45|WP_121129788.1 aldo/keto reductase [Oceanobacillus bengalensis]<>RKQ16869.1 aldo/keto reductase [Oceanobacillus bengalensis]	2.7e-44|XP_003072310.1 aldo-keto reductase [Encephalitozoon intestinalis ATCC 50506]<>ADM10950.1 aldo-keto reductase [Encephalitozoon intestinalis ATCC 50506]		GO:0055114	GO:0016491								PF00248,Aldo/keto reductase family									0.392351	-0.317988	0.584947	0.728459	-0.527659	0.548747	0.67288	-0.527754	0.380176	0.546808	-0.831798	0.206014	0.360626	-0.000389009	0.999473	0.99973	0.355793	0.643973	0.81981	-0.172695	0.768469	NA	-0.0126929	0.989458	1
FUN_014917-T1	Aldo keto reductase	HGT	1.1e-42|SLM39678.1 aflatoxin b1-aldehyde reductase- [Umbilicaria pustulata]	1.8e-42|OCL10035.1 aflatoxin B1 aldehyde reductase member 2 [Glonium stellatum]	7.0e-42|XP_024721606.1 hypothetical protein M430DRAFT_34646 [Amorphotheca resinae ATCC 22711]<>PSS20336.1 hypothetical protein M430DRAFT_34646 [Amorphotheca resinae ATCC 22711]											PF00248,Aldo/keto reductase family									0.33647	0.269186	0.635362	0.770164	0.501568	0.592772	0.713902	0.0489852	0.935988	0.965544	-0.0479175	0.930683	0.990099	-0.0815404	0.885299	0.94275	-0.605727	0.55872	0.757375	0.333512	0.55905	NA	0.877989	0.319605	0.586711
FUN_015400-T1	Aldo keto reductase		8.7e-69|ACD54598.1 aldo/ketoreductase-like protein [Adineta vaga]	5.6e-68|ACD54579.1 aldo/keto reductase-like protein [Adineta vaga]	3.7e-27|XP_004995368.1 hypothetical protein PTSG_03640 [Salpingoeca rosetta]<>EGD83004.1 hypothetical protein PTSG_03640 [Salpingoeca rosetta]		GO:0055114	GO:0005515	GO:0016491							PF00248,Aldo/keto reductase family									1.33857	-0.229946	0.671555	0.798025	-0.529057	0.439534	0.575094	0.142053	0.759494	0.860599	0.110217	0.802101	0.904345	-0.304576	0.573484	0.751629	-0.455055	0.508546	0.716569	-0.0274771	0.959092	0.982383	-0.0306418	0.964008	1
FUN_015411-T1	Aldo keto reductase	HGT	8.6e-59|XP_024721606.1 hypothetical protein M430DRAFT_34646 [Amorphotheca resinae ATCC 22711]<>PSS20336.1 hypothetical protein M430DRAFT_34646 [Amorphotheca resinae ATCC 22711]	1.9e-58|OCL10035.1 aflatoxin B1 aldehyde reductase member 2 [Glonium stellatum]	9.5e-58|KIV77955.1 hypothetical protein PV11_09728 [Exophiala sideris]											PF00248,Aldo/keto reductase family									0.750705	0.508059	0.391605	0.549145	0.325361	0.726699	0.827218	0.182199	0.753908	0.856921	0.10724	0.877259	0.9567	0.888232	0.135807	0.310389	1.26614	0.11515	0.291561	0.432454	0.466204	NA	0.347146	0.706014	0.880835
FUN_015885-T1	Isocitrate dehydrogenase		5.0e-124|RNA34897.1 isocitrate dehydrogenase [NAD] subunit mitochondrial isoform X2 [Brachionus plicatilis]	9.4e-115|XP_006010215.1 PREDICTED: isocitrate dehydrogenase [NAD] subunit gamma, mitochondrial [Latimeria chalumnae]	1.3e-111|XP_026872311.1 isocitrate dehydrogenase [NAD] subunit gamma, mitochondrial-like [Electrophorus electricus]	K00030	GO:0006099	GO:0004449	GO:0016616	GO:0055114						PF00180,Isocitrate/isopropylmalate dehydrogenase									1.78907	-0.0791613	0.864929	0.934697	-0.177401	0.687159	0.794557	-1.05036	0.0109932	0.0346332	-1.23889	0.000869598	0.00422809	-1.64437	0.00124363	0.00898955	-2.31524	0.000334019	0.00339495	-0.616144	0.197854	0.424453	-0.64947	0.179671	0.423647
FUN_015891-T1	Glutathione s-transferase		1.8e-52|AYN44473.1 glutathione S-transferase O1 [Brachionus calyciflorus]	5.3e-52|AYN44495.1 glutathione S-transferase O1 [Brachionus rotundiformis]	5.3e-52|AHE13884.1 glutathione S-transferase omega [Brachionus sp. 'koreanus']<>AIT99311.1 glutathione S-transferase omega [Brachionus sp. 'koreanus']	K00799	GO:0005737	GO:0004364	GO:0005515							PF13410,Glutathione S-transferase, C-terminal domain	PF13417,Glutathione S-transferase, N-terminal domain								301.869	-0.0128821	0.947915	0.979906	-0.243194	0.240992	0.364347	0.299791	0.0346916	0.088159	0.20815	0.148037	0.28164	-0.373442	0.0589258	0.174285	-0.402826	0.0551653	0.177395	-0.713862	0.000328026	0.00417229	-0.78129	0.00030286	0.00463499
FUN_015939-T1	Isocitrate dehydrogenase		5.0e-124|RNA34897.1 isocitrate dehydrogenase [NAD] subunit mitochondrial isoform X2 [Brachionus plicatilis]	9.4e-115|XP_006010215.1 PREDICTED: isocitrate dehydrogenase [NAD] subunit gamma, mitochondrial [Latimeria chalumnae]	1.3e-111|XP_026872311.1 isocitrate dehydrogenase [NAD] subunit gamma, mitochondrial-like [Electrophorus electricus]	K00030	GO:0006099	GO:0004449	GO:0016616	GO:0055114						PF00180,Isocitrate/isopropylmalate dehydrogenase									0.252609	-0.222843	0.632696	0.767851	-0.91756	0.376582	0.512548	-0.358335	0.506669	0.664551	-1.59839	0.0393902	0.101857	-0.23748	0.610522	NA	-0.882221	0.4024	0.635249	-0.309897	0.506279	NA	-2.29099	0.050676	0.199215
FUN_015944-T1	Glutathione s-transferase		1.8e-52|AYN44473.1 glutathione S-transferase O1 [Brachionus calyciflorus]	5.3e-52|AYN44495.1 glutathione S-transferase O1 [Brachionus rotundiformis]	5.3e-52|AHE13884.1 glutathione S-transferase omega [Brachionus sp. 'koreanus']<>AIT99311.1 glutathione S-transferase omega [Brachionus sp. 'koreanus']	K00799	GO:0005737	GO:0004364	GO:0005515							PF13410,Glutathione S-transferase, C-terminal domain	PF13417,Glutathione S-transferase, N-terminal domain								340.42	0.100915	0.519918	0.67316	-0.125943	0.444151	0.576342	0.25975	0.0206557	0.0581856	0.165591	0.151113	0.285632	-0.318707	0.043081	0.139427	-0.34056	0.0419978	0.146694	-0.552086	0.000487179	0.00582277	-0.603221	0.000416189	0.00601605
FUN_016191-T1	Thioredoxin		9.5e-24|EFX66964.1 hypothetical protein DAPPUDRAFT_302246 [Daphnia pulex]	8.9e-22|XP_019621491.1 PREDICTED: thioredoxin domain-containing protein 17-like [Branchiostoma belcheri]	2.0e-21|KZS18241.1 Clot protein [Daphnia magna]											PF06110,Eukaryotic protein of unknown function (DUF953)									10.2193	0.00746849	0.980998	0.995142	-0.215905	0.517504	0.643357	0.0207398	0.929872	0.961811	-0.0758774	0.751461	0.867755	-0.135441	0.665745	0.812933	-0.158967	0.634822	0.81441	-0.020016	0.948579	0.976973	-0.0528904	0.872982	0.968865
FUN_016398-T1	Aldo keto reductase		1.3e-73|XP_005988273.1 PREDICTED: aldose reductase-related protein 1-like [Latimeria chalumnae]	1.2e-71|BAN20668.1 aldo-keto reductase [Riptortus pedestris]	2.0e-71|XP_001648463.1 aldose reductase isoform X2 [Aedes aegypti]<>EAT44551.1 AAEL004088-PD [Aedes aegypti]<>EAT44552.1 AAEL004088-PC [Aedes aegypti]	K00011	GO:0055114	GO:0016491								PF00248,Aldo/keto reductase family									599.672	0.262105	0.00460105	0.0159657	0.0311415	0.759281	0.852913	0.222335	0.000756764	0.00363294	0.121191	0.0932239	0.199316	0.0844414	0.361661	0.578102	0.0690635	0.496106	0.706344	0.0183293	0.843321	0.926937	-0.0207903	0.838714	0.951803
FUN_016496-T1	Glutathione s-transferase		3.4e-58|XP_003290028.1 hypothetical protein DICPUDRAFT_88765 [Dictyostelium purpureum]<>EGC33457.1 hypothetical protein DICPUDRAFT_88765 [Dictyostelium purpureum]	4.4e-58|XP_637828.1 hypothetical protein DDB_G0286341 [Dictyostelium discoideum AX4]<>EAL64346.1 hypothetical protein DDB_G0286341 [Dictyostelium discoideum AX4]	5.8e-58|XP_004993675.1 glutathione S-transferase domain-containing protein [Salpingoeca rosetta]<>EGD73393.1 glutathione S-transferase domain-containing protein [Salpingoeca rosetta]	K07393	GO:0005515									PF13409,Glutathione S-transferase, N-terminal domain	PF13410,Glutathione S-transferase, C-terminal domain								396.87	-0.00708771	0.95428	0.982337	-0.240292	0.0664886	0.130135	0.406256	3.59e-06	3.3e-05	0.309584	0.000642769	0.00326597	-0.406006	0.00110282	0.00815546	-0.427793	0.00130991	0.010464	-0.56941	5.28e-06	0.000129443	-0.61695	5.02e-06	0.000150689
FUN_016583-T1	Thioredoxin		0.0e+00|XP_012945541.1 PREDICTED: clustered mitochondria protein homolog [Aplysia californica]	0.0e+00|RNA07911.1 clustered mitochondria -like protein [Brachionus plicatilis]	0.0e+00|XP_002429543.1 eukaryotic translation initiation factor 3 subunit, putative [Pediculus humanus corporis]<>EEB16805.1 eukaryotic translation initiation factor 3 subunit, putative [Pediculus humanus corporis]	K03255	GO:0048312	GO:0045454	GO:0005515							PF00085,Thioredoxin	PF05303,Protein of unknown function (DUF727)	PF12807,Translation initiation factor eIF3 subunit 135	PF13236,Clustered mitochondria	PF13374,Tetratricopeptide repeat	PF13424,Tetratricopeptide repeat	PF15044,Mitochondrial function, CLU-N-term			911.708	0.260322	0.0144262	0.0410497	0.0275507	0.814153	0.892285	-0.057051	0.45286	0.616528	-0.15735	0.0594382	0.141244	0.0374476	0.725138	0.850854	0.0198453	0.865711	0.958319	-0.0773853	0.468175	0.694445	-0.119517	0.313251	0.580108
FUN_016659-T1	Aldo keto reductase		7.2e-130|PZN53054.1 aldo/keto reductase [Chloroflexi bacterium]	1.8e-128|RME97819.1 aldo/keto reductase [Chloroflexi bacterium]	1.1e-127|RIK23994.1 aldo/keto reductase [Anaerolineae bacterium]	K23107	GO:0055114	GO:0016491								PF00248,Aldo/keto reductase family									169.585	-0.0661679	0.609277	0.749358	-0.294113	0.0256377	0.0589768	0.636236	2.41e-12	7.44e-11	0.532035	3.4e-09	5.72e-08	-0.820035	9.64e-10	3.14e-08	-0.844921	1.36e-09	4.89e-08	-0.859708	1.65e-10	1.16e-08	-0.9088	9.17e-11	8.06e-09
FUN_016692-T1	Peroxiredoxin		1.5e-52|RNA20372.1 peroxiredoxin- mitochondrial [Brachionus plicatilis]	2.8e-51|AAM18076.1 peroxiredoxin V protein [Branchiostoma belcheri tsingtauense]	6.2e-51|XP_019633750.1 PREDICTED: peroxiredoxin-5, mitochondrial-like [Branchiostoma belcheri]	K11187	GO:0045454	GO:0016491								PF08534,Redoxin									675.737	0.344951	0.0145664	0.0413849	0.114648	0.453229	0.585039	0.480205	1.93e-06	1.87e-05	0.386522	0.000360895	0.00198516	0.225572	0.110061	0.269338	0.20839	0.170234	0.375218	0.114339	0.418501	0.652343	0.0720277	0.63865	0.837642
FUN_016751-T1	Thioredoxin		1.6e-11|AII16481.1 thioredoxin 1, partial [Paracyclopina nana]	1.6e-11|ACO12366.1 Thioredoxin-2 [Lepeophtheirus salmonis]<>ACO13033.1 Thioredoxin-2 [Lepeophtheirus salmonis]<>ADD24254.1 Thioredoxin-2 [Lepeophtheirus salmonis]	2.7e-11|ADD37926.1 Thioredoxin-2 [Lepeophtheirus salmonis]		GO:0045454									PF00085,Thioredoxin									303.344	0.565938	0.00651579	0.0212479	0.350591	0.0827641	0.155947	0.377644	0.0123523	0.0381167	0.273334	0.0612706	0.144641	0.187015	0.369667	0.585308	0.170294	0.405677	0.638345	-0.153069	0.464527	0.691312	-0.2104	0.317635	0.584621
FUN_017281-T1	Glutathione s-transferase		5.3e-17|SFS09124.1 glutathione S-transferase [Dyella sp. OK004]	5.3e-17|WP_090451175.1 glutathione S-transferase family protein [Dyella sp. OK004]	3.4e-16|AIF46882.1 hypothetical protein HY57_06190 [Dyella japonica A8]																				293.039	0.167091	0.284423	0.434507	-0.059487	0.733765	0.833007	0.164616	0.14158	0.2648	0.0815997	0.508134	0.67363	0.0244737	0.875408	0.937094	0.00970779	0.955548	1	-0.303907	0.0529978	0.186426	-0.350272	0.0502988	0.19824
FUN_017403-T1	Thioredoxin						GO:0045454									PF00085,Thioredoxin									37.1079	0.0890138	0.625905	0.762252	-0.139584	0.487776	0.615917	0.682442	9.12e-08	1.18e-06	0.59367	1.75e-05	0.000136496	-0.0218584	0.904379	0.951807	-0.038865	0.846144	0.94708	-0.199781	0.281777	0.523907	-0.245148	0.231391	0.490859
FUN_017416-T1	Glutathione s-transferase		2.3e-33|AYN44529.1 glutathione S-transferase S11 [Brachionus plicatilis]	3.0e-33|RNA17475.1 hematopoietic prostaglandin D synthase [Brachionus plicatilis]	4.4e-32|AYN44487.1 glutathione S-transferase S12/13-2 [Brachionus calyciflorus]		GO:0016021	GO:0005515								PF02798,Glutathione S-transferase, N-terminal domain	PF14497,Glutathione S-transferase, C-terminal domain								24.6047	-0.641447	0.0165667	0.0460376	-0.923966	0.0016461	0.00582564	0.181182	0.330193	0.494171	0.0658467	0.73033	0.8517	0.328894	0.184331	0.38007	0.337251	0.192547	0.406542	-0.0914576	0.718742	0.859356	-0.133685	0.62181	0.82619
FUN_017692-T1	Peroxiredoxin		9.0e-85|XP_009056321.1 hypothetical protein LOTGIDRAFT_119776 [Lottia gigantea]<>ESO93122.1 hypothetical protein LOTGIDRAFT_119776 [Lottia gigantea]	8.4e-83|XP_014610546.1 PREDICTED: NHL repeat-containing protein 2 [Polistes canadensis]	4.2e-82|XP_013079860.1 PREDICTED: NHL repeat-containing protein 2-like isoform X1 [Biomphalaria glabrata]		GO:0016209	GO:0055114	GO:0016491							PF00578,AhpC/TSA family									461.939	0.527789	8.63e-12	2.13e-10	0.299461	0.00238484	0.00797248	0.0681417	0.227488	0.377347	-0.0311174	0.665854	0.804451	0.577601	5.07e-14	2.97e-12	0.566404	4.9e-09	1.64e-07	0.316367	4.51e-05	0.00080933	0.280453	0.00456367	0.0376512
FUN_017782-T1	Thioredoxin		5.4e-90|XP_022330873.1 putative tRNA pseudouridine synthase Pus10 [Crassostrea virginica]	1.1e-85|KOF94087.1 hypothetical protein OCBIM_22002809mg, partial [Octopus bimaculoides]	1.1e-85|XP_014768473.1 PREDICTED: putative tRNA pseudouridine synthase Pus10 [Octopus bimaculoides]	K12859	GO:0046540	GO:0000398	GO:0009451	GO:0009982	GO:0003723	GO:0001522				PF02966,Mitosis protein DIM1									902.99	-0.0457509	0.586188	0.729716	-0.280335	0.00221288	0.00748601	0.235384	7.5e-05	0.000486113	0.127008	0.0453793	0.114068	-0.0546012	0.514559	0.707944	-0.0713053	0.429524	0.66047	0.163364	0.0501497	0.179723	0.125225	0.158994	0.39258
FUN_017851-T1	Glutathione reductase		2.3e-132|AGG09149.1 glutathione reductase [Pyropia haitanensis]	1.3e-130|AID54411.1 glutathione reductase [Gracilariopsis lemaneiformis]	3.7e-130|PXF42380.1 Glutathione reductase [Gracilariopsis chorda]	K00383	GO:0050660	GO:0016668	GO:0045454	GO:0016491	GO:0055114	GO:0009055				PF02852,Pyridine nucleotide-disulphide oxidoreductase, dimerisation domain	PF07992,Pyridine nucleotide-disulphide oxidoreductase								543.031	0.36792	0.00133822	0.00567652	0.141646	0.19585	0.308534	0.263507	0.00130772	0.00582013	0.153088	0.0506162	0.124231	0.0216166	0.851002	0.924455	0.00740186	0.946716	1	-0.0948924	0.410664	0.645125	-0.133893	0.231643	0.491067
FUN_017916-T1	Aldehyde dehydrogenase family		9.7e-128|XP_022340362.1 aldehyde dehydrogenase family 3 member B1-like isoform X2 [Crassostrea virginica]	8.2e-127|XP_022340352.1 aldehyde dehydrogenase family 3 member B1-like isoform X1 [Crassostrea virginica]	2.6e-125|XP_013406964.1 aldehyde dehydrogenase family 3 member B1 isoform X1 [Lingula anatina]	K00128	GO:0016620	GO:0006081	GO:0055114	GO:0016491						PF00171,Aldehyde dehydrogenase family									468.511	-0.0548837	0.584772	0.728345	-0.286345	0.00387528	0.0120468	0.243417	0.000618005	0.00304075	0.134504	0.049857	0.122756	0.0190514	0.848647	0.923147	0.00528996	0.956517	1	-0.279221	0.00556154	0.0379144	-0.31942	0.00133672	0.0150861
FUN_017932-T1	SOD		2.0e-46|GBC99189.1 Superoxide dismutase [Mn] [bacterium HR17]	7.6e-46|PZN43230.1 superoxide dismutase [Firmicutes bacterium]	1.7e-45|WP_053335260.1 superoxide dismutase [Thermoanaerobaculum aquaticum]	K04564	GO:0004784	GO:0046872	GO:0006801	GO:0055114						PF00081,Iron/manganese superoxide dismutases, alpha-hairpin domain	PF02777,Iron/manganese superoxide dismutases, C-terminal domain								1622.11	0.0812288	0.640111	0.774005	-0.149172	0.413054	0.551407	-0.0667271	0.592415	0.736523	-0.162303	0.204211	0.358215	-0.319668	0.065963	0.188896	-0.345476	0.0615605	0.191896	-0.710538	4.48e-05	0.000804933	-0.772863	5.01e-05	0.00107896
FUN_018153-T1	Catalase		1.4e-137|XP_013096447.1 PREDICTED: catalase-like [Biomphalaria glabrata]	4.1e-137|XP_013413968.1 LOW QUALITY PROTEIN: catalase-like [Lingula anatina]	2.2e-135|XP_014281971.1 catalase-like [Halyomorpha halys]	K03781	GO:0055114	GO:0006979	GO:0020037	GO:0004096						PF00199,Catalase	PF06628,Catalase-related immune-responsive								2.74878	-0.783899	0.103792	0.200188	-1.2757	0.0360011	0.0783714	-0.443987	0.246215	0.399014	-0.586793	0.137352	0.266021	0.167108	0.708295	0.840213	0.232995	0.639556	0.817485	0.304895	0.49119	0.712205	0.375299	0.443343	0.699024
FUN_018185-T1	Glutathione s-transferase		4.9e-31|XP_013381607.1 microsomal glutathione S-transferase 1 [Lingula anatina]	7.9e-29|XP_001641018.1 predicted protein [Nematostella vectensis]<>EDO48955.1 predicted protein [Nematostella vectensis]	1.3e-26|RMX42292.1 hypothetical protein pdam_00009847 [Pocillopora damicornis]		GO:0005515									PF00856,SET domain	PF01124,MAPEG family								131.728	0.126115	0.319026	0.472721	-0.10876	0.451669	0.583597	0.0649526	0.476884	0.638983	-0.0343244	0.738855	0.858073	-0.0266164	0.833512	0.914306	-0.0474375	0.742159	0.884882	-0.201194	0.116409	0.307993	-0.247168	0.0922519	0.289357
FUN_018316-T1	Aldehyde dehydrogenase family		8.2e-86|RNA11468.1 alpha-aminoadipic semialdehyde dehydrogenase [Brachionus plicatilis]	1.5e-82|BAG59812.1 unnamed protein product [Homo sapiens]	2.5e-82|XP_005980344.1 PREDICTED: alpha-aminoadipic semialdehyde dehydrogenase isoform X2 [Pantholops hodgsonii]		GO:0016620	GO:0055114	GO:0016491							PF00171,Aldehyde dehydrogenase family									2023.66	8.40415	0	0	8.38998	0	0	-0.321245	0.0994601	0.201321	-0.491944	0.0137964	0.0436108	5.72205	6.01e-170	5.46e-166	5.82957	1.45e-233	1.42e-229	4.85006	1.22e-121	7.99e-118	4.90058	8.97e-163	6.6e-159
FUN_018587-T1	Thioredoxin		2.6e-140|XP_013389215.1 protein disulfide-isomerase A5-like [Lingula anatina]	2.5e-138|XP_019920611.1 PREDICTED: protein disulfide-isomerase A5 [Crassostrea gigas]	1.4e-136|XP_019636649.1 PREDICTED: uncharacterized protein LOC109479196 isoform X4 [Branchiostoma belcheri]	K09583	GO:0045454									PF00085,Thioredoxin	PF01746,tRNA (Guanine-1)-methyltransferase	PF10961,Selenoprotein SelK_SelG							1624.18	0.438762	1.29e-05	0.00010649	0.211151	0.0350905	0.0767296	0.122329	0.0876997	0.182398	0.0149409	0.835399	0.927608	0.300849	0.00278072	0.0171619	0.288923	0.00376396	0.0241881	0.123298	0.220862	0.454176	0.0864149	0.392715	0.658026
FUN_018831-T1	Glutathione s-transferase		3.6e-63|ROT67146.1 hypothetical protein C7M84_014790 [Penaeus vannamei]	6.1e-63|XP_004739234.1 PREDICTED: maleylacetoacetate isomerase isoform X1 [Mustela putorius furo]	1.4e-62|XP_019662658.1 PREDICTED: maleylacetoacetate isomerase isoform X4 [Ailuropoda melanoleuca]	K01800	GO:0005737	GO:0003824	GO:0005515	GO:0009072						PF13417,Glutathione S-transferase, N-terminal domain	PF14497,Glutathione S-transferase, C-terminal domain								314.574	0.127174	0.345694	0.501199	-0.10094	0.467642	0.598553	0.196638	0.0413341	0.101294	0.0933127	0.340496	0.510718	-0.0788688	0.559189	0.741589	-0.093545	0.501254	0.70993	-0.104553	0.439112	0.6702	-0.142987	0.305676	0.573033
FUN_019206-T1	Catalase		2.5e-167|KFB50865.1 catalase [Anopheles sinensis]	4.3e-167|AET14833.1 catalase [Anopheles aquasalis]	5.6e-167|CRK95906.1 CLUMA_CG009352, isoform A [Clunio marinus]	K03781	GO:0020037	GO:0006355	GO:0004096	GO:0046983	GO:0006979	GO:0055114				PF00199,Catalase	PF00989,PAS fold	PF06628,Catalase-related immune-responsive							6485.51	0.273686	0.0308395	0.0760211	0.0397038	0.750069	0.84555	0.375578	3.13e-05	0.000224679	0.255451	0.00363198	0.0143491	0.408096	0.00127936	0.00918125	0.39396	0.00121823	0.00985461	0.175713	0.165659	0.382463	0.134364	0.278021	0.549406
FUN_019648-T1	Peroxiredoxin		8.7e-51|WP_116985935.1 peroxiredoxin [Emticicia sp. C21]<>RFS13305.1 peroxiredoxin [Emticicia sp. C21]	4.8e-49|WP_109742388.1 peroxiredoxin [Arcicella aurantiaca]<>PWK27311.1 peroxiredoxin [Arcicella aurantiaca]	1.4e-48|WP_101726658.1 peroxiredoxin [Emticicia sp. TH156]<>PLK43906.1 peroxiredoxin [Emticicia sp. TH156]	K03564	GO:0016209	GO:0045454	GO:0055114	GO:0016491						PF00578,AhpC/TSA family									755.519	-0.168097	0.267977	0.416269	-0.401347	0.0160168	0.0400284	0.0437808	0.686113	0.808487	-0.0486718	0.671341	0.808412	-0.445222	0.00338329	0.0200679	-0.469612	0.00506681	0.0305034	-0.558516	0.000240529	0.00322073	-0.608681	0.000323308	0.00488696
FUN_019649-T1	Peroxiredoxin		4.9e-46|WP_111341892.1 peroxiredoxin [Spirosoma sp. HMF3257]<>RAI74530.1 peroxiredoxin [Spirosoma sp. HMF3257]	5.4e-45|WP_100986486.1 peroxiredoxin [Spirosoma pollinicola]<>AUD01063.1 peroxiredoxin [Spirosoma pollinicola]	2.0e-44|WP_018621055.1 peroxiredoxin [Spirosoma luteum]	K03564	GO:0045454	GO:0016209	GO:0055114	GO:0016491						PF00578,AhpC/TSA family									101.621	-1.25788	0.00152685	0.00635144	-1.79681	0.000790642	0.0031363	0.186638	0.54039	0.693714	0.0966151	0.769936	0.881857	0.625021	0.111467	0.271878	0.751932	0.0917963	0.253109	-0.120776	0.758979	0.88241	-0.174208	0.713263	0.885154
FUN_019708-T1	Glutathione s-transferase															PF01124,MAPEG family									22.3929	-2.03136	8.19e-11	1.8e-09	-2.44843	9.41e-11	2.03e-09	-0.297131	0.135374	0.255423	-0.411035	0.0574259	0.13726	-1.16237	4.1e-05	0.000498462	-1.23704	0.000207944	0.00228382	-0.426014	0.114591	0.304911	-0.457086	0.139276	0.364313
FUN_020176-T1	Peroxiredoxin		3.4e-47|AEI52300.1 peroxiredoxin 6 protein [Sepiella maindroni]	7.6e-47|XP_026803350.1 peroxiredoxin-6-like [Pangasianodon hypophthalmus]	1.0e-46|XP_017543235.1 PREDICTED: peroxiredoxin-6-like [Pygocentrus nattereri]		GO:0016209	GO:0016491	GO:0055114	GO:0051920						PF00578,AhpC/TSA family	PF10417,C-terminal domain of 1-Cys peroxiredoxin								18.629	-0.75689	0.0026565	0.0101196	-1.03732	2.14e-05	0.000140746	0.0526444	0.750605	0.854877	-0.0640585	0.676345	0.811962	-0.64487	0.00784339	0.0391423	-0.697319	0.00297853	0.0201015	-0.0436101	0.846104	0.92879	-0.081299	0.703708	0.879336
FUN_020385-T1	Aldo keto reductase	HGT	4.4e-35|SLM40387.1 aldo-keto reductase [Umbilicaria pustulata]	3.7e-34|XP_007784162.1 aldo-keto reductase AKR13 [Coniosporium apollinis CBS 100218]<>EON68845.1 aldo-keto reductase AKR13 [Coniosporium apollinis CBS 100218]	5.3e-33|XP_023452444.1 Aldo-keto reductase yakc [NADP(+)] [Cercospora beticola]<>PIA93317.1 Aldo-keto reductase yakc [NADP(+)] [Cercospora beticola]											PF00248,Aldo/keto reductase family									4.0292	-0.812901	0.0559003	0.123055	-1.13504	0.0165863	0.041213	-0.122977	0.691726	0.812281	-0.218501	0.467938	0.637949	-0.693381	0.0943301	0.242293	-0.771211	0.0901152	0.249701	-0.840012	0.0458424	0.169464	-0.979604	0.0361163	0.159343
FUN_020404-T1	Aldo keto reductase		1.7e-29|XP_004345863.1 potassium channel beta 2 subunit isoform 1, putative [Acanthamoeba castellanii str. Neff]<>ELR21319.1 potassium channel beta 2 subunit isoform 1, putative [Acanthamoeba castellanii str. Neff]	4.3e-20|XP_020679378.1 probable voltage-gated potassium channel subunit beta [Dendrobium catenatum]	4.3e-20|PKU67159.1 putative voltage-gated potassium channel subunit beta [Dendrobium catenatum]											PF00248,Aldo/keto reductase family									552.703	0.169425	0.255134	0.400906	-0.0554574	0.703806	0.807999	0.22313	0.0361201	0.0909752	0.123328	0.229587	0.387982	-0.0815888	0.5841	0.758418	-0.0950097	0.516353	0.722197	-0.141998	0.341093	0.582394	-0.180117	0.221423	0.478202
FUN_020429-T1	Thioredoxin		1.0e-94|KPP63749.1 enoyl-CoA hydratase, mitochondrial-like [Scleropages formosus]	1.0e-94|XP_018621662.1 PREDICTED: enoyl-CoA hydratase, mitochondrial [Scleropages formosus]	1.4e-93|XP_008320160.1 enoyl-CoA hydratase, mitochondrial [Cynoglossus semilaevis]	K07511	GO:0003824	GO:0045454	GO:0016972	GO:0055114						PF00085,Thioredoxin	PF00378,Enoyl-CoA hydratase/isomerase	PF04777,Erv1 / Alr family							1163.96	0.0249269	0.813598	0.901155	-0.205132	0.0759851	0.145256	0.0933378	0.214023	0.36082	-0.00798747	0.921102	0.984337	-0.39425	0.000200537	0.00194774	-0.413117	0.000435384	0.00423797	-0.46748	1.06e-05	0.000233507	-0.5104	1.6e-05	0.000416201
FUN_020522-T1	Thioredoxin		3.0e-149|XP_022310623.1 protein disulfide-isomerase A6-like [Crassostrea virginica]	3.9e-149|XP_009045951.1 hypothetical protein LOTGIDRAFT_151365 [Lottia gigantea]<>ESP03418.1 hypothetical protein LOTGIDRAFT_151365 [Lottia gigantea]	2.0e-148|XP_011446200.1 PREDICTED: protein disulfide-isomerase A6 [Crassostrea gigas]<>EKC19533.1 Protein disulfide-isomerase A6 [Crassostrea gigas]	K09584	GO:0045454	GO:0016853								PF00085,Thioredoxin									1465.68	0.542926	0.000251477	0.00139336	0.317802	0.0246058	0.0570802	-0.0971368	0.360368	0.525967	-0.210441	0.0403065	0.103714	0.680609	4.37e-06	7.02e-05	0.678082	9.36e-07	1.98e-05	0.336872	0.0231528	0.106306	0.303222	0.0322062	0.147943
FUN_020602-T1	Glutathione s-transferase															PF01124,MAPEG family									46.028	-1.8132	6.94e-05	0.000458979	-2.57179	0.000116317	0.000609749	0.200918	0.578017	0.725035	0.152723	0.692811	0.824902	-0.31974	0.477613	0.680185	-0.273482	0.624864	0.806801	-0.898469	0.0466433	0.171436	-1.06765	0.0719941	0.248491
FUN_020620-T1	Aldehyde dehydrogenase family		6.5e-188|XP_021346041.1 aldehyde dehydrogenase, mitochondrial-like [Mizuhopecten yessoensis]<>OWF54062.1 Aldehyde dehydrogenase, mitochondrial [Mizuhopecten yessoensis]	7.2e-187|PAA58467.1 hypothetical protein BOX15_Mlig016970g2 [Macrostomum lignano]	1.6e-186|PAA57759.1 hypothetical protein BOX15_Mlig016970g3 [Macrostomum lignano]	K00128	GO:0016620	GO:0055114	GO:0016491							PF00171,Aldehyde dehydrogenase family									286.282	-2.03098	8.77e-07	9.58e-06	-2.73928	2.25e-06	1.97e-05	0.544251	0.0904814	0.187024	0.490851	0.139978	0.269794	-0.23572	0.566426	0.747015	-0.204262	0.671208	0.838707	-0.486822	0.236539	0.472532	-0.540263	0.272859	0.543224
FUN_020973-T1	Aldo keto reductase		7.7e-82|XP_021366381.1 uncharacterized protein LOC110458799 [Mizuhopecten yessoensis]<>OWF44123.1 Prostaglandin F synthase [Mizuhopecten yessoensis]	1.1e-75|XP_021366379.1 uncharacterized protein LOC110458798 [Mizuhopecten yessoensis]<>OWF44122.1 Oxidoreductase [Mizuhopecten yessoensis]	1.1e-75|XP_025111051.1 uncharacterized protein LOC112574279 isoform X2 [Pomacea canaliculata]<>XP_025111060.1 uncharacterized protein LOC112574279 isoform X2 [Pomacea canaliculata]<>PVD38178.1 hypothetical protein C0Q70_00789 [Pomacea canaliculata]		GO:0055114	GO:0016491								PF00248,Aldo/keto reductase family									961.447	0.0113246	0.906795	0.957796	-0.222297	0.0240737	0.0560524	0.41791	1.03e-09	1.96e-08	0.302315	9.37e-06	7.77e-05	0.0285561	0.767209	0.876072	0.0119444	0.901914	0.979632	0.280139	0.00356401	0.0273532	0.242887	0.0107918	0.0696699
FUN_021116-T1	Thioredoxin		9.2e-59|XP_002131804.1 thioredoxin domain-containing protein 9-like [Ciona intestinalis]	2.3e-57|XP_015111153.1 PREDICTED: thioredoxin domain-containing protein 9 [Diachasma alloeum]<>XP_015111154.1 PREDICTED: thioredoxin domain-containing protein 9 [Diachasma alloeum]	1.1e-56|XP_026282299.1 thioredoxin domain-containing protein 9 [Frankliniella occidentalis]<>XP_026282300.1 thioredoxin domain-containing protein 9 [Frankliniella occidentalis]		GO:0045454									PF00085,Thioredoxin									151.734	0.321877	0.236964	0.37946	0.123375	0.661843	0.773885	-0.751471	0.000210217	0.00119388	-0.865438	3.24e-05	0.000237078	0.0183532	0.94631	0.972666	0.00990095	0.972238	1	-0.410866	0.133423	0.334949	-0.481597	0.102743	0.30527
FUN_021294-T1	Aldo keto reductase		1.3e-84|WP_096647725.1 aldo/keto reductase [Calothrix brevissima]<>BAY62662.1 aldo/keto reductase [Calothrix brevissima NIES-22]	1.7e-84|BAY12500.1 aldo/keto reductase [Calothrix sp. NIES-2098]	1.7e-84|WP_096595424.1 aldo/keto reductase [Calothrix sp. NIES-2098]	K05275	GO:0055114	GO:0016491								PF00248,Aldo/keto reductase family									28.2026	0.223353	0.16708	0.290132	-0.0060062	0.968619	1	0.230591	0.0504116	0.11835	0.118283	0.28562	0.45017	-0.205513	0.224741	0.431615	-0.227026	0.160183	0.360044	-0.162906	0.333014	0.57392	-0.207369	0.19692	0.446786
FUN_021308-T1	Thioredoxin		1.4e-36|XP_013184735.1 PREDICTED: thioredoxin-related transmembrane protein 1-like [Amyelois transitella]	1.9e-36|XP_026478176.1 thioredoxin-related transmembrane protein 1 [Ctenocephalides felis]	5.4e-36|XP_022828605.1 thioredoxin-related transmembrane protein 1-like [Spodoptera litura]		GO:0045454									PF00085,Thioredoxin									33.5565	-0.202043	0.242114	0.38549	-0.426313	0.016612	0.0412604	-0.301013	0.0163565	0.0481153	-0.407626	0.00129346	0.00597615	-0.437592	0.0121829	0.0547207	-0.451429	0.0121689	0.0598684	-0.130415	0.439882	0.670924	-0.158909	0.359325	0.62733
FUN_021344-T1	Isocitrate dehydrogenase		1.6e-185|XP_009063246.1 hypothetical protein LOTGIDRAFT_220933 [Lottia gigantea]<>ESO85992.1 hypothetical protein LOTGIDRAFT_220933 [Lottia gigantea]	3.6e-185|XP_025089361.1 isocitrate dehydrogenase [NADP], mitochondrial-like [Pomacea canaliculata]<>PVD32273.1 hypothetical protein C0Q70_07706 [Pomacea canaliculata]	1.1e-184|RNA26572.1 isocitrate dehydrogenase [Brachionus plicatilis]	K00031	GO:0016616	GO:0051287	GO:0000287	GO:0004450	GO:0006102	GO:0055114				PF00180,Isocitrate/isopropylmalate dehydrogenase	PF15086,Uncharacterised protein family UPF0542								2286.85	-0.310277	0.00174094	0.00708489	-0.547719	9.72e-06	7.12e-05	-0.0977744	0.163874	0.296629	-0.196766	0.0199098	0.0590197	-0.804626	5.51e-16	4.06e-14	-0.830118	5.21e-11	2.32e-09	-0.878358	9.92e-19	1.87e-16	-0.927728	3.24e-13	4.05e-11
FUN_021376-T1	Peroxiredoxin		1.7e-79|XP_022190371.1 peroxiredoxin-2-like [Nilaparvata lugens]	6.5e-79|RNA41955.1 Peroxiredoxin 1 [Brachionus plicatilis]	6.5e-79|XP_015517651.1 PREDICTED: peroxiredoxin-like [Neodiprion lecontei]	K03386	GO:0045454	GO:0016491	GO:0016209	GO:0055114	GO:0051920					PF00578,AhpC/TSA family	PF10417,C-terminal domain of 1-Cys peroxiredoxin								443.769	-0.0916263	0.376043	0.533114	-0.324391	0.00359392	0.0112926	0.0332233	0.651384	0.783176	-0.0725896	0.349213	0.519563	-0.297116	0.004169	0.0236582	-0.315327	0.00469865	0.0287634	-0.171499	0.0969631	0.275209	-0.211127	0.0561877	0.212463
FUN_021392-T1	Aldehyde dehydrogenase family		1.0e-178|XP_006980979.1 PREDICTED: delta-1-pyrroline-5-carboxylate dehydrogenase, mitochondrial [Peromyscus maniculatus bairdii]	2.2e-178|XP_004705202.1 PREDICTED: delta-1-pyrroline-5-carboxylate dehydrogenase, mitochondrial [Echinops telfairi]	5.0e-178|XP_003783897.2 delta-1-pyrroline-5-carboxylate dehydrogenase, mitochondrial [Otolemur garnettii]	K00294	GO:0003842	GO:0010133	GO:0016620	GO:0055114	GO:0016491					PF00171,Aldehyde dehydrogenase family									578.435	0.0568325	0.63305	0.768149	-0.172327	0.134121	0.229254	0.0989203	0.243474	0.39573	-0.0133072	0.86872	0.950945	-0.270836	0.0232943	0.0885568	-0.288232	0.0131278	0.0632027	-0.184033	0.1227	0.317948	-0.223365	0.0533073	0.205235
FUN_021484-T1	Aldehyde dehydrogenase family		9.5e-184|XP_023232630.1 retinal dehydrogenase 2-like [Centruroides sculpturatus]	1.2e-181|XP_009065590.1 hypothetical protein LOTGIDRAFT_207312 [Lottia gigantea]<>ESO83811.1 hypothetical protein LOTGIDRAFT_207312 [Lottia gigantea]	4.4e-181|XP_013785611.1 retinal dehydrogenase 1-like isoform X1 [Limulus polyphemus]	K07249	GO:0016620	GO:0055114	GO:0016491							PF00171,Aldehyde dehydrogenase family									39.9716	-0.845562	3.01e-05	0.000223798	-1.0944	7.92e-07	7.86e-06	-0.219547	0.113886	0.223469	-0.322747	0.0264288	0.0739846	-0.938934	3.21e-06	5.32e-05	-0.972843	1.01e-05	0.000165356	-0.787708	7.51e-05	0.00123601	-0.838773	0.000107252	0.00202438
FUN_021699-T1	Isocitrate dehydrogenase		2.3e-158|RNA34891.1 putative isocitrate dehydrogenase [NAD] subunit mitochondrial isoform X2 [Brachionus plicatilis]	3.3e-149|XP_013413294.1 isocitrate dehydrogenase [NAD] subunit alpha, mitochondrial [Lingula anatina]	1.7e-148|ELT88445.1 hypothetical protein CAPTEDRAFT_149799 [Capitella teleta]	K00030	GO:0016616	GO:0051287	GO:0000287	GO:0006099	GO:0004449	GO:0055114				PF00180,Isocitrate/isopropylmalate dehydrogenase									1449.83	0.156867	0.125958	0.232654	-0.0742812	0.440598	0.575094	0.426829	4.42e-09	7.55e-08	0.311279	3.81e-06	3.45e-05	-0.141084	0.169333	0.359311	-0.158106	0.103048	0.270818	-0.0609994	0.552094	0.754721	-0.100388	0.298486	0.566235
FUN_021802-T1	SOD		1.3e-28|AAX59897.1 sod [Bombus ignitus]	1.6e-28|XP_003397315.1 superoxide dismutase [Cu-Zn] [Bombus terrestris]<>XP_012166688.1 superoxide dismutase [Cu-Zn] [Bombus terrestris]	2.1e-28|AAZ79896.1 Cu,Zn superoxidase dismutase [Bombus ignitus]		GO:0004784	GO:0046872	GO:0006801	GO:0055114						PF00080,Copper/zinc superoxide dismutase (SODC)									878.544	-0.905975	0.00649102	0.0211854	-1.2762	0.00175438	0.00612857	0.853009	0.000636101	0.00311822	0.775093	0.00293701	0.0119646	0.166752	0.615856	0.780849	0.174896	0.634701	0.814313	0.0697808	0.833713	0.922408	0.0411084	0.911862	0.988614
FUN_021855-T1	SOD		1.0e-24|XP_021878187.1 superoxide-dismutase [Lobosporangium transversale]<>ORZ07953.1 superoxide-dismutase [Lobosporangium transversale]	1.8e-24|OQV24269.1 putative Superoxide dismutase (Cu-Zn), chloroplastic [Hypsibius dujardini]	5.1e-24|XP_018320041.1 superoxide dismutase [Cu-Zn] [Agrilus planipennis]<>XP_025829335.1 superoxide dismutase [Cu-Zn]-like [Agrilus planipennis]		GO:0046872	GO:0006801								PF00080,Copper/zinc superoxide dismutase (SODC)									44.3446	-0.202214	0.367937	0.524476	-0.444613	0.0693179	0.134795	-0.410503	0.0130084	0.0397516	-0.522326	0.00277794	0.0114385	0.251408	0.248698	0.460385	0.247847	0.282231	0.515848	0.12125	0.580272	0.774654	0.088601	0.704317	0.879821
FUN_021866-T1	Glutathione s-transferase		4.2e-20|XP_014771122.1 PREDICTED: S-crystallin 2 [Octopus bimaculoides]	9.4e-20|XP_014781640.1 PREDICTED: S-crystallin 3-like [Octopus bimaculoides]	4.7e-19|KOF90360.1 hypothetical protein OCBIM_22011308mg [Octopus bimaculoides]		GO:0005515									PF02798,Glutathione S-transferase, N-terminal domain	PF14497,Glutathione S-transferase, C-terminal domain								122.665	0.263755	0.113053	0.213924	0.0319668	0.845516	0.91639	-0.0207108	0.864364	0.926546	-0.148897	0.207509	0.362598	0.142847	0.390381	0.603939	0.123869	0.44811	0.671058	0.214189	0.196809	0.423114	0.174566	0.282471	0.554884
FUN_022157-T1	Glutathione s-transferase		3.6e-28|AYN44529.1 glutathione S-transferase S11 [Brachionus plicatilis]	6.2e-28|AYN44484.1 glutathione S-transferase S11 [Brachionus calyciflorus]	6.2e-28|RNA17475.1 hematopoietic prostaglandin D synthase [Brachionus plicatilis]		GO:0005515									PF14497,Glutathione S-transferase, C-terminal domain									3.55635	1.06273	0.0163555	0.0455711	0.957984	0.052602	0.107427	0.485002	0.198821	0.341584	0.431855	0.274179	0.437003	0.869412	0.0502701	0.155727	0.936014	0.0605364	0.189466	0.64555	0.152619	0.363105	0.635091	0.221847	0.478837
FUN_022296-T1	Glutathione reductase		6.4e-206|RNA30386.1 dihydrolipoamide dehydrogenase E3 subunit [Brachionus plicatilis]	7.3e-194|PAA68840.1 hypothetical protein BOX15_Mlig013073g1, partial [Macrostomum lignano]	1.1e-192|XP_005095881.1 PREDICTED: dihydrolipoyl dehydrogenase, mitochondrial-like [Aplysia californica]	K00382	GO:0050660	GO:0004148	GO:0016668	GO:0045454	GO:0016491	GO:0055114	GO:0009055			PF02852,Pyridine nucleotide-disulphide oxidoreductase, dimerisation domain	PF07992,Pyridine nucleotide-disulphide oxidoreductase								1237.15	0.162251	0.117931	0.220875	-0.066243	0.501089	0.628416	0.0154173	0.834635	0.908819	-0.0978276	0.159444	0.297877	-0.082038	0.429615	0.639045	-0.0964604	0.328649	0.560534	-0.119135	0.25157	0.490042	-0.157172	0.112988	0.323475
FUN_022706-T1	Thioredoxin		4.2e-163|RNA03270.1 disulfide-isomerase domain [Brachionus plicatilis]	8.1e-159|XP_015793077.1 protein disulfide-isomerase isoform X1 [Tetranychus urticae]	1.2e-157|XP_015793078.1 protein disulfide-isomerase isoform X2 [Tetranychus urticae]	K09580	GO:0045454	GO:0016853	GO:0003756							PF00085,Thioredoxin	PF13848,Thioredoxin-like domain								2426.94	0.312202	1.77e-05	0.00014107	0.0798833	0.373225	0.509127	0.13037	0.0116377	0.0363184	0.0282207	0.657989	0.798356	0.195282	0.00725258	0.0368136	0.179422	0.0441342	0.151802	0.0189469	0.79482	0.903317	-0.0210606	0.815733	0.939798
FUN_022783-T1	Aldo keto reductase		4.0e-54|XP_026729145.1 monocarboxylate transporter 10-like [Trichoplusia ni]<>XP_026729146.1 monocarboxylate transporter 10-like [Trichoplusia ni]<>XP_026729147.1 monocarboxylate transporter 10-like [Trichoplusia ni]	4.4e-53|XP_023024052.1 uncharacterized protein LOC111512181 [Leptinotarsa decemlineata]	1.3e-52|XP_013384790.1 monocarboxylate transporter 14 [Lingula anatina]<>XP_013384791.1 monocarboxylate transporter 14 [Lingula anatina]		GO:0055085	GO:0005887								PF00248,Aldo/keto reductase family	PF07690,Major Facilitator Superfamily								98.235	-1.42145	1.72e-08	2.61e-07	-1.7485	1.73e-09	3.01e-08	-0.113581	0.522217	0.678	-0.263024	0.143514	0.275439	-0.589326	0.0159976	0.0670102	-0.633477	0.0166926	0.0753047	-0.0373933	0.877262	0.944081	-0.0676978	0.78913	0.926684
FUN_022953-T1	Glutathione s-transferase		2.1e-30|CBJ28851.1 microsomal Glutathione S-transferase [Ectocarpus siliculosus]	3.6e-30|XP_020910615.1 microsomal glutathione S-transferase 3-like [Exaiptasia pallida]<>KXJ24381.1 Microsomal glutathione S-transferase 3 [Exaiptasia pallida]	1.8e-29|XP_001636741.1 predicted protein [Nematostella vectensis]<>EDO44678.1 predicted protein [Nematostella vectensis]	K00799										PF01124,MAPEG family									147.691	-0.505643	8.53e-05	0.00054775	-0.749613	1.55e-07	1.8e-06	0.109903	0.216477	0.36372	0.00140205	0.988257	1	-0.477195	0.000174578	0.00173074	-0.503507	0.000323312	0.00330668	-0.459922	0.00029478	0.0038238	-0.508724	0.000279251	0.00432537
FUN_023097-T1	Aldehyde dehydrogenase family		1.3e-18|XP_024505058.1 Alpha-aminoadipic semialdehyde dehydrogenase [Strongyloides ratti]<>CEF65858.1 Alpha-aminoadipic semialdehyde dehydrogenase [Strongyloides ratti]	1.8e-18|AAM81354.1 aldehyde dehydrogenase [Steinernema feltiae]	2.3e-18|RCN51637.1 aldehyde dehydrogenase family protein [Ancylostoma caninum]		GO:0016620	GO:0055114	GO:0016491							PF00171,Aldehyde dehydrogenase family									3.65866	4.16511	1.79e-17	7.31e-16	4.94522	1.63e-23	1.06e-21	0.695045	0.174913	0.311347	0.986343	0.133624	0.26055	2.75054	8.33e-08	1.94e-06	3.56192	2.86e-09	9.88e-08	2.38762	4.88e-06	0.000120776	3.09746	1.29e-06	4.61e-05
FUN_023132-T1	Aldo keto reductase		2.6e-91|GAU96241.1 hypothetical protein RvY_07712 [Ramazzottius varieornatus]	1.1e-89|OQV21452.1 putative Prostaglandin F synthase [Hypsibius dujardini]	3.4e-83|ODN02818.1 Aldo-keto reductase family 4 member C8 [Orchesella cincta]		GO:0055114	GO:0016491								PF00248,Aldo/keto reductase family									377.43	0.263762	0.00284822	0.010719	0.0335993	0.701883	0.806452	0.341679	6.27e-08	8.32e-07	0.234727	0.000169194	0.00102805	0.142355	0.106968	0.26456	0.129764	0.137301	0.326088	-0.0452789	0.611361	0.79422	-0.0827241	0.352363	0.620498
FUN_023213-T1	Glutathione s-transferase		4.8e-04|WP_017138964.1 MAPEG family protein [Pseudomonas fluorescens]													PF01124,MAPEG family									154.228	-0.522109	0.0543953	0.120471	-0.724714	0.0146297	0.0370874	-3.12237	3.58e-50	3.32e-47	-3.31539	2.02e-45	1.8e-42	-0.759602	0.00516638	0.0281075	-0.766695	0.0100748	0.0520536	-1.19872	1.12e-05	0.000245315	-1.26804	4.22e-05	0.000927067
FUN_023286-T1	Aldo keto reductase		2.0e-107|KEQ82651.1 Aldo/keto reductase [Aureobasidium pullulans EXF-150]<>OBW67624.1 Acetyl-CoA synthetase-like protein [Aureobasidium pullulans]	3.5e-107|PKS02354.1 Aldo-keto reductase yakc [NADP(+)] [Cercospora zeina]	1.0e-106|KEQ67209.1 Aldo/keto reductase [Aureobasidium melanogenum CBS 110374]											PF00248,Aldo/keto reductase family									173.757	-1.77076	0.00218786	0.00858664	-2.58461	0.0352161	0.0769642	-0.0349058	0.949052	0.973105	-0.103937	0.885295	0.961753	-2.64358	4.79e-06	7.56e-05	-5.6738	0.000158993	0.00181526	-2.65941	4.2e-06	0.000105827	-5.83443	0.000119116	0.00219623
FUN_023595-T1	Aldo keto reductase	HGT	1.3e-121|CCG80668.1 Norsolorinic acid reductase [Taphrina deformans PYCC 5710]	5.1e-118|XP_011125888.1 hypothetical protein AOL_s00169g229 [Arthrobotrys oligospora ATCC 24927]<>EGX45623.1 hypothetical protein AOL_s00169g229 [Arthrobotrys oligospora ATCC 24927]	6.7e-118|XP_007288717.1 norsolorinic acid reductase [Marssonina brunnea f. sp. 'multigermtubi' MB_m1]<>EKD21715.1 norsolorinic acid reductase [Marssonina brunnea f. sp. 'multigermtubi' MB_m1]											PF00248,Aldo/keto reductase family									175.493	2.13433	5.62e-23	3.15e-21	1.96832	1.99e-23	1.28e-21	2.11797	1.97e-40	1.12e-37	2.03238	3.62e-39	2.31e-36	0.954454	1.35e-05	0.00019021	0.947701	6.42e-06	0.000110648	0.462622	0.036981	0.146396	0.405428	0.0638633	0.230749
FUN_023631-T1	Glutathione s-transferase	HGT	2.0e-31|OCH86631.1 glutathione-S-transferase [Obba rivulosa]	1.4e-29|OCH86089.1 glutathione-S-transferase [Obba rivulosa]	4.1e-29|XP_001830624.1 hypothetical protein CC1G_06890 [Coprinopsis cinerea okayama7#130]<>EAU91255.1 hypothetical protein CC1G_06890 [Coprinopsis cinerea okayama7#130]	K00799										PF13410,Glutathione S-transferase, C-terminal domain									4.72167	-0.58747	0.168059	0.291595	-0.991229	0.0461195	0.0962976	0.843165	0.00442149	0.0163307	0.759491	0.00921558	0.0314211	0.134066	0.733022	0.855846	0.132333	0.757138	0.893046	0.392261	0.308189	0.550258	0.409184	0.318738	0.585808
FUN_023686-T1	Glutathione s-transferase		1.9e-37|WP_002635495.1 glutathione S-transferase [Myxococcus hansupus]<>AKQ68644.1 Glutathione transferase [Myxococcus hansupus]	4.2e-37|XP_002964271.1 glutathione S-transferase F9 [Selaginella moellendorffii]<>EFJ34604.1 hypothetical protein SELMODRAFT_142654 [Selaginella moellendorffii]	1.6e-36|XP_002989538.1 glutathione S-transferase F9 [Selaginella moellendorffii]<>EFJ09414.1 hypothetical protein SELMODRAFT_184606 [Selaginella moellendorffii]		GO:0005515									PF00043,Glutathione S-transferase, C-terminal domain	PF02798,Glutathione S-transferase, N-terminal domain								86.7937	-0.455568	0.000335416	0.00177689	-0.694068	4.97e-08	6.45e-07	0.0226945	0.793004	0.88244	-0.0910516	0.287438	0.452343	-0.494616	7.99e-05	0.000888812	-0.515429	4.05e-05	0.000558647	-0.560889	9.29e-06	0.000209171	-0.605855	1.74e-06	6.03e-05
FUN_023896-T1	Aldo keto reductase		3.7e-54|RMZ66181.1 short chain dehydrogenase reductase [Pyrenophora seminiperda CCB06]	6.2e-54|RMZ00699.1 hypothetical protein D0862_06638 [Hortaea werneckii]	8.1e-54|SMQ55534.1 unnamed protein product [Zymoseptoria tritici ST99CH_3D7]<>SMR63866.1 unnamed protein product [Zymoseptoria tritici ST99CH_3D1]											PF00248,Aldo/keto reductase family									0.624175	-0.154553	0.791354	0.886305	-2.06645	0.0662076	0.129722	0.77759	0.176126	0.313006	0.954668	0.123607	0.245471	0.757767	0.203414	0.405388	1.1468	0.154774	0.351836	1.13024	0.058203	NA	1.74338	0.0175431	0.0977956
FUN_023912-T1	Catalase		1.2e-102|XP_004338522.1 catalase [Acanthamoeba castellanii str. Neff]<>ELR16509.1 catalase [Acanthamoeba castellanii str. Neff]	3.4e-102|KZL69875.1 catalase, partial [Colletotrichum incanum]	3.4e-102|OHW99039.1 catalase [Colletotrichum incanum]		GO:0006979	GO:0055114	GO:0020037	GO:0004096						PF00199,Catalase									10.6055	3.44678	1.98e-28	1.57e-26	3.41375	1.93e-32	1.98e-30	1.95786	3.01e-12	9.09e-11	1.96002	3.58e-13	1.21e-11	2.31563	1.88e-12	9.02e-11	2.43992	8.63e-14	5.55e-12	1.95904	6.63e-09	3.47e-07	2.03381	3.99e-09	2.67e-07
FUN_023986-T1	Glutathione s-transferase						GO:0005515									PF14497,Glutathione S-transferase, C-terminal domain									34.9529	0.00213128	0.991676	0.999946	-0.21957	0.321804	0.453809	-0.0274087	0.854062	0.920622	-0.122368	0.438908	0.61047	-0.60827	0.0041964	0.0237889	-0.642337	0.00588248	0.0342922	-0.748334	0.000516018	0.00611713	-0.813928	0.000596594	0.00802499
FUN_024033-T1	Glutathione s-transferase						GO:0005515									PF14497,Glutathione S-transferase, C-terminal domain									28.8644	-0.416386	0.065198	0.139018	-0.661724	0.0081196	0.0225975	-0.161597	0.315008	0.478065	-0.260201	0.130734	0.256169	-0.655984	0.00399355	0.0228833	-0.700407	0.00555383	0.0327917	-0.596018	0.00856649	0.0522686	-0.659781	0.00855911	0.0590494
FUN_024284-T1	Glutathione s-transferase		9.2e-45|AYN44529.1 glutathione S-transferase S11 [Brachionus plicatilis]	2.7e-44|AYN44506.1 glutathione S-transferase S11 [Brachionus rotundiformis]	4.6e-44|RNA17475.1 hematopoietic prostaglandin D synthase [Brachionus plicatilis]	K04097	GO:0005515									PF02798,Glutathione S-transferase, N-terminal domain	PF14497,Glutathione S-transferase, C-terminal domain								5.80472	-0.827416	0.0210275	0.0558327	-1.10174	0.00248691	0.00825751	-0.617466	0.017835	0.0515547	-0.738085	0.00279439	0.0114918	-0.794796	0.0232882	0.088553	-0.845462	0.0170817	0.0766292	-0.677572	0.0498068	0.178919	-0.737094	0.0342193	0.153626
FUN_024301-T1	Glutathione s-transferase	HGT	3.7e-145|KKZ68652.1 hypothetical protein EMCG_05738 [Emmonsia crescens UAMH 3008]	3.7e-145|PGH29995.1 hypothetical protein GX50_07242 [Emmonsia crescens]	7.1e-141|EKG10026.1 Glutathione S-transferase [Macrophomina phaseolina MS6]		GO:0005515									PF13409,Glutathione S-transferase, N-terminal domain									255.098	-0.686297	0.00744894	0.0238163	-0.975688	0.000455354	0.00195233	0.421893	0.0234656	0.0644442	0.291114	0.109621	0.224902	-0.487236	0.0566324	0.169431	-0.541983	0.044291	0.152158	-0.152578	0.549571	0.752903	-0.203712	0.438226	0.69832
FUN_024320-T1	Thioredoxin		2.5e-166|WP_089755510.1 T9SS C-terminal target domain-containing protein [Chryseobacterium soldanellicola]<>SDQ53326.1 Por secretion system C-terminal sorting domain-containing protein [Chryseobacterium soldanellicola]	2.3e-164|WP_065400207.1 T9SS C-terminal target domain-containing protein [Chryseobacterium arthrosphaerae]<>OCA71560.1 hypothetical protein BBI00_17775 [Chryseobacterium arthrosphaerae]	2.8e-162|WP_047097500.1 T9SS C-terminal target domain-containing protein [Chryseobacterium indologenes]		GO:0045454	GO:0016853								PF00085,Thioredoxin									2.70182	0.53443	0.294584	0.445774	0.5794	0.351957	0.487001	1.05318	0.0129537	0.0396213	1.11147	0.0130791	0.0418057	-1.14604	0.0319961	0.112005	-1.99969	0.0182932	0.0805141	-0.849723	0.109041	0.296109	-1.35118	0.0826015	0.270997
FUN_024490-T1	Glutathione s-transferase		9.2e-45|AYN44529.1 glutathione S-transferase S11 [Brachionus plicatilis]	2.7e-44|AYN44506.1 glutathione S-transferase S11 [Brachionus rotundiformis]	4.6e-44|RNA17475.1 hematopoietic prostaglandin D synthase [Brachionus plicatilis]	K04097	GO:0005515									PF02798,Glutathione S-transferase, N-terminal domain	PF14497,Glutathione S-transferase, C-terminal domain								2.69843	-1.23085	0.0067393	0.02187	-1.53842	0.00178103	0.00620399	-1.10354	0.00185678	0.00782342	-1.23105	0.000204192	0.00121072	-1.31646	0.00357392	0.0208613	-1.45574	0.00325313	0.0215497	-0.919595	0.0347703	0.14047	-0.959084	0.0354289	0.157275
FUN_024528-T1	Thioredoxin		0.0e+00|WP_076507240.1 T9SS C-terminal target domain-containing protein [Chryseobacterium shigense]<>SIS35652.1 hypothetical protein SAMN05421639_103360 [Chryseobacterium shigense]<>PQA94378.1 hypothetical protein B0A69_07870 [Chryseobacterium shigense]	0.0e+00|WP_073330402.1 T9SS C-terminal target domain-containing protein [Chryseobacterium carnipullorum]<>SHL65442.1 hypothetical protein SAMN05444360_103181 [Chryseobacterium carnipullorum]	0.0e+00|STD10278.1 Uncharacterised protein [Chryseobacterium shigense]		GO:0045454									PF00085,Thioredoxin									16.0126	2.01042	9.93e-06	8.41e-05	2.32606	4.51e-06	3.62e-05	1.9823	7.82e-08	1.02e-06	2.12334	1.67e-07	2.03e-06	-1.03946	0.029593	0.105889	-1.51371	0.0258699	0.103553	-1.61241	0.000935353	0.0097979	-2.64581	0.000546554	0.00746095
FUN_024674-T1	Glutathione s-transferase		6.6e-07|WP_037514375.1 MAPEG family protein [Sphingopyxis sp. LC81]<>KGB54693.1 putative membrane protein [Sphingopyxis sp. LC81]	4.7e-05|WP_019506011.1 MAPEG family protein [Pleurocapsa sp. PCC 7319]	2.3e-04|WP_035307551.1 hypothetical protein [Brevundimonas sp. EAKA]<>KDP94875.1 hypothetical protein ER13_08860 [Brevundimonas sp. EAKA]											PF01124,MAPEG family									0.151752	0.0115563	0.974832	0.992874	0.296856	0.774742	0.863153	-0.010949	0.979974	NA	0.0688389	0.934947	0.992296	-0.0335241	0.927078	NA	-1.07301	0.286934	0.519739	0.00441483	0.990384	NA	0.328471	0.752653	0.908099
FUN_024725-T1	Aldo keto reductase	HGT	4.3e-111|CCG80668.1 Norsolorinic acid reductase [Taphrina deformans PYCC 5710]	1.3e-104|CZR63358.1 probable IN2-2 protein [Phialocephala subalpina]	4.3e-103|XP_007288717.1 norsolorinic acid reductase [Marssonina brunnea f. sp. 'multigermtubi' MB_m1]<>EKD21715.1 norsolorinic acid reductase [Marssonina brunnea f. sp. 'multigermtubi' MB_m1]											PF00248,Aldo/keto reductase family									59.7373	2.48176	1.55e-29	1.29e-27	2.3305	3.21e-26	2.44e-24	1.80712	5.51e-27	9.64e-25	1.73651	1.25e-22	1.52e-20	0.493775	0.03548	0.121139	0.461384	0.0688577	0.207122	0.262196	0.271203	0.512094	0.190792	0.463819	0.707522
FUN_024950-T1	Glutathione s-transferase		4.2e-30|AYN44506.1 glutathione S-transferase S11 [Brachionus rotundiformis]	3.6e-29|AYN44529.1 glutathione S-transferase S11 [Brachionus plicatilis]	4.7e-29|RNA17475.1 hematopoietic prostaglandin D synthase [Brachionus plicatilis]		GO:0005515									PF02798,Glutathione S-transferase, N-terminal domain	PF14497,Glutathione S-transferase, C-terminal domain								15.8052	-0.219701	0.621359	0.758762	-0.528289	0.353603	0.48875	1.34977	9.5e-05	0.000598784	1.38571	0.000248454	0.00143671	-1.02889	0.0233943	0.0888006	-1.467	0.0187974	0.0821203	-1.13982	0.0123916	0.0679073	-1.66836	0.00889527	0.0606159
FUN_025063-T1	Glutathione s-transferase		4.7e-41|AYN44489.1 glutathione S-transferase S1-2 [Brachionus calyciflorus]	6.2e-41|AYN44529.1 glutathione S-transferase S11 [Brachionus plicatilis]	8.1e-41|RNA17475.1 hematopoietic prostaglandin D synthase [Brachionus plicatilis]	K04097	GO:0005515									PF02798,Glutathione S-transferase, N-terminal domain	PF14497,Glutathione S-transferase, C-terminal domain								46.8794	-0.366393	0.324517	0.478857	-0.696645	0.119454	0.208979	1.35437	1.21e-06	1.23e-05	1.34678	5.02e-06	4.42e-05	-0.433241	0.243279	0.45448	-0.555234	0.210071	0.427947	-0.882609	0.0186526	0.0910213	-1.13343	0.0148431	0.0868554
FUN_025493-T1	Peroxiredoxin		1.7e-82|RMZ96292.1 peroxiredoxin-2-like isoform X2 [Brachionus plicatilis]	1.7e-82|RMZ96293.1 peroxiredoxin-2-like isoform X2, partial [Brachionus plicatilis]	3.0e-82|XP_015785118.1 peroxiredoxin 1 [Tetranychus urticae]	K13279	GO:0016209	GO:0016491	GO:0045454	GO:0055114	GO:0051920					PF00578,AhpC/TSA family	PF10417,C-terminal domain of 1-Cys peroxiredoxin								937.341	-0.193284	0.291823	0.442669	-0.426541	0.0264118	0.0604457	0.036638	0.78079	0.874653	-0.0614742	0.64129	0.78469	-0.525518	0.00418886	0.023761	-0.554304	0.00426878	0.0267264	-0.608201	0.000924294	0.00972653	-0.663047	0.000695396	0.00906321
FUN_025554-T1	Glutathione peroxidase		2.6e-35|XP_021359831.1 glutathione peroxidase 7-like [Mizuhopecten yessoensis]<>OWF47286.1 Glutathione peroxidase 7 [Mizuhopecten yessoensis]	1.3e-34|XP_022313270.1 glutathione peroxidase 7-like [Crassostrea virginica]	3.8e-34|XP_013409653.1 glutathione peroxidase 7 [Lingula anatina]	K00432	GO:0055114	GO:0006979	GO:0004602	GO:0005515						PF00255,Glutathione peroxidase									294.869	-0.11291	0.510385	0.664496	-0.348255	0.0617194	0.122453	0.0518443	0.673252	0.798708	-0.042284	0.743378	0.861661	-0.221188	0.196968	0.397418	-0.243003	0.189269	0.402094	-0.374675	0.0292787	0.124844	-0.424606	0.0236527	0.119768
FUN_025651-T1	Aldo keto reductase		1.9e-136|ELT91407.1 hypothetical protein CAPTEDRAFT_159286 [Capitella teleta]	2.7e-135|XP_025083166.1 voltage-gated potassium channel subunit beta-2-like isoform X1 [Pomacea canaliculata]	3.0e-134|XP_021379761.1 voltage-gated potassium channel subunit beta-2-like isoform X4 [Mizuhopecten yessoensis]	K04883	GO:0005737	GO:0006813	GO:0016021	GO:0055085	GO:0005249					PF00248,Aldo/keto reductase family									152.893	-1.03671	1.96e-13	5.81e-12	-1.28479	4.01e-15	1.49e-13	-0.384696	7.28e-05	0.000473266	-0.489121	4.37e-06	3.9e-05	-0.572684	2.59e-05	0.000334301	-0.59283	0.000118872	0.00141536	-0.362123	0.00725996	0.0461485	-0.401557	0.00799772	0.0562169
FUN_025855-T1	Aldehyde dehydrogenase family		4.2e-161|XP_025107764.1 LOW QUALITY PROTEIN: succinate-semialdehyde dehydrogenase, mitochondrial-like [Pomacea canaliculata]	5.5e-161|XP_013404047.1 succinate-semialdehyde dehydrogenase, mitochondrial isoform X1 [Lingula anatina]<>XP_013404055.1 succinate-semialdehyde dehydrogenase, mitochondrial isoform X1 [Lingula anatina]	5.5e-161|XP_013404063.1 succinate-semialdehyde dehydrogenase, mitochondrial isoform X2 [Lingula anatina]	K00139	GO:0016620	GO:0055114	GO:0009013	GO:0009450	GO:0016491					PF00171,Aldehyde dehydrogenase family									604.307	-0.0793204	0.326841	0.480937	-0.312243	0.000503739	0.00212928	0.125559	0.0282736	0.0750994	0.012199	0.844519	0.933616	-0.17175	0.0334169	0.115701	-0.188726	0.0340237	0.126286	-0.278997	0.000579838	0.00671538	-0.319774	0.000378049	0.00554366
FUN_025940-T1	Glutathione peroxidase		6.2e-33|XP_013773067.2 glutathione peroxidase-like [Limulus polyphemus]	5.2e-32|XP_023231068.1 glutathione peroxidase-like [Centruroides sculpturatus]	6.8e-32|XP_013772703.1 glutathione peroxidase-like isoform X1 [Limulus polyphemus]	K00432	GO:0055114	GO:0006979	GO:0004602							PF00255,Glutathione peroxidase									5.85065	-0.0841999	0.812423	0.900138	-0.332238	0.363238	0.498743	0.650258	0.00946529	0.0307131	0.564744	0.0168494	0.0514179	0.197354	0.557177	0.740108	0.20283	0.548881	0.749307	0.0327653	0.923987	0.965787	-0.00377364	0.992126	1
FUN_026152-T1	Glutathione s-transferase		2.1e-53|AXN72681.1 Gluthatione-S-transferase theta 2-like [Physella acuta]	1.5e-51|XP_018016977.1 PREDICTED: glutathione S-transferase theta-1-like [Hyalella azteca]	4.3e-51|XP_013408169.1 glutathione S-transferase theta-1 [Lingula anatina]	K00799	GO:0005515									PF00043,Glutathione S-transferase, C-terminal domain	PF02798,Glutathione S-transferase, N-terminal domain								219.398	-0.56045	0.00242007	0.00935958	-0.816018	5.16e-05	0.000303952	0.66441	3.44e-07	3.94e-06	0.555023	2.78e-05	0.000207056	-0.0128993	0.943492	0.971307	-0.0323604	0.864508	0.957823	0.0945257	0.602854	0.789248	0.0563435	0.764838	0.914405
FUN_026222-T1	Aldehyde dehydrogenase family			3.7e-234|XP_019917995.1 PREDICTED: delta-1-pyrroline-5-carboxylate synthase [Crassostrea gigas]	4.9e-234|XP_022342632.1 delta-1-pyrroline-5-carboxylate synthase-like isoform X2 [Crassostrea virginica]<>XP_022342634.1 delta-1-pyrroline-5-carboxylate synthase-like isoform X2 [Crassostrea virginica]	K12657	GO:0006561	GO:0016620	GO:0004350	GO:0003824	GO:0055114	GO:0016491				PF00171,Aldehyde dehydrogenase family	PF00696,Amino acid kinase family								42.6525	-1.19168	0.00167529	0.00686903	-1.5261	0.00152386	0.00546931	-0.973478	0.000787983	0.00376657	-1.13561	0.000330937	0.00184135	-1.548	4.78e-05	0.000570047	-1.7442	0.00037724	0.00375444	-1.05581	0.00516603	0.0358442	-1.16686	0.0127014	0.0779933
FUN_026682-T1	Aldo keto reductase		2.1e-134|ACD54598.1 aldo/ketoreductase-like protein [Adineta vaga]	2.0e-121|ACD54579.1 aldo/keto reductase-like protein [Adineta vaga]	3.4e-68|XP_004995368.1 hypothetical protein PTSG_03640 [Salpingoeca rosetta]<>EGD83004.1 hypothetical protein PTSG_03640 [Salpingoeca rosetta]		GO:0055114	GO:0016491								PF00248,Aldo/keto reductase family									296.821	0.279599	0.0544087	0.120491	0.0556055	0.699258	0.804278	-0.00487003	0.962875	0.980537	-0.113363	0.271836	0.434398	-0.110428	0.449482	0.656389	-0.126294	0.387614	0.619988	-0.259063	0.0769889	0.238312	-0.301647	0.0417252	0.175214
FUN_026870-T1	Glutathione s-transferase		6.9e-107|XP_019641177.1 PREDICTED: protein farnesyltransferase subunit beta-like [Branchiostoma belcheri]	1.5e-106|XP_023242730.1 protein farnesyltransferase subunit beta-like [Centruroides sculpturatus]	2.4e-104|KDR12520.1 Protein farnesyltransferase subunit beta [Zootermopsis nevadensis]	K05954	GO:0003824	GO:0005515								PF00432,Prenyltransferase and squalene oxidase repeat	PF13409,Glutathione S-transferase, N-terminal domain	PF13410,Glutathione S-transferase, C-terminal domain							705.599	0.416389	2.71e-06	2.65e-05	0.187109	0.0536711	0.109206	0.300177	2.24e-06	2.15e-05	0.198922	0.00424231	0.016363	0.413476	2.97e-06	4.96e-05	0.400697	2.77e-05	0.000400862	0.0271582	0.760979	0.883446	-0.0120559	0.902631	0.983738
FUN_027032-T1	Glutathione s-transferase		2.9e-135|XP_019639436.1 PREDICTED: ankyrin repeat domain-containing protein 42-like [Branchiostoma belcheri]	4.7e-133|RNA14408.1 ankyrin repeat domain-containing 42 [Brachionus plicatilis]	5.9e-128|XP_021358615.1 ankyrin repeat domain-containing protein 42-like isoform X1 [Mizuhopecten yessoensis]<>OWF47892.1 Ankyrin repeat domain-containing protein 42 [Mizuhopecten yessoensis]	K17593	GO:0005737	GO:0004364	GO:0005515							PF12796,Ankyrin repeats (3 copies)	PF13410,Glutathione S-transferase, C-terminal domain	PF13417,Glutathione S-transferase, N-terminal domain							157.092	0.0684113	0.74271	0.851987	-0.167434	0.440663	0.575094	0.479391	0.00141435	0.00621029	0.390694	0.00973423	0.0328472	-0.123398	0.554143	0.737838	-0.148311	0.49469	0.705324	-0.0519703	0.803003	0.907078	-0.0966313	0.654952	0.847481
FUN_027168-T1	Glutathione s-transferase		1.5e-43|XP_014325147.1 glutathione S-transferase Mu 3-like [Xiphophorus maculatus]	4.5e-43|AEI27296.1 mu-class gst glutathione S-transferase [Cipangopaludina cathayensis]	8.4e-42|XP_005093728.1 PREDICTED: glutathione S-transferase Mu 5-like [Aplysia californica]	K00799	GO:0005515									PF02798,Glutathione S-transferase, N-terminal domain	PF14497,Glutathione S-transferase, C-terminal domain								1066	-0.329461	0.00214333	0.00843701	-0.566648	6.62e-07	6.7e-06	0.122468	0.106807	0.212728	0.00505881	0.947866	1	-0.575844	8.43e-08	1.96e-06	-0.59948	1.58e-07	3.96e-06	-0.57786	7.63e-08	3.18e-06	-0.624703	4.92e-08	2.6e-06
FUN_027169-T1	Glutathione s-transferase		1.3e-45|XP_013790381.1 glutathione S-transferase Mu 1-like [Limulus polyphemus]	1.9e-44|XP_013790379.1 glutathione S-transferase Mu 1-like [Limulus polyphemus]	7.1e-44|ABY87352.1 glutathione-S-transferase isoform [Haliotis diversicolor]	K00799	GO:0005515									PF02798,Glutathione S-transferase, N-terminal domain	PF14497,Glutathione S-transferase, C-terminal domain								393.528	1.04303	6.87e-12	1.72e-10	0.832869	7.99e-08	9.89e-07	0.236707	0.0316818	0.0821606	0.144978	0.211907	0.36827	0.780837	2.9e-07	5.98e-06	0.780085	5.54e-07	1.23e-05	0.210901	0.168952	0.387227	0.172945	0.286883	0.556665
FUN_027294-T1	Glutathione s-transferase		5.3e-58|RNA26260.1 Chloride intracellular channel exl-1 [Brachionus plicatilis]	3.9e-53|XP_022240505.1 LOW QUALITY PROTEIN: chloride intracellular channel exl-1-like [Limulus polyphemus]	1.5e-52|XP_015914448.1 chloride intracellular channel exl-1-like [Parasteatoda tepidariorum]	K05022	GO:0005515									PF13417,Glutathione S-transferase, N-terminal domain									57.5516	-1.68523	9.25e-07	1.01e-05	-2.185	8.02e-07	7.96e-06	0.600175	0.0149372	0.0446479	0.519436	0.0453329	0.11399	0.160998	0.624066	0.787022	0.184022	0.614606	0.799393	-0.137311	0.677116	0.833518	-0.176976	0.637175	0.836638
FUN_027382-T1	Peroxiredoxin		3.9e-94|XP_022098168.1 peroxiredoxin-2-like [Acanthaster planci]	1.8e-91|XP_013776518.1 peroxiredoxin-4-like [Limulus polyphemus]	2.4e-91|XP_023219033.1 peroxiredoxin-4-like [Centruroides sculpturatus]	K03386	GO:0045454	GO:0016491	GO:0016209	GO:0055114	GO:0051920					PF00578,AhpC/TSA family	PF10417,C-terminal domain of 1-Cys peroxiredoxin								153.803	0.189139	0.244432	0.388161	-0.0387555	0.82566	0.900638	0.23	0.0492197	0.116189	0.145579	0.24232	0.403867	0.415065	0.009883	0.0468519	0.410917	0.0157799	0.0723625	-0.0838528	0.607352	0.791807	-0.125018	0.481132	0.72122
FUN_027595-T1	Glutathione s-transferase		3.9e-97|ELT98041.1 hypothetical protein CAPTEDRAFT_173297 [Capitella teleta]	1.1e-94|XP_013782153.1 elongation factor 1-gamma-like [Limulus polyphemus]	4.0e-94|XP_022332183.1 elongation factor 1-gamma-like [Crassostrea virginica]	K03233	GO:0003746	GO:0006414	GO:0070836	GO:0005515						PF00043,Glutathione S-transferase, C-terminal domain	PF00647,Elongation factor 1 gamma, conserved domain	PF01146,Caveolin	PF02798,Glutathione S-transferase, N-terminal domain						16774.4	0.184534	0.0172329	0.0474987	-0.0460012	0.557072	0.680424	0.245684	7.47e-06	6.3e-05	0.138321	0.0118805	0.0386201	0.0460464	0.552308	0.736516	0.0319046	0.682268	0.845989	0.0304061	0.694741	0.844374	-0.00709422	0.92766	0.996714
FUN_027734-T1	Glutathione reductase		4.0e-111|OQS07615.1 thioredoxin reductase [Thraustotheca clavata]	7.1e-108|OQR98483.1 thioredoxin reductase [Achlya hypogyna]	2.3e-106|XP_012198054.1 hypothetical protein SPRG_04074 [Saprolegnia parasitica CBS 223.65]<>KDO31459.1 hypothetical protein SPRG_04074 [Saprolegnia parasitica CBS 223.65]		GO:0016668	GO:0045454	GO:0050660	GO:0055114	GO:0016491					PF02852,Pyridine nucleotide-disulphide oxidoreductase, dimerisation domain	PF07992,Pyridine nucleotide-disulphide oxidoreductase								816.516	0.0808204	0.584706	0.728317	-0.154377	0.273173	0.402178	0.133058	0.207922	0.353444	0.00283774	0.977015	1	-0.0160081	0.913768	0.955604	-0.0355871	0.799033	0.919428	0.186135	0.207414	0.436701	0.148353	0.282236	0.554622
FUN_027740-T1	Thioredoxin		3.3e-152|RNA40476.1 disulfide-isomerase A3 [Brachionus plicatilis]	2.3e-142|XP_013389396.1 LOW QUALITY PROTEIN: protein disulfide-isomerase A3-like [Lingula anatina]	5.8e-141|XP_005100750.1 PREDICTED: protein disulfide-isomerase A3-like isoform X1 [Aplysia californica]	K08056	GO:0045454	GO:0003756	GO:0005515	GO:0016853						PF00085,Thioredoxin	PF13848,Thioredoxin-like domain								3617.05	0.279599	0.00570317	0.019034	0.049921	0.641326	0.75617	0.127386	0.0761373	0.163675	0.02773	0.714869	0.840765	0.218924	0.0303849	0.107941	0.206849	0.0511473	0.167953	-0.0868472	0.390897	0.628912	-0.125493	0.247336	0.510786
FUN_027771-T1	Aldo keto reductase		1.0e-33|XP_019621803.1 PREDICTED: glutamate--cysteine ligase regulatory subunit-like [Branchiostoma belcheri]	2.2e-33|XP_002732117.1 PREDICTED: glutamate--cysteine ligase regulatory subunit-like [Saccoglossus kowalevskii]	3.8e-33|AAQ96653.1 glutamate-cysteine ligase modifier subunit [Branchiostoma belcheri tsingtauense]	K11205										PF00248,Aldo/keto reductase family									147.384	-0.21966	0.0321108	0.0785211	-0.451142	7.11e-05	0.000399896	0.236834	0.000821874	0.00389977	0.128214	0.0980142	0.20727	-0.147848	0.140542	0.317496	-0.162973	0.141038	0.331698	-0.552969	1.29e-07	5.06e-06	-0.59556	2.79e-07	1.22e-05
FUN_028485-T1	Aldo keto reductase		5.4e-107|SLM40387.1 aldo-keto reductase [Umbilicaria pustulata]	3.5e-106|SMQ55534.1 unnamed protein product [Zymoseptoria tritici ST99CH_3D7]<>SMR63866.1 unnamed protein product [Zymoseptoria tritici ST99CH_3D1]	3.5e-106|SMY29217.1 unnamed protein product [Zymoseptoria tritici ST99CH_1A5]		GO:0055114	GO:0016491								PF00248,Aldo/keto reductase family									25.1502	-0.258811	0.206869	0.34227	-0.502789	0.0210526	0.0501371	0.397317	0.00412259	0.0153839	0.293694	0.0419261	0.107191	0.068018	0.723261	0.849547	0.0515532	0.800149	0.920004	0.0958616	0.616819	0.797628	0.0575268	0.776963	0.920358
FUN_028564-T1	Aldo keto reductase		1.5e-102|CZR59525.1 related to pyridoxine 4-dehydrogenase [Phialocephala subalpina]	3.4e-102|SLM40387.1 aldo-keto reductase [Umbilicaria pustulata]	2.2e-101|OTA07731.1 short chain dehydrogenase/reductase [Trichoderma parareesei]											PF00248,Aldo/keto reductase family									76.8431	-1.24091	0.00578629	0.0192623	-1.59105	0.00759983	0.0213569	0.620047	0.0827047	0.174434	0.569268	0.124113	0.246244	-2.40683	1.18e-07	2.66e-06	-3.04337	5.35e-06	9.46e-05	-2.55313	2.07e-08	9.73e-07	-3.29951	1.33e-06	4.75e-05
FUN_028579-T1	Glutathione s-transferase	HGT	2.2e-88|XP_016613072.1 hypothetical protein SPPG_00713 [Spizellomyces punctatus DAOM BR117]<>KND05033.1 hypothetical protein SPPG_00713 [Spizellomyces punctatus DAOM BR117]	3.7e-43|ORY74329.1 glutathione S-transferase [Leucosporidium creatinivorum]	3.4e-36|SCV71262.1 BQ2448_2850 [Microbotryum intermedium]		GO:0005515									PF13417,Glutathione S-transferase, N-terminal domain									50.9555	0.221619	0.272375	0.421362	-0.00728535	0.972516	1	0.545165	0.000178049	0.00103428	0.451561	0.00255478	0.0106729	0.385058	0.052384	0.160416	0.380439	0.0638396	0.196854	-0.0586261	0.773519	0.891429	-0.10532	0.62393	0.827867
FUN_028589-T1	Aldo keto reductase			4.5e-61|KOC11258.1 hypothetical protein AFLA70_79g003690 [Aspergillus flavus AF70]<>RAQ43073.1 hypothetical protein AFGD_011534 [Aspergillus flavus]	4.5e-61|RAQ67886.1 hypothetical protein COH20_009799 [Aspergillus flavus]<>RAQ73292.1 hypothetical protein COH21_011246 [Aspergillus flavus]		GO:0055114	GO:0016491								PF00248,Aldo/keto reductase family									4.3341	-0.409423	0.393105	0.550595	-0.938414	0.143385	0.2412	0.787556	0.0314991	0.0817861	0.762284	0.0514959	0.126064	1.56626	0.00031396	0.00284284	1.8298	0.000134917	0.00157957	0.618691	0.169702	0.3883	0.673791	0.20553	0.457709
FUN_028828-T1	Aldo keto reductase		9.0e-117|SLM40387.1 aldo-keto reductase [Umbilicaria pustulata]	7.1e-114|OIW22419.1 Aldo/keto reductase [Coniochaeta ligniaria NRRL 30616]	9.3e-114|OTA07731.1 short chain dehydrogenase/reductase [Trichoderma parareesei]											PF00248,Aldo/keto reductase family									0.041786	-0.0160588	0.948609	NA	-0.957511	0.307368	0.437834	-0.0202956	0.946415	NA	-0.341223	0.649187	0.791524	-0.0191306	0.938796	NA	-0.957511	0.317917	0.548842	-0.0189772	0.939286	NA	-0.957511	0.315715	0.582543
[truncated: 60 more columns]
