# Supplementary material for: Ionizing radiation responses appear incidental to desiccation responses in the bdelloid rotifer Adineta vaga
Source: BMC Biol. 2024 Jan 25;22:11. doi: 10.1186/s12915-023-01807-8 (PMC10809525; doi:10.1186/s12915-023-01807-8)
Supplement: Supplementary file 2 — Additional file 2: Supplementary Table S1. Genes within Adineta vaga genome. The columns give the gene ids from the gene assembly in Simion et al. (2020), the correspondence gene ids in the genome published by Simion et al. (2021), if the gene is annotated as HGT, the BLAST hits, the KEGG ids, GO ids, pfam domains, the results for all analyses with DESeq2 and EdgeR, and the TPM values for all the different analyzed conditions. The columns with the results from DESeq2 and EdgeR are explained in the second table sheet. Supplementary Table S2. GO analysis of Under-Expressed genes in the core radiation response. Supplementary Table S3. Genes found over-expressed in the core common response to radiation and desiccation. The columns give the gene ids, if the gene is annotated as HGT, its hypothesized function, its function acronym, pfam domains, best BLAST hits, the results for all analyses with DESeq2 and EdgeR, and the TPM values for all the different analyzed conditions. The columns with the results from DESeq2 and EdgeR are explained in the second table sheet of Supplementary Table S1. Supplementary Table S4. Genes found over-expressed in the core rehydration response. The columns give the gene ids, if the gene is annotated as HGT, its hypothesized function, its function acronym, pfam domains, best BLAST hits, the results for all analyses with DESeq2 and EdgeR, and the TPM values for all the different analyzed conditions. The columns with the results from DESeq2 and EdgeR are explained in the second table sheet of Supplementary Table S1. Supplementary Table S5. Genes found over-expressed in the core irradiation response. The columns give the gene ids, if the gene is annotated as HGT, its hypothesized function, its function acronym, pfam domains, best BLAST hits, the results for all analyses with DESeq2 and EdgeR, and the TPM values for all the different analyzed conditions. The columns with the results from DESeq2 and EdgeR are explained in the second table sheet of S [file 12915_2023_1807_MOESM2_ESM.zip › Table_S7.xlsx]

## Sheet: Feuil1
gene ID AV19	HGT	Antioxidant family	Pfam	Mean	DesX2h30lfc	DesX2h30FDR	logFC	FDR	DesX0hlfc	DesX0hFDR	logFC	FDR	DesX8hlfc	DesX8hFDR	logFC	FDR	DesX24hlfc	DesX24hFDR	logFC	FDR	HydX0hlfc	HydX0hFDR	logFC	FDR	HydX2h30lfc	HydX2h30FDR	logFC	FDR	HydX8hlfc	HydX8hFDR	logFC	FDR	Fer2h30lfc	Fer2h30FDR	logFC	FDR	Fer8hlfc	Fer8hFDR	logFC	FDR	Fer24hlfc	Fer24hFDR	logFC	FDR	Dess1h30lfc	Dess1h30FDR	logFC	FDR
FUN_011261-T1		Aldehyde dehydrogenase	PF00171,Aldehyde dehydrogenase family	372.027	0.139283	0.328389	-0.0920189	0.489164	0.262354	0.00311348	0.145243	0.0981382	0.0673868	0.720438	0.0523537	0.784481	0.138388	0.423824	0.100916	0.570282	-0.0797936	0.783968	-0.110933	0.683898	-0.161198	0.310628	-0.283017	0.0345969	-0.345402	0.0198206	-0.3315	0.0195924	-0.0175398	0.929796	-0.308959	0.0104676	-0.212266	0.134346	-0.405652	0.000694721	-0.197151	0.30033	-0.130356	0.535137	0.807979	5.84e-11	0.582955	1.06e-07
FUN_007530-T1		Aldehyde dehydrogenase	PF00171,Aldehyde dehydrogenase family	2401.38	-0.0221507	0.947034	-0.254047	0.132991	0.303362	0.0192741	0.174725	0.159641	-0.129963	0.608097	-0.146554	0.520614	-0.000306945	0.999267	-0.0367913	0.926535	-0.234553	0.462048	-0.268864	0.347908	-0.337408	0.0866331	-0.465094	0.0064798	-0.150651	0.553844	-0.132601	0.607261	-0.0571874	0.821473	-0.34739	0.0355827	-0.351974	0.0609437	-0.547732	0.000717321	-0.302148	0.23393	-0.239798	0.353817	0.95874	9.71e-08	0.757548	9.05e-07
FUN_008548-T1		Aldehyde dehydrogenase	PF00171,Aldehyde dehydrogenase family	3177.04	-0.309254	0.064789	-0.54934	0.000204368	0.191058	0.121811	0.0584067	0.680345	-0.575918	0.000388798	-0.603527	9.71e-05	-0.124948	0.605467	-0.166419	0.445944	-0.143488	0.655928	-0.175449	0.567779	-0.586833	0.000271404	-0.722096	1.64e-06	-0.660517	4.5e-05	-0.654067	2.91e-05	-0.255917	0.145096	-0.55223	0.000196533	-0.722174	2.07e-06	-0.927197	2.13e-10	-0.3823	0.0704756	-0.320932	0.136174	0.820947	5.07e-07	0.609514	2.95e-05
FUN_000460-T1		Aldehyde dehydrogenase	PF00171,Aldehyde dehydrogenase family	432.024	-1.60389	0.0119963	-2.69051	0.0171395	0.912865	0.132711	0.970345	0.185509	-1.63024	0.017163	-2.53053	0.0466538	-1.20361	0.118786	-1.66909	0.235199	-1.44885	0.107316	-2.13648	0.230077	-1.83091	0.00494264	-3.07662	0.0118211	-1.64734	0.0197411	-2.53333	0.0591645	-1.40653	0.0328985	-2.32038	0.0384108	-1.58737	0.0138748	-2.60652	0.0237648	-1.56455	0.0310758	-2.60276	0.100884	2.33737	7.73e-05	3.64485	4.59e-06
FUN_020973-T1		Aldo/keto reductase family	PF00248,Aldo/keto reductase family	961.447	0.0113246	0.957796	-0.222297	0.0560524	0.41791	1.96e-08	0.302315	7.77e-05	0.0285561	0.876072	0.0119444	0.979632	0.280139	0.0273532	0.242887	0.0696699	-0.0336049	0.911679	-0.0564116	0.864024	-0.0959094	0.52281	-0.219213	0.0911723	-0.129414	0.404853	-0.110514	0.53598	0.405221	0.000249449	0.12002	0.335216	0.150364	0.239777	-0.0372061	0.811795	0.137569	0.434216	0.206662	0.212435	0.912327	2.31e-16	0.685539	2.06e-10
FUN_012496-T1		Aldo/keto reductase family	PF00248,Aldo/keto reductase family	99.3872	-0.00232592	0.997486	-0.233114	0.166259	0.244891	0.0383826	0.135141	0.296453	0.0818588	0.732045	0.067685	0.797899	0.210752	0.309621	0.176018	0.427642	0.00657634	0.990289	-0.0181211	1	-0.0600339	0.819764	-0.183009	0.404351	0.0675599	0.809877	0.0864528	0.789973	0.224499	0.233463	-0.061627	0.773488	0.17943	0.354845	-0.00719856	1	0.2666	0.257034	0.341097	0.131006	1.07973	2.56e-13	0.865027	6.95e-10
FUN_013735-T1		Aldo/keto reductase family	PF00248,Aldo/keto reductase family	306.599	0.185327	0.129867	-0.0444469	0.73998	0.444151	4.68e-09	0.328987	2.68e-06	-0.081792	0.619982	-0.0978232	0.516708	-0.0479474	0.804109	-0.0872185	0.60526	-0.096065	0.709585	-0.129993	0.591375	-0.518584	6.68e-05	-0.646196	4.04e-08	-0.143278	0.385168	-0.125964	0.45805	0.20287	0.114711	-0.08496	0.505762	-0.241962	0.060444	-0.434744	7.89e-05	0.000656217	0.998187	0.0700979	0.753489	1.47792	7.76e-43	1.25864	9.71e-44
FUN_000930-T1		Aldo/keto reductase family	PF00248,Aldo/keto reductase family	13.8484	-0.924972	0.00440684	-1.21173	6.87e-05	0.3453	0.111959	0.233732	0.281722	-0.592048	0.0873335	-0.630126	0.062126	-0.811382	0.0215315	-0.891635	0.0091123	-0.200744	0.790352	-0.202059	0.82247	-1.52173	0.000555622	-1.99245	2.59e-05	-0.112773	0.834015	-0.0711877	0.929052	0.135944	0.746396	-0.118801	0.758695	-0.687162	0.0610626	-0.921767	0.00830057	-0.0618058	0.918312	0.0287082	0.99717	1.37433	6.12e-09	1.21431	7.11e-09
FUN_004441-T1		Aldo/keto reductase family	PF00248,Aldo/keto reductase family	12.5878	0.176743	0.619386	-0.0407345	0.925638	-0.0735596	0.80976	-0.186737	0.432505	0.106869	0.805755	0.0976369	0.83406	-0.243239	0.574376	-0.296732	0.471471	-0.35953	0.616447	-0.430864	0.579927	0.656863	0.0511125	0.5879	0.0819597	0.225757	0.63074	0.262321	0.606994	-0.0304688	0.952131	-0.322558	0.369784	0.277263	0.444913	0.112127	0.7741	-0.122739	0.838279	-0.0708606	0.945349	0.956028	7.31e-05	0.770418	0.000309381
FUN_028485-T1		Aldo/keto reductase family	PF00248,Aldo/keto reductase family	25.1502	-0.258811	0.34227	-0.502789	0.0501371	0.397317	0.0153839	0.293694	0.107191	0.068018	0.849547	0.0515532	0.920004	0.0958616	0.797628	0.0575268	0.920358	-0.100313	0.885065	-0.129971	0.870354	-0.0776372	0.853455	-0.207604	0.588952	0.0193	0.968255	0.0341321	0.977079	-0.0783442	0.833735	-0.374023	0.205249	0.107694	0.744703	-0.0785158	0.831773	0.402889	0.215951	0.486308	0.169955	0.865379	1.59e-05	0.653386	0.00226934
FUN_013547-T1		Aldo/keto reductase family	PF00248,Aldo/keto reductase family	9.71014	-0.905332	0.0157601	-1.24303	0.000475348	0.232783	0.396045	0.118864	0.686476	-0.0504544	0.925333	-0.0655688	0.922418	0.198236	0.681561	0.177143	0.72234	-0.0496182	0.962821	-0.0684305	0.97974	0.143365	0.788922	0.0461435	0.960231	0.185837	0.736588	0.231457	0.708626	-0.555561	0.207187	-0.924931	0.0244303	-0.662043	0.120836	-0.949688	0.0224996	0.306468	0.560505	0.415654	0.442472	0.977197	0.000353832	0.805939	0.00113036
FUN_028564-T1		Aldo/keto reductase family	PF00248,Aldo/keto reductase family	76.8431	-1.24091	0.0192623	-1.59105	0.0213569	0.620047	0.174434	0.569268	0.246244	-2.40683	2.66e-06	-3.04337	9.46e-05	-2.55313	9.73e-07	-3.29951	4.75e-05	-1.47987	0.0278007	-1.68426	0.100799	-2.73037	1.15e-07	-3.82606	4.42e-06	-2.09416	0.000108486	-2.56294	0.00165618	-0.626882	0.293946	-0.837316	0.237241	-1.87899	0.000257012	-2.4417	0.000855868	-1.7993	0.00203898	-2.16347	0.0231115	2.17431	1.39e-05	2.84392	7.4e-08
FUN_022783-T1		Aldo/keto reductase family	PF00248,Aldo/keto reductase family	98.235	-1.42145	2.61e-07	-1.7485	3.01e-08	-0.113581	0.678	-0.263024	0.275439	-0.589326	0.0670102	-0.633477	0.0753047	-0.0373933	0.944081	-0.0676978	0.926684	-0.226425	0.706364	-0.238852	0.737755	-0.895477	0.00344818	-1.07048	0.0015066	-0.298455	0.453863	-0.274975	0.567062	-1.33921	3.29e-06	-1.72036	1.08e-07	-1.55749	3.73e-08	-1.86451	9.95e-09	-0.404397	0.340252	-0.347617	0.510156	1.36562	9.86e-07	1.25768	3.61e-06
FUN_019206-T1		Catalase	PF00199,Catalase	6485.51	0.273686	0.0760211	0.0397038	0.84555	0.375578	0.000224679	0.255451	0.0143491	0.408096	0.00918125	0.39396	0.00985461	0.175713	0.382463	0.134364	0.549406	-0.0736456	0.828694	-0.107039	0.757998	-0.125018	0.500642	-0.252943	0.124358	-0.0880747	0.697422	-0.0734012	0.791376	0.090944	0.629732	-0.201577	0.199792	0.467362	0.00128001	0.281953	0.057124	0.17619	0.442946	0.243822	0.25983	1.50401	1.32e-24	1.29504	2.09e-22
FUN_008784-T1		Glutathione peroxidase	PF00255,Glutathione peroxidase	1028.38	0.045511	0.825256	-0.18662	0.194525	0.360308	0.000209349	0.244075	0.0107345	-0.370719	0.0147421	-0.391612	0.00805307	-0.223587	0.214542	-0.265162	0.120123	-0.111777	0.705578	-0.136641	0.639442	-0.0925143	0.632296	-0.213916	0.171141	-0.427345	0.00583985	-0.41417	0.00731008	0.673738	4.16e-07	0.395847	0.00197832	-0.0152023	0.943886	-0.20441	0.163651	-0.468907	0.00650196	-0.409128	0.0218539	0.95027	1.65e-11	0.733302	1.14e-08
FUN_002831-T1		Glutathione peroxidase	PF00255,Glutathione peroxidase	116.604	0.0327992	0.935929	-0.206913	0.438335	0.462867	0.00465219	0.3484	0.0425333	0.132905	0.693259	0.1123	0.766297	-0.129607	0.725221	-0.184358	0.631302	-0.252661	0.591637	-0.300672	0.556756	0.522566	0.0356639	0.414569	0.111827	0.654967	0.00882889	0.693073	0.00544171	0.638058	0.00580136	0.367298	0.128286	0.414932	0.091794	0.23298	0.381367	-0.0913803	0.838279	-0.0430126	0.962338	1.00049	8.56e-06	0.801505	0.000306878
FUN_027734-T1		Glutathione reductase	PF02852,Pyridine nucleotide-disulphide oxidoreductase, dimerisation domain	816.516	0.0808204	0.728317	-0.154377	0.402178	0.133058	0.353444	0.00283774	1	-0.0160081	0.955604	-0.0355871	0.919428	0.186135	0.436701	0.148353	0.554622	-0.034375	0.943019	-0.0686793	0.882765	-0.331976	0.0836152	-0.465676	0.00842075	-0.255769	0.248142	-0.245428	0.276493	-0.228928	0.241297	-0.528302	0.00140287	-0.176374	0.386762	-0.373603	0.0295513	-0.132536	0.655663	-0.0699685	0.851374	0.827033	2.12e-06	0.613799	0.000120226
FUN_013725-T1		Glutathione s-transferase	Glutathione s-transferase	60.0994	0.0392322	0.894076	-0.194048	0.342212	0.198049	0.168451	0.0830859	0.628145	0.286946	0.175951	0.276709	0.206484	0.185926	0.461118	0.150517	0.595638	0.120572	0.789266	0.10814	0.846498	-0.325502	0.20205	-0.463332	0.0574276	-0.0535052	0.879132	-0.0354459	0.952654	0.166558	0.482046	-0.118256	0.621452	0.0407198	0.88756	-0.150965	0.519939	0.0700447	0.850588	0.138085	0.716385	1.40587	4.27e-18	1.20234	7.63e-15
FUN_023686-T1		Glutathione s-transferase	PF00043,Glutathione S-transferase, C-terminal domain	86.7937	-0.455568	0.00177689	-0.694068	6.45e-07	0.0226945	0.88244	-0.0910516	0.452343	-0.494616	0.000888812	-0.515429	0.000558647	-0.560889	0.000209171	-0.605855	6.03e-05	0.176196	0.546701	0.16069	0.624649	-0.722571	7.27e-05	-0.859365	8.4e-07	0.0657581	0.790925	0.0884767	0.746193	-0.168836	0.354785	-0.458948	0.00284182	-0.12483	0.504325	-0.314868	0.0466324	-0.0308538	0.917479	0.0406596	0.921714	0.792859	5.05e-10	0.569418	5.33e-06
FUN_005290-T1		Glutathione s-transferase	PF01124,MAPEG family	13.3487	-0.324791	0.375905	-0.605139	0.0569095	0.415692	0.0609273	0.310532	0.155737	1.18396	1.06e-06	1.20611	7.42e-08	0.977221	0.000222882	0.97137	0.000101208	0.550647	0.299706	0.565896	0.328174	-0.557406	0.234139	-0.852221	0.0786318	0.232433	0.637799	0.246093	0.671349	-0.0966352	0.847137	-0.428509	0.265536	-0.159366	0.726726	-0.400104	0.308933	1.32636	3.05e-06	1.46192	9.88e-08	1.43185	8.61e-10	1.2469	3.46e-09
FUN_021866-T1		Glutathione s-transferase	PF02798,Glutathione S-transferase, N-terminal domain	122.665	0.263755	0.213924	0.0319668	0.91639	-0.0207108	0.926546	-0.148897	0.362598	0.142847	0.603939	0.123869	0.671058	0.214189	0.423114	0.174566	0.554884	-0.213068	0.604532	-0.254252	0.549356	0.116119	0.674997	-0.0101924	1	-0.0708323	0.834015	-0.0595222	0.891821	0.143947	0.565765	-0.147571	0.524403	0.408534	0.0479187	0.224133	0.298443	0.376252	0.166344	0.452292	0.0799583	0.914023	1.71e-06	0.701821	0.000125155
FUN_007101-T1		Glutathione s-transferase	PF02798,Glutathione S-transferase, N-terminal domain	71.3378	-0.0184197	0.971382	-0.253314	0.366898	-0.0778494	0.754061	-0.208028	0.318844	-0.208714	0.542942	-0.235517	0.511138	-0.206961	0.571222	-0.256524	0.499151	-0.164937	0.772267	-0.19621	0.758886	0.0987402	0.79039	-0.0163719	0.995233	-0.015864	0.972708	0.0107106	1	-0.0476693	0.900992	-0.341591	0.227207	0.0343752	0.92807	-0.148755	0.644181	-0.292583	0.46154	-0.246766	0.611737	1.0702	8.66e-06	0.894563	0.000122235
FUN_027032-T1		Glutathione s-transferase	PF12796,Ankyrin repeats (3 copies)	157.092	0.0684113	0.851987	-0.167434	0.575094	0.479391	0.00621029	0.390694	0.0328472	-0.123398	0.737838	-0.148311	0.705324	-0.0519703	0.907078	-0.0966313	0.847481	-0.414254	0.330479	-0.473125	0.309449	0.113264	0.745354	-0.00440134	1	-0.145332	0.703942	-0.137482	0.774892	0.518924	0.0418679	0.250196	0.364576	0.685558	0.00463935	0.525312	0.0353761	0.269984	0.479493	0.352739	0.370977	0.946903	0.000100171	0.761704	0.00176104
FUN_024301-T1	HGT	Glutathione s-transferase	PF13409,Glutathione S-transferase, N-terminal domain	255.098	-0.686297	0.0238163	-0.975688	0.00195233	0.421893	0.0644442	0.291114	0.224902	-0.487236	0.169431	-0.541983	0.152158	-0.152578	0.752903	-0.203712	0.69832	-0.140015	0.841763	-0.176051	0.826467	-0.516182	0.124769	-0.685055	0.0481441	-0.221763	0.614335	-0.220076	0.672849	-0.265728	0.46001	-0.578032	0.0757529	-0.178905	0.640293	-0.387209	0.260834	-0.0443247	0.939199	0.0250753	1	1.23152	3.7e-05	1.11521	9.7e-05
FUN_008865-T1	HGT	Glutathione s-transferase	PF13417,Glutathione S-transferase, N-terminal domain	17.4933	0.113907	0.798194	-0.118974	0.771917	0.267826	0.312318	0.145982	0.613221	0.0578853	0.911932	0.034739	0.976912	0.274052	0.538052	0.243564	0.61797	-0.139412	0.876173	-0.195627	0.849896	-0.614196	0.163691	-0.869426	0.0592436	-0.560373	0.234195	-0.636233	0.226757	0.75661	0.0194731	0.513963	0.11813	0.342361	0.365809	0.169904	0.677824	0.127149	0.837105	0.189831	0.788729	1.70211	6.16e-10	1.57242	5.11e-10
FUN_011552-T1		Glutathione s-transferase	PF14497,Glutathione S-transferase, C-terminal domain	375.315	0.0523848	0.804611	-0.177082	0.23396	0.221766	0.043037	0.110193	0.334469	-0.140193	0.484845	-0.154996	0.407537	-0.135745	0.528121	-0.173922	0.373156	-0.181044	0.526714	-0.21523	0.424996	-0.185407	0.311719	-0.302025	0.0574914	-0.0628778	0.799086	-0.0446315	0.880749	0.0321215	0.886007	-0.252729	0.0864252	-0.223342	0.182702	-0.412096	0.0041268	-0.401846	0.038232	-0.339706	0.086187	0.872091	2.71e-09	0.658475	5.43e-07
FUN_021699-T1		Isocitrate/isopropylmalate dehydrogenase	PF00180,Isocitrate/isopropylmalate dehydrogenase	1449.83	0.156867	0.232654	-0.0742812	0.575094	0.426829	7.55e-08	0.311279	3.45e-05	-0.141084	0.359311	-0.158106	0.270818	-0.0609994	0.754721	-0.100388	0.566235	-0.150188	0.49802	-0.180778	0.384315	-0.473738	9.81e-05	-0.598325	1.22e-07	-0.421376	0.000882347	-0.408433	0.000892203	0.0483027	0.770995	-0.240903	0.0373878	-0.209695	0.10618	-0.402988	0.000334289	-0.286745	0.0707542	-0.221515	0.184534	1.17751	2.16e-23	0.9579	2.7e-20
FUN_007594-T1		Isocitrate/isopropylmalate dehydrogenase	PF00180,Isocitrate/isopropylmalate dehydrogenase	937.038	-0.00580213	0.975059	-0.237779	0.00516245	0.216054	0.000259028	0.10266	0.118603	-0.299823	0.000639353	-0.316457	0.000372611	-0.301982	0.000857628	-0.341923	0.000163934	-0.0754996	0.679231	-0.103507	0.572186	-0.26936	0.00477323	-0.38992	1.4e-05	-0.290526	0.00220819	-0.271948	0.00607976	0.0325141	0.791171	-0.255294	0.00337575	-0.558632	1.13e-11	-0.751141	1.99e-19	-0.681749	3.46e-13	-0.616945	3.22e-10	0.811839	4.17e-22	0.581957	7.94e-13
FUN_009273-T1		Isocitrate/isopropylmalate dehydrogenase	PF00180,Isocitrate/isopropylmalate dehydrogenase	428.867	-0.368611	0.00446698	-0.607742	2.26e-06	0.324024	0.000266645	0.206635	0.0295164	-0.502672	0.000109614	-0.526029	0.000105769	-0.475062	0.000438741	-0.521429	0.000206092	-0.141652	0.58614	-0.170077	0.529607	-0.706389	7.12e-08	-0.839547	6.82e-10	-0.368415	0.012904	-0.354724	0.0251663	-0.180341	0.225177	-0.473077	0.000357972	-0.777075	5.53e-10	-0.979379	6.94e-14	-0.225265	0.232146	-0.159321	0.485617	0.861275	1.3e-11	0.639091	2.95e-07
FUN_007170-T1		Peroxiredoxin	PF00578,AhpC/TSA family	13.246	0.345266	0.300657	0.113469	0.762576	0.142404	0.626601	0.0226409	0.973267	0.103939	0.827243	0.0705073	0.909196	-0.181009	0.71967	-0.264634	0.59048	0.0496521	0.96128	-0.00471006	1	0.152634	0.765255	0.00327871	1	0.592607	0.126388	0.630321	0.125733	0.62998	0.0582618	0.363838	0.291965	1.04135	0.000237519	0.899485	0.00144148	1.0222	0.00204861	1.14283	0.000461244	1.5539	2.99e-10	1.37687	7.39e-10
FUN_003497-T1		Peroxiredoxin	PF00578,AhpC/TSA family	445.186	0.666056	6.33e-08	0.438482	0.000409685	0.50644	8.94e-09	0.393841	9.69e-06	0.585118	4.52e-06	0.572798	4.36e-06	0.18185	0.297756	0.140901	0.468356	0.17394	0.486875	0.135954	0.642752	0.0247617	0.908152	-0.0988681	0.586204	0.201098	0.246613	0.222947	0.208202	0.407808	0.00247111	0.119794	0.430544	0.688881	2.59e-08	0.504837	5.24e-05	0.412656	0.0117697	0.485086	0.00179277	1.05836	3.7e-16	0.835072	2.03e-11
FUN_020176-T1		Peroxiredoxin	PF00578,AhpC/TSA family	18.629	-0.75689	0.0101196	-1.03732	0.000140746	0.0526444	0.854877	-0.0640585	0.811962	-0.64487	0.0391423	-0.697319	0.0201015	-0.0436101	0.92879	-0.081299	0.879336	-0.105472	0.894018	-0.134482	0.874557	-0.750029	0.0479032	-0.953895	0.0107047	-0.0474035	0.929431	-0.026449	0.992644	-0.0792018	0.853491	-0.367249	0.237985	-0.659177	0.0477946	-0.900004	0.00395127	0.428297	0.257181	0.532693	0.138797	1.47996	3.63e-11	1.31042	2.41e-11
FUN_011563-T1		Thioredoxin	PF00173,Cytochrome b5-like Heme/Steroid binding domain	4452.46	-0.481483	0.0983322	-0.752223	0.0115641	0.51874	0.0104793	0.389534	0.0683034	0.193876	0.623899	0.183864	0.671058	0.433088	0.218568	0.415517	0.270898	-0.269285	0.61946	-0.305132	0.619359	-0.288196	0.386582	-0.439926	0.189488	-0.583891	0.0702261	-0.593595	0.107217	-0.218605	0.516863	-0.527972	0.0847047	-0.448786	0.134564	-0.673494	0.0280801	-0.370871	0.368894	-0.33695	0.5027	0.924025	0.00112853	0.761579	0.00775931
FUN_001904-T1		Thioredoxin	PF00462,Glutaredoxin	1278.77	0.293123	0.014966	0.0637368	0.636958	0.376962	2.77e-06	0.263349	0.000759516	0.348444	0.00531305	0.336783	0.00390855	0.421964	0.000690241	0.387858	0.000928073	-0.332306	0.0353905	-0.363797	0.0131402	-0.257848	0.0539887	-0.379531	0.00169879	-0.157778	0.319913	-0.142167	0.390252	0.242132	0.0566634	-0.0440465	0.762361	0.20325	0.117884	0.0171272	0.932692	0.233021	0.162565	0.306606	0.0344272	0.788397	4.62e-11	0.563254	3.34e-07
