# Supplementary material for: Ionizing radiation responses appear incidental to desiccation responses in the bdelloid rotifer Adineta vaga
Source: BMC Biol. 2024 Jan 25;22:11. doi: 10.1186/s12915-023-01807-8 (PMC10809525; doi:10.1186/s12915-023-01807-8)
Supplement: Supplementary file 2 — Additional file 2: Supplementary Table S1. Genes within Adineta vaga genome. The columns give the gene ids from the gene assembly in Simion et al. (2020), the correspondence gene ids in the genome published by Simion et al. (2021), if the gene is annotated as HGT, the BLAST hits, the KEGG ids, GO ids, pfam domains, the results for all analyses with DESeq2 and EdgeR, and the TPM values for all the different analyzed conditions. The columns with the results from DESeq2 and EdgeR are explained in the second table sheet. Supplementary Table S2. GO analysis of Under-Expressed genes in the core radiation response. Supplementary Table S3. Genes found over-expressed in the core common response to radiation and desiccation. The columns give the gene ids, if the gene is annotated as HGT, its hypothesized function, its function acronym, pfam domains, best BLAST hits, the results for all analyses with DESeq2 and EdgeR, and the TPM values for all the different analyzed conditions. The columns with the results from DESeq2 and EdgeR are explained in the second table sheet of Supplementary Table S1. Supplementary Table S4. Genes found over-expressed in the core rehydration response. The columns give the gene ids, if the gene is annotated as HGT, its hypothesized function, its function acronym, pfam domains, best BLAST hits, the results for all analyses with DESeq2 and EdgeR, and the TPM values for all the different analyzed conditions. The columns with the results from DESeq2 and EdgeR are explained in the second table sheet of Supplementary Table S1. Supplementary Table S5. Genes found over-expressed in the core irradiation response. The columns give the gene ids, if the gene is annotated as HGT, its hypothesized function, its function acronym, pfam domains, best BLAST hits, the results for all analyses with DESeq2 and EdgeR, and the TPM values for all the different analyzed conditions. The columns with the results from DESeq2 and EdgeR are explained in the second table sheet of S [file 12915_2023_1807_MOESM2_ESM.zip › Table_S8.xlsx]

## Sheet: Feuil1
gene ID AV19	HGT	Gene ID	Path	Path2	KO description	description				Kegg	GO	GO	GO	GO	GO	GO	GO	GO	GO	Pfam	Pfam	Pfam	Pfam	Pfam	Pfam	Pfam	Pfam	Pfam	Mean	DesX2h30lfc	DesX2h30FDR	logFC	FDR	DesX0hlfc	DesX0hFDR	logFC	FDR	DesX8hlfc	DesX8hFDR	logFC	FDR	DesX24hlfc	DesX24hFDR	logFC	FDR	HydX0hlfc	HydX0hFDR	logFC	FDR
FUN_025694-T1		FUN_025694-T1	BER	BER	PARP2_3_4	poly [ADP-ribose] polymerase 2/3/4	9.3e-156|XP_019856101.1 PREDICTED: poly [ADP-ribose] polymerase 3-like [Amphimedon queenslandica]	2.7e-155|RNA09409.1 poly [ADP-ribose] polymerase 3 [Brachionus plicatilis]	8.7e-154|XP_005100577.1 PREDICTED: poly [ADP-ribose] polymerase 3 [Aplysia californica]	K10798	GO:0006471	GO:0003950								PF00644,Poly(ADP-ribose) polymerase catalytic domain	PF02877,Poly(ADP-ribose) polymerase, regulatory domain	PF05406,WGR domain							8291.17	5.28878	4.38e-239	5.13074	0	-0.0187059	0.930936	-0.153148	0.272899	3.37378	2.39e-96	3.38244	5.13e-154	3.36066	2.43e-95	3.34581	2.65e-150	4.47566	1.11e-170	4.46465	3.7e-269
FUN_003353-T1	HGT	FUN_003353-T1	BER, MR, REP, NER	cross	LIGE	DNA ligase E	4.2e-118|PRP86779.1 hypothetical protein PROFUN_02928 [Planoprotostelium fungivorum]	8.8e-76|KFH62561.1 hypothetical protein MVEG_11954 [Mortierella verticillata NRRL 6337]	1.9e-70|WP_120204298.1 DNA ligase [Corallococcus sp. H22C18031201]<>RJS23912.1 DNA ligase [Corallococcus sp. H22C18031201]	K10747	GO:0006310	GO:0006281	GO:0051103	GO:0003910	GO:0005524	GO:0003909				PF01068,ATP dependent DNA ligase domain	PF10283,PBZ domain	PF14743,DNA ligase OB-like domain							5530.72	7.32727	0	7.23935	0	-0.949396	1.23e-09	-1.09105	2.49e-12	3.81243	2.42e-95	3.82643	3.07e-126	2.655	2.67e-45	2.60356	6.14e-55	7.8159	0	7.92358	0
FUN_027556-T1		FUN_027556-T1	BER, MR, REP, NER, HR	cross	PCNA	proliferating cell nuclear antigen	4.5e-97|RNA40468.1 proliferating cell nuclear antigen [Brachionus plicatilis]	2.5e-95|XP_009022843.1 hypothetical protein HELRODRAFT_185039 [Helobdella robusta]<>ESN98905.1 hypothetical protein HELRODRAFT_185039 [Helobdella robusta]	6.7e-93|XP_025091641.1 proliferating cell nuclear antigen-like [Pomacea canaliculata]<>PVD38866.1 hypothetical protein C0Q70_01491 [Pomacea canaliculata]	K04802	GO:0030337	GO:0006275	GO:0003677							PF00705,Proliferating cell nuclear antigen, N-terminal domain	PF02747,Proliferating cell nuclear antigen, C-terminal domain								2750.37	3.40698	1.87e-81	3.23275	5.15e-93	-0.0303846	0.894654	-0.136178	0.451304	1.94838	2.61e-26	1.94381	3.52e-31	1.91995	3.12e-25	1.89141	4.95e-29	3.81641	5.32e-102	3.83319	2.11e-131
FUN_021385-T1		FUN_021385-T1	MR	MR	MSH2	DNA mismatch repair protein MSH2	8.9e-217|XP_002740239.1 PREDICTED: DNA mismatch repair protein Msh2 [Saccoglossus kowalevskii]	1.7e-215|XP_014768650.1 PREDICTED: DNA mismatch repair protein Msh2-like [Octopus bimaculoides]<>KOF93822.1 hypothetical protein OCBIM_22003442mg [Octopus bimaculoides]	2.9e-215|XP_013387202.1 DNA mismatch repair protein Msh2 [Lingula anatina]	K08735	GO:0005840	GO:0006298	GO:0030983	GO:0003735	GO:0003723	GO:0006412	GO:0005524			PF00467,KOW motif	PF00488,MutS domain V	PF00900,Ribosomal family S4e	PF01624,MutS domain I	PF05188,MutS domain II	PF05192,MutS domain III	PF08071,RS4NT (NUC023) domain	PF16121,40S ribosomal protein S4 C-terminus		16808.7	0.173957	0.0603541	-0.0585001	0.630112	0.249564	3.74e-05	0.146629	0.0510426	0.063603	0.617558	0.0474223	0.776549	0.0426937	0.772574	0.00318152	1	-0.0650383	0.72796	-0.10327	0.63197
FUN_022518-T1		FUN_022518-T1	BER	BER		High mobility group DSP1	1.3e-21|AAX81532.1 amphiHMG1/2-like protein, partial [Adineta ricciae]	4.1e-15|AAO92280.1 putative HMG-like protein [Dermacentor variabilis]	9.1e-15|RNA19425.1 high mobility group B2-like isoform X2 [Brachionus plicatilis]											PF00505,HMG (high mobility group) box									2145.01	-0.131731	0.545933	-0.369389	0.0411669	-0.219858	0.106533	-0.33539	0.00756962	-0.428569	0.0276186	-0.456319	0.021609	-0.389979	0.0615508	-0.439967	0.0374361	0.667486	0.000575508	0.632674	0.000629634
FUN_002317-T1		FUN_002317-T1	related	related		atp-binding cassette sub-family b member 9	8.9e-149|APD26527.1 ATP-binding cassette transporter subfamily B member 9 protein [Brachionus koreanus]	1.5e-148|RNA06435.1 ATP-binding cassette sub-family B member 9 isoform X1 [Brachionus plicatilis]	5.6e-143|XP_019617921.1 PREDICTED: ATP-binding cassette sub-family B member 9-like [Branchiostoma belcheri]	K05656	GO:0055085	GO:0016021	GO:0016887	GO:0005524	GO:0042626					PF00005,ABC transporter	PF00664,ABC transporter transmembrane region	PF08645,Polynucleotide kinase 3 phosphatase	PF13671,AAA domain						4708.33	4.44785	1.6e-210	4.26632	7.88e-262	-0.057603	0.725778	-0.164035	0.220421	2.82993	2.39e-84	2.83236	2.62e-112	2.70363	1.27e-76	2.68003	1.76e-99	4.44063	2.71e-209	4.43139	4.81e-281
FUN_006338-T1		FUN_006338-T1	BER	BER		high mobility group protein B2-like		7.8e-17|XP_005753218.1 PREDICTED: high mobility group protein B2 [Pundamilia nyererei]	7.8e-17|XP_018620376.1 PREDICTED: high mobility group protein B1-like [Scleropages formosus]<>XP_018620385.1 PREDICTED: high mobility group protein B1-like [Scleropages formosus]											PF00505,HMG (high mobility group) box									870.561	0.119219	0.311296	-0.115882	0.362943	0.143922	0.0652418	0.0382388	0.736908	0.217568	0.0629352	0.201066	0.134374	0.228688	0.0595229	0.189243	0.196639	0.147525	0.436875	0.11285	0.649968
FUN_008306-T1		FUN_008306-T1	NHEJ	NHEJ	APTX	aprataxin isoform x2	2.7e-41|XP_014680665.1 PREDICTED: aprataxin-like isoform X2 [Priapulus caudatus]	2.5e-39|XP_014680664.1 PREDICTED: aprataxin-like isoform X1 [Priapulus caudatus]	5.6e-39|XP_013396967.1 aprataxin [Lingula anatina]	K10863	GO:0003824									PF11969,Scavenger mRNA decapping enzyme C-term binding	PF16278,C2HE / C2H2 / C2HC zinc-binding finger								858.663	3.36134	3.25e-76	3.19673	3e-93	-0.199605	0.25315	-0.317424	0.0452441	1.29722	3.36e-11	1.27984	6.53e-13	0.708245	0.00151147	0.645718	0.00292477	3.39048	5.75e-77	3.40385	5.85e-105
FUN_015903-T1		FUN_015903-T1	BER	BER	POLB	DNA polymerase beta	5.0e-93|XP_024059514.1 DNA polymerase beta isoform X1 [Terrapene mexicana triunguis]	1.1e-92|XP_007064244.1 PREDICTED: DNA polymerase beta [Chelonia mydas]	3.6e-91|XP_004592776.1 PREDICTED: DNA polymerase beta [Ochotona princeps]	K02330	GO:0016779	GO:0006281	GO:0005634	GO:0034061	GO:0003887	GO:0003677				PF10391,Fingers domain of DNA polymerase lambda	PF14716,Helix-hairpin-helix domain	PF14791,DNA polymerase beta thumb	PF14792,DNA polymerase beta palm						1172.37	4.63328	4.46e-180	4.47758	3.33e-231	0.105818	0.553161	-0.00878368	0.996088	1.99454	3.04e-32	1.98519	2.31e-40	1.38115	5.33e-15	1.3306	1.46e-16	4.11696	1.34e-140	4.13853	1.32e-194
FUN_006214-T1		FUN_006214-T1	BER	BER		High mobility group DSP1	9.1e-23|AAX81532.1 amphiHMG1/2-like protein, partial [Adineta ricciae]	4.1e-15|RNA19425.1 high mobility group B2-like isoform X2 [Brachionus plicatilis]	5.9e-14|RNA13094.1 High mobility group DSP1, partial [Brachionus plicatilis]											PF00505,HMG (high mobility group) box									1455.02	-0.259248	0.108746	-0.498342	0.000781061	-0.0869588	0.5169	-0.202264	0.0711543	-0.388226	0.0184653	-0.412838	0.0124717	-0.316286	0.0806765	-0.362591	0.0428962	0.54498	0.00139073	0.505493	0.00210403
FUN_019575-T1		FUN_019575-T1	related	related		von willebrand factor type a domain containing protein	5.8e-22|OQV19138.1 von Willebrand factor A domain-containing protein [Hypsibius dujardini]	4.9e-21|GAU89685.1 hypothetical protein RvY_02204 [Ramazzottius varieornatus]	8.4e-21|OQV19139.1 von Willebrand factor A domain-containing protein [Hypsibius dujardini]																				908.69	2.89462	2e-11	3.11313	2.92e-13	-0.930034	0.0124153	-1.13785	0.00344378	0.672548	0.244628	0.616417	0.363472	-0.2161	0.782803	-0.554727	0.507977	1.19384	0.0572875	1.24541	0.0717678
FUN_015956-T1		FUN_015956-T1	BER	BER	POLB	DNA polymerase beta	6.6e-93|XP_024059514.1 DNA polymerase beta isoform X1 [Terrapene mexicana triunguis]	1.5e-92|XP_007064244.1 PREDICTED: DNA polymerase beta [Chelonia mydas]	4.7e-91|XP_004592776.1 PREDICTED: DNA polymerase beta [Ochotona princeps]	K02330	GO:0016779	GO:0006281	GO:0005634	GO:0034061	GO:0003887	GO:0003677				PF10391,Fingers domain of DNA polymerase lambda	PF14716,Helix-hairpin-helix domain	PF14791,DNA polymerase beta thumb	PF14792,DNA polymerase beta palm						854.446	4.52807	2.83e-239	4.34827	0	0.161191	0.25128	0.0453686	0.800712	2.01184	7.06e-45	2.00264	2.52e-56	1.3269	1.11e-18	1.28024	1.35e-20	4.0524	4.76e-188	4.05667	4.05e-260
FUN_008135-T1		FUN_008135-T1	related	related		phospholipase membrane-associated	8.3e-81|XP_019623495.1 PREDICTED: phospholipase B1, membrane-associated-like [Branchiostoma belcheri]	1.0e-78|EKC29780.1 26S protease regulatory subunit 4 [Crassostrea gigas]	1.0e-78|XP_011425291.1 PREDICTED: phospholipase B1, membrane-associated-like [Crassostrea gigas]	K14621	GO:0006260	GO:0016788	GO:0003677							PF00657,GDSL-like Lipase/Acylhydrolase	PF08542,Replication factor C C-terminal domain								2648.38	-0.0391549	0.807733	-0.271926	0.0203919	0.0667692	0.492201	-0.0478399	0.662887	-0.237392	0.0599282	-0.25503	0.0579956	-0.166603	0.251006	-0.206758	0.171008	-0.066636	0.789188	-0.0935923	0.732918
FUN_018793-T1		FUN_018793-T1	NHEJ	NHEJ	APLF	aprataxin and pnk-like factor	1.5e-14|ERE66793.1 aprataxin and PNK-like factor isoform 2 [Cricetulus griseus]	5.0e-13|XP_020475893.1 aprataxin and PNK-like factor [Monopterus albus]	1.4e-12|XP_011800905.1 PREDICTED: aprataxin and PNK-like factor [Colobus angolensis palliatus]	K13295	GO:0005515									PF10283,PBZ domain	PF17913,FHA domain								958.665	3.45954	6.54e-237	3.2491	2.13e-238	-0.307927	0.0009752	-0.413883	1.48e-05	2.16672	1.82e-90	2.15988	2.4e-97	1.83855	3.56e-64	1.80476	3.79e-65	2.53932	1.24e-121	2.51144	8.79e-130
FUN_020129-T1		FUN_020129-T1	NER	NER	RPB1	rna polymerase ii large subunit	1.5e-247|XP_013401160.1 DNA-directed RNA polymerase II subunit RPB1 [Lingula anatina]	1.5e-247|XP_013419697.1 DNA-directed RNA polymerase II subunit RPB1-like isoform X1 [Lingula anatina]<>XP_013419698.1 DNA-directed RNA polymerase II subunit RPB1-like isoform X2 [Lingula anatina]	1.7e-246|XP_005100330.1 PREDICTED: DNA-directed RNA polymerase II subunit RPB1-like [Aplysia californica]	K03042	GO:0003899	GO:0006366	GO:0005665	GO:0006351	GO:0003677					PF04990,RNA polymerase Rpb1, domain 7	PF04992,RNA polymerase Rpb1, domain 6	PF04998,RNA polymerase Rpb1, domain 5	PF05001,RNA polymerase Rpb1 C-terminal repeat						3015.38	1.78067	1.76e-28	1.57228	3.69e-26	0.190425	0.181869	0.0747053	0.665741	1.54137	4.68e-21	1.54526	7.13e-25	1.52746	2.21e-20	1.50782	2.86e-23	0.138581	0.712364	0.0856244	0.865132
FUN_006663-T1		FUN_006663-T1	NHEJ	NHEJ	DCLRE1C, ARTEMIS, SCIDA	DNA cross-link repair 1C protein	2.1e-57|PIK40110.1 hypothetical protein BSL78_23048 [Apostichopus japonicus]	3.9e-48|RNA33268.1 artemis [Brachionus plicatilis]	1.9e-47|XP_014676788.1 PREDICTED: protein artemis-like, partial [Priapulus caudatus]	K10887										PF07522,DNA repair metallo-beta-lactamase	PF12706,Beta-lactamase superfamily domain								814.262	5.87804	0	5.72025	0	0.358703	0.0144324	0.256109	0.11085	3.89415	2.39e-151	3.91622	1.62e-181	3.3028	7.35e-107	3.28995	1.2e-122	5.37888	3.34e-292	5.39924	0
FUN_026071-T1		FUN_026071-T1	BER	BER		high mobility group protein B1-like	3.7e-14|XP_003746357.1 PREDICTED: high mobility group protein DSP1-like isoform X2 [Galendromus occidentalis]<>XP_003746358.1 PREDICTED: high mobility group protein DSP1-like isoform X2 [Galendromus occidentalis]	3.7e-14|XP_003746359.1 PREDICTED: high mobility group protein DSP1-like isoform X1 [Galendromus occidentalis]	6.3e-14|PAA56920.1 hypothetical protein BOX15_Mlig003565g1, partial [Macrostomum lignano]											PF00505,HMG (high mobility group) box									670.315	-0.0413049	0.770813	-0.275875	0.0132183	0.360888	8.05e-08	0.253901	0.000891474	-0.022597	0.893321	-0.0403295	0.83876	-0.16893	0.186468	-0.21101	0.13603	0.0691964	0.759138	0.0380775	0.919268
FUN_026226-T1		FUN_026226-T1	BER	BER	APEX1	AP endonuclease 1	1.8e-93|XP_022240624.1 leucine-rich repeat and calponin homology domain-containing protein 1-like isoform X1 [Limulus polyphemus]	4.0e-93|XP_013773639.1 leucine-rich repeat and calponin homology domain-containing protein 1-like isoform X2 [Limulus polyphemus]	4.0e-93|XP_022240625.1 leucine-rich repeat and calponin homology domain-containing protein 1-like isoform X3 [Limulus polyphemus]	K10771	GO:0004518	GO:0005515	GO:0006281							PF00307,Calponin homology (CH) domain	PF03372,Endonuclease/Exonuclease/phosphatase family	PF12799,Leucine Rich repeats (2 copies)							2055.5	2.69468	5.75e-120	2.48002	9.98e-120	0.0143671	0.925379	-0.0946868	0.428889	1.62703	4.79e-43	1.61499	3.9e-47	1.29645	5.98e-27	1.25665	3.9e-27	1.36041	1.38e-29	1.30618	3.25e-29
FUN_019420-T1		FUN_019420-T1	NER	NER	RPB6	dna-directed rna polymerases and iii subunit rpabc2	3.4e-33|XP_025099662.1 DNA-directed RNA polymerases I, II, and III subunit RPABC2-like [Pomacea canaliculata]	1.7e-32|RNA31355.1 DNA-directed RNA polymerases and III subunit RPABC2 [Brachionus plicatilis]	2.9e-32|XP_026332332.1 DNA-directed RNA polymerases I, II, and III subunit RPABC2-like [Hyposmocoma kahamanoa]	K03014	GO:0003899	GO:0005634	GO:0005665	GO:0006351	GO:0003677					PF01192,RNA polymerase Rpb6									587.522	0.418404	0.0310122	0.198221	0.333197	0.0151047	0.945894	-0.0847945	0.631762	0.385838	0.0727354	0.382375	0.0714984	0.363399	0.11417	0.336429	0.152123	-0.217776	0.550557	-0.257323	0.497848
FUN_004147-T1		FUN_004147-T1	NER	NER	RAD23, HR23	UV excision repair protein RAD23	1.9e-58|AAX81530.1 RAD23B-like protein, partial [Adineta ricciae]	2.6e-15|RMZ93011.1 UV excision repair RAD23 -like protein [Brachionus plicatilis]	7.6e-15|XP_024353824.1 UV excision repair protein RAD23 B [Echinococcus granulosus]<>EUB62628.1 UV excision repair protein RAD23 B [Echinococcus granulosus]<>CDS19154.1 uv excision repair protein rad23 b [Echinococcus granulosus]	K10839	GO:0043161	GO:0005634	GO:0003684	GO:0005515	GO:0006289					PF00240,Ubiquitin family	PF00627,UBA/TS-N domain	PF09280,XPC-binding domain							1651.57	0.185641	0.27005	-0.0536063	0.778823	0.199087	0.0810257	0.0713385	0.58906	0.149374	0.460644	0.128367	0.528803	0.279439	0.129581	0.237759	0.203047	-0.0116147	0.979798	-0.0574413	0.894179
FUN_022394-T1		FUN_022394-T1	NHEJ	NHEJ	XRCC5, KU80, G22P2	ATP-dependent DNA helicase 2 subunit 2	7.0e-85|XP_012942778.1 PREDICTED: X-ray repair cross-complementing protein 5-like [Aplysia californica]	3.9e-83|XP_022297407.1 LOW QUALITY PROTEIN: X-ray repair cross-complementing protein 5-like [Crassostrea virginica]	1.1e-82|XP_011424766.1 PREDICTED: X-ray repair cross-complementing protein 5 [Crassostrea gigas]<>EKC32697.1 ATP-dependent DNA helicase 2 subunit 2 [Crassostrea gigas]	K10885	GO:0003678	GO:0006303	GO:0016817	GO:0003677						PF02735,Ku70/Ku80 beta-barrel domain	PF03730,Ku70/Ku80 C-terminal arm	PF08785,Ku C terminal domain like							939.577	3.6808	1.01e-82	3.53159	4.63e-113	0.0567787	0.805974	-0.0725112	0.729463	1.7407	3.59e-18	1.73612	1.8e-24	1.06505	9.24e-07	1.01017	1.54e-07	1.65093	5.33e-16	1.58507	2.2e-19
FUN_021738-T1		FUN_021738-T1	NER	NER	ERCC3, XPB	DNA excision repair protein ERCC-3 (DNA repair factor IIH helicase?)	1.6e-273|XP_013794218.1 DNA excision repair protein haywire-like [Limulus polyphemus]	1.9e-271|XP_023232286.1 DNA excision repair protein haywire-like [Centruroides sculpturatus]	9.5e-271|XP_024425426.1 general transcription and DNA repair factor IIH helicase subunit XPB [Desmodus rotundus]	K10843	GO:0016787	GO:0006289	GO:0006367	GO:0003677	GO:0003678	GO:0005524				PF04851,Type III restriction enzyme, res subunit	PF13625,Helicase conserved C-terminal domain	PF16203,ERCC3/RAD25/XPB C-terminal helicase							2860.02	0.287099	0.0603845	0.0547237	0.775282	0.15816	0.16829	0.0386465	0.8033	0.409921	0.00859394	0.396444	0.0101631	0.487801	0.00173717	0.452511	0.00357633	-0.101186	0.747879	-0.132657	0.68802
FUN_003508-T1		FUN_003508-T1	NER	NER	RPB12	dna-directed rna polymerases and iii subunit rpabc4	1.4e-14|XP_019882364.1 DNA-directed RNA polymerases I, II, and III subunit RPABC4 [Camponotus floridanus]	1.5e-13|XP_022905478.1 DNA-directed RNA polymerases I, II, and III subunit RPABC4-like [Onthophagus taurus]<>XP_022912001.1 DNA-directed RNA polymerases I, II, and III subunit RPABC4-like [Onthophagus taurus]	2.0e-13|XP_012059649.1 PREDICTED: DNA-directed RNA polymerases I, II, and III subunit RPABC4-like [Atta cephalotes]<>XP_018046532.1 PREDICTED: DNA-directed RNA polymerases I, II, and III subunit RPABC4-like isoform X2 [Atta colombica]	K03009	GO:0003899	GO:0006351	GO:0003677							PF03604,DNA directed RNA polymerase, 7 kDa subunit									297.555	-0.0653989	0.881178	-0.304943	0.363389	-0.0294321	0.927809	-0.122965	0.662887	-0.110429	0.799797	-0.136291	0.785092	-0.276401	0.48612	-0.336376	0.446113	-0.0412011	0.958566	-0.0821456	0.944548
FUN_026377-T1		FUN_026377-T1	BER	BER	UNG1	uracil-dna glycosylase	4.0e-213|RNA14653.1 glycosyl transferase [Brachionus plicatilis]	6.1e-177|XP_013399940.1 polypeptide N-acetylgalactosaminyltransferase 13-like isoform X3 [Lingula anatina]	2.5e-170|OWF42472.1 N-acetylgalactosaminyltransferase 9 [Mizuhopecten yessoensis]	K00710	GO:0004844	GO:0016799	GO:0006284	GO:0006281						PF00535,Glycosyl transferase family 2	PF00652,Ricin-type beta-trefoil lectin domain	PF03167,Uracil DNA glycosylase superfamily							1199.53	3.33871	4.48e-125	3.14229	5.66e-169	0.171921	0.190562	0.0523907	0.732309	1.882	6.26e-39	1.87455	6.81e-55	1.18178	5.85e-15	1.1367	2.69e-18	2.89391	1.25e-92	2.86381	1.98e-135
FUN_012783-T1		FUN_012783-T1	NER	NER	RBX1, ROC1	RING-box protein 1	5.1e-51|XP_017757055.1 PREDICTED: RING-box protein 1A [Eufriesea mexicana]	1.5e-50|RHZ74347.1 hypothetical protein Glove_226g30 [Diversispora versiformis]	1.9e-50|XP_022905780.1 RING-box protein 1A [Onthophagus taurus]	K03868	GO:0008270									PF12678,RING-H2 zinc finger domain									394.882	0.135735	0.54983	-0.094225	0.689986	0.0968475	0.560907	0.00110472	1	-0.1401	0.592855	-0.159958	0.566351	-0.0695897	0.822976	-0.11061	0.737769	0.165828	0.659567	0.135737	0.771632
FUN_003232-T1		FUN_003232-T1	BER	BER	PARP2_3_4	poly [ADP-ribose] polymerase 2/3/4	1.9e-169|XP_011443308.1 PREDICTED: poly [ADP-ribose] polymerase 2 [Crassostrea gigas]	7.9e-168|XP_021354295.1 poly [ADP-ribose] polymerase 2-like isoform X1 [Mizuhopecten yessoensis]<>OWF50159.1 Poly [ADP-ribose] polymerase 2 [Mizuhopecten yessoensis]	7.9e-168|XP_021354296.1 poly [ADP-ribose] polymerase 2-like isoform X2 [Mizuhopecten yessoensis]	K10798	GO:0006471	GO:0003950	GO:0008270							PF00644,Poly(ADP-ribose) polymerase catalytic domain	PF02825,WWE domain	PF02877,Poly(ADP-ribose) polymerase, regulatory domain	PF05406,WGR domain	PF14646,MYCBP-associated protein family					2808.04	4.10106	8.27e-133	3.92249	6.68e-175	0.0508856	0.799975	-0.0709004	0.698945	2.95666	2.81e-68	2.96347	2.4e-97	3.20597	3.8e-80	3.19733	5.94e-114	4.65317	9.79e-171	4.65757	2.18e-244
FUN_018903-T1		FUN_018903-T1	BER	BER		poly(adp-ribose) polymerase pme-5-like	1.7e-254|XP_006818908.1 PREDICTED: poly(ADP-ribose) polymerase pme-5-like [Saccoglossus kowalevskii]	2.0e-226|XP_015916123.2 tankyrase-like protein [Parasteatoda tepidariorum]	2.4e-219|XP_023222479.1 tankyrase-like protein [Centruroides sculpturatus]	K16460	GO:0006471	GO:0003950	GO:0005515							PF00023,Ankyrin repeat	PF00644,Poly(ADP-ribose) polymerase catalytic domain	PF02877,Poly(ADP-ribose) polymerase, regulatory domain	PF05406,WGR domain	PF12796,Ankyrin repeats (3 copies)					2558.79	6.14773	5.68e-144	6.13025	5.53e-169	-0.107115	0.702455	-0.242771	0.322434	3.65865	2.22e-50	3.70657	1.84e-64	2.13982	7.5e-17	2.06133	3.86e-18	5.1928	2.4e-102	5.25549	5.77e-128
FUN_003208-T1		FUN_003208-T1	NHEJ	NHEJ	XRCC6, KU70, G22P1	ATP-dependent DNA helicase 2 subunit 1	8.3e-104|ADV35594.1 X-ray repair complementing defective repair 6, partial [Brachionus ibericus]	1.4e-103|XP_011443822.1 PREDICTED: X-ray repair cross-complementing protein 5 isoform X3 [Crassostrea gigas]<>EKC34975.1 ATP-dependent DNA helicase 2 subunit 1 [Crassostrea gigas]	1.4e-103|XP_011443820.1 PREDICTED: X-ray repair cross-complementing protein 5 isoform X1 [Crassostrea gigas]	K10884	GO:0000723	GO:0043564	GO:0006303	GO:0042162	GO:0005634	GO:0003824	GO:0009116	GO:0003677	GO:0003684	PF01048,Phosphorylase superfamily	PF02735,Ku70/Ku80 beta-barrel domain	PF03731,Ku70/Ku80 N-terminal alpha/beta domain	PF04547,Calcium-activated chloride channel						1950.44	2.03969	5.74e-80	1.82309	3.93e-70	0.15404	0.105728	0.055703	0.652233	1.07691	6.1e-22	1.06592	5.58e-22	0.583047	2.01e-06	0.542904	2.27e-05	0.81617	3.35e-12	0.772299	1e-10
FUN_020127-T1		FUN_020127-T1	NER	NER	RPB1	rna polymerase ii large subunit	5.2e-70|BAO20848.1 RNA polymerase II largest subunit, partial [Tomocerus sp. E-82]	8.8e-70|XP_002593218.1 hypothetical protein BRAFLDRAFT_120136 [Branchiostoma floridae]<>EEN49229.1 hypothetical protein BRAFLDRAFT_120136 [Branchiostoma floridae]	2.0e-69|XP_014221062.1 DNA-directed RNA polymerase II subunit RPB1-like [Trichogramma pretiosum]		GO:0003899	GO:0006351	GO:0003677							PF04997,RNA polymerase Rpb1, domain 1									307.021	1.73176	3.28e-06	1.64546	1.2e-05	0.204999	0.586476	0.0812321	0.872561	1.5915	3.89e-05	1.70478	1.1e-05	1.61297	4.73e-05	1.70568	1.97e-05	0.328126	0.684878	0.221854	0.850229
FUN_020128-T1		FUN_020128-T1	NER	NER	RPB1	rna polymerase ii large subunit	1.3e-214|XP_022290491.1 DNA-directed RNA polymerase II subunit RPB1-like [Crassostrea virginica]	4.0e-213|XP_021351303.1 DNA-directed RNA polymerase II subunit RPB1-like [Mizuhopecten yessoensis]<>OWF51528.1 DNA-directed RNA polymerase II subunit RPB1 [Mizuhopecten yessoensis]	1.2e-212|EKC30438.1 DNA-directed RNA polymerase II subunit RPB1 [Crassostrea gigas]	K03046	GO:0003899	GO:0006351	GO:0003677							PF00623,RNA polymerase Rpb1, domain 2	PF04983,RNA polymerase Rpb1, domain 3	PF04997,RNA polymerase Rpb1, domain 1							672.481	1.72635	1.76e-07	1.60263	9.06e-07	0.288376	0.34321	0.167516	0.63604	1.6335	1.54e-06	1.7189	2.11e-07	1.63686	2.59e-06	1.69912	6.05e-07	0.182846	0.821481	0.075717	0.970664
FUN_002523-T1		FUN_002523-T1	NHEJ	NHEJ	APLF	aprataxin and pnk-like factor		1.7e-07|XP_005111545.1 PREDICTED: aprataxin and PNK-like factor isoform X2 [Aplysia californica]	2.2e-07|XP_006151357.2 PREDICTED: aprataxin and PNK-like factor [Tupaia chinensis]	K13295	GO:0005515									PF10283,PBZ domain	PF17913,FHA domain								512.107	2.73091	5.77e-73	2.53297	1.04e-85	-0.124764	0.429754	-0.235127	0.082947	1.4986	2.94e-21	1.49059	1.91e-26	1.4	3.24e-18	1.36625	1.48e-21	3.91694	2.44e-150	3.91995	3.77e-214
FUN_018804-T1		FUN_018804-T1	NER	NER	RPB6	dna-directed rna polymerases and iii subunit rpabc2	2.6e-33|XP_025099662.1 DNA-directed RNA polymerases I, II, and III subunit RPABC2-like [Pomacea canaliculata]	4.5e-33|RNA31355.1 DNA-directed RNA polymerases and III subunit RPABC2 [Brachionus plicatilis]	1.7e-32|XP_021949052.1 DNA-directed RNA polymerases I, II, and III subunit RPABC2-like [Folsomia candida]	K03014	GO:0003899	GO:0005634	GO:0005665	GO:0006351	GO:0003677					PF01192,RNA polymerase Rpb6									297.213	0.74232	0.000423701	0.529163	0.0106553	-0.105354	0.600439	-0.209325	0.237134	0.471059	0.0513691	0.465647	0.0527046	0.343318	0.213752	0.309773	0.286783	0.164327	0.722122	0.125838	0.827252
FUN_023426-T1		FUN_023426-T1	BER	BER		poly [ADP-ribose] polymerase 1	3.2e-07|XP_026175041.1 poly [ADP-ribose] polymerase 1 [Mastacembelus armatus]	7.2e-07|XP_019729355.1 PREDICTED: poly [ADP-ribose] polymerase 1 isoform X2 [Hippocampus comes]	7.2e-07|XP_019729354.1 PREDICTED: poly [ADP-ribose] polymerase 1 isoform X1 [Hippocampus comes]		GO:0008270	GO:0003677								PF00645,Poly(ADP-ribose) polymerase and DNA-Ligase Zn-finger region									173.44	5.84165	1.63e-96	5.89527	7.32e-127	0.706059	0.0169484	0.624166	0.045076	4.67364	1.55e-60	4.87081	3.48e-83	3.61701	5.06e-35	3.71668	5.88e-44	4.2342	1.3e-47	4.36375	1.48e-59
FUN_006977-T1		FUN_006977-T1	NER	NER	RPB7	dna-directed rna polymerase ii subunit rpb7	4.4e-51|ROT64762.1 putative DNA-directed RNA polymerase II subunit RPB7 isoform X1 [Penaeus vannamei]	4.4e-51|XP_014671085.1 PREDICTED: DNA-directed RNA polymerase II subunit RPB7 [Priapulus caudatus]	1.3e-50|XP_002589020.1 hypothetical protein BRAFLDRAFT_124918 [Branchiostoma floridae]<>EEN45031.1 hypothetical protein BRAFLDRAFT_124918 [Branchiostoma floridae]	K03015	GO:0003899	GO:0006351	GO:0003676							PF00575,S1 RNA binding domain	PF03876,SHS2 domain found in N terminus of Rpb7p/Rpc25p/MJ0397								305.279	0.522137	0.000389179	0.293848	0.0484045	0.338525	0.00160989	0.233939	0.0356992	0.314902	0.0651822	0.301286	0.0774882	0.150783	0.48612	0.111124	0.652536	0.117049	0.725733	0.0789042	0.85727
FUN_023178-T1		FUN_023178-T1	NHEJ	NHEJ	XRCC4	DNA-repair protein XRCC4	4.8e-09|XP_019861823.1 PREDICTED: DNA repair protein XRCC4-like [Amphimedon queenslandica]	1.4e-08|XP_022096501.1 DNA repair protein XRCC4-like [Acanthaster planci]	2.4e-08|XP_001637316.1 predicted protein [Nematostella vectensis]<>EDO45253.1 predicted protein [Nematostella vectensis]	K10886	GO:0006310	GO:0005634	GO:0006302	GO:0003677						PF06632,DNA double-strand break repair and V(D)J recombination protein XRCC4									449.683	1.91256	7.38e-79	1.69015	3.27e-56	0.236189	0.00746028	0.134142	0.226926	0.728968	5.85e-11	0.711204	8.39e-09	0.406014	0.00145966	0.361287	0.0177703	0.314479	0.0779843	0.276053	0.241271
FUN_018281-T1		FUN_018281-T1	NER, HR, MR, REP	cross	RPA3	replication factor A3	4.7e-14|XP_023223347.1 replication protein A 14 kDa subunit-like [Centruroides sculpturatus]	2.0e-12|KFM80865.1 Replication protein A subunit, partial [Stegodyphus mimosarum]	5.3e-10|XP_016109704.1 PREDICTED: replication protein A 14 kDa subunit-like [Sinocyclocheilus grahami]	K10740	GO:0006310	GO:0005634	GO:0006281	GO:0006260	GO:0003677					PF08661,Replication factor A protein 3									277.064	-0.0302023	0.952779	-0.261399	0.410621	-0.0954171	0.718114	-0.194464	0.41353	-0.340397	0.317788	-0.37343	0.31385	-0.392265	0.261833	-0.451739	0.239543	0.291052	0.5725	0.270986	0.646326
FUN_003226-T1		FUN_003226-T1	NER	NER	RPB8	dna-directed rna polymerases and iii subunit rpabc3	2.8e-59|XP_017268875.1 DNA-directed RNA polymerases I, II, and III subunit RPABC3 [Kryptolebias marmoratus]		1.1e-58|XP_005996821.1 PREDICTED: DNA-directed RNA polymerases I, II, and III subunit RPABC3 [Latimeria chalumnae]	K03016	GO:0006351									PF03870,RNA polymerase Rpb8									371.076	-0.00963789	0.981367	-0.244315	0.242192	0.112159	0.493514	0.0103404	0.989423	-0.208451	0.394536	-0.23054	0.37188	-0.237058	0.346149	-0.283215	0.287966	-0.118288	0.77741	-0.147624	0.750608
FUN_007371-T1		FUN_007371-T1	BER	BER	LIG3	DNA ligase 3	0.0e+00|BAJ98669.1 predicted protein [Hordeum vulgare subsp. vulgare]	2.1e-188|XP_011434445.1 PREDICTED: DNA ligase 3 [Crassostrea gigas]	2.9e-185|XP_022345668.1 DNA ligase 3-like [Crassostrea virginica]	K10776	GO:0006310	GO:0071897	GO:0006281	GO:0051103	GO:0008270	GO:0003677	GO:0003909	GO:0005524	GO:0003910	PF00645,Poly(ADP-ribose) polymerase and DNA-Ligase Zn-finger region	PF01068,ATP dependent DNA ligase domain	PF04679,ATP dependent DNA ligase C terminal region	PF16759,DNA ligase 3 BRCT domain						726.064	3.60914	1.43e-75	3.45518	1.9e-92	-0.0560433	0.815955	-0.181253	0.34787	2.41072	3.33e-33	2.42734	3.32e-43	1.77739	1.11e-17	1.74462	9.27e-21	2.11312	4.36e-25	2.05257	3.93e-29
FUN_005366-T1		FUN_005366-T1	NHEJ	NHEJ	XRCC4	dna repair protein xrcc4-like																							325.557	0.496556	0.00411379	0.270819	0.147087	0.132727	0.366724	0.0321308	0.883489	0.106243	0.681475	0.0880258	0.766795	0.00327202	0.992433	-0.040633	0.930087	0.250401	0.429679	0.21951	0.555128
FUN_022200-T1		FUN_022200-T1	NHEJ	NHEJ	NHEJ1, XLF	non-homologous end-joining factor 1	1.3e-11|XP_011429696.1 PREDICTED: non-homologous end-joining factor 1 [Crassostrea gigas]<>EKC35332.1 hypothetical protein CGI_10009320 [Crassostrea gigas]	1.3e-11|XP_022337348.1 non-homologous end-joining factor 1-like [Crassostrea virginica]	6.1e-09|XP_021342710.1 non-homologous end-joining factor 1-like [Mizuhopecten yessoensis]<>OWF35318.1 Non-homologous end-joining factor 1 [Mizuhopecten yessoensis]	K10980	GO:0005634	GO:0006302								PF09302,XLF-Cernunnos, XRcc4-like factor, NHEJ component									404.419	1.79072	5.67e-59	1.57154	3.3e-53	-0.0411814	0.755682	-0.152078	0.146314	0.89374	3.61e-14	0.881733	4.33e-15	0.691819	2.78e-08	0.654231	7.09e-08	0.48774	0.00155064	0.44901	0.00480543
FUN_027481-T1		FUN_027481-T1	NER	NER	RBX1, ROC1	RING-box protein 1	1.1e-50|XP_016236843.1 RING-box protein 1 [Exophiala spinifera]<>KIW16627.1 RING-box protein 1 [Exophiala spinifera]	1.1e-50|XP_013868346.1 PREDICTED: E3 ubiquitin-protein ligase RBX1 [Austrofundulus limnaeus]<>XP_020443510.1 E3 ubiquitin-protein ligase RBX1 [Monopterus albus]<>XP_026765998.1 E3 ubiquitin-protein ligase RBX1 [Pangasianodon hypophthalmus]	1.1e-50|XP_018001512.1 RING-box protein 1 [Phialophora attae]<>KPI41549.1 RING-box protein 1 [Phialophora attae]	K03868	GO:0008270									PF12678,RING-H2 zinc finger domain									263.237	0.0856763	0.661365	-0.149074	0.364083	0.0695988	0.615502	-0.0409744	0.791102	0.111755	0.598487	0.0960463	0.671058	-0.131656	0.551036	-0.175043	0.409619	0.0425041	0.918218	0.0061333	1
FUN_020280-T1		FUN_020280-T1	related	related		von willebrand factor type a domain containing protein	1.6e-22|GAU89685.1 hypothetical protein RvY_02204 [Ramazzottius varieornatus]	4.6e-22|OQV19138.1 von Willebrand factor A domain-containing protein [Hypsibius dujardini]	2.3e-21|OQV19139.1 von Willebrand factor A domain-containing protein [Hypsibius dujardini]																				355.126	1.47464	0.0033484	1.5994	0.00271201	-0.52761	0.245188	-0.7023	0.138121	-0.0651997	0.940758	-0.156795	0.897169	-0.0989251	0.915762	-0.224153	0.856721	-0.637216	0.489589	-0.930421	0.439716
FUN_026163-T1		FUN_026163-T1	NHEJ	NHEJ	APLF	aprataxin and pnk-like factor	1.4e-08|EFX88352.1 hypothetical protein DAPPUDRAFT_96117 [Daphnia pulex]	9.1e-08|XP_015778992.1 PREDICTED: aprataxin and PNK-like factor [Acropora digitifera]	2.7e-07|XP_021046894.1 aprataxin and PNK-like factor [Mus pahari]	K13295										PF10283,PBZ domain									277.008	3.53885	1.2e-68	3.38164	7.57e-90	-0.0766704	0.771128	-0.212324	0.310883	2.08798	6.61e-23	2.09149	3.62e-30	2.04607	1.18e-21	2.02453	1.02e-27	4.91067	9.93e-133	4.97834	8.01e-200
FUN_008481-T1		FUN_008481-T1	BER	BER	HMGB1	high mobility group protein B1	1.5e-43|RNA19425.1 high mobility group B2-like isoform X2 [Brachionus plicatilis]	1.2e-42|XP_006630020.1 PREDICTED: high mobility group protein B2 [Lepisosteus oculatus]	2.1e-42|RNA13094.1 High mobility group DSP1, partial [Brachionus plicatilis]	K10802										PF00505,HMG (high mobility group) box	PF09011,HMG-box domain								710.829	0.0504856	0.782354	-0.184571	0.175459	0.11988	0.248599	0.00140277	1	0.0688289	0.723986	0.0511435	0.817102	0.166137	0.336708	0.12671	0.503983	0.185119	0.427536	0.149594	0.570214
FUN_011948-T1		FUN_011948-T1	NER	NER	RPB2	dna-directed rna polymerase ii subunit rpb2	0.0e+00|XP_026321566.1 DNA-directed RNA polymerase II subunit RPB2 [Hyposmocoma kahamanoa]	0.0e+00|BAO20860.1 RNA polymerase II second largest subunit [Nipponentomon nippon]	0.0e+00|XP_014361591.1 PREDICTED: DNA-directed RNA polymerase II subunit RPB2 [Papilio machaon]<>KPJ12730.1 DNA-directed RNA polymerase II subunit RPB2 [Papilio machaon]	K03010	GO:0003899	GO:0006351	GO:0003677							PF00562,RNA polymerase Rpb2, domain 6	PF04561,RNA polymerase Rpb2, domain 2	PF04563,RNA polymerase beta subunit	PF04565,RNA polymerase Rpb2, domain 3	PF04566,RNA polymerase Rpb2, domain 4	PF04567,RNA polymerase Rpb2, domain 5				1197.14	0.997463	5.08e-11	0.776536	9.23e-08	0.158976	0.228807	0.0452387	0.790754	0.792195	5.87e-07	0.78545	1.32e-07	0.758383	3.57e-06	0.727446	2.85e-06	0.0496735	0.909408	0.00583173	1
FUN_002957-T1		FUN_002957-T1	BER	BER	UNG, UDG	uracil-DNA glycosylase	1.6e-91|XP_022337906.1 uncharacterized protein LOC111133661 [Crassostrea virginica]	2.1e-91|EKC38003.1 Uracil-DNA glycosylase [Crassostrea gigas]	2.1e-91|XP_011415861.1 PREDICTED: uncharacterized protein LOC105319857 [Crassostrea gigas]<>XP_019919469.1 PREDICTED: uncharacterized protein LOC105319857 [Crassostrea gigas]	K03648	GO:0004844	GO:0016799	GO:0006284	GO:0006281						PF03167,Uracil DNA glycosylase superfamily									462.247	0.300819	0.122947	0.0750061	0.745264	-0.00636121	0.976638	-0.116374	0.459664	-0.0252164	0.935698	-0.0415848	0.914248	0.0305182	0.92879	-0.00757648	1	0.146553	0.702118	0.10895	0.816129
FUN_002012-T1		FUN_002012-T1	NER, HR, MR, REP	cross	RFA/RPA	replication factor A2	2.1e-12|XP_022090266.1 replication protein A 32 kDa subunit-like isoform X2 [Acanthaster planci]	2.1e-12|XP_022090257.1 replication protein A 32 kDa subunit-like isoform X1 [Acanthaster planci]	1.8e-08|XP_002740859.2 PREDICTED: replication protein A 32 kDa subunit-like [Saccoglossus kowalevskii]	K10739																			315.187	0.0954554	0.734472	-0.13164	0.599005	-0.0584687	0.780931	-0.157267	0.378439	-0.390996	0.103452	-0.416213	0.100959	-0.470032	0.0525163	-0.521563	0.0421306	0.054225	0.923051	0.0145509	1
FUN_017750-T1		FUN_017750-T1	BER	BER		High mobility group protein DSP1	1.2e-19|XP_023681960.1 high mobility group protein B1-like isoform X1 [Paramormyrops kingsleyae]	2.7e-19|XP_018620376.1 PREDICTED: high mobility group protein B1-like [Scleropages formosus]<>XP_018620385.1 PREDICTED: high mobility group protein B1-like [Scleropages formosus]	1.4e-18|RMZ96374.1 High mobility group DSP1, partial [Brachionus plicatilis]											PF00505,HMG (high mobility group) box	PF09011,HMG-box domain								371.867	0.121024	0.441311	-0.110071	0.408061	0.158864	0.121057	0.0429653	0.710793	-0.116467	0.527361	-0.132314	0.410758	0.0283209	0.907761	-0.00858794	0.999282	-0.114892	0.689608	-0.145611	0.572994
FUN_016534-T1		FUN_016534-T1	NER	NER	RBX1	RING-box protein 2 isoform X1		3.1e-31|XP_005147090.1 PREDICTED: RING-box protein 2 isoform X1 [Melopsittacus undulatus]	3.1e-31|XP_005051398.2 PREDICTED: RING-box protein 2 [Ficedula albicollis]	K10611	GO:0008270									PF12678,RING-H2 zinc finger domain									115.11	0.954625	1.42e-09	0.740903	7.71e-06	0.146592	0.317672	0.0516946	0.794201	-0.0667972	0.809757	-0.0857723	0.785117	-0.365146	0.090257	-0.415393	0.0777002	-0.264791	0.453415	-0.302797	0.443798
FUN_006758-T1		FUN_006758-T1	BER	BER	mutM, fpg	formamidopyrimidine-DNA glycosylase	8.1e-51|RHZ76167.1 hypothetical protein Glove_202g87 [Diversispora versiformis]		8.9e-50|XP_013391573.1 ras GTPase-activating protein-binding protein 2-like isoform X2 [Lingula anatina]	K10563	GO:0006284	GO:0016799	GO:0006289	GO:0003906	GO:0008270	GO:0003676	GO:0003684			PF00076,RNA recognition motif. (a.k.a. RRM, RBD, or RNP domain)	PF01149,Formamidopyrimidine-DNA glycosylase N-terminal domain	PF02136,Nuclear transport factor 2 (NTF2) domain	PF06831,Formamidopyrimidine-DNA glycosylase H2TH domain						1258.06	0.211943	0.222611	-0.0220226	0.933391	-0.0482074	0.758139	-0.171378	0.151951	-0.169034	0.419188	-0.192101	0.342564	0.135061	0.561798	0.0951451	0.708211	0.116434	0.72717	0.0727307	0.865132
FUN_026614-T1		FUN_026614-T1	REP	REP	MCM5, CDC46	DNA replication licensing factor MCM5	1.5e-294|XP_011451587.1 PREDICTED: DNA replication licensing factor mcm5 [Crassostrea gigas]<>EKC32126.1 DNA replication licensing factor mcm5 [Crassostrea gigas]	4.3e-294|XP_022335044.1 DNA replication licensing factor mcm5-like [Crassostrea virginica]	5.2e-292|XP_021370571.1 DNA replication licensing factor mcm5-like [Mizuhopecten yessoensis]<>OWF42189.1 Tubulin-specific chaperone E [Mizuhopecten yessoensis]	K02209	GO:0042555	GO:0005634	GO:0006270	GO:0003688	GO:0006260	GO:0003677	GO:0005524			PF00493,MCM P-loop domain	PF14551,MCM N-terminal domain	PF17207,MCM OB domain	PF17855,MCM AAA-lid domain						745.43	0.727787	1.28e-06	0.503259	0.000592335	-0.258579	0.0281208	-0.375888	0.000645458	0.143312	0.511565	0.126167	0.579162	0.267027	0.181569	0.229176	0.274236	0.372477	0.1007	0.33471	0.160689
FUN_003120-T1		FUN_003120-T1	NER	NER		cyclin-dependent kinase 7	1.4e-28|XP_016765808.1 cell division control protein 2 [Sphaerulina musiva SO2202]<>EMF17687.1 cell division control protein 2 [Sphaerulina musiva SO2202]	1.4e-28|XP_018563358.1 cyclin-dependent kinase 20-like [Anoplophora glabripennis]	3.1e-28|RKP29360.1 cell division control protein [Metschnikowia bicuspidata]		GO:0006468	GO:0005524	GO:0004672							PF00069,Protein kinase domain									181.025	0.085252	0.727751	-0.140643	0.499603	-0.134105	0.383437	-0.243303	0.0761358	-0.199109	0.40439	-0.213436	0.377472	-0.336336	0.133057	-0.377805	0.0955383	-0.131737	0.74413	-0.159768	0.713455
FUN_018930-T1		FUN_018930-T1	REP	REP	rnhA, RNASEH1	ribonuclease HI	2.7e-45|KRX23562.1 Ribonuclease H1 [Trichinella nelsoni]	2.7e-45|KRY10848.1 Ribonuclease H1 [Trichinella patagoniensis]	2.7e-45|KRY28170.1 Ribonuclease H1 [Trichinella spiralis]	K03469	GO:0000287	GO:0003676	GO:0004523							PF00075,RNase H	PF01693,Caulimovirus viroplasmin								287.493	0.227534	0.162249	0.000839595	1	0.0967981	0.459745	-0.00218067	1	-0.0803157	0.725119	-0.0957763	0.692439	-0.211382	0.29101	-0.252372	0.234309	-0.000423176	0.999334	-0.0399512	0.954781
FUN_003553-T1		FUN_003553-T1	MR	MR	PMS2	DNA mismatch repair protein PMS2	1.6e-116|XP_018617657.1 PREDICTED: mismatch repair endonuclease PMS2 [Scleropages formosus]	1.3e-115|XP_015732107.1 PREDICTED: mismatch repair endonuclease PMS2 isoform X1 [Coturnix japonica]	4.3e-114|XP_022129097.1 mismatch repair endonuclease PMS2 isoform X1 [Pieris rapae]	K10858	GO:0006298	GO:0005524	GO:0030983							PF00415,Regulator of chromosome condensation (RCC1) repeat	PF01119,DNA mismatch repair protein, C-terminal domain	PF08676,MutL C terminal dimerisation domain	PF13589,Histidine kinase-, DNA gyrase B-, and HSP90-like ATPase						757.877	2.65505	6.9e-54	2.46791	8.52e-61	-0.0669834	0.733698	-0.177328	0.271292	1.04691	2.16e-08	1.02911	2.68e-09	0.313476	0.216261	0.248554	0.356474	2.31565	3.48e-40	2.27597	1.26e-49
FUN_008727-T1		FUN_008727-T1	MR, REP, NER	cross	RFC2_4	replication factor C subunit 2/4	3.4e-122|XP_021356122.1 replication factor C subunit 4-like [Mizuhopecten yessoensis]<>XP_021356124.1 replication factor C subunit 4-like [Mizuhopecten yessoensis]<>OWF49204.1 Replication factor C subunit 4 [Mizuhopecten yessoensis]	2.5e-117|XP_013415351.1 replication factor C subunit 4 [Lingula anatina]	9.5e-117|XP_014788076.1 PREDICTED: replication factor C subunit 4-like [Octopus bimaculoides]	K10755	GO:0006260	GO:0005524	GO:0003677							PF00004,ATPase family associated with various cellular activities (AAA)	PF08542,Replication factor C C-terminal domain								479.913	0.131599	0.418159	-0.099844	0.549967	0.138739	0.206722	0.0264292	0.872333	0.00887401	0.970053	-0.00832132	1	0.125054	0.535091	0.0865995	0.71188	0.0995418	0.742596	0.0640746	0.869575
FUN_022947-T1		FUN_022947-T1	NHEJ, BER, REP	cross	FEN1, RAD2	flap endonuclease-1	2.3e-140|XP_005105611.1 PREDICTED: flap endonuclease 1-like [Aplysia californica]	4.3e-139|XP_025114870.1 flap endonuclease 1-like [Pomacea canaliculata]	6.2e-138|XP_019628960.1 PREDICTED: flap endonuclease 1 [Branchiostoma belcheri]	K04799	GO:0004518	GO:0003824	GO:0003677	GO:0016788	GO:0006281					PF00752,XPG N-terminal domain	PF00867,XPG I-region								351.887	1.84224	1.63e-45	1.62709	4.99e-50	-0.0217707	0.901026	-0.135953	0.242508	1.58617	3.03e-33	1.58445	1.29e-46	1.15509	4.18e-17	1.12327	1.23e-21	0.727541	5.38e-06	0.672188	3.95e-06
FUN_026326-T1		FUN_026326-T1	NER, HR, MR, REP	cross	RFA/RPA	replication factor A1	6.4e-121|PRD30477.1 Replication protein A DNA-binding subunit [Nephila clavipes]	1.9e-120|XP_013419280.1 replication protein A 70 kDa DNA-binding subunit isoform X2 [Lingula anatina]	2.4e-120|XP_021379897.1 replication protein A 70 kDa DNA-binding subunit-like [Mizuhopecten yessoensis]<>OWF37652.1 Replication protein A 70 kDa DNA-binding subunit [Mizuhopecten yessoensis]	K07466	GO:0006310	GO:0006281	GO:0005634	GO:0006260	GO:0003676	GO:0003677				PF01336,OB-fold nucleic acid binding domain	PF04057,Replication factor-A protein 1, N-terminal domain	PF08646,Replication factor-A C terminal domain	PF16900,Replication protein A OB domain						656.368	0.329578	0.130148	0.110122	0.652879	-0.167218	0.324264	-0.273865	0.0788112	-0.0975427	0.75456	-0.114039	0.725089	-0.280423	0.298719	-0.326569	0.243192	0.310402	0.38026	0.276779	0.474037
FUN_021401-T1		FUN_021401-T1	Direct Reversal	Direct Reversal	MGMT	O 6 methylguanine DNA methyltransferase			1.1e-33|XP_002400310.1 methylated-DNA--protein-cysteine methyltransferase, putative [Ixodes scapularis]<>EEC15781.1 methylated-DNA--protein-cysteine methyltransferase, putative [Ixodes scapularis]	K00567	GO:0003824	GO:0003908	GO:0006281							PF01035,6-O-methylguanine DNA methyltransferase, DNA binding domain									224.547	0.432854	0.153181	0.214712	0.543564	-0.0502395	0.872448	-0.134433	0.640327	0.571383	0.0734463	0.579855	0.0898786	0.195602	0.653012	0.155395	0.773024	0.152514	0.815491	0.115305	0.902661
FUN_013713-T1		FUN_013713-T1	BER	BER	PARP2_3_4	poly [ADP-ribose] polymerase 2/3/4	6.8e-199|PFX33719.1 Poly [ADP-ribose] polymerase 4 [Stylophora pistillata]	6.8e-199|XP_022795687.1 poly [ADP-ribose] polymerase 4-like [Stylophora pistillata]	4.9e-197|XP_022100687.1 poly [ADP-ribose] polymerase 4-like isoform X3 [Acanthaster planci]<>XP_022100688.1 poly [ADP-ribose] polymerase 4-like isoform X3 [Acanthaster planci]	K10798	GO:0006471	GO:0003950								PF00012,Hsp70 protein	PF00153,Mitochondrial carrier protein	PF00644,Poly(ADP-ribose) polymerase catalytic domain	PF08487,Vault protein inter-alpha-trypsin domain	PF13768,von Willebrand factor type A domain					751.938	4.50878	4.04e-94	4.40838	1.31e-119	0.239458	0.259185	0.113658	0.637293	2.86242	2.2e-37	2.89867	5.26e-50	1.98966	1.11e-17	1.95668	5.12e-21	1.718	5.63e-13	1.63206	1.04e-13
FUN_027899-T1		FUN_027899-T1	HR	HR	TOPBP1	topoisomerase (DNA) II binding protein 1				K10728										PF00533,BRCA1 C Terminus (BRCT) domain									199.128	-0.100827	0.681697	-0.335549	0.112789	0.00243272	0.992234	-0.0952208	0.60741	-0.501566	0.0129537	-0.531127	0.0199053	-0.656658	0.000950781	-0.714248	0.00160793	0.237436	0.494923	0.216331	0.610102
FUN_016485-T1		FUN_016485-T1	BER	BER	TDP1	tyrosyl-dna phosphodiesterase 1	4.3e-75|XP_002736713.2 PREDICTED: tyrosyl-DNA phosphodiesterase 1-like [Saccoglossus kowalevskii]	1.8e-73|ERE73677.1 tyrosyl-DNA phosphodiesterase 1 [Cricetulus griseus]	1.8e-73|XP_003501436.1 PREDICTED: tyrosyl-DNA phosphodiesterase 1 isoform X1 [Cricetulus griseus]<>XP_007633806.1 PREDICTED: tyrosyl-DNA phosphodiesterase 1 isoform X2 [Cricetulus griseus]<>EGV91913.1 Tyrosyl-DNA phosphodiesterase 1 [Cricetulus griseus]	K10862	GO:0005634	GO:0008081	GO:0006457	GO:0006281						PF06087,Tyrosyl-DNA phosphodiesterase	PF10185,Chaperone for wingless signalling and trafficking of LDL receptor								442.892	0.738266	9.36e-10	0.509136	0.00021726	-0.123375	0.247398	-0.224999	0.0441995	0.596007	2.27e-06	0.582772	3.94e-05	0.409751	0.00346879	0.371075	0.0266601	-0.0321055	0.931828	-0.0667289	0.875611
FUN_006231-T1		FUN_006231-T1	NER	NER	CETN2	caltractin	8.3e-53|XP_002611561.1 hypothetical protein BRAFLDRAFT_117176 [Branchiostoma floridae]<>EEN67571.1 hypothetical protein BRAFLDRAFT_117176 [Branchiostoma floridae]	8.3e-53|XP_019625358.1 PREDICTED: caltractin [Branchiostoma belcheri]	2.4e-52|XP_009859758.1 caltractin [Ciona intestinalis]		GO:0005509									PF13499,EF-hand domain pair									393.162	0.194503	0.436204	-0.0352934	0.908407	0.625364	1.72e-05	0.500732	0.000184856	-0.1662	0.579281	-0.190884	0.497864	-0.311125	0.261038	-0.364429	0.160431	-0.192924	0.657088	-0.225981	0.597265
FUN_018873-T1		FUN_018873-T1	NER, BER, REP	cross	POLE4	DNA polymerase epsilon subunit 4	2.5e-05|XP_026288005.1 DNA polymerase epsilon subunit 4 [Frankliniella occidentalis]	2.5e-05|XP_014254885.1 DNA polymerase epsilon subunit 4-like [Cimex lectularius]	3.3e-05|XP_002732556.1 PREDICTED: DNA polymerase epsilon subunit 4-like [Saccoglossus kowalevskii]	K03506	GO:0046982									PF00808,Histone-like transcription factor (CBF/NF-Y) and archaeal histone									103.17	0.257685	0.425959	0.0257649	0.975754	0.0380037	0.904303	-0.0498669	0.896704	0.0820176	0.853567	0.0560874	0.938151	-0.0482316	0.925157	-0.105178	0.871835	0.313087	0.558587	0.296398	0.654845
FUN_025585-T1		FUN_025585-T1	HR	HR	RBBP8, CTIP	DNA endonuclease RBBP8	2.0e-09|RNA27287.1 DNA endonuclease RBBP8 [Brachionus plicatilis]	1.3e-08|XP_016092256.1 PREDICTED: DNA endonuclease RBBP8 isoform X1 [Sinocyclocheilus grahami]<>XP_016092262.1 PREDICTED: DNA endonuclease RBBP8 isoform X2 [Sinocyclocheilus grahami]	1.3e-08|XP_016314253.1 PREDICTED: DNA endonuclease RBBP8 [Sinocyclocheilus anshuiensis]	K20773										PF15873,Domain of unknown function (DUF4730)									621.31	-0.424596	0.0268485	-0.667934	0.000830011	0.53015	3.61e-05	0.430672	0.00161982	-0.228977	0.339533	-0.250148	0.339799	-0.37346	0.0976922	-0.421727	0.0898869	-0.230555	0.50906	-0.259727	0.513529
FUN_016687-T1		FUN_016687-T1	HR	HR	MRE11	double-strand break repair protein mre11a	0.0e+00|RNA05682.1 putative phosphorylase b kinase regulatory subunit alpha isoform X3 [Brachionus plicatilis]	4.0e-293|ELT89975.1 hypothetical protein CAPTEDRAFT_163062 [Capitella teleta]	7.0e-290|XP_013379193.1 probable phosphorylase b kinase regulatory subunit alpha [Lingula anatina]	K07190	GO:0016787	GO:0008408	GO:0006302	GO:0004519	GO:0005634	GO:0030145	GO:0003824	GO:0030870		PF00149,Calcineurin-like phosphoesterase	PF00723,Glycosyl hydrolases family 15	PF04152,Mre11 DNA-binding presumed domain							1428.15	1.43957	1.46e-24	1.21627	9.96e-18	-0.0826577	0.562585	-0.189191	0.156157	1.6332	3.33e-31	1.6307	1.54e-32	1.77824	1.07e-36	1.75548	8.1e-38	0.756345	2.08e-06	0.710949	2.58e-05
FUN_011624-T1		FUN_011624-T1	NHEJ	NHEJ	APLF	aprataxin and pnk-like factor		5.1e-11|XP_005111545.1 PREDICTED: aprataxin and PNK-like factor isoform X2 [Aplysia californica]	2.2e-09|XP_026499951.1 aprataxin and PNK-like factor isoform X2 [Vanessa tameamea]<>XP_026499952.1 aprataxin and PNK-like factor isoform X2 [Vanessa tameamea]	K13295	GO:0005515									PF17913,FHA domain									132.709	1.76163	4.16e-44	1.53868	1.62e-30	0.146146	0.265549	0.0409772	0.833656	1.07127	2.36e-15	1.05728	3.85e-13	0.727846	9.09e-07	0.68525	3.59e-05	1.09631	2.49e-13	1.0731	5.21e-11
FUN_026699-T1		FUN_026699-T1	HR, MR, REP	cross	ssb	single-strand DNA-binding protein	3.6e-17|RMZ94326.1 Single-stranded DNA-binding mitochondrial [Brachionus plicatilis]	2.3e-16|ODM98502.1 Single-stranded DNA-binding protein, mitochondrial [Orchesella cincta]	4.0e-16|ODN01411.1 Single-stranded DNA-binding protein, mitochondrial [Orchesella cincta]	K03111	GO:0006260	GO:0003697								PF00436,Single-strand binding protein family									493.768	-0.0561591	0.812317	-0.292406	0.129815	0.12406	0.364681	0.0289251	0.898413	-0.125965	0.586507	-0.147048	0.584588	-0.202326	0.361241	-0.247985	0.332722	0.024595	0.958468	-0.00685769	1
FUN_002429-T1		FUN_002429-T1	BER	BER	PARP2_3_4	poly [ADP-ribose] polymerase 2/3/4	1.6e-262|XP_006818908.1 PREDICTED: poly(ADP-ribose) polymerase pme-5-like [Saccoglossus kowalevskii]	1.4e-250|XP_015916123.2 tankyrase-like protein [Parasteatoda tepidariorum]	1.5e-244|PVD25729.1 hypothetical protein C0Q70_13389 [Pomacea canaliculata]	K10798	GO:0006471	GO:0003950	GO:0005515							PF00644,Poly(ADP-ribose) polymerase catalytic domain	PF02877,Poly(ADP-ribose) polymerase, regulatory domain	PF05406,WGR domain	PF12796,Ankyrin repeats (3 copies)	PF13637,Ankyrin repeats (many copies)					872.927	2.71615	2.76e-46	2.54624	4.5e-47	0.0256515	0.917977	-0.0768723	0.736908	1.34714	2.42e-11	1.34362	7.1e-12	0.737466	0.00127686	0.687078	0.00400272	1.51902	4.94e-14	1.47184	5.23e-14
FUN_002285-T1		FUN_002285-T1				iron-sulfur cluster assembly enzyme mitochondrial or DNA polymerase zeta subunit REV7	5.8e-47|KFM68456.1 Iron-sulfur cluster assembly enzyme ISCU, mitochondrial, partial [Stegodyphus mimosarum]	1.7e-46|XP_003384054.1 PREDICTED: uncharacterized protein LOC100636315 [Amphimedon queenslandica]		K22068	GO:0005506	GO:0051536	GO:0016226							PF01592,NifU-like N terminal domain									387.332	0.0395611	0.880584	-0.196491	0.346434	0.199346	0.122782	0.103263	0.533305	0.161208	0.475393	0.143644	0.598513	0.0367229	0.904984	-0.00647229	1	0.0314247	0.946919	0.00415818	1
FUN_026449-T1		FUN_026449-T1	NER	NER	RPB5	dna-directed rna polymerases and iii subunit rpabc1	1.3e-62|XP_014778423.1 PREDICTED: DNA-directed RNA polymerases I, II, and III subunit RPABC1 isoform X1 [Octopus bimaculoides]<>KOF79933.1 hypothetical protein OCBIM_22028709mg [Octopus bimaculoides]	1.1e-61|XP_019647928.1 PREDICTED: DNA-directed RNA polymerases I, II, and III subunit RPABC1 [Branchiostoma belcheri]	1.4e-61|XP_022087343.1 DNA-directed RNA polymerases I, II, and III subunit RPABC1 [Acanthaster planci]	K03013	GO:0003899	GO:0005634	GO:0006351	GO:0003677						PF01191,RNA polymerase Rpb5, C-terminal domain	PF03871,RNA polymerase Rpb5, N-terminal domain								163.222	0.835088	1.63e-09	0.610324	9.69e-06	0.392277	0.000242092	0.286174	0.00952593	0.347942	0.0380687	0.334066	0.0487331	-0.157643	0.477298	-0.20488	0.351814	0.27487	0.315853	0.249115	0.413361
FUN_002118-T1		FUN_002118-T1				apoptotic chromatin condensation inducer in the nucleus	2.0e-20|XP_024921897.1 apoptotic chromatin condensation inducer in the nucleus isoform X3 [Cynoglossus semilaevis]	2.0e-20|XP_024921895.1 apoptotic chromatin condensation inducer in the nucleus isoform X1 [Cynoglossus semilaevis]	2.0e-20|XP_024921896.1 apoptotic chromatin condensation inducer in the nucleus isoform X2 [Cynoglossus semilaevis]	K12875	GO:0003676									PF00076,RNA recognition motif. (a.k.a. RRM, RBD, or RNP domain)									498.699	0.298801	0.0157608	0.0650541	0.674629	0.262086	0.00250298	0.149011	0.131979	0.332645	0.0105352	0.31746	0.0204542	0.327573	0.0162165	0.289094	0.051448	-0.085995	0.754347	-0.119558	0.687653
FUN_019373-T1		FUN_019373-T1	NER, MR, REP	cross	RFC2_4	replication factor C subunit 2/4	2.0e-135|XP_005096159.2 PREDICTED: replication factor C subunit 2-like [Aplysia californica]	1.3e-134|XP_022335892.1 replication factor C subunit 2-like [Crassostrea virginica]<>XP_022340145.1 replication factor C subunit 2-like [Crassostrea virginica]	1.7e-134|XP_011412426.1 PREDICTED: replication factor C subunit 2 [Crassostrea gigas]<>EKC30294.1 Replication factor C subunit 2 [Crassostrea gigas]	K10755	GO:0006260	GO:0005524	GO:0003677							PF00004,ATPase family associated with various cellular activities (AAA)	PF08542,Replication factor C C-terminal domain								325.097	0.131925	0.642144	-0.092895	0.754577	-0.00599338	0.981984	-0.0980488	0.651554	-0.182476	0.553232	-0.203142	0.540954	-0.350681	0.213835	-0.401463	0.191652	0.387364	0.284712	0.362772	0.371549
FUN_018150-T1		FUN_018150-T1	NER, MR REP	cross	RFC3_5	replication factor C subunit 3/5	3.5e-113|XP_013070748.1 PREDICTED: replication factor C subunit 5-like [Biomphalaria glabrata]	2.3e-112|XP_013405450.1 replication factor C subunit 5 [Lingula anatina]	4.3e-111|OCT98461.1 hypothetical protein XELAEV_18010694mg [Xenopus laevis]	K10756	GO:0006260	GO:0005524	GO:0003677							PF00004,ATPase family associated with various cellular activities (AAA)	PF08542,Replication factor C C-terminal domain								304.232	0.327308	0.108628	0.0990331	0.680594	0.0940475	0.595385	-0.000566444	1	0.00475554	0.988139	-0.0146404	0.99571	-0.0512605	0.881499	-0.0956408	0.793564	0.147715	0.719117	0.100111	0.858368
FUN_011815-T1		FUN_011815-T1	NER, HR, MR, REP	cross	RPA1	replication protein a 70 kda dna-binding subunit	6.8e-14|XP_013419279.1 replication protein A 70 kDa DNA-binding subunit isoform X1 [Lingula anatina]	6.8e-14|XP_013419280.1 replication protein A 70 kDa DNA-binding subunit isoform X2 [Lingula anatina]	9.2e-11|XP_023179705.1 replication protein A 70 kDa DNA-binding subunit-like [Drosophila hydei]		GO:0005634	GO:0006260	GO:0003677							PF04057,Replication factor-A protein 1, N-terminal domain									157.887	0.458257	0.0436291	0.23996	0.34046	-0.0396258	0.870294	-0.142954	0.483853	0.226555	0.440565	0.216024	0.504159	0.256797	0.395515	0.223996	0.519672	0.152064	0.754672	0.118777	0.857225
FUN_019131-T1		FUN_019131-T1	MR	MR	MSH6	DNA mismatch repair protein MSH6	1.4e-273|RNA39510.1 DNA mismatch repair Msh6 isoform X2 [Brachionus plicatilis]	3.0e-268|XP_012941985.1 PREDICTED: DNA mismatch repair protein Msh6-like [Aplysia californica]	3.7e-266|XP_009052104.1 hypothetical protein LOTGIDRAFT_143393, partial [Lottia gigantea]<>ESO97193.1 hypothetical protein LOTGIDRAFT_143393, partial [Lottia gigantea]	K08737	GO:0006298	GO:0005524	GO:0030983							PF00488,MutS domain V	PF01624,MutS domain I	PF05188,MutS domain II	PF05190,MutS family domain IV	PF05192,MutS domain III					924.742	0.467035	0.00741361	0.235817	0.223985	0.125795	0.39343	0.0100043	0.988994	0.368508	0.0607257	0.35184	0.0947694	0.254035	0.262944	0.21122	0.418539	0.259004	0.396236	0.220956	0.548341
FUN_016693-T1		FUN_016693-T1	REP	REP	POLA2	DNA polymerase alpha subunit B	4.3e-13|XP_003061644.1 predicted protein [Micromonas pusilla CCMP1545]<>EEH54274.1 predicted protein [Micromonas pusilla CCMP1545]	5.7e-13|XP_002509116.1 DNA polymerase [Micromonas commoda]<>ACO70374.1 DNA polymerase [Micromonas commoda]	7.4e-13|CCI46975.1 unnamed protein product [Albugo candida]	K02321																			129.617	0.39606	0.0410497	0.172824	0.440204	0.252121	0.0822524	0.153207	0.367333	0.299599	0.184619	0.290115	0.241765	0.29594	0.217854	0.263335	0.334785	0.193768	0.620353	0.16803	0.732215
FUN_026701-T1		FUN_026701-T1	HR, MR, REP	cross	ssb	single-strand DNA-binding protein	1.4e-22|RMZ94326.1 Single-stranded DNA-binding mitochondrial [Brachionus plicatilis]	3.5e-21|ODN01411.1 Single-stranded DNA-binding protein, mitochondrial [Orchesella cincta]	3.5e-21|XP_025200780.1 single-stranded DNA-binding protein, mitochondrial [Melanaphis sacchari]	K03111	GO:0006260	GO:0003697								PF00436,Single-strand binding protein family									165.355	-0.0189395	0.954281	-0.250699	0.213442	-0.00297142	0.989685	-0.0987398	0.558555	-0.322967	0.112361	-0.344416	0.13067	-0.331321	0.121239	-0.376303	0.11428	0.0594027	0.900123	0.0343432	0.977944
FUN_002086-T1		FUN_002086-T1	BER	BER	PARP4	poly [ADP-ribose] polymerase 4-like	1.4e-155|ELU03372.1 hypothetical protein CAPTEDRAFT_220539 [Capitella teleta]	2.8e-153|XP_022100687.1 poly [ADP-ribose] polymerase 4-like isoform X3 [Acanthaster planci]<>XP_022100688.1 poly [ADP-ribose] polymerase 4-like isoform X3 [Acanthaster planci]	2.8e-153|XP_022100686.1 poly [ADP-ribose] polymerase 4-like isoform X2 [Acanthaster planci]		GO:0006471	GO:0003950								PF00012,Hsp70 protein	PF00092,von Willebrand factor type A domain	PF00644,Poly(ADP-ribose) polymerase catalytic domain	PF08487,Vault protein inter-alpha-trypsin domain						1294.83	1.8205	3.46e-28	1.61016	1.9e-26	0.223014	0.122914	0.11137	0.493657	0.82348	5.6e-06	0.803676	3.3e-06	0.419113	0.0541756	0.364871	0.105719	1.09155	9.38e-10	1.02646	1.15e-09
FUN_005656-T1		FUN_005656-T1	BER, NHEJ, REP	cross	FEN1, RAD2	flap endonuclease-1	2.9e-140|ELU10206.1 hypothetical protein CAPTEDRAFT_21886 [Capitella teleta]	1.6e-138|XP_005105611.1 PREDICTED: flap endonuclease 1-like [Aplysia californica]	1.4e-137|XP_020912037.1 flap endonuclease 1 [Exaiptasia pallida]<>KXJ23819.1 Flap endonuclease 1 [Exaiptasia pallida]	K04799	GO:0004518	GO:0003824	GO:0003677	GO:0016788	GO:0006281					PF00752,XPG N-terminal domain	PF00867,XPG I-region								295.051	0.516118	0.000107049	0.288557	0.051362	-0.0381791	0.787723	-0.138392	0.260711	0.0189162	0.936482	0.001052	1	-0.0842725	0.705535	-0.127251	0.595718	0.339597	0.0916384	0.313983	0.191568
FUN_020752-T1		FUN_020752-T1	NER, MR, REP	cross	RFC1	replication factor C subunit 1	2.9e-158|NP_001082960.2 replication factor C subunit 1 [Danio rerio]	3.8e-158|XP_017317212.1 PREDICTED: replication factor C subunit 1 [Ictalurus punctatus]	6.5e-158|XP_026127082.1 LOW QUALITY PROTEIN: replication factor C subunit 1-like [Carassius auratus]	K10754	GO:0006281	GO:0003689	GO:0005663	GO:0006260	GO:0003677	GO:0005524				PF00004,ATPase family associated with various cellular activities (AAA)	PF00533,BRCA1 C Terminus (BRCT) domain	PF08519,Replication factor RFC1 C terminal domain							498.468	0.90399	2.05e-10	0.680205	6.58e-07	0.113737	0.385311	-0.00654255	0.997928	0.467287	0.00371024	0.452704	0.00362437	0.474304	0.00443894	0.436816	0.00788207	0.118193	0.722122	0.0784846	0.855494
FUN_022498-T1		FUN_022498-T1	NER	NER	CETN2	ef-hand 1	1.3e-70|XP_002611561.1 hypothetical protein BRAFLDRAFT_117176 [Branchiostoma floridae]<>EEN67571.1 hypothetical protein BRAFLDRAFT_117176 [Branchiostoma floridae]	1.3e-70|XP_019625358.1 PREDICTED: caltractin [Branchiostoma belcheri]	3.7e-70|XP_023362752.1 centrin-2 [Sarcophilus harrisii]	K16465	GO:0005509									PF13499,EF-hand domain pair									208.852	-0.140052	0.436286	-0.372546	0.0181691	-0.000750226	0.997226	-0.105598	0.427964	-0.236728	0.198514	-0.254177	0.189152	-0.155216	0.470728	-0.193963	0.37941	-0.267472	0.326414	-0.294464	0.311075
FUN_025614-T1		FUN_025614-T1	REP	REP	MCM3	DNA replication licensing factor MCM3	1.6e-281|XP_019928851.1 PREDICTED: zygotic DNA replication licensing factor mcm3 [Crassostrea gigas]	5.1e-280|EKC33730.1 DNA replication licensing factor MCM3 [Crassostrea gigas]	1.1e-277|XP_022322861.1 zygotic DNA replication licensing factor mcm3-like [Crassostrea virginica]	K02541	GO:0006270	GO:0006260	GO:0042555	GO:0005524	GO:0003677					PF00493,MCM P-loop domain	PF14551,MCM N-terminal domain	PF17207,MCM OB domain	PF17855,MCM AAA-lid domain						621.194	0.199124	0.291794	-0.0305587	0.905887	-0.226966	0.075692	-0.338682	0.00485533	-0.0822462	0.749309	-0.099296	0.705109	-0.0191833	0.952016	-0.0579677	0.87003	0.353207	0.164671	0.316382	0.250998
FUN_021992-T1		FUN_021992-T1	HR	HR	RECQL5	atp-dependent dna helicase q5	7.1e-132|RNA31806.1 tektin A1 [Brachionus plicatilis]	3.2e-124|XP_022318607.1 tektin-4-like [Crassostrea virginica]	6.0e-123|XP_011416098.1 PREDICTED: tektin-4 [Crassostrea gigas]<>EKC32264.1 Tektin-4 [Crassostrea gigas]	K10902	GO:0006310	GO:0005524	GO:0003676	GO:0004386						PF00270,DEAD/DEAH box helicase	PF00271,Helicase conserved C-terminal domain	PF03148,Tektin family	PF16124,RecQ zinc-binding						576.895	1.48547	1.31e-23	1.27304	3.02e-23	-0.0792245	0.60886	-0.200406	0.0950964	0.763778	2.2e-06	0.754038	1.02e-07	0.852274	1.45e-07	0.821421	7.34e-09	0.282993	0.318442	0.237932	0.412362
FUN_022929-T1		FUN_022929-T1	NHEJ	NHEJ	LIG4, DNL4	DNA ligase 4	7.6e-212|XP_009044235.1 hypothetical protein LOTGIDRAFT_181463 [Lottia gigantea]<>ESP05690.1 hypothetical protein LOTGIDRAFT_181463 [Lottia gigantea]	7.1e-210|RMZ95310.1 DNA ligase 4 [Brachionus plicatilis]	7.6e-204|XP_025109280.1 DNA ligase 4-like isoform X1 [Pomacea canaliculata]	K10777	GO:0006310	GO:0006281	GO:0005524	GO:0003910	GO:0003677	GO:0071897				PF00533,BRCA1 C Terminus (BRCT) domain	PF01068,ATP dependent DNA ligase domain	PF04675,DNA ligase N terminus	PF04679,ATP dependent DNA ligase C terminal region	PF11411,DNA ligase IV	PF16589,BRCT domain, a BRCA1 C-terminus domain				690.406	1.11191	9.73e-08	0.890701	1.03e-05	0.576964	0.000212313	0.44915	0.00448565	1.23376	3.88e-09	1.23493	2.81e-10	1.17486	4.72e-08	1.15038	1.4e-08	0.110311	0.832941	0.0582132	0.95159
FUN_023076-T1		FUN_023076-T1	related	related		von willebrand factor type a domain containing protein	1.7e-38|OWA55145.1 putative von Willebrand factor A domain-containing protein 5A [Hypsibius dujardini]	7.0e-37|OQV25282.1 von Willebrand factor A domain-containing protein 5A [Hypsibius dujardini]	7.0e-37|PYR92161.1 hypothetical protein DMF84_14610 [Acidobacteria bacterium]											PF08487,Vault protein inter-alpha-trypsin domain									379.921	0.188172	0.522074	-0.0262238	0.957351	-0.189448	0.354245	-0.319621	0.0745784	-0.0406431	0.920988	-0.048587	0.926936	0.133214	0.734286	0.110417	0.797966	-0.292819	0.517462	-0.336037	0.471966
FUN_021025-T1		FUN_021025-T1	NER, MR, REP	cross	RFC3_5	replication factor C subunit 3/5	2.1e-129|XP_011442696.1 PREDICTED: replication factor C subunit 3 [Crassostrea gigas]<>EKC18333.1 Replication factor C subunit 3 [Crassostrea gigas]	1.8e-128|XP_022320639.1 replication factor C subunit 3-like [Crassostrea virginica]	1.8e-128|PRD27828.1 Rfc3 [Nephila clavipes]	K10756	GO:0006260	GO:0003677								PF08542,Replication factor C C-terminal domain	PF13177,DNA polymerase III, delta subunit								247.417	0.230514	0.305267	0.00825042	1	0.0618148	0.755979	-0.0331131	0.897327	-0.205005	0.442034	-0.223279	0.432247	-0.235125	0.391517	-0.277598	0.340773	0.170985	0.680591	0.138346	0.791665
FUN_008495-T1		FUN_008495-T1	BER	BER	XRCC1	DNA-repair protein XRCC1	4.5e-68|KFM74411.1 DNA repair protein XRCC1, partial [Stegodyphus mimosarum]	2.7e-65|XP_022340749.1 DNA repair protein XRCC1-like [Crassostrea virginica]	6.1e-65|XP_013772266.1 DNA repair protein XRCC1-like [Limulus polyphemus]<>XP_022239020.1 DNA repair protein XRCC1-like [Limulus polyphemus]	K10803	GO:0005634	GO:0003684	GO:0000012							PF00533,BRCA1 C Terminus (BRCT) domain	PF01834,XRCC1 N terminal domain	PF16589,BRCT domain, a BRCA1 C-terminus domain							347.639	1.14414	5.52e-15	0.922479	4.58e-09	-0.0272085	0.879983	-0.119114	0.447877	0.420449	0.0165584	0.401073	0.0429771	0.068375	0.80422	0.018245	0.985759	0.90927	1.34e-08	0.873646	4.57e-07
FUN_006552-T1		FUN_006552-T1	NER	NER	CCNH	cyclin H	1.6e-56|RNA17328.1 28S ribosomal mitochondrial [Brachionus plicatilis]	1.0e-55|XP_023220240.1 cyclin-H-like isoform X1 [Centruroides sculpturatus]<>XP_023220248.1 cyclin-H-like isoform X2 [Centruroides sculpturatus]	2.2e-55|XP_018328774.1 cyclin-H [Agrilus planipennis]	K06634										PF00134,Cyclin, N-terminal domain	PF16899,Cyclin C-terminal domain								247.491	0.117919	0.324344	-0.120927	0.438574	0.348104	8e-07	0.244462	0.0133166	0.1503	0.240063	0.128317	0.502177	-0.00990167	0.960456	-0.0567513	0.832503	0.167874	0.402122	0.137295	0.659445
FUN_008441-T1		FUN_008441-T1	Direct Reversal	Direct Reversal	PHRB	deoxyribodipyrimidine photo lyase	7.7e-184|XP_022288154.1 deoxyribodipyrimidine photo-lyase-like [Crassostrea virginica]	2.2e-183|EKC26192.1 Deoxyribodipyrimidine photo-lyase [Crassostrea gigas]	2.2e-183|XP_011422754.2 PREDICTED: deoxyribodipyrimidine photo-lyase [Crassostrea gigas]	K01669	GO:0003904	GO:0006281								PF00875,DNA photolyase									385.399	0.176548	0.178466	-0.0563237	0.749123	0.148113	0.111258	0.0483241	0.721372	0.167331	0.263659	0.151141	0.407415	-0.092996	0.61247	-0.13555	0.519475	0.132273	0.589891	0.0967888	0.781231
FUN_012179-T1		FUN_012179-T1	HR	HR	RAD50	dna repair protein rad50	0.0e+00|BAK00241.1 predicted protein [Hordeum vulgare subsp. vulgare]	0.0e+00|ABS19815.1 sarco/endoplasmic reticulum calcium ATPase isoform A [Pinctada fucata]	0.0e+00|ABS19816.1 sarco/endoplasmic reticulum calcium ATPase isoform B [Pinctada fucata]	K05853	GO:0005388	GO:0016021	GO:0006816	GO:0000166						PF00122,E1-E2 ATPase	PF00689,Cation transporting ATPase, C-terminus	PF00690,Cation transporter/ATPase, N-terminus	PF08282,haloacid dehalogenase-like hydrolase	PF13246,Cation transport ATPase (P-type)					995.25	1.04762	7.36e-22	0.814549	3.07e-11	-0.0855231	0.41215	-0.193216	0.0704869	0.953353	8.07e-18	0.937623	1.32e-14	0.810373	1.26e-12	0.769737	1.93e-09	0.282514	0.11448	0.239282	0.327341
FUN_025669-T1		FUN_025669-T1	HR	HR	slx4	structure-specific endonuclease subunit slx4	1.3e-36|XP_003741840.1 PREDICTED: transcription initiation factor TFIID subunit 7-like [Galendromus occidentalis]	1.7e-36|PVD35037.1 hypothetical protein C0Q70_06318 [Pomacea canaliculata]	3.8e-36|XP_025088528.1 transcription initiation factor TFIID subunit 7-like isoform X1 [Pomacea canaliculata]	K03132	GO:0006281	GO:0005634	GO:0017108	GO:0006260	GO:0033557	GO:0006367	GO:0005669			PF04658,TAFII55 protein conserved region	PF09494,Slx4 endonuclease								839.732	0.0431619	0.76895	-0.191357	0.0731516	0.272537	0.000164897	0.156429	0.0402326	-0.237933	0.0430488	-0.257194	0.0276114	-0.0605637	0.72145	-0.101353	0.521577	-0.0531477	0.833384	-0.084481	0.73531
FUN_011319-T1		FUN_011319-T1	NER	NER	XPA	DNA-repair protein complementing XP-A cells	5.1e-38|XP_005101114.1 PREDICTED: DNA repair protein complementing XP-A cells homolog [Aplysia californica]<>XP_005101115.1 PREDICTED: DNA repair protein complementing XP-A cells homolog [Aplysia californica]	5.6e-37|RDD36954.1 DNA repair protein complementing XP-A cells-like protein [Trichoplax sp. H2]	9.6e-37|XP_014780939.1 PREDICTED: DNA repair protein complementing XP-A cells homolog [Octopus bimaculoides]<>KOF76536.1 hypothetical protein OCBIM_22033253mg [Octopus bimaculoides]	K10847	GO:0005634	GO:0003684	GO:0006289							PF01286,XPA protein N-terminal	PF05181,XPA protein C-terminus								150.881	0.902875	4.01e-15	0.674609	1.4e-07	0.283301	0.00278846	0.177172	0.118972	0.820395	2.23e-12	0.808573	2.04e-10	0.457569	0.00068844	0.418108	0.00722988	0.248799	0.304673	0.218354	0.473297
FUN_011708-T1		FUN_011708-T1	BER	BER	APEX1	dna-(apurinic or apyrimidinic site) lyase-like	8.0e-48|RNA26259.1 DNA-(apurinic or apyrimidinic site) lyase-like [Brachionus plicatilis]	1.4e-47|XP_013416766.1 DNA-(apurinic or apyrimidinic site) lyase isoform X1 [Lingula anatina]	1.4e-47|XP_013416767.1 DNA-(apurinic or apyrimidinic site) lyase isoform X2 [Lingula anatina]		GO:0004518	GO:0006281								PF03372,Endonuclease/Exonuclease/phosphatase family									168.868	0.0544043	0.813391	-0.179043	0.367467	0.00750451	0.967342	-0.0870713	0.594706	-0.0155686	0.954049	-0.0335895	0.935001	-0.181321	0.412773	-0.225891	0.370702	0.301021	0.258046	0.277431	0.402837
FUN_003451-T1		FUN_003451-T1	BER	BER		high mobility group protein DSP1-like	2.4e-25|XP_020371868.1 high mobility group protein B2-like [Rhincodon typus]<>XP_020371869.1 high mobility group protein B2-like [Rhincodon typus]	4.1e-25|XP_007258600.1 high mobility group protein B1-like [Astyanax mexicanus]	1.6e-24|XP_017487056.1 PREDICTED: high mobility group protein DSP1-like [Rhagoletis zephyria]											PF00505,HMG (high mobility group) box	PF09011,HMG-box domain								224.366	-0.148759	0.249372	-0.379857	0.00103296	0.243009	0.00271173	0.133273	0.140093	-0.215425	0.108641	-0.230727	0.0953552	-0.391259	0.00163477	-0.431602	0.000710779	-0.142001	0.553305	-0.16887	0.499006
FUN_021868-T1		FUN_021868-T1	NER	NER	DDB1	DNA damage-binding protein 1	5.2e-270|XP_023243766.1 DNA damage-binding protein 1-like [Centruroides sculpturatus]	1.9e-267|XP_013398067.1 DNA damage-binding protein 1 isoform X1 [Lingula anatina]	4.6e-266|XP_013398068.1 DNA damage-binding protein 1 isoform X2 [Lingula anatina]	K10610	GO:0005634	GO:0003676	GO:0005515							PF03178,CPSF A subunit region	PF10433,Mono-functional DNA-alkylating methyl methanesulfonate N-term								603.609	0.465631	0.00511091	0.239529	0.208099	0.0418128	0.807569	-0.0579658	0.752836	0.501365	0.00397544	0.492861	0.00909547	0.249016	0.25005	0.211707	0.407763	-0.0889212	0.819975	-0.127113	0.781788
FUN_019375-T1		FUN_019375-T1	NER	NER	CDK7	cyclin-dependent kinase 7	9.2e-86|PNI40948.1 CDK7 isoform 4 [Pan troglodytes]	9.2e-86|PNJ60932.1 CDK7 isoform 4 [Pongo abelii]	1.2e-85|XP_966717.1 PREDICTED: cyclin-dependent kinase 7 [Tribolium castaneum]<>EFA00961.1 Cyclin-dependent kinase 5 homolog-like Protein [Tribolium castaneum]	K02202	GO:0006468	GO:0005524	GO:0004672							PF00069,Protein kinase domain									190.214	0.191738	0.19518	-0.0385592	0.843657	0.311168	0.00111068	0.20189	0.0524043	0.0853517	0.668681	0.0705276	0.752994	0.0641016	0.776466	0.0256611	0.94703	-0.0103365	0.981874	-0.0384101	0.952675
FUN_022601-T1		FUN_022601-T1	HR	HR	RAD51	DNA repair protein RAD51	1.4e-139|XP_025105804.1 DNA repair protein RAD51 homolog 1 [Pomacea canaliculata]<>XP_025105805.1 DNA repair protein RAD51 homolog 1 [Pomacea canaliculata]	1.8e-139|PVD26083.1 hypothetical protein C0Q70_13751 [Pomacea canaliculata]	5.1e-139|XP_007069443.1 PREDICTED: DNA repair protein RAD51 homolog 1 [Chelonia mydas]	K04482	GO:0008094	GO:0000724	GO:0006281	GO:0000150	GO:0000166	GO:1990426	GO:0003677	GO:0006259	GO:0003690	PF08423,Rad51	PF14520,Helix-hairpin-helix domain								194.931	0.318922	0.122466	0.0962089	0.685968	-0.123287	0.469969	-0.228237	0.138273	-0.13367	0.635365	-0.151173	0.607096	-0.385596	0.103466	-0.434427	0.0767715	0.356919	0.263785	0.323326	0.351881
FUN_005258-T1		FUN_005258-T1	BER	BER	AlkD	dna alkylation repair protein	4.4e-47|WP_071930474.1 DNA alkylation repair protein [Nocardia sp. Y48]<>APE37303.1 DNA alkylation repair protein [Nocardia sp. Y48]	3.7e-46|WP_110039642.1 DNA alkylation repair protein [Nocardia neocaledoniensis]<>PWV72088.1 3-methyladenine DNA glycosylase AlkD [Nocardia neocaledoniensis]	5.4e-45|WP_067979751.1 DNA alkylation repair protein [Nocardia caishijiensis]											PF08713,DNA alkylation repair enzyme									142.071	0.55009	0.00027678	0.316281	0.0488263	0.133363	0.314716	0.0235735	0.914408	0.472168	0.00342151	0.456181	0.00660386	0.339127	0.064364	0.298088	0.14	0.190419	0.563728	0.154762	0.70167
FUN_028256-T1		FUN_028256-T1	related	related		von willebrand factor type a domain containing protein																							67.8291	1.25108	0.00483255	1.23935	0.00858294	-0.598437	0.110676	-0.743582	0.0623506	-0.649265	0.2423	-0.84121	0.223341	-1.15702	0.0243912	-1.51319	0.0247405	0.604649	0.451587	0.659951	0.500326
FUN_003078-T1		FUN_003078-T1	HR	HR	pold	dna polymerase delta subunit 2	3.6e-122|XP_013409663.1 deoxynucleoside triphosphate triphosphohydrolase SAMHD1 [Lingula anatina]	2.6e-120|XP_003411748.1 deoxynucleoside triphosphate triphosphohydrolase SAMHD1 [Loxodonta africana]	5.8e-120|XP_019638355.1 PREDICTED: deoxynucleoside triphosphate triphosphohydrolase SAMHD1-like [Branchiostoma belcheri]	K22544	GO:0003887	GO:0006260	GO:0008537	GO:0003677						PF01966,HD domain	PF02252,Proteasome activator pa28 beta subunit	PF04042,DNA polymerase alpha/epsilon subunit B	PF18018,DNA polymerase delta subunit OB-fold domain						714.119	0.0686745	0.554734	-0.168049	0.173945	0.152384	0.0272128	0.0454605	0.682984	-0.035799	0.808582	-0.0559912	0.769329	-0.12345	0.327581	-0.167137	0.297158	0.088283	0.65172	0.0525022	0.870299
FUN_025542-T1		FUN_025542-T1	HR	HR	TOP3	DNA topoisomerase III	6.4e-297|XP_006814887.1 PREDICTED: DNA topoisomerase 3-beta-1 [Saccoglossus kowalevskii]	7.8e-295|XP_013414482.1 DNA topoisomerase 3-beta-1 [Lingula anatina]	4.3e-293|XP_011443037.1 PREDICTED: DNA topoisomerase 3-beta-1 [Crassostrea gigas]	K03165	GO:0006265	GO:0003917	GO:0003916	GO:0003677						PF01131,DNA topoisomerase	PF01751,Toprim domain								443.814	0.413999	0.00734042	0.185065	0.273997	0.145401	0.242971	0.0325653	0.856032	0.221504	0.244076	0.205772	0.308625	0.17037	0.427905	0.130342	0.602187	-0.0119669	0.980122	-0.0546654	0.919268
FUN_011831-T1		FUN_011831-T1	NER	NER	ERCC6, CSB, RAD26	DNA excision repair protein ERCC-6	2.0e-229|XP_019720182.1 PREDICTED: DNA excision repair protein ERCC-6 [Hippocampus comes]		1.0e-228|CAG09381.1 unnamed protein product, partial [Tetraodon nigroviridis]	K10841	GO:0005524									PF00176,SNF2 family N-terminal domain	PF00271,Helicase conserved C-terminal domain								560.925	1.04527	1.2e-10	0.819763	1.44e-07	0.1436	0.329225	0.0246845	0.915509	0.777938	5.67e-06	0.764029	2.64e-06	0.9342	4.04e-08	0.90095	1.97e-08	0.255521	0.421481	0.204057	0.574303
FUN_020908-T1		FUN_020908-T1	HR	HR	BRCA1	breast cancer type 1 susceptibility protein	1.2e-16|XP_017940116.2 breast cancer type 1 susceptibility protein [Manacus vitellinus]		3.6e-16|XP_017689692.1 PREDICTED: breast cancer type 1 susceptibility protein isoform X2 [Lepidothrix coronata]	K10605	GO:0006355	GO:0003677								PF00533,BRCA1 C Terminus (BRCT) domain	PF05920,Homeobox KN domain	PF16589,BRCT domain, a BRCA1 C-terminus domain							244.878	0.142376	0.510803	-0.0891761	0.727459	0.00691854	0.973841	-0.0817634	0.672583	0.036269	0.903664	0.0178473	0.988472	-0.115872	0.681561	-0.161553	0.624326	0.388288	0.151743	0.367389	0.279754
FUN_002457-T1		FUN_002457-T1	NHEJ	NHEJ		protein artemis-like	2.4e-42|BAK01575.1 predicted protein [Hordeum vulgare subsp. vulgare]	7.4e-39|XP_018012467.1 PREDICTED: protein artemis-like [Hyalella azteca]	8.1e-38|RNA33268.1 artemis [Brachionus plicatilis]																				179.742	0.209013	0.392146	-0.0201006	0.973259	-0.231341	0.167058	-0.328052	0.0592841	-0.0549367	0.872848	-0.0739555	0.86315	-0.249566	0.389073	-0.298549	0.362359	0.212785	0.61601	0.182477	0.734904
FUN_001600-T1		FUN_001600-T1	BER	BER	PARP1	poly [ADP-ribose] polymerase 1-like	2.4e-94|XP_025104309.1 poly [ADP-ribose] polymerase 1-like [Pomacea canaliculata]	5.3e-94|XP_011426298.1 PREDICTED: poly [ADP-ribose] polymerase 1 [Crassostrea gigas]	3.4e-93|XP_022328673.1 poly [ADP-ribose] polymerase 1-like [Crassostrea virginica]		GO:0006471	GO:0003950								PF00644,Poly(ADP-ribose) polymerase catalytic domain	PF02877,Poly(ADP-ribose) polymerase, regulatory domain								134.016	1.66084	3.1e-38	1.43969	5.86e-28	0.211165	0.0906425	0.0956502	0.532916	1.50762	4.06e-31	1.50158	3.94e-30	0.995336	1.31e-12	0.958764	6.23e-11	0.246804	0.448069	0.20043	0.622965
FUN_019127-T1		FUN_019127-T1	REP	REP	MCM7, CDC47	DNA replication licensing factor MCM7	3.1e-273|XP_025079667.1 DNA replication licensing factor mcm7-like [Pomacea canaliculata]<>PVD18818.1 hypothetical protein C0Q70_21371 [Pomacea canaliculata]	2.0e-272|XP_021344833.1 DNA replication licensing factor mcm7-like [Mizuhopecten yessoensis]<>OWF54469.1 DNA replication licensing factor mcm7 [Mizuhopecten yessoensis]	7.7e-272|NP_001080722.1 DNA replication licensing factor mcm7-B [Xenopus laevis]<>AAC60228.1 CDC47-2p [Xenopus laevis]	K02210	GO:0042555	GO:0006270	GO:0006260	GO:0003677	GO:0003678	GO:0005524				PF00493,MCM P-loop domain	PF14551,MCM N-terminal domain	PF17207,MCM OB domain	PF17855,MCM AAA-lid domain						406.064	0.18841	0.402685	-0.0432362	0.878811	-0.112626	0.51119	-0.227162	0.135526	-0.113033	0.694575	-0.13559	0.653009	0.163873	0.564711	0.126451	0.699024	0.761429	0.000250392	0.739273	0.000252052
FUN_006437-T1		FUN_006437-T1	BER, MR, REP, NER, HR	cross	POLD1	DNA polymerase delta subunit 1	0.0e+00|XP_022306563.1 DNA polymerase delta catalytic subunit-like [Crassostrea virginica]	0.0e+00|XP_019631652.1 PREDICTED: DNA polymerase delta catalytic subunit-like [Branchiostoma belcheri]	0.0e+00|XP_014864668.1 PREDICTED: DNA polymerase delta catalytic subunit [Poecilia mexicana]	K02327	GO:0003887	GO:0003677	GO:0003676	GO:0000166						PF00136,DNA polymerase family B	PF03104,DNA polymerase family B, exonuclease domain	PF14260,C4-type zinc-finger of DNA polymerase delta							404.312	0.243913	0.232957	0.0150487	0.98039	0.024633	0.90585	-0.0805398	0.66481	0.127151	0.635234	0.112533	0.708108	-0.0960709	0.751737	-0.140252	0.671491	0.192858	0.599862	0.161336	0.721967
FUN_016677-T1		FUN_016677-T1	NER	NER		mms19 nucleotide excision repair protein homolog	7.2e-70|Q0V9L1.2 RecName: Full=MMS19 nucleotide excision repair protein homolog; AltName: Full=MMS19-like protein	2.7e-69|NP_001072380.1 MMS19 nucleotide excision repair protein homolog [Xenopus tropicalis]<>AAI21493.1 MMS19 nucleotide excision repair homolog [Xenopus tropicalis]	2.3e-68|XP_017950920.1 PREDICTED: MMS19 nucleotide excision repair protein homolog isoform X1 [Xenopus tropicalis]	K15075										PF14500,Dos2-interacting transcription regulator of RNA-Pol-II									418.417	0.499188	0.00198025	0.272316	0.169642	0.159336	0.224759	0.072516	0.695564	0.413126	0.0194709	0.400783	0.0604286	0.0728137	0.790952	0.0301435	0.959982	0.100071	0.78745	0.0676377	0.914024
FUN_020684-T1		FUN_020684-T1	BER	BER		high-mobility group box 1	1.0e-79|RNA01461.1 hypothetical protein BpHYR1_017705 [Brachionus plicatilis]	1.1e-73|EKC32802.1 hypothetical protein CGI_10017196 [Crassostrea gigas]	1.1e-73|XP_011419447.1 PREDICTED: uncharacterized protein LOC105322430 [Crassostrea gigas]											PF00505,HMG (high mobility group) box	PF00561,alpha/beta hydrolase fold	PF09011,HMG-box domain							447.123	-0.0674574	0.529866	-0.302687	0.000668413	0.245875	3.6e-05	0.128742	0.0562616	-0.139034	0.187698	-0.156978	0.153764	-0.0317425	0.830421	-0.0723874	0.619502	0.163432	0.28127	0.135756	0.451545
FUN_026241-T1		FUN_026241-T1	NER	NER	TFIIH2, GTF2H2, SSL1	transcription initiation factor TFIIH subunit 2	8.2e-122|XP_014779722.1 PREDICTED: general transcription factor IIH subunit 2-like [Octopus bimaculoides]<>KOF78123.1 hypothetical protein OCBIM_22031240mg [Octopus bimaculoides]	2.6e-120|XP_023933479.1 general transcription factor IIH subunit 2 [Lingula anatina]	1.3e-119|XP_022336559.1 general transcription factor IIH subunit 2-like [Crassostrea virginica]	K03142	GO:0006351	GO:0000439	GO:0006289	GO:0008270	GO:0006281					PF04056,Ssl1-like	PF07975,TFIIH C1-like domain								268.123	-0.0853668	0.567989	-0.321214	0.0172678	0.131183	0.159994	0.0285346	0.848245	-0.109911	0.50202	-0.128365	0.495097	-0.138813	0.399373	-0.18067	0.331973	0.00690409	0.986385	-0.0195406	0.9903
FUN_020716-T1		FUN_020716-T1	NER	NER	TFIIH4, GTF2H4, TFB2	transcription initiation factor TFIIH subunit 4	9.4e-117|XP_013394189.1 general transcription factor IIH subunit 4 [Lingula anatina]	8.8e-115|XP_021357414.1 general transcription factor IIH subunit 4-like isoform X1 [Mizuhopecten yessoensis]	6.3e-113|OWF48525.1 General transcription factor IIH subunit 4 [Mizuhopecten yessoensis]	K03144	GO:0000439	GO:0006289	GO:0001671							PF03849,Transcription factor Tfb2	PF18307,Transcription factor Tfb2 (p52) C-terminal domain								246.706	0.346017	0.0303472	0.117937	0.543933	0.14129	0.269061	0.0437318	0.805426	0.209381	0.284576	0.196284	0.366853	0.0786453	0.760299	0.0397123	0.922118	0.145573	0.65654	0.113301	0.793358
FUN_017825-T1		FUN_017825-T1	BER, NHEJ	NHEJ	POLL	DNA polymerase lambda	2.8e-114|XP_013093360.1 PREDICTED: DNA polymerase lambda-like [Biomphalaria glabrata]	2.5e-107|XP_009052278.1 hypothetical protein LOTGIDRAFT_72491, partial [Lottia gigantea]<>ESO96863.1 hypothetical protein LOTGIDRAFT_72491, partial [Lottia gigantea]	2.1e-106|XP_025095777.1 DNA polymerase lambda-like isoform X1 [Pomacea canaliculata]<>PVD30205.1 hypothetical protein C0Q70_09467 [Pomacea canaliculata]	K03512	GO:0003887	GO:0005634	GO:0006281	GO:0034061	GO:0003677					PF10391,Fingers domain of DNA polymerase lambda	PF14716,Helix-hairpin-helix domain	PF14791,DNA polymerase beta thumb	PF14792,DNA polymerase beta palm						268.327	0.209999	0.195669	-0.0166772	0.960818	0.277179	0.00996986	0.173691	0.158783	-0.10143	0.639575	-0.117218	0.623489	-0.0613386	0.807563	-0.0994201	0.708922	-0.109514	0.742992	-0.135745	0.72537
FUN_002254-T1		FUN_002254-T1	REP	REP	MCM7, CDC47	DNA replication licensing factor MCM7	7.8e-280|XP_022342326.1 DNA replication licensing factor mcm7-like [Crassostrea virginica]	2.3e-279|XP_011443137.1 PREDICTED: DNA replication licensing factor mcm7 [Crassostrea gigas]<>EKC32434.1 DNA replication licensing factor mcm7 [Crassostrea gigas]	2.9e-279|XP_021344833.1 DNA replication licensing factor mcm7-like [Mizuhopecten yessoensis]<>OWF54469.1 DNA replication licensing factor mcm7 [Mizuhopecten yessoensis]	K02210	GO:0042555	GO:0006270	GO:0006260	GO:0003677	GO:0003678	GO:0005524				PF00493,MCM P-loop domain	PF14551,MCM N-terminal domain	PF17207,MCM OB domain	PF17855,MCM AAA-lid domain						339.042	0.262066	0.409651	0.0491912	0.912417	-0.387943	0.0635634	-0.49872	0.017491	-0.205936	0.593869	-0.230419	0.589382	-0.579032	0.0728103	-0.651233	0.0723882	0.528642	0.213644	0.517358	0.265991
FUN_017933-T1		FUN_017933-T1	Direct Reversal	Direct Reversal	PHRB	deoxyribodipyrimidine photo lyase	4.9e-41|OCT75449.1 hypothetical protein XELAEV_18030629mg [Xenopus laevis]	4.9e-41|NP_001084438.1 cryptochrome DASH [Xenopus laevis]<>Q75WS4.1 RecName: Full=Cryptochrome DASH<>BAD08601.1 cryptochrome dash [Xenopus laevis]	3.2e-40|XP_010781464.1 PREDICTED: cryptochrome DASH-like [Notothenia coriiceps]	K01669										PF00875,DNA photolyase									93.0721	0.516719	0.0424851	0.303034	0.289474	0.143341	0.523523	0.0470131	0.885593	0.143497	0.698474	0.127783	0.77138	0.0394101	0.932447	-0.0045081	1	0.0434453	0.951616	-0.000349486	1
FUN_025441-T1		FUN_025441-T1	REP	REP	MCM2	DNA replication licensing factor MCM2	1.4e-270|XP_009014755.1 hypothetical protein HELRODRAFT_191161 [Helobdella robusta]<>ESO07377.1 hypothetical protein HELRODRAFT_191161 [Helobdella robusta]	1.5e-266|XP_022081335.1 DNA replication licensing factor mcm2-like isoform X1 [Acanthaster planci]	1.3e-265|XP_013421596.1 DNA replication licensing factor mcm2 [Lingula anatina]<>XP_023931577.1 DNA replication licensing factor mcm2-like [Lingula anatina]	K02540	GO:1905775	GO:0042555	GO:0005634	GO:0006270	GO:0006260	GO:0003677	GO:0005524			PF00493,MCM P-loop domain	PF12619,Mini-chromosome maintenance protein 2	PF14551,MCM N-terminal domain	PF17207,MCM OB domain	PF17855,MCM AAA-lid domain					429.66	0.239979	0.361627	0.0198601	0.975417	-0.289827	0.101768	-0.396714	0.0215269	-0.0439672	0.909034	-0.0593952	0.90095	-0.168847	0.629129	-0.213073	0.565	0.593035	0.0513763	0.571816	0.0715147
FUN_026481-T1		FUN_026481-T1	NER	NER	XPC	xeroderma pigmentosum group C-complementing protein	3.2e-75|AIL94191.1 DNA repair protein complementing XP-C cells, partial [Brachionus sp. 'koreanus']	4.1e-75|XP_013784315.1 DNA repair protein complementing XP-C cells homolog [Limulus polyphemus]	1.3e-73|KFM75438.1 DNA repair protein complementing XP-C cells-like protein, partial [Stegodyphus mimosarum]	K10838	GO:0003677									PF03835,Rad4 transglutaminase-like domain	PF10403,Rad4 beta-hairpin domain 1	PF10404,Rad4 beta-hairpin domain 2	PF10405,Rad4 beta-hairpin domain 3						316.9	1.31322	3.56e-18	1.09499	2.05e-16	0.102328	0.498083	-0.0218962	0.91899	1.01849	8.2e-11	1.01196	1.38e-13	1.03745	6.58e-11	1.0084	3.56e-13	0.210097	0.523563	0.163079	0.646744
FUN_022565-T1		FUN_022565-T1	NER	NER	ERCC5	dna repair protein complementing xp-g cells	3.9e-114|XP_009065076.1 hypothetical protein LOTGIDRAFT_108249 [Lottia gigantea]<>ESO83947.1 hypothetical protein LOTGIDRAFT_108249 [Lottia gigantea]	2.0e-113|XP_022291555.1 cold shock domain-containing protein E1-like [Crassostrea virginica]	9.7e-113|XP_006811185.1 PREDICTED: cold shock domain-containing protein E1-like [Saccoglossus kowalevskii]		GO:0003676	GO:0006281	GO:0004518	GO:0004519	GO:0005634	GO:0016788	GO:0006289	GO:0003824	GO:0005515	PF00313,'Cold-shock' DNA-binding domain	PF00752,XPG N-terminal domain	PF00867,XPG I-region	PF04457,MJ1316 RNA cyclic group end recognition domain	PF05773,RWD domain	PF10469,AKAP7 2'5' RNA ligase-like domain				979.764	0.343478	0.00940171	0.109884	0.501225	-0.0790829	0.492744	-0.189477	0.080988	0.107928	0.557842	0.0891846	0.679222	0.0319832	0.894013	-0.0109692	0.997147	0.149625	0.554155	0.111348	0.737788
FUN_005240-T1		FUN_005240-T1	BER	BER		DNA ligase 3					GO:0008270	GO:0003677								PF00645,Poly(ADP-ribose) polymerase and DNA-Ligase Zn-finger region	PF05406,WGR domain								158.309	-0.164923	0.286204	-0.403633	0.00975428	-0.0456183	0.73352	-0.149109	0.234833	-0.521222	0.000205363	-0.547821	0.000970075	-0.826248	1.73e-09	-0.881439	5.41e-08	0.230055	0.347648	0.201395	0.526957
FUN_021207-T1		FUN_021207-T1	HR, Alt Excision Repair	HR	RAD54L2	helicase arip4-like	4.0e-236|RMZ96326.1 helicase ARIP4-like isoform X1 [Brachionus plicatilis]	3.2e-233|XP_026091404.1 helicase ARIP4 isoform X2 [Carassius auratus]	2.7e-232|ROL55463.1 Helicase ARIP4 [Anabarilius grahami]	K10876	GO:0005524									PF00176,SNF2 family N-terminal domain	PF00271,Helicase conserved C-terminal domain								423.742	0.750166	4.48e-05	0.531305	0.00414259	-0.171108	0.27676	-0.286447	0.0528802	0.324862	0.151647	0.312582	0.185306	0.39568	0.0820613	0.362433	0.134034	0.0974468	0.828441	0.060276	0.932423
FUN_021262-T1		FUN_021262-T1	NER	NER	XPA	DNA-repair protein complementing XP-A cells	7.8e-29|XP_025076753.1 LOW QUALITY PROTEIN: zinc finger protein 608-like [Pomacea canaliculata]	6.6e-28|ELT87194.1 hypothetical protein CAPTEDRAFT_221888 [Capitella teleta]	1.6e-26|XP_014783200.1 PREDICTED: zinc finger protein 608-like [Octopus bimaculoides]	K10847	GO:0003676																		396.93	-0.316341	0.0497818	-0.560415	0.000809525	-0.415842	0.000110943	-0.535639	2.25e-06	-0.169263	0.406121	-0.191875	0.395469	0.243864	0.214741	0.205729	0.369977	0.0250219	0.954781	-0.00763389	1
FUN_003388-T1		FUN_003388-T1	related	related		poly(A) polymerase	1.8e-75|RNA21173.1 poly(A) polymerase [Brachionus plicatilis]	1.0e-51|WP_019494969.1 DUF504 domain-containing protein [Calothrix sp. PCC 7103]	3.7e-49|WP_073620943.1 poly(A) polymerase [Calothrix sp. HK-06]<>OKH47550.1 poly(A) polymerase [Calothrix sp. HK-06]		GO:0043631	GO:0005509	GO:0004652							PF04457,MJ1316 RNA cyclic group end recognition domain	PF04928,Poly(A) polymerase central domain	PF13563,2'-5' RNA ligase superfamily							562.117	0.955751	0.00616125	0.786198	0.0236296	-0.656057	0.0131856	-0.809948	0.00198139	0.211506	0.683205	0.176896	0.765129	0.0569955	0.930676	-0.0191323	1	1.8322	7.79e-08	1.91241	1.37e-09
FUN_012831-T1		FUN_012831-T1	BER, MR, REP, NER, HR	cross	PCNA	proliferating cell nuclear antigen	1.2e-90|RNA40468.1 proliferating cell nuclear antigen [Brachionus plicatilis]	7.7e-90|XP_009022843.1 hypothetical protein HELRODRAFT_185039 [Helobdella robusta]<>ESN98905.1 hypothetical protein HELRODRAFT_185039 [Helobdella robusta]	6.1e-87|ELT99750.1 hypothetical protein CAPTEDRAFT_161800 [Capitella teleta]	K04802	GO:0030337	GO:0006275	GO:0003677							PF00705,Proliferating cell nuclear antigen, N-terminal domain	PF02747,Proliferating cell nuclear antigen, C-terminal domain								362.225	0.177024	0.525277	-0.0416069	0.911745	-0.281641	0.114343	-0.381691	0.0315474	-0.0689595	0.851779	-0.0820385	0.851572	-0.297693	0.332359	-0.343589	0.30454	0.0979623	0.861465	0.0649858	0.945912
FUN_018056-T1		FUN_018056-T1	NHEJ	NHEJ	KU70	x-ray repair cross-complementing protein 6	2.7e-04|GAU88967.1 Ku70 [Ramazzottius varieornatus]	2.7e-04|OQV12605.1 X-ray repair cross-complementing protein 6 [Hypsibius dujardini]	3.5e-04|XP_002597564.1 hypothetical protein BRAFLDRAFT_281658 [Branchiostoma floridae]<>EEN53576.1 hypothetical protein BRAFLDRAFT_281658 [Branchiostoma floridae]											PF02037,SAP domain									39.8526	-0.259968	0.230588	-0.493143	0.0192131	-0.494378	0.000449103	-0.602519	4.09e-05	-0.185494	0.475397	-0.202094	0.481642	-0.0287648	0.935428	-0.0646236	0.883771	0.072355	0.895864	0.0582882	0.952271
FUN_010748-T1		FUN_010748-T1	BER, MR, REP, NER	cross	LIG1	DNA ligase 1	7.9e-192|XP_013414920.1 DNA ligase 1 [Lingula anatina]	2.3e-191|XP_017880615.1 DNA ligase 1 isoform X1 [Ceratina calcarata]	2.3e-191|XP_017880616.1 DNA ligase 1 isoform X2 [Ceratina calcarata]	K10747	GO:0006310	GO:0071897	GO:0006281	GO:0051103	GO:0003910	GO:0003677	GO:0006508	GO:0004198	GO:0005524	PF00648,Calpain family cysteine protease	PF01068,ATP dependent DNA ligase domain	PF04675,DNA ligase N terminus	PF04679,ATP dependent DNA ligase C terminal region						280.06	0.856283	8.88e-15	0.628176	2.5e-07	0.108837	0.288782	0.00128442	1	0.533981	7.46e-06	0.519227	7.41e-05	0.341622	0.0122238	0.301552	0.0587243	0.267238	0.186133	0.234198	0.352275
FUN_003209-T1		FUN_003209-T1	REP	REP	MCM6	DNA replication licensing factor MCM6	6.2e-241|XP_019616569.1 PREDICTED: zygotic DNA replication licensing factor mcm6-B-like [Branchiostoma belcheri]	2.4e-240|XP_002603019.1 hypothetical protein BRAFLDRAFT_123986 [Branchiostoma floridae]<>EEN59031.1 hypothetical protein BRAFLDRAFT_123986 [Branchiostoma floridae]	3.4e-239|XP_018417303.1 PREDICTED: DNA replication licensing factor MCM6 isoform X1 [Nanorana parkeri]	K02542	GO:0042555	GO:0005634	GO:0006270	GO:0006260	GO:0003677	GO:0003678	GO:0005524			PF00493,MCM P-loop domain	PF14551,MCM N-terminal domain	PF17207,MCM OB domain	PF17855,MCM AAA-lid domain	PF18263,MCM6 C-terminal winged-helix domain					361.624	0.247851	0.38478	0.0278553	0.956686	-0.329172	0.0832737	-0.449563	0.0134538	-0.230985	0.491148	-0.256714	0.463662	-0.103026	0.803701	-0.145517	0.736468	0.61884	0.0634938	0.604793	0.0730109
FUN_007433-T1		FUN_007433-T1	HR	HR	BRCA1	breast cancer type 1 susceptibility protein	2.5e-07|XP_026752136.1 breast cancer type 1 susceptibility protein homolog isoform X2 [Galleria mellonella]	2.5e-07|XP_026752135.1 breast cancer type 1 susceptibility protein homolog isoform X1 [Galleria mellonella]	4.3e-07|XP_024873681.1 uncharacterized protein LOC112455764 isoform X1 [Temnothorax curvispinosus]	K10605	GO:0006355	GO:0043565	GO:0003677							PF05920,Homeobox KN domain									316.193	0.324527	0.0533789	0.0976977	0.648011	0.00835009	0.964203	-0.0925825	0.5698	0.177271	0.405489	0.163272	0.517091	0.0889747	0.736152	0.0501412	0.90453	0.00761187	0.988245	-0.0226257	0.994521
FUN_021347-T1		FUN_021347-T1	NER	NER	RPB3	dna-directed rna polymerase ii subunit rpb3	5.6e-91|XP_015820817.1 PREDICTED: DNA-directed RNA polymerase II subunit RPB3 [Nothobranchius furzeri]	7.4e-91|XP_013889073.1 PREDICTED: DNA-directed RNA polymerase II subunit RPB3 [Austrofundulus limnaeus]	9.6e-91|XP_004069860.1 DNA-directed RNA polymerase II subunit RPB3 [Oryzias latipes]	K03011	GO:0003899	GO:0046983	GO:0016021	GO:0006351						PF01000,RNA polymerase Rpb3/RpoA insert domain	PF01193,RNA polymerase Rpb3/Rpb11 dimerisation domain	PF09815,XK-related protein							550.878	0.257393	0.0325218	0.0261007	0.891342	0.0798136	0.426832	-0.0209296	0.896339	0.0532687	0.768619	0.0372252	0.880981	0.0314273	0.881094	-0.00794894	1	0.146945	0.512079	0.119187	0.68124
FUN_001601-T1		FUN_001601-T1	BER	BER	PARP1	poly [ADP-ribose] polymerase 1-like	1.6e-81|XP_022335272.1 poly [ADP-ribose] polymerase 1-like [Crassostrea virginica]	4.5e-81|XP_022328673.1 poly [ADP-ribose] polymerase 1-like [Crassostrea virginica]	5.6e-79|PVD25807.1 hypothetical protein C0Q70_13469 [Pomacea canaliculata]		GO:0008270	GO:0003677								PF00645,Poly(ADP-ribose) polymerase and DNA-Ligase Zn-finger region	PF08063,PADR1 (NUC008) domain								147.868	2.00079	1.19e-17	1.81297	8.43e-17	0.584	0.00246151	0.460622	0.0187451	1.75085	2.77e-13	1.7695	1.33e-15	1.25389	1.09e-06	1.22255	6.89e-07	0.511932	0.243243	0.432977	0.393737
FUN_021263-T1		FUN_021263-T1	NER	NER	XPA	zinc finger protein 608-like isoform X1 or DNA-repair protein complementing XP-A cells	1.6e-17|XP_018496705.1 PREDICTED: mucin-5AC-like [Galendromus occidentalis]	2.8e-17|OTF69830.1 hypothetical protein BLA29_012435, partial [Euroglyphus maynei]	8.0e-17|ODN03720.1 putative zinc finger protein [Orchesella cincta]																				232.424	0.0795255	0.654748	-0.154764	0.337316	-0.0587837	0.648217	-0.175576	0.121725	0.0954574	0.624974	0.0779923	0.731715	0.197792	0.262006	0.15843	0.446679	0.10536	0.728405	0.0759251	0.85727
FUN_007800-T1		FUN_007800-T1	NER	NER	XPA	DNA-repair protein complementing XP-A cells	6.8e-30|XP_025076753.1 LOW QUALITY PROTEIN: zinc finger protein 608-like [Pomacea canaliculata]		2.6e-29|XP_022253252.1 zinc finger protein 608-like isoform X2 [Limulus polyphemus]	K10847	GO:0003676																		464.634	-0.253334	0.217907	-0.496018	0.00905022	-0.113467	0.488197	-0.238611	0.0953025	-0.423378	0.0420632	-0.452373	0.0359877	0.215901	0.398124	0.181905	0.513127	0.153783	0.692493	0.127891	0.781441
FUN_020478-T1		FUN_020478-T1	NER	NER	ERCC2, XPD	DNA excision repair protein ERCC-2 or TFIIH basal transcription factor complex helicase???	3.3e-269|XP_013393322.1 general transcription and DNA repair factor IIH helicase subunit XPD [Lingula anatina]	5.6e-269|XP_012251254.1 general transcription and DNA repair factor IIH helicase subunit XPD [Athalia rosae]	7.4e-269|XP_012054020.1 PREDICTED: TFIIH basal transcription factor complex helicase XPD subunit [Atta cephalotes]	K10844	GO:0006139	GO:0016818	GO:0005634	GO:0006289	GO:0003676	GO:0003677	GO:0003678	GO:0004386	GO:0005524	PF06733,DEAD_2	PF06777,Helical and beta-bridge domain	PF13307,Helicase C-terminal domain							252.148	0.499735	0.00733247	0.278465	0.194418	0.0682247	0.706953	-0.0233742	0.939332	0.270519	0.237639	0.259945	0.323987	-0.0244226	0.945068	-0.0662608	0.883771	0.00102151	0.998718	-0.0260398	0.994521
FUN_007439-T1		FUN_007439-T1	Repair and Translesion Synthesis Polymerases	Repair and Translesion Synthesis Polymerases	POLH	dna polymerase eta	2.0e-102|XP_022335270.1 DNA polymerase eta-like [Crassostrea virginica]	2.6e-102|XP_022257665.1 LOW QUALITY PROTEIN: DNA polymerase eta-like [Limulus polyphemus]	4.4e-102|XP_022330642.1 DNA polymerase eta-like [Crassostrea virginica]	K03509	GO:0003684	GO:0006281								PF00817,impB/mucB/samB family	PF11799,impB/mucB/samB family C-terminal domain								225.256	1.27731	8.43e-22	1.05539	2.91e-16	-0.211206	0.081892	-0.3172	0.00567504	1.35597	1.96e-24	1.35319	3.56e-27	1.19135	2.14e-18	1.16256	3.29e-19	0.63297	0.000256258	0.587576	0.00109802
FUN_007194-T1		FUN_007194-T1	HR	HR	RAD54L, RAD54	DNA repair and recombination protein RAD54 and RAD54-like protein	7.5e-286|XP_009062641.1 hypothetical protein LOTGIDRAFT_220456 [Lottia gigantea]<>ESO86661.1 hypothetical protein LOTGIDRAFT_220456 [Lottia gigantea]	3.7e-285|XP_019645506.1 PREDICTED: DNA repair and recombination protein RAD54-like isoform X2 [Branchiostoma belcheri]	2.7e-283|XP_025109216.1 DNA repair and recombination protein RAD54-like [Pomacea canaliculata]	K10875	GO:0005524									PF00176,SNF2 family N-terminal domain	PF00271,Helicase conserved C-terminal domain								291.641	0.371021	0.121087	0.151785	0.575094	-0.236154	0.189554	-0.347773	0.044206	0.051509	0.889969	0.0376724	0.94857	-0.0276193	0.948855	-0.0676559	0.89795	0.478023	0.157078	0.456009	0.207263
FUN_012664-T1		FUN_012664-T1	NER	NER	CUL4	cullin 4	2.0e-199|XP_025419577.1 cullin-4B [Sipha flava]<>XP_025419578.1 cullin-4B [Sipha flava]	3.8e-198|XP_023236903.1 cullin-4A-like isoform X1 [Centruroides sculpturatus]<>XP_023236904.1 cullin-4A-like isoform X2 [Centruroides sculpturatus]	4.2e-197|XP_018322697.1 cullin-4A isoform X1 [Agrilus planipennis]	K10609	GO:0031625	GO:0016192	GO:0006886	GO:0006511	GO:0005515	GO:0030131	GO:0031461			PF00018,SH3 domain	PF00888,Cullin family	PF00928,Adaptor complexes medium subunit family	PF01217,Clathrin adaptor complex small chain	PF10557,Cullin protein neddylation domain					799.274	0.18672	0.070091	-0.0451661	0.774876	-0.0337473	0.725037	-0.133272	0.160006	-0.106969	0.412259	-0.124708	0.455196	-0.140679	0.278884	-0.181757	0.271251	0.0863837	0.678074	0.0525276	0.876643
FUN_022103-T1		FUN_022103-T1	REP	REP	POLG2	POLG2																							109.548	0.214333	0.475113	-0.00834452	1	0.0976965	0.688843	0.0179457	0.981934	-0.0650627	0.874026	-0.0850555	0.874108	-0.274822	0.436025	-0.328549	0.429494	-0.0214967	0.977188	-0.0506076	0.979061
FUN_020345-T1		FUN_020345-T1	BER, NHEJ	NHEJ	POLL	DNA polymerase lambda	4.2e-121|XP_022341936.1 DNA polymerase lambda-like isoform X1 [Crassostrea virginica]	1.0e-119|XP_013421996.1 DNA polymerase lambda isoform X1 [Lingula anatina]	3.7e-117|ELU14231.1 hypothetical protein CAPTEDRAFT_169992 [Capitella teleta]	K03512	GO:0003887	GO:0005634	GO:0006281	GO:0034061	GO:0003677					PF10391,Fingers domain of DNA polymerase lambda	PF14716,Helix-hairpin-helix domain	PF14791,DNA polymerase beta thumb	PF14792,DNA polymerase beta palm						249.838	0.20757	0.0791182	-0.0224953	0.901617	0.246512	0.00204064	0.137702	0.140635	0.0480366	0.784422	0.0342687	0.882799	0.000683821	0.997871	-0.0370964	0.889292	-0.0471646	0.879266	-0.0711453	0.839643
FUN_012553-T1		FUN_012553-T1	BER, MR, REP, NER, HR	cross	POLD4	DNA polymerase delta subunit 4	1.5e-12|XP_017565670.1 PREDICTED: DNA polymerase delta subunit 4 [Pygocentrus nattereri]	2.0e-12|XP_025089053.1 DNA polymerase delta subunit 4-like isoform X1 [Pomacea canaliculata]	3.4e-12|XP_021347895.1 DNA polymerase delta subunit 4-like [Mizuhopecten yessoensis]<>OWF53108.1 DNA polymerase delta subunit 4 [Mizuhopecten yessoensis]	K03505	GO:0005634	GO:0006260								PF04081,DNA polymerase delta, subunit 4									82.2934	-0.20704	0.278252	-0.44755	0.00773055	0.711331	2.69e-11	0.59891	1.43e-08	0.11118	0.637981	0.0964118	0.699644	0.10874	0.67019	0.0705478	0.819008	0.17563	0.627542	0.161685	0.692866
FUN_027905-T1		FUN_027905-T1	Alternative Excision Repair	Alternative Excision Repair	SMC6	structural maintenance of chromosomes protein 6	7.7e-114|XP_012944778.1 PREDICTED: structural maintenance of chromosomes protein 6-like [Aplysia californica]	1.1e-109|XP_025110368.1 structural maintenance of chromosomes protein 6-like isoform X2 [Pomacea canaliculata]	4.8e-108|XP_011418272.1 PREDICTED: structural maintenance of chromosomes protein 6 isoform X2 [Crassostrea gigas]	K22804										PF02463,RecF/RecN/SMC N terminal domain									414.614	0.281485	0.219163	0.056308	0.856142	-0.184549	0.283057	-0.288097	0.0858466	0.0270667	0.940276	0.0109629	1	-0.07948	0.821582	-0.122675	0.748906	0.362378	0.293522	0.334415	0.395935
FUN_002257-T1		FUN_002257-T1	BER	BER	TDG	thymine-DNA glycosylase	1.6e-70|ROT82431.1 putative GATA zinc finger domain-containing protein 7 [Penaeus vannamei]	5.5e-68|ROT79523.1 G/T mismatch-specific thymine DNA glycosylase [Penaeus vannamei]	1.6e-67|KYN38315.1 G/T mismatch-specific thymine DNA glycosylase [Trachymyrmex septentrionalis]	K20813										PF03167,Uracil DNA glycosylase superfamily									433.292	-0.0129765	0.975816	-0.255965	0.278649	-0.222229	0.150743	-0.339481	0.0327192	0.173777	0.521749	0.154987	0.627326	0.283388	0.269255	0.245024	0.417771	-0.035097	0.949343	-0.0685475	0.926648
FUN_021611-T1		FUN_021611-T1	NHEJ	NHEJ	PRKDC	DNA-dependent protein kinase catalytic subunit	0.0e+00|XP_025091027.1 DNA-dependent protein kinase catalytic subunit-like [Pomacea canaliculata]	0.0e+00|XP_019641856.1 PREDICTED: LOW QUALITY PROTEIN: DNA-dependent protein kinase catalytic subunit-like [Branchiostoma belcheri]	0.0e+00|XP_011411912.1 PREDICTED: DNA-dependent protein kinase catalytic subunit [Crassostrea gigas]	K06642	GO:0006303	GO:0005634	GO:0016301	GO:0004677	GO:0005515	GO:0003677	GO:0005524			PF00454,Phosphatidylinositol 3- and 4-kinase	PF02259,FAT domain	PF02260,FATC domain	PF08163,NUC194 domain						706.407	3.67214	1.04e-62	3.55011	3.34e-64	0.206451	0.337183	0.113425	0.669459	2.15503	2.89e-21	2.17352	1.95e-22	1.48607	6.04e-10	1.44601	3.71e-09	0.595704	0.10168	0.490212	0.299252
FUN_020479-T1		FUN_020479-T1	NER	NER		tfiih basal transcription factor complex helicase xpd subunit	8.7e-121|XP_020893370.1 ectonucleoside triphosphate diphosphohydrolase 4-like isoform X1 [Exaiptasia pallida]<>KXJ18415.1 Ectonucleoside triphosphate diphosphohydrolase 4 [Exaiptasia pallida]	4.3e-120|XP_022091764.1 ectonucleoside triphosphate diphosphohydrolase 4-like isoform X2 [Acanthaster planci]	6.9e-118|XP_022091763.1 ectonucleoside triphosphate diphosphohydrolase 4-like isoform X1 [Acanthaster planci]	K12305	GO:0016787									PF01150,GDA1/CD39 (nucleoside phosphatase) family									219.801	0.111324	0.412273	-0.121454	0.443705	-0.0209768	0.867717	-0.122652	0.286927	0.122867	0.418641	0.10761	0.597061	0.0800232	0.653012	0.0413247	0.894608	0.0977631	0.706364	0.0729492	0.858103
FUN_023166-T1		FUN_023166-T1	BER	BER	NTH	endonuclease III	2.0e-69|XP_001949525.2 PREDICTED: endonuclease III-like protein 1 [Acyrthosiphon pisum]		2.4e-67|XP_021341296.1 endonuclease III-like protein 1 isoform X1 [Mizuhopecten yessoensis]	K10773	GO:0006284	GO:0006285	GO:0006281	GO:0005634	GO:0019104	GO:0003906	GO:0003824	GO:0003677		PF00633,Helix-hairpin-helix motif	PF00730,HhH-GPD superfamily base excision DNA repair protein								136.095	0.00189078	0.999118	-0.231204	0.264094	0.0734951	0.652319	-0.0244103	0.926319	-0.400927	0.0397577	-0.427355	0.0555655	-0.336651	0.113749	-0.384297	0.112971	0.189535	0.59044	0.16269	0.720208
FUN_027341-T1		FUN_027341-T1	NER	NER	CUL4	cullin-4B	1.1e-180|XP_018322697.1 cullin-4A isoform X1 [Agrilus planipennis]	1.1e-180|XP_018322699.1 cullin-4B isoform X2 [Agrilus planipennis]	3.3e-177|XP_018602040.1 PREDICTED: cullin-4B-like [Scleropages formosus]		GO:0031625	GO:0031461	GO:0006511							PF00888,Cullin family	PF10557,Cullin protein neddylation domain								306.915	0.273684	0.0383635	0.0396717	0.860707	0.154848	0.119538	0.0549371	0.727155	0.345327	0.0113243	0.329091	0.0641713	0.0149103	0.951409	-0.0279454	0.951531	0.0691995	0.824279	0.0394196	0.956994
FUN_026166-T1		FUN_026166-T1	HR	HR	TOPBP1	topoisomerase (DNA) II binding protein 1	8.8e-57|XP_013420625.1 DNA topoisomerase 2-binding protein 1 isoform X1 [Lingula anatina]	8.8e-57|XP_013420626.1 DNA topoisomerase 2-binding protein 1 isoform X3 [Lingula anatina]	8.8e-57|XP_013420627.1 DNA topoisomerase 2-binding protein 1 isoform X4 [Lingula anatina]	K10728										PF00533,BRCA1 C Terminus (BRCT) domain	PF12738,twin BRCT domain								226.644	0.367985	0.0862537	0.147767	0.554453	-0.139409	0.430951	-0.239458	0.157131	-0.0371155	0.914137	-0.053044	0.904279	-0.0280618	0.942454	-0.0672514	0.886979	0.227364	0.567845	0.195768	0.681227
FUN_016419-T1		FUN_016419-T1	HR	HR	MUS81	crossover junction endonuclease MUS81	3.3e-57|XP_015904449.1 crossover junction endonuclease MUS81 [Parasteatoda tepidariorum]<>XP_015904450.1 crossover junction endonuclease MUS81 [Parasteatoda tepidariorum]<>XP_015904451.1 crossover junction endonuclease MUS81 [Parasteatoda tepidariorum]	5.6e-57|XP_026543353.1 crossover junction endonuclease MUS81 [Notechis scutatus]	5.2e-55|XP_013369302.1 PREDICTED: crossover junction endonuclease MUS81 isoform X2 [Chinchilla lanigera]	K08991	GO:0004518	GO:0003677								PF02732,ERCC4 domain									754.312	-0.0126026	0.937286	-0.249989	0.0370426	0.150107	0.0203297	0.0395893	0.733994	-0.0671036	0.594421	-0.0878233	0.618379	-0.0207722	0.897757	-0.0637866	0.757128	-0.00369636	0.989512	-0.0312775	0.949864
FUN_005925-T1		FUN_005925-T1	MR	MR	EXO1	exonuclease 1	1.3e-94|RNA40270.1 exonuclease 1-like [Brachionus plicatilis]	2.9e-86|XP_011455787.1 PREDICTED: exonuclease 1 [Crassostrea gigas]<>XP_011455788.1 PREDICTED: exonuclease 1 [Crassostrea gigas]	2.9e-86|XP_014665920.1 PREDICTED: exonuclease 1-like [Priapulus caudatus]	K10746	GO:0004518	GO:0003824	GO:0003677	GO:0006281						PF00752,XPG N-terminal domain	PF00867,XPG I-region								203.639	0.284498	0.212893	0.0681027	0.814824	-0.0626337	0.76511	-0.165831	0.364386	-0.213469	0.445544	-0.229938	0.443249	-0.31333	0.249722	-0.35632	0.224644	0.0434857	0.941598	0.0157157	1
FUN_002216-T1		FUN_002216-T1	related	related		gtp-binding protein 2	1.2e-146|XP_014777842.1 PREDICTED: GTP-binding protein 2-like [Octopus bimaculoides]<>KOF99111.1 hypothetical protein OCBIM_22019663mg [Octopus bimaculoides]	8.4e-145|XP_787032.3 PREDICTED: GTP-binding protein 2 isoform X1 [Strongylocentrotus purpuratus]	5.4e-144|XP_022081456.1 GTP-binding protein 2-like [Acanthaster planci]		GO:0003924	GO:0006269	GO:0003896	GO:0005525						PF00009,Elongation factor Tu GTP binding domain	PF04104,Eukaryotic and archaeal DNA primase, large subunit								449.547	0.13351	0.383233	-0.0994773	0.575094	-0.0238405	0.866868	-0.123496	0.316627	0.0984567	0.599392	0.0818531	0.723153	-0.00862558	0.972721	-0.0496402	0.87521	0.125788	0.642496	0.0877653	0.823855
FUN_022051-T1		FUN_022051-T1	NER	NER	ERCC8, CKN1, CSA	DNA excision repair protein ERCC-8	7.8e-59|XP_013402995.1 DNA excision repair protein ERCC-8 [Lingula anatina]	2.3e-58|XP_013402996.1 DNA excision repair protein ERCC-8-like [Lingula anatina]	6.6e-58|XP_011453754.1 PREDICTED: DNA excision repair protein ERCC-8 [Crassostrea gigas]<>EKC21879.1 DNA excision repair protein ERCC-8 [Crassostrea gigas]	K10570	GO:0005515																		164.633	0.347613	0.0171957	0.115227	0.528702	0.111661	0.362655	0.00955367	0.984786	0.0543569	0.811567	0.0353231	0.917013	-0.247138	0.184213	-0.294141	0.157548	0.0702904	0.852229	0.0408481	0.956994
FUN_002266-T1		FUN_002266-T1	NHEJ	NHEJ		DNA polymerase lambda	4.2e-84|XP_025095777.1 DNA polymerase lambda-like isoform X1 [Pomacea canaliculata]<>PVD30205.1 hypothetical protein C0Q70_09467 [Pomacea canaliculata]	2.6e-81|XP_022341936.1 DNA polymerase lambda-like isoform X1 [Crassostrea virginica]	9.8e-81|XP_011450088.2 PREDICTED: DNA polymerase lambda [Crassostrea gigas]		GO:0006468	GO:0006281	GO:0005634	GO:0004672	GO:0034061	GO:0003887	GO:0003677	GO:0005524		PF00069,Protein kinase domain	PF10391,Fingers domain of DNA polymerase lambda	PF14716,Helix-hairpin-helix domain	PF14791,DNA polymerase beta thumb	PF14792,DNA polymerase beta palm					213.186	0.930851	0.00204685	0.77886	0.00899439	-1.18133	3.18e-08	-1.31864	2e-09	-0.0878683	0.859822	-0.104387	0.861242	-0.436525	0.279162	-0.505517	0.255462	-0.27742	0.656412	-0.328376	0.64125
FUN_021625-T1		FUN_021625-T1	NER	NER	TFIIH3, GTF2H3, TFB4	transcription initiation factor TFIIH subunit 3	7.3e-48|XP_026672151.1 general transcription factor IIH subunit 3 isoform X1 [Ceratina calcarata]	7.3e-48|KOX69540.1 General transcription factor IIH subunit 3 [Melipona quadrifasciata]	7.3e-48|XP_026672152.1 general transcription factor IIH subunit 3 isoform X2 [Ceratina calcarata]	K03143	GO:0006355	GO:0000439	GO:0006289							PF03850,Transcription factor Tfb4									99.5763	0.426793	0.00315756	0.196327	0.24814	-0.178098	0.134178	-0.291227	0.016617	0.160467	0.406411	0.14354	0.526566	0.321701	0.0589388	0.284081	0.158334	0.0798053	0.837169	0.0527111	0.936414
FUN_008446-T1		FUN_008446-T1	MR, REP, NER	cross	RFC1	replication factor C subunit 1	1.1e-152|XP_020385684.1 replication factor C subunit 1 isoform X2 [Rhincodon typus]	1.1e-152|XP_020385685.1 replication factor C subunit 1 isoform X3 [Rhincodon typus]	1.1e-152|XP_020385683.1 replication factor C subunit 1 isoform X1 [Rhincodon typus]	K10754	GO:0006281	GO:0003689	GO:0005663	GO:0006260	GO:0003677	GO:0005524				PF00004,ATPase family associated with various cellular activities (AAA)	PF00533,BRCA1 C Terminus (BRCT) domain	PF08519,Replication factor RFC1 C terminal domain							249.369	0.372921	0.138275	0.155973	0.575914	-0.21713	0.261068	-0.333246	0.0677191	0.0152207	0.969668	0.00148431	1	0.232008	0.488649	0.205395	0.578846	0.174016	0.727672	0.14215	0.819272
FUN_005576-T1		FUN_005576-T1	Repair and Translesion Synthesis Polymerases	Repair and Translesion Synthesis Polymerases	REV1	dna repair protein rev1	3.5e-107|XP_015925771.1 DNA repair protein REV1-like isoform X1 [Parasteatoda tepidariorum]<>XP_015925772.1 DNA repair protein REV1-like isoform X1 [Parasteatoda tepidariorum]	2.3e-106|XP_014598624.1 PREDICTED: DNA repair protein REV1 [Polistes canadensis]	3.0e-106|XP_021918563.1 DNA repair protein REV1 isoform X1 [Zootermopsis nevadensis]<>KDR20130.1 DNA repair protein REV1 [Zootermopsis nevadensis]	K03515	GO:0016779	GO:0003684	GO:0042276	GO:0006281						PF00533,BRCA1 C Terminus (BRCT) domain	PF00817,impB/mucB/samB family	PF11799,impB/mucB/samB family C-terminal domain	PF16727,DNA repair protein REV1 C-terminal domain						305.171	0.612242	2.47e-08	0.37965	0.00401101	-0.121817	0.204804	-0.23091	0.025842	0.341464	0.00596382	0.323129	0.0330413	0.173849	0.260237	0.130691	0.539105	0.154643	0.508203	0.120824	0.718231
FUN_006006-T1		FUN_006006-T1	HR	HR	SLX1	structure-specific endonuclease subunit slx1	2.2e-65|XP_012253571.1 structure-specific endonuclease subunit slx1 [Athalia rosae]		1.5e-64|XP_018905627.1 PREDICTED: structure-specific endonuclease subunit slx1 [Bemisia tabaci]<>XP_018905628.1 PREDICTED: structure-specific endonuclease subunit slx1 [Bemisia tabaci]	K15078	GO:0017108	GO:0033557	GO:0006281							PF01541,GIY-YIG catalytic domain									124.137	0.0217742	0.93164	-0.217143	0.24185	0.12005	0.30935	0.0208053	0.931928	0.0656296	0.762321	0.0437429	0.897344	-0.0376407	0.88241	-0.0836772	0.789156	0.231426	0.385655	0.206117	0.576873
FUN_021210-T1		FUN_021210-T1	HR	HR	EME1, MMS4	crossover junction endonuclease EME1	7.8e-29|XP_006819110.1 PREDICTED: crossover junction endonuclease EME1-like [Saccoglossus kowalevskii]	4.0e-25|XP_012268872.1 crossover junction endonuclease EME1 [Athalia rosae]	6.8e-25|XP_022102379.1 crossover junction endonuclease EME1-like isoform X2 [Acanthaster planci]	K10882																			83.5426	1.21521	7.39e-08	1.01405	3.03e-05	-0.0296852	0.91847	-0.122077	0.645153	0.549479	0.0431849	0.533022	0.0831634	-0.0947398	0.822261	-0.16735	0.726377	0.543736	0.156472	0.512075	0.281925
FUN_020769-T1		FUN_020769-T1	BER	BER	OGG1	N-glycosylase/DNA lyase	7.6e-59|GBB87120.1 hypothetical protein RclHR1_13570010 [Rhizophagus clarus]	1.6e-56|RGB27024.1 DNA glycosylase [Rhizophagus diaphanus]		K03660	GO:0006284	GO:0006281	GO:0008534	GO:0006289	GO:0003824	GO:0003684				PF00730,HhH-GPD superfamily base excision DNA repair protein	PF07934,8-oxoguanine DNA glycosylase, N-terminal domain								126.885	0.285903	0.27783	0.0698914	0.846213	0.0513796	0.837432	-0.0331945	0.926319	-0.265083	0.393482	-0.289205	0.417406	-0.365002	0.233445	-0.416168	0.242367	0.233922	0.62279	0.217311	0.717294
FUN_018055-T1		FUN_018055-T1	related	related		ATP-dependent DNA helicase? X-ray repair cross-complementing protein 6-like	1.8e-53|XP_011443822.1 PREDICTED: X-ray repair cross-complementing protein 5 isoform X3 [Crassostrea gigas]<>EKC34975.1 ATP-dependent DNA helicase 2 subunit 1 [Crassostrea gigas]	1.8e-53|XP_011443820.1 PREDICTED: X-ray repair cross-complementing protein 5 isoform X1 [Crassostrea gigas]	1.8e-53|XP_011443821.1 PREDICTED: X-ray repair cross-complementing protein 5 isoform X2 [Crassostrea gigas]		GO:0000723	GO:0043564	GO:0006303	GO:0042162	GO:0005634	GO:0003677	GO:0003684			PF03731,Ku70/Ku80 N-terminal alpha/beta domain									107.043	0.186297	0.448002	-0.0400461	0.909171	-0.467048	0.00201289	-0.575388	0.00032331	-0.0235297	0.946632	-0.04088	0.93994	-0.101397	0.768812	-0.144021	0.705994	0.478865	0.117685	0.460227	0.200159
FUN_027507-T1		FUN_027507-T1	HR	HR	RAD51L2, RAD51C	RAD51-like protein 2		2.4e-37|XP_015908615.1 DNA repair protein RAD51 homolog 3 isoform X2 [Parasteatoda tepidariorum]	2.9e-35|RNA39465.1 DNA repair RAD51 -like protein [Brachionus plicatilis]	K10870	GO:0008094	GO:0006281	GO:0005524	GO:0003677						PF08423,Rad51									65.0389	0.598237	0.0166638	0.392475	0.150143	-0.10454	0.667331	-0.19395	0.407935	0.149558	0.686052	0.138714	0.745344	0.0410853	0.930112	0.00110267	1	0.55844	0.139956	0.552316	0.199934
FUN_012833-T1		FUN_012833-T1	REP	REP	MCM4, CDC54	DNA replication licensing factor MCM4	4.0e-267|ROT80053.1 DNA replication licensing factor MCM4 [Penaeus vannamei]	3.8e-265|XP_018124038.1 PREDICTED: DNA replication licensing factor mcm4-A isoform X1 [Xenopus laevis]<>OCT74714.1 hypothetical protein XELAEV_18033701mg [Xenopus laevis]	3.8e-265|XP_018425384.1 PREDICTED: DNA replication licensing factor MCM4 [Nanorana parkeri]	K02212	GO:0042555	GO:0006270	GO:0006260	GO:0003677	GO:0003678	GO:0005524				PF00493,MCM P-loop domain	PF14551,MCM N-terminal domain	PF17207,MCM OB domain	PF17855,MCM AAA-lid domain						275.152	0.233293	0.450529	0.0146262	0.995301	-0.372594	0.0633793	-0.497805	0.0100007	-0.304598	0.369109	-0.336265	0.345342	-0.504622	0.113478	-0.571803	0.0923067	0.821642	0.0083971	0.815288	0.00735294
FUN_018514-T1		FUN_018514-T1	HR	HR	BARD1	BRCA1-associated RING domain protein 1	5.6e-45|RNA01864.1 BRCA1-associated RING domain 1 [Brachionus plicatilis]	1.2e-42|RNA41582.1 heterogeneous nuclear ribonucleo at isoform E [Brachionus plicatilis]	1.5e-42|RMZ99202.1 heterogeneous nuclear ribonucleo A2 B1 -like protein [Brachionus plicatilis]	K10683	GO:0003676	GO:0005515								PF00076,RNA recognition motif. (a.k.a. RRM, RBD, or RNP domain)	PF12796,Ankyrin repeats (3 copies)								309.949	0.349833	0.13399	0.129935	0.627869	-0.194834	0.279469	-0.301863	0.0822169	0.0230802	0.950564	0.00757577	1	-0.159616	0.633213	-0.205426	0.566358	0.314867	0.416951	0.284741	0.521004
FUN_008114-T1		FUN_008114-T1	REP	REP	POLA1	DNA polymerase alpha subunit A	7.8e-197|KFV67604.1 DNA polymerase alpha catalytic subunit, partial [Picoides pubescens]	7.8e-197|XP_009899100.1 PREDICTED: DNA polymerase alpha catalytic subunit [Picoides pubescens]	3.3e-195|XP_011578481.1 PREDICTED: DNA polymerase alpha catalytic subunit [Aquila chrysaetos canadensis]	K02320	GO:0003887	GO:0003677	GO:0003676	GO:0000166						PF00136,DNA polymerase family B	PF03104,DNA polymerase family B, exonuclease domain								418.232	-0.0189428	0.960277	-0.253341	0.267879	-0.107319	0.544584	-0.216043	0.192292	-0.187519	0.48295	-0.210514	0.472024	0.170711	0.553726	0.135508	0.699024	0.187544	0.63373	0.160614	0.740952
FUN_027891-T1		FUN_027891-T1	NER, BER, REP	cross	POLE2	DNA polymerase epsilon subunit 2 [EC	1.3e-120|XP_020387494.1 DNA polymerase epsilon subunit 2 [Rhincodon typus]	1.8e-120|XP_002732910.1 PREDICTED: DNA polymerase epsilon subunit 2-like [Saccoglossus kowalevskii]	4.3e-119|XP_003267699.1 PREDICTED: DNA polymerase epsilon subunit 2 isoform X2 [Nomascus leucogenys]	K02325	GO:0003887	GO:0006260	GO:0003677							PF04042,DNA polymerase alpha/epsilon subunit B	PF12213,DNA polymerases epsilon N terminal								231.637	0.0248061	0.9319	-0.214923	0.242192	0.101052	0.480033	-0.0150879	0.960956	-0.117144	0.617605	-0.142451	0.563103	0.197393	0.371149	0.155413	0.548891	0.271833	0.338302	0.233704	0.479973
FUN_023002-T1		FUN_023002-T1	REP	REP	RNASEH2A	ribonuclease H2 subunit A	2.8e-72|XP_005092202.1 PREDICTED: ribonuclease H2 subunit A-like isoform X2 [Aplysia californica]	2.8e-72|XP_012934599.1 PREDICTED: ribonuclease H2 subunit A-like isoform X1 [Aplysia californica]	3.1e-71|XP_015271354.1 PREDICTED: ribonuclease H2 subunit A isoform X1 [Gekko japonicus]	K10743	GO:0016070	GO:0004523	GO:0003676							PF01351,Ribonuclease HII									112.406	1.25e-05	1	-0.230077	0.316668	0.00061242	0.998123	-0.0922036	0.63767	-0.186085	0.47558	-0.205188	0.484152	-0.33282	0.169888	-0.379392	0.165606	0.0778766	0.876805	0.0498634	0.961925
FUN_016978-T1		FUN_016978-T1	BER	BER	APEX2	AP endonuclease 2 [EC:4.2.99.18]	5.9e-18|XP_004695074.1 PREDICTED: DNA-(apurinic or apyrimidinic site) lyase 2 [Condylura cristata]	2.9e-17|XP_001494126.2 DNA-(apurinic or apyrimidinic site) lyase 2 [Equus caballus]<>XP_014701229.1 PREDICTED: DNA-(apurinic or apyrimidinic site) lyase 2 [Equus asinus]	3.8e-17|ELU06313.1 hypothetical protein CAPTEDRAFT_176829 [Capitella teleta]	K10772																			62.3301	0.202424	0.338465	-0.0223749	0.952792	0.000930447	0.997226	-0.105277	0.547063	-0.135543	0.6139	-0.150114	0.601498	-0.437862	0.0508502	-0.484956	0.0401635	0.0892005	0.856509	0.0763624	0.908212
FUN_002034-T1		FUN_002034-T1	NER, HR, MR, REP	cross	RFC2_4	replication factor C subunit 2/4	9.8e-133|XP_022335892.1 replication factor C subunit 2-like [Crassostrea virginica]<>XP_022340145.1 replication factor C subunit 2-like [Crassostrea virginica]	1.3e-132|XP_011412426.1 PREDICTED: replication factor C subunit 2 [Crassostrea gigas]<>EKC30294.1 Replication factor C subunit 2 [Crassostrea gigas]	4.8e-132|XP_005096159.2 PREDICTED: replication factor C subunit 2-like [Aplysia californica]	K10755	GO:0046983	GO:0006260	GO:0005524	GO:0003677						PF00004,ATPase family associated with various cellular activities (AAA)	PF00010,Helix-loop-helix DNA-binding domain	PF08542,Replication factor C C-terminal domain							334.462	-0.210515	0.129444	-0.446849	0.00195484	0.0977573	0.362959	-0.00345217	1	-0.266541	0.0692852	-0.286591	0.0948269	-0.337906	0.0208086	-0.382126	0.0250446	0.125007	0.638755	0.100217	0.784117
FUN_018855-T1		FUN_018855-T1	Repair and Translesion Synthesis Polymerases	Repair and Translesion Synthesis Polymerases	REV3L	dna polymerase zeta catalytic subunit isoform x2	2.9e-189|XP_013389112.1 DNA polymerase zeta catalytic subunit-like [Lingula anatina]	2.9e-189|XP_013401408.1 uncharacterized protein LOC106167234 [Lingula anatina]	1.4e-188|XP_020660991.1 DNA polymerase zeta catalytic subunit [Pogona vitticeps]	K02350	GO:0003887	GO:0003677	GO:0003676	GO:0000166						PF00136,DNA polymerase family B	PF03104,DNA polymerase family B, exonuclease domain	PF14260,C4-type zinc-finger of DNA polymerase delta							266.586	0.630336	3.09e-07	0.400752	0.00333342	0.278729	0.00318697	0.175877	0.115272	0.785546	8.46e-11	0.775896	1.54e-09	0.910776	3.7e-14	0.879373	5.12e-12	0.0707027	0.829641	0.0336251	0.965091
FUN_006381-T1		FUN_006381-T1	NHEJ	NHEJ	XRCC5, KU80, G22P2	ATP-dependent DNA helicase 2 subunit 2	1.3e-117|XP_022297407.1 LOW QUALITY PROTEIN: X-ray repair cross-complementing protein 5-like [Crassostrea virginica]	6.1e-115|XP_012942778.1 PREDICTED: X-ray repair cross-complementing protein 5-like [Aplysia californica]	3.4e-113|XP_013080221.1 PREDICTED: X-ray repair cross-complementing protein 5-like [Biomphalaria glabrata]	K10885	GO:0003678	GO:0006303	GO:0016817	GO:0003677						PF02735,Ku70/Ku80 beta-barrel domain	PF03730,Ku70/Ku80 C-terminal arm	PF03731,Ku70/Ku80 N-terminal alpha/beta domain	PF08785,Ku C terminal domain like						244.727	0.0903143	0.701047	-0.145191	0.503726	0.138065	0.350287	0.0328932	0.882799	0.0906358	0.734783	0.0721309	0.823934	0.132871	0.618723	0.0922815	0.781759	0.303604	0.308956	0.266461	0.452713
FUN_013266-T1	HGT	FUN_013266-T1	NER	NER		dna helicase	1.0e-135|PKO93602.1 DNA helicase II [Betaproteobacteria bacterium HGW-Betaproteobacteria-1]	1.3e-135|WP_065976520.1 DNA helicase II [Methylophilales bacterium LSUCC0135]	1.7e-135|PKO52510.1 DNA helicase II [Betaproteobacteria bacterium HGW-Betaproteobacteria-2]	K03657	GO:0016787	GO:0005524								PF00580,UvrD/REP helicase N-terminal domain	PF13361,UvrD-like helicase C-terminal domain								179.768	0.576651	0.00519234	0.355371	0.121832	0.244982	0.132786	0.153323	0.428733	0.61203	0.0046665	0.60874	0.00920185	0.792718	0.000175638	0.77209	0.000684952	-0.111375	0.823787	-0.15111	0.796985
FUN_020670-T1		FUN_020670-T1	BER	BER	XRCC1	DNA-repair protein XRCC1	5.7e-51|XP_009058684.1 hypothetical protein LOTGIDRAFT_123015 [Lottia gigantea]<>ESO90693.1 hypothetical protein LOTGIDRAFT_123015 [Lottia gigantea]	8.5e-47|XP_013772266.1 DNA repair protein XRCC1-like [Limulus polyphemus]<>XP_022239020.1 DNA repair protein XRCC1-like [Limulus polyphemus]	1.4e-46|XP_020353305.1 DNA repair protein XRCC1-like [Oncorhynchus kisutch]	K10803	GO:0005634	GO:0003684	GO:0000012							PF00533,BRCA1 C Terminus (BRCT) domain	PF01834,XRCC1 N terminal domain	PF16589,BRCT domain, a BRCA1 C-terminus domain							126.864	0.0494095	0.84014	-0.188968	0.364644	-0.117035	0.407603	-0.223795	0.125128	-0.217601	0.296236	-0.244896	0.318825	-0.23099	0.289959	-0.282075	0.272209	0.261942	0.381512	0.235528	0.541146
FUN_020768-T1		FUN_020768-T1	NER, BER, MR, REP	cross	ligA, ligB	DNA ligase (NAD+) or replication factor C subunit 1????	2.2e-108|XP_024946044.1 replication factor C subunit 1 isoform X2 [Cephus cinctus]	2.2e-108|XP_024946043.1 replication factor C subunit 1 isoform X1 [Cephus cinctus]	2.2e-108|XP_024946045.1 replication factor C subunit 1 isoform X3 [Cephus cinctus]	K01972	GO:0006281	GO:0003689	GO:0005663	GO:0006260	GO:0003677	GO:0005524				PF00004,ATPase family associated with various cellular activities (AAA)	PF00533,BRCA1 C Terminus (BRCT) domain	PF08519,Replication factor RFC1 C terminal domain							168.173	0.151201	0.637084	-0.0644958	0.869506	-0.213712	0.30647	-0.307109	0.15409	-0.572407	0.0402882	-0.611548	0.0614715	-0.643309	0.0238228	-0.709488	0.0348268	0.305548	0.510685	0.29885	0.596393
FUN_007799-T1		FUN_007799-T1	NER	NER	XPA	zinc finger protein 608-like or DNA-repair protein complementing XP-A cells?	2.0e-18|ELT87194.1 hypothetical protein CAPTEDRAFT_221888 [Capitella teleta]		1.4e-16|XP_014783200.1 PREDICTED: zinc finger protein 608-like [Octopus bimaculoides]																				109.098	-0.450248	0.0609637	-0.711339	0.00531441	-0.361663	0.0357599	-0.495183	0.0057306	-0.605776	0.0147934	-0.656955	0.0215028	-0.0614873	0.879575	-0.112009	0.810696	0.490078	0.154393	0.475264	0.236869
FUN_025578-T1		FUN_025578-T1	NER	NER	ERCC4, XPF	DNA excision repair protein ERCC-4	1.0e-207|XP_021339381.1 DNA repair endonuclease XPF-like [Mizuhopecten yessoensis]<>OWF54777.1 DNA repair endonuclease XPF [Mizuhopecten yessoensis]	2.1e-205|XP_011428185.1 PREDICTED: DNA repair endonuclease XPF [Crassostrea gigas]	3.6e-205|EKC18198.1 DNA repair endonuclease XPF [Crassostrea gigas]	K10848	GO:0004518	GO:0005975	GO:0016757	GO:0003677						PF02709,N-terminal domain of galactosyltransferase	PF02732,ERCC4 domain	PF13733,N-terminal region of glycosyl transferase group 7							373.324	0.078346	0.613191	-0.155018	0.315691	0.124939	0.19484	0.0225988	0.897051	-0.0121591	0.953254	-0.0306334	0.919428	-0.155833	0.343868	-0.19913	0.304731	-0.0324478	0.924458	-0.0632305	0.874529
FUN_013605-T1		FUN_013605-T1	related	related		von willebrand factor type a domain containing protein	4.3e-62|GAV08173.1 hypothetical protein RvY_17904 [Ramazzottius varieornatus]	1.4e-60|OQV19138.1 von Willebrand factor A domain-containing protein [Hypsibius dujardini]	9.0e-60|OQV19139.1 von Willebrand factor A domain-containing protein [Hypsibius dujardini]		GO:0016021	GO:0016192								PF00957,Synaptobrevin	PF13768,von Willebrand factor type A domain								76.3388	2.89127	7.86e-31	2.77855	1.71e-32	1.15112	1.29e-08	1.07032	2e-07	1.27292	6.01e-06	1.28285	4.67e-06	0.624754	0.0726322	0.563851	0.142328	-0.607844	0.286509	-0.854031	0.156503
FUN_009000-T1		FUN_009000-T1	MR	MR	MLH1	DNA mismatch repair protein MLH1	1.2e-125|XP_022306543.1 DNA mismatch repair protein Mlh1-like [Crassostrea virginica]<>XP_022306544.1 DNA mismatch repair protein Mlh1-like [Crassostrea virginica]<>XP_022306545.1 DNA mismatch repair protein Mlh1-like [Crassostrea virginica]	1.2e-125|XP_022540962.1 DNA mismatch repair protein Mlh1 isoform X2 [Astyanax mexicanus]	2.0e-125|XP_010862287.1 PREDICTED: DNA mismatch repair protein Mlh1 isoform X1 [Esox lucius]	K08734	GO:0006298	GO:0005524	GO:0030983							PF01119,DNA mismatch repair protein, C-terminal domain	PF13589,Histidine kinase-, DNA gyrase B-, and HSP90-like ATPase	PF16413,DNA mismatch repair protein Mlh1 C-terminus							273.417	0.603844	8.38e-05	0.370892	0.0399292	0.0645686	0.672063	-0.0324971	0.883933	0.451941	0.0071513	0.434516	0.0283719	0.0963371	0.706589	0.0487346	0.910401	0.152408	0.647649	0.116724	0.80476
FUN_011773-T1		FUN_011773-T1	NER	NER		general transcription and DNA repair factor IIH helicase subunit XPB2-like	3.8e-97|XP_021005926.1 TFIIH basal transcription factor complex helicase XPB subunit isoform X2 [Mus caroli]	1.1e-96|XP_026176334.1 general transcription and DNA repair factor IIH helicase subunit XPB [Mastacembelus armatus]	3.2e-96|ROL41740.1 TFIIH basal transcription factor complex helicase XPB subunit [Anabarilius grahami]		GO:0016787	GO:0006289	GO:0006367	GO:0003677	GO:0003678	GO:0005524				PF04851,Type III restriction enzyme, res subunit	PF13625,Helicase conserved C-terminal domain								72.7596	1.62441	1.84e-12	1.43245	1.87e-11	1.02274	6.91e-09	0.913965	5.33e-08	0.783296	0.00339361	0.767278	0.00281825	0.717031	0.0118243	0.673945	0.0163122	0.744711	0.0332757	0.706321	0.0513433
FUN_015888-T1		FUN_015888-T1	BER	BER	PARP2_3_4	poly [ADP-ribose] polymerase 2/3/4	6.8e-266|XP_013411414.1 poly [ADP-ribose] polymerase 1-like [Lingula anatina]	5.2e-250|XP_022335272.1 poly [ADP-ribose] polymerase 1-like [Crassostrea virginica]	1.3e-248|XP_022328673.1 poly [ADP-ribose] polymerase 1-like [Crassostrea virginica]	K10798	GO:0006471	GO:0051287	GO:0005634	GO:0008270	GO:0003677	GO:0003950				PF00533,BRCA1 C Terminus (BRCT) domain	PF00644,Poly(ADP-ribose) polymerase catalytic domain	PF00645,Poly(ADP-ribose) polymerase and DNA-Ligase Zn-finger region	PF02877,Poly(ADP-ribose) polymerase, regulatory domain	PF05406,WGR domain	PF08063,PADR1 (NUC008) domain				114.67	3.14414	1.88e-124	2.94656	2.21e-119	-0.0753713	0.68633	-0.184992	0.263816	2.09455	2.98e-51	2.10094	5.98e-53	1.2739	6.58e-17	1.24336	1.87e-15	0.959153	5.42e-07	0.922051	1.1e-05
FUN_021982-T1		FUN_021982-T1	Repair and Translesion Synthesis Polymerases	Repair and Translesion Synthesis Polymerases	POLK	dna polymerase kappa	1.4e-222|XP_022090400.1 methylenetetrahydrofolate reductase-like isoform X1 [Acanthaster planci]	1.4e-222|XP_022090401.1 methylenetetrahydrofolate reductase-like isoform X2 [Acanthaster planci]	4.0e-222|XP_009053624.1 hypothetical protein LOTGIDRAFT_214878 [Lottia gigantea]<>ESO95781.1 hypothetical protein LOTGIDRAFT_214878 [Lottia gigantea]	K00297	GO:0006555	GO:0004489	GO:0003684	GO:0055114	GO:0006281					PF00817,impB/mucB/samB family	PF02219,Methylenetetrahydrofolate reductase	PF11799,impB/mucB/samB family C-terminal domain							296.398	0.225922	0.0552574	-0.00305656	1	-0.094624	0.319563	-0.19019	0.0652537	0.0389439	0.829641	0.0252451	0.936735	-0.115668	0.477778	-0.154488	0.437997	0.133574	0.562167	0.104838	0.751695
FUN_027569-T1		FUN_027569-T1	REP	REP	MCM4, CDC54	DNA replication licensing factor MCM4	1.4e-264|ROT80053.1 DNA replication licensing factor MCM4 [Penaeus vannamei]	2.4e-264|XP_025044416.1 DNA replication licensing factor mcm4 [Pelodiscus sinensis]	4.2e-264|XP_006112257.1 DNA replication licensing factor mcm4 [Pelodiscus sinensis]	K02212	GO:0042555	GO:0006270	GO:0006260	GO:0003677	GO:0003678	GO:0005524				PF00493,MCM P-loop domain	PF14551,MCM N-terminal domain	PF17207,MCM OB domain	PF17855,MCM AAA-lid domain						198.797	0.332261	0.113173	0.108387	0.648011	-0.1502	0.371908	-0.261512	0.0889786	0.0226428	0.946201	0.00738686	1	0.168649	0.562192	0.134844	0.688191	0.564365	0.026584	0.540904	0.0369018
FUN_017887-T1	HGT	FUN_017887-T1	NER, BER, MR, REP	cross	LIG1	DNA ligase 1	5.5e-122|PRP86779.1 hypothetical protein PROFUN_02928 [Planoprotostelium fungivorum]	5.9e-76|KFH62561.1 hypothetical protein MVEG_11954 [Mortierella verticillata NRRL 6337]	6.8e-72|AKU94568.1 DNA ligase (ATP) [Labilithrix luteola]	K10747	GO:0006310	GO:0006281	GO:0051103	GO:0003910	GO:0005524	GO:0003909				PF01068,ATP dependent DNA ligase domain	PF10283,PBZ domain	PF14743,DNA ligase OB-like domain							105.616	0.679839	4.32e-06	0.450893	0.00197451	0.0768942	0.608578	-0.0458619	0.783053	0.36633	0.0344586	0.349815	0.0414283	0.259777	0.194201	0.218461	0.299252	0.0621414	0.892692	0.0266045	0.986579
FUN_026627-T1		FUN_026627-T1	BER	BER		poly [ADP-ribose] polymerase	2.6e-08|PVD25807.1 hypothetical protein C0Q70_13469 [Pomacea canaliculata]	2.6e-08|XP_025104309.1 poly [ADP-ribose] polymerase 1-like [Pomacea canaliculata]	3.4e-08|XP_012802229.1 Poly [ADP-ribose] polymerase 1, partial [Schistosoma haematobium]<>KGB42320.1 Poly [ADP-ribose] polymerase 1, partial [Schistosoma haematobium]		GO:0008270	GO:0003677								PF00645,Poly(ADP-ribose) polymerase and DNA-Ligase Zn-finger region									45.7142	-0.367723	0.170886	-0.619203	0.0221629	0.120949	0.58818	0.0225497	0.962801	-0.235724	0.474586	-0.260359	0.475897	-0.319829	0.328423	-0.372108	0.305638	-0.304291	0.550824	-0.341222	0.567418
FUN_008093-T1		FUN_008093-T1	HR	HR	BRCA1	breast cancer type 1 susceptibility protein	3.7e-04|ORX91892.1 hypothetical protein K493DRAFT_409078 [Basidiobolus meristosporus CBS 931.73]	6.2e-04|XP_002110253.1 hypothetical protein TRIADDRAFT_54061 [Trichoplax adhaerens]<>EDV26257.1 hypothetical protein TRIADDRAFT_54061 [Trichoplax adhaerens]		K10605																			108.278	0.0377672	0.889467	-0.199995	0.33956	0.227137	0.0772035	0.127725	0.426927	-0.0638595	0.81009	-0.0871201	0.781436	-0.110707	0.6781	-0.159123	0.596584	0.496186	0.0265603	0.47739	0.0765391
FUN_011814-T1		FUN_011814-T1	NER, HR, MR, REP	cross	RPA	Replication protein A 70 kDa DNA-binding subunit	2.5e-39|XP_017967712.1 PREDICTED: LOW QUALITY PROTEIN: replication protein A 70 kDa DNA-binding subunit-like [Drosophila navojoa]	7.4e-39|XP_321709.4 AGAP001421-PA [Anopheles gambiae str. PEST]<>EAA01767.4 AGAP001421-PA [Anopheles gambiae str. PEST]	1.5e-36|XP_002053960.1 uncharacterized protein Dvir_GJ23056 [Drosophila virilis]<>EDW67480.1 uncharacterized protein Dvir_GJ23056 [Drosophila virilis]		GO:0005634	GO:0006260	GO:0003677							PF04057,Replication factor-A protein 1, N-terminal domain	PF16900,Replication protein A OB domain								96.7074	0.143407	0.35094	-0.0854579	0.64629	0.187802	0.0646467	0.0875188	0.526057	0.400563	0.00268607	0.391802	0.0150495	0.0275286	0.910953	-0.00863072	1	0.146978	0.628985	0.129303	0.748837
FUN_026289-T1		FUN_026289-T1	BER	BER		poly [ADP-ribose] polymerase tankyrase-1 isoform X2	0.0e+00|XP_013065538.1 PREDICTED: tankyrase-1-like [Biomphalaria glabrata]	0.0e+00|XP_025094753.1 tankyrase-1-like isoform X2 [Pomacea canaliculata]	0.0e+00|KFM81130.1 Tankyrase-1, partial [Stegodyphus mimosarum]	K10799	GO:0003950	GO:0005515								PF00023,Ankyrin repeat	PF00644,Poly(ADP-ribose) polymerase catalytic domain	PF07647,SAM domain (Sterile alpha motif)	PF12796,Ankyrin repeats (3 copies)	PF13637,Ankyrin repeats (many copies)	PF13857,Ankyrin repeats (many copies)				277.388	0.129278	0.616113	-0.104442	0.6768	0.122638	0.492821	0.00399095	1	0.256081	0.31837	0.245458	0.349614	0.220247	0.435072	0.185324	0.555291	-0.0873917	0.863263	-0.114582	0.839448
FUN_006091-T1		FUN_006091-T1	HR	HR	RAD51	DNA repair protein RAD51	2.6e-138|PVD26083.1 hypothetical protein C0Q70_13751 [Pomacea canaliculata]	2.6e-138|XP_025105804.1 DNA repair protein RAD51 homolog 1 [Pomacea canaliculata]<>XP_025105805.1 DNA repair protein RAD51 homolog 1 [Pomacea canaliculata]	5.7e-138|XP_022329518.1 DNA repair protein RAD51 homolog 1 [Crassostrea virginica]	K04482	GO:0008094	GO:0006281	GO:0000724	GO:0000150	GO:0000166	GO:1990426	GO:0003677	GO:0006259	GO:0003690	PF08423,Rad51	PF14520,Helix-hairpin-helix domain								105.605	0.554498	0.0531265	0.324845	0.294207	0.150022	0.56012	0.0403313	0.918898	0.39705	0.243963	0.375652	0.306387	0.617431	0.0551154	0.587371	0.0856777	0.897333	0.00692655	0.879615	0.011535
FUN_019135-T1		FUN_019135-T1	BER	BER		thymine DNA glycosylase (G/T mismatch-specific )	9.6e-47|ELU08322.1 hypothetical protein CAPTEDRAFT_106574, partial [Capitella teleta]	8.1e-46|EKC23562.1 G/T mismatch-specific thymine DNA glycosylase [Crassostrea gigas]	8.1e-46|XP_011450941.1 PREDICTED: uncharacterized protein LOC105344766 [Crassostrea gigas]											PF03167,Uracil DNA glycosylase superfamily									111.586	-0.0822763	0.750711	-0.318367	0.138503	0.0560209	0.764537	-0.0464162	0.834503	-0.00591485	0.984676	-0.0227297	0.975663	0.0563598	0.862576	0.0174304	0.992491	0.239005	0.50448	0.212493	0.629332
FUN_006120-T1	HGT	FUN_006120-T1	BER	BER	mutY	A/G-specific adenine glycosylase [EC:3.2.2.31]	3.9e-65|NP_001072831.1 adenine DNA glycosylase [Xenopus tropicalis]<>AAI21893.1 hypothetical protein MGC145569 [Xenopus tropicalis]<>ATO96467.1 hypothetical protein, partial [synthetic construct]	3.9e-65|OCA38027.1 hypothetical protein XENTR_v90011674mg [Xenopus tropicalis]	7.3e-64|XP_014895580.1 PREDICTED: A/G-specific adenine DNA glycosylase isoform X2 [Poecilia latipinna]	K03575	GO:0016787	GO:0006284	GO:0006281	GO:0051539	GO:0003824					PF10576,Iron-sulfur binding domain of endonuclease III	PF14815,NUDIX domain								71.9505	0.356061	0.154476	0.134541	0.662347	0.139184	0.506542	0.0471317	0.877999	-0.057017	0.881906	-0.0809264	0.867844	-0.329747	0.292319	-0.389998	0.280928	0.605462	0.0612998	0.589388	0.123816
FUN_028066-T1		FUN_028066-T1	HR	HR	XRCC3	DNA repair protein XRCC3	1.1e-30|XP_790563.2 PREDICTED: DNA repair protein XRCC3 [Strongylocentrotus purpuratus]	5.4e-30|XP_003728518.1 PREDICTED: DNA repair protein XRCC3 [Strongylocentrotus purpuratus]	1.2e-29|XP_003386125.1 PREDICTED: DNA repair protein XRCC3-like [Amphimedon queenslandica]	K10880	GO:0008094	GO:0006281	GO:0005524	GO:0003677						PF08423,Rad51									74.1986	0.261247	0.179187	0.0336479	0.911237	0.0787368	0.646119	-0.0210183	0.944954	0.00900588	0.976911	-0.00690012	1	0.0393383	0.905457	0.000999288	1	0.20966	0.578727	0.179846	0.707276
FUN_021222-T1		FUN_021222-T1	Repair and Translesion Synthesis Polymerases	Repair and Translesion Synthesis Polymerases	POLQ	dna polymerase theta	1.1e-217|XP_002112587.1 hypothetical protein TRIADDRAFT_25163, partial [Trichoplax adhaerens]<>EDV24697.1 hypothetical protein TRIADDRAFT_25163, partial [Trichoplax adhaerens]	1.0e-212|KYO22450.1 DNA polymerase theta isoform B [Alligator mississippiensis]	1.3e-212|XP_003384429.2 PREDICTED: DNA polymerase theta-like [Amphimedon queenslandica]	K02349	GO:0003887	GO:0006260	GO:0006261	GO:0003676	GO:0003677	GO:0005524				PF00270,DEAD/DEAH box helicase	PF00271,Helicase conserved C-terminal domain	PF00476,DNA polymerase family A							217.131	0.541028	0.0375918	0.338482	0.237568	0.013469	0.963361	-0.0733835	0.800111	0.122012	0.75329	0.112351	0.811092	0.134091	0.746138	0.101975	0.852521	0.186188	0.731341	0.163602	0.815477
FUN_017333-T1		FUN_017333-T1	NER	NER	RPB1	dna-directed rna polymerase ii subunit rpb1	0.0e+00|XP_013401160.1 DNA-directed RNA polymerase II subunit RPB1 [Lingula anatina]	0.0e+00|XP_013419697.1 DNA-directed RNA polymerase II subunit RPB1-like isoform X1 [Lingula anatina]<>XP_013419698.1 DNA-directed RNA polymerase II subunit RPB1-like isoform X2 [Lingula anatina]	0.0e+00|BAO20838.1 RNA polymerase II largest subunit, partial [Thereuonema tuberculata]<>BAO48687.1 RNA polymerase II largest subunit, partial [Thereuonema tuberculata]	K03006	GO:0003899	GO:0006351	GO:0003677							PF00623,RNA polymerase Rpb1, domain 2	PF04983,RNA polymerase Rpb1, domain 3	PF04990,RNA polymerase Rpb1, domain 7	PF04992,RNA polymerase Rpb1, domain 6	PF04997,RNA polymerase Rpb1, domain 1	PF04998,RNA polymerase Rpb1, domain 5	PF05000,RNA polymerase Rpb1, domain 4			195.67	1.13404	2.76e-09	0.91794	1.58e-06	0.553431	0.000135742	0.446124	0.00320291	0.662985	0.00182637	0.650244	0.00266495	0.164565	0.599292	0.11143	0.771224	0.125845	0.795176	0.0790816	0.912803
FUN_007100-T1		FUN_007100-T1	NER	NER		DNA damage-binding protein 1	1.3e-146|XP_023243766.1 DNA damage-binding protein 1-like [Centruroides sculpturatus]	1.7e-146|XP_013398067.1 DNA damage-binding protein 1 isoform X1 [Lingula anatina]	2.4e-145|XP_013398068.1 DNA damage-binding protein 1 isoform X2 [Lingula anatina]		GO:0005515									PF10433,Mono-functional DNA-alkylating methyl methanesulfonate N-term									136.36	0.0237814	0.957025	-0.214578	0.481227	0.263666	0.148539	0.172565	0.438722	0.240365	0.433055	0.228929	0.530015	0.227587	0.490139	0.192306	0.650609	0.0175198	0.980852	-0.0128199	1
FUN_005487-T1		FUN_005487-T1	HR	HR	ATM, TEL1	serine-protein kinase ATM	8.2e-142|XP_011606581.1 PREDICTED: serine-protein kinase ATM [Takifugu rubripes]	3.1e-141|AWO99445.1 putative serine-protein kinase ATM [Scophthalmus maximus]	6.9e-141|XP_006815117.1 PREDICTED: serine-protein kinase ATM-like [Saccoglossus kowalevskii]	K04728	GO:0004674	GO:0016301	GO:0005515							PF00454,Phosphatidylinositol 3- and 4-kinase	PF02260,FATC domain	PF11640,Telomere-length maintenance and DNA damage repair							303.512	1.97277	9.98e-32	1.76093	7.19e-25	0.357248	0.0120329	0.248863	0.134236	1.52788	1.1e-18	1.51986	8.22e-18	1.08623	3.02e-09	1.04264	8.41e-08	0.958389	9.72e-07	0.905622	2.36e-05
FUN_015896-T1		FUN_015896-T1	REP	REP	PRI1	DNA primase small subunit [EC:2.7.7.-]	6.2e-104|XP_011680545.1 PREDICTED: DNA primase small subunit-like [Strongylocentrotus purpuratus]	1.4e-103|XP_005986239.1 PREDICTED: DNA primase small subunit isoform X1 [Latimeria chalumnae]	1.4e-103|XP_018425101.1 PREDICTED: DNA primase small subunit isoform X1 [Nanorana parkeri]	K02684	GO:0006269	GO:0003896								PF01896,DNA primase small subunit									66.785	0.325572	0.0898815	0.0986647	0.686285	0.402514	0.0020505	0.301571	0.0430727	-0.0553995	0.853129	-0.0758696	0.83426	0.0166624	0.962024	-0.024979	0.974999	-0.0168928	0.977475	-0.0486696	0.965895
FUN_025305-T1		FUN_025305-T1	HR	HR	BLM, RECQL3, SGS1	bloom syndrome protein [EC:3.6.4.12]	1.7e-141|XP_022251056.1 Bloom syndrome protein homolog isoform X1 [Limulus polyphemus]	1.7e-141|XP_022251058.1 Bloom syndrome protein homolog isoform X3 [Limulus polyphemus]	1.7e-141|XP_022251057.1 Bloom syndrome protein homolog isoform X2 [Limulus polyphemus]	K10901	GO:0006310	GO:0006281	GO:0004386	GO:0006260	GO:0003676	GO:0043138	GO:0005524			PF00270,DEAD/DEAH box helicase	PF00271,Helicase conserved C-terminal domain	PF09382,RQC domain	PF16124,RecQ zinc-binding						92.7322	0.123089	0.676461	-0.107411	0.72024	-0.142264	0.47597	-0.251897	0.188435	0.0424903	0.910448	0.0272288	0.97437	-0.0337168	0.936326	-0.0753354	0.885154	0.0281128	0.966512	-0.000295353	1
FUN_017612-T1		FUN_017612-T1	Direct Reversal	Direct Reversal	ALKBH1	alkylated DNA repair protein	2.3e-49|XP_013191546.1 PREDICTED: alkylated DNA repair protein alkB homolog 1 isoform X1 [Amyelois transitella]	5.1e-49|XP_008191826.1 PREDICTED: DNA oxidative demethylase ALKBH1 [Tribolium castaneum]	2.5e-48|EFA01981.2 Alkylated DNA repair protein alkB homolog 1-like Protein [Tribolium castaneum]	K10765	GO:0055114	GO:0016491								PF13532,2OG-Fe(II) oxygenase superfamily									40.4008	0.636197	0.00013445	0.412651	0.0311951	-0.0330345	0.872173	-0.134516	0.456731	0.36918	0.0604457	0.353351	0.125288	0.0706742	0.817704	0.0248591	0.974924	0.24697	0.531806	0.22336	0.656193
FUN_015941-T1		FUN_015941-T1	BER	BER	PARP1	poly [ADP-ribose] polymerase 1-like	2.3e-234|XP_013411414.1 poly [ADP-ribose] polymerase 1-like [Lingula anatina]	2.3e-226|XP_013395651.1 poly [ADP-ribose] polymerase 1 [Lingula anatina]	1.1e-223|XP_019618728.1 PREDICTED: poly [ADP-ribose] polymerase 1-like isoform X2 [Branchiostoma belcheri]		GO:0006471	GO:0051287	GO:0005634	GO:0008270	GO:0003677	GO:0003950				PF00533,BRCA1 C Terminus (BRCT) domain	PF00644,Poly(ADP-ribose) polymerase catalytic domain	PF00645,Poly(ADP-ribose) polymerase and DNA-Ligase Zn-finger region	PF02877,Poly(ADP-ribose) polymerase, regulatory domain	PF08063,PADR1 (NUC008) domain					68.4141	3.01357	1.54e-77	2.82656	9.88e-73	0.0224099	0.935586	-0.0880085	0.720705	2.1028	3.64e-35	2.11649	6.49e-36	1.72922	1.77e-22	1.71105	1.71e-21	0.948878	0.000163706	0.898994	0.00219846
FUN_020917-T1		FUN_020917-T1	Alternative Excision Repair	Alternative Excision Repair	SMC6	structural maintenance of chromosomes protein 6	1.7e-59|XP_025065793.1 structural maintenance of chromosomes protein 6-like isoform X1 [Alligator sinensis]<>XP_025065794.1 structural maintenance of chromosomes protein 6-like isoform X1 [Alligator sinensis]	1.7e-59|XP_025065795.1 structural maintenance of chromosomes protein 6-like isoform X2 [Alligator sinensis]		K22804										PF13175,AAA ATPase domain									171.229	0.0682965	0.79784	-0.170943	0.494646	0.202476	0.168779	0.108221	0.578835	0.190815	0.44067	0.171773	0.578438	0.208655	0.416046	0.166778	0.62721	0.102829	0.817604	0.0690197	0.927787
FUN_013438-T1		FUN_013438-T1	NER	NER	ERCC1	DNA excision repair protein ERCC-1	1.6e-51|XP_026882076.1 DNA excision repair protein ERCC-1 [Electrophorus electricus]	2.7e-51|XP_026231528.1 DNA excision repair protein ERCC-1 [Anabas testudineus]	2.7e-51|XP_020463340.1 DNA excision repair protein ERCC-1 [Monopterus albus]	K10849	GO:0004519	GO:0005634	GO:0003684	GO:0006281						PF03834,Binding domain of DNA repair protein Ercc1 (rad10/Swi10)	PF12826,Helix-hairpin-helix motif								43.3343	0.306056	0.121	0.0835227	0.70311	-0.0262118	0.903846	-0.139249	0.375702	-0.0229736	0.943793	-0.0357741	0.930887	-0.0395373	0.909709	-0.0756137	0.830175	0.0777963	0.887565	0.060007	0.941642
FUN_018870-T1		FUN_018870-T1	NHEJ	NHEJ	DCLRE1C, ARTEMIS, SCIDA	DNA cross-link repair 1C protein [EC:3.1.-.-]	4.8e-52|XP_023231250.1 protein artemis-like [Centruroides sculpturatus]	5.9e-50|BAK01575.1 predicted protein [Hordeum vulgare subsp. vulgare]	6.1e-47|XP_002601765.1 hypothetical protein BRAFLDRAFT_215154 [Branchiostoma floridae]<>EEN57777.1 hypothetical protein BRAFLDRAFT_215154 [Branchiostoma floridae]	K10887										PF07522,DNA repair metallo-beta-lactamase									84.5481	0.239482	0.267263	0.0144519	0.986818	0.120227	0.484083	0.0294052	0.919338	-0.151656	0.584144	-0.172127	0.590443	0.0062476	0.987563	-0.0328969	0.961778	0.277301	0.450842	0.255445	0.579477
FUN_006098-T1		FUN_006098-T1	HR	HR	RMI1	recq-mediated genome instability protein 1					GO:0000166									PF16099,Recq-mediated genome instability protein 1, C-terminal OB-fold									52.7695	-0.414816	0.0206865	-0.658816	0.000442296	-0.292264	0.0218735	-0.404004	0.00258073	-0.219281	0.3065	-0.23952	0.323517	-0.161495	0.506341	-0.204233	0.450358	-0.180038	0.647429	-0.204114	0.655512
FUN_018026-T1		FUN_018026-T1	BER	BER		Poly [ADP-ribose] polymerase 2	9.1e-185|XP_011443308.1 PREDICTED: poly [ADP-ribose] polymerase 2 [Crassostrea gigas]	8.0e-181|XP_022343274.1 poly [ADP-ribose] polymerase 2-like isoform X2 [Crassostrea virginica]	2.2e-178|XP_013400749.1 poly [ADP-ribose] polymerase 2 [Lingula anatina]	K10798	GO:0006471	GO:0003950	GO:0008270							PF00644,Poly(ADP-ribose) polymerase catalytic domain	PF02825,WWE domain	PF02877,Poly(ADP-ribose) polymerase, regulatory domain	PF05406,WGR domain						82.7464	0.358777	0.160466	0.134913	0.66362	-0.0227362	0.935964	-0.121359	0.61722	0.257926	0.407226	0.245194	0.490025	-0.134176	0.730074	-0.188086	0.669387	0.567806	0.0990422	0.537616	0.187878
FUN_012998-T1		FUN_012998-T1	REP	REP	POLG1	dna polymerase subunit gamma-1 isoform x1	2.9e-275|XP_013783947.1 DNA polymerase subunit gamma-1-like isoform X2 [Limulus polyphemus]	3.8e-275|XP_022252102.1 DNA polymerase subunit gamma-1-like isoform X3 [Limulus polyphemus]	3.8e-275|XP_022252101.1 DNA polymerase subunit gamma-1-like isoform X1 [Limulus polyphemus]	K02332	GO:0003887	GO:0005760	GO:0006260	GO:0003677						PF00476,DNA polymerase family A	PF18136,DNA mitochondrial polymerase exonuclease domain								140.116	0.152871	0.56483	-0.082103	0.776537	0.30038	0.0647478	0.18068	0.320109	0.0629536	0.855285	0.0406854	0.937256	0.787543	0.000299225	0.767798	0.000429979	0.00662303	0.991884	-0.0312333	0.990917
FUN_008691-T1		FUN_008691-T1	NHEJ	NHEJ	ligD	bifunctional non-homologous end joining protein LigD	1.1e-41|WP_026969676.1 DNA ligase D [Algoriphagus terrigena]	1.8e-41|WP_057937269.1 DNA ligase D [Algoriphagus resistens]	1.2e-40|WP_034681129.1 3'-phosphoesterase [Chryseobacterium piperi]<>KFF29921.1 3'-phosphoesterase [Chryseobacterium piperi]<>ASW75769.1 3'-phosphoesterase [Chryseobacterium piperi]	K01971										PF13298,DNA polymerase Ligase (LigD)									31.0702	0.627137	0.00182273	0.403156	0.060907	0.45361	0.00317278	0.35749	0.0296854	0.963398	1.5e-07	0.963458	4.31e-07	1.12868	3.08e-10	1.1089	2.37e-09	0.136306	0.821462	0.0867959	0.929426
FUN_008390-T1		FUN_008390-T1	BER	BER	OGG1	N-glycosylase/DNA lyase [EC:3.2.2.- 4.2.99.18]	2.6e-55|GBB87120.1 hypothetical protein RclHR1_13570010 [Rhizophagus clarus]	2.2e-54|XP_023222732.1 N-glycosylase/DNA lyase-like isoform X1 [Centruroides sculpturatus]	3.7e-54|RMZ98250.1 N-glycosylase DNA lyase [Brachionus plicatilis]	K03660	GO:0006284	GO:0006281	GO:0008534	GO:0006289	GO:0003824	GO:0003684				PF00730,HhH-GPD superfamily base excision DNA repair protein	PF07934,8-oxoguanine DNA glycosylase, N-terminal domain								48.8623	-0.153659	0.525925	-0.395517	0.0916317	-0.157237	0.346906	-0.259237	0.143292	0.225319	0.358857	0.209478	0.4864	0.0943448	0.766539	0.0530551	0.92043	0.0608674	0.915309	0.0360448	0.986615
FUN_017334-T1		FUN_017334-T1	NER	NER	RPB1	dna-directed rna polymerase ii subunit rpb1	1.3e-23|KZS16977.1 DNA-directed RNA polymerase [Daphnia magna]	1.7e-23|BAO20848.1 RNA polymerase II largest subunit, partial [Tomocerus sp. E-82]	2.2e-23|BAJ78653.1 RNA polymerase II largest subunit, partial [Ephemera japonica]		GO:0003899	GO:0006351	GO:0003677							PF04997,RNA polymerase Rpb1, domain 1									7.16139	2.35274	1e-10	2.28354	2e-10	1.57379	1.07e-06	1.56802	6.08e-07	1.28152	0.00395477	1.33268	0.00573823	1.03866	0.03847	1.02758	0.0744963	1.61981	0.00193805	1.70305	0.00873094
FUN_007330-T1		FUN_007330-T1	Alternative Excision Repair	Alternative Excision Repair	UVDE	uv damage endonuclease	3.6e-89|PNV82900.1 UV DNA damage repair endonuclease UvsE [Desulfobacteraceae bacterium]	3.4e-87|PKL65440.1 UV DNA damage repair endonuclease UvsE [Methanomicrobiales archaeon HGW-Methanomicrobiales-3]	1.4e-85|OYV10540.1 UV damage endonuclease [Methanosaeta sp. ASO1]	K07830	GO:0004519	GO:0016020	GO:0003924	GO:0006289	GO:0009411	GO:0007165	GO:0005525			PF00071,Ras family	PF03851,UV-endonuclease UvdE								71.8783	0.0359826	0.913051	-0.196649	0.427388	0.0607524	0.758882	-0.0312611	0.914028	-0.00567845	0.985867	-0.0239995	0.977401	-0.224589	0.414047	-0.273145	0.383792	0.332779	0.344608	0.310519	0.476063
FUN_006667-T1		FUN_006667-T1	HR	HR	RAD51L1	dna repair protein rad51 homolog 2														PF08423,Rad51									23.3368	0.124202	0.751117	-0.10076	0.803449	0.321009	0.156007	0.230958	0.365615	0.102331	0.817793	0.091593	0.871006	0.00118901	0.998671	-0.0395273	0.971458	0.14972	0.837684	0.142276	0.879225
FUN_011765-T1		FUN_011765-T1	REP	REP	PRI1	DNA primase small subunit [EC:2.7.7.-]	7.7e-47|XP_005986239.1 PREDICTED: DNA primase small subunit isoform X1 [Latimeria chalumnae]	6.5e-46|EKC42247.1 Uncharacterized protein C4orf14-like protein [Crassostrea gigas]	1.1e-45|XP_007908201.1 PREDICTED: DNA primase small subunit [Callorhinchus milii]	K02684	GO:0006269	GO:0003896								PF01896,DNA primase small subunit									24.0786	-0.128883	0.651303	-0.357913	0.109468	0.0780492	0.708902	-0.0291129	0.918652	-0.0804209	0.810613	-0.08986	0.802282	0.0531716	0.888047	0.0248726	0.976155	-0.201699	0.714386	-0.216997	0.729735
FUN_013703-T1		FUN_013703-T1	NER	NER	ERCC1	DNA excision repair protein ERCC-1	1.5e-51|XP_026882076.1 DNA excision repair protein ERCC-1 [Electrophorus electricus]	2.5e-51|XP_026231528.1 DNA excision repair protein ERCC-1 [Anabas testudineus]	2.5e-51|XP_020463340.1 DNA excision repair protein ERCC-1 [Monopterus albus]	K10849	GO:0004519	GO:0005634	GO:0003684	GO:0006281						PF03834,Binding domain of DNA repair protein Ercc1 (rad10/Swi10)	PF12826,Helix-hairpin-helix motif								29.0451	0.132036	0.675074	-0.0910232	0.771229	0.179574	0.384198	0.0691922	0.78269	0.0619492	0.873227	0.0525575	0.918346	0.473212	0.0854417	0.456781	0.102685	0.0174809	0.983175	0.0112886	1
FUN_011186-T1		FUN_011186-T1	BER	BER		poly [ADP-ribose] polymerase 14-like	4.1e-47|ACD54745.1 poly ADP-ribose polymerase 14-like protein [Adineta vaga]	2.3e-34|XP_015250570.1 PREDICTED: poly [ADP-ribose] polymerase 14 [Cyprinodon variegatus]	2.6e-33|XP_018519148.1 PREDICTED: poly [ADP-ribose] polymerase 14-like [Lates calcarifer]	K15261	GO:0003950									PF00644,Poly(ADP-ribose) polymerase catalytic domain	PF02825,WWE domain								143.169	-0.900606	9.14e-06	-1.16091	3.75e-08	-0.337976	0.0286841	-0.471788	0.00123952	-0.594463	0.00716548	-0.624511	0.00678348	-0.415229	0.096546	-0.461403	0.0735596	-0.198442	0.642709	-0.213438	0.645939
FUN_022904-T1		FUN_022904-T1	MR	MR	MLH3	DNA mismatch repair protein MLH3	3.1e-16|XP_022826390.1 DNA mismatch repair protein Mlh3-like [Spodoptera litura]	1.5e-15|PCG72426.1 hypothetical protein B5V51_842 [Heliothis virescens]	2.6e-15|XP_023933976.1 uncharacterized protein LOC112042977 [Bicyclus anynana]	K08739	GO:0006298	GO:0005524								PF08676,MutL C terminal dimerisation domain									33.6666	-0.137037	0.678428	-0.367986	0.176513	-0.33809	0.0870301	-0.454507	0.0164891	-0.519544	0.0749987	-0.551946	0.0707051	-0.00081883	0.998867	-0.0297795	0.977081	0.0284625	0.971089	0.0235839	1
FUN_001933-T1		FUN_001933-T1	NER	NER	TTDA, GTF2H5, TFB5	TFIIH basal transcription factor complex TTD-A subunit	9.1e-19|XP_026821317.1 lachesin-like [Rhopalosiphum maidis]	7.7e-18|XP_009046857.1 hypothetical protein LOTGIDRAFT_138404, partial [Lottia gigantea]<>ESP02471.1 hypothetical protein LOTGIDRAFT_138404, partial [Lottia gigantea]	1.5e-16|XP_025203503.1 lachesin-like [Melanaphis sacchari]	K10845	GO:0006355	GO:0000439	GO:0006289							PF06331,Transcription factor TFIIH complex subunit Tfb5	PF07686,Immunoglobulin V-set domain	PF13927,Immunoglobulin domain							72.7736	-0.606319	0.00490489	-0.862272	0.000383072	-0.611153	4.19e-05	-0.716402	1.5e-05	-0.232238	0.39946	-0.257918	0.427089	-0.20035	0.507402	-0.247082	0.486881	0.237864	0.568332	0.214269	0.692956
FUN_018395-T1		FUN_018395-T1	BER	BER		Uracil-DNA glycosylase	1.5e-47|XP_025094879.1 LOW QUALITY PROTEIN: uracil-DNA glycosylase-like [Pomacea canaliculata]	1.9e-45|XP_023236002.1 uracil-DNA glycosylase-like isoform X1 [Centruroides sculpturatus]	1.9e-45|XP_023236003.1 uracil-DNA glycosylase-like isoform X2 [Centruroides sculpturatus]		GO:0016799	GO:0006281								PF03167,Uracil DNA glycosylase superfamily									14.8621	-0.109333	0.782565	-0.324342	0.292187	-0.482632	0.0282549	-0.597158	0.00457455	-0.399984	0.25869	-0.416217	0.256931	-0.210161	0.620489	-0.237733	0.594271	-0.269789	0.69132	-0.281971	0.723599
FUN_021701-T1		FUN_021701-T1	HR	HR	BLM, RECQL3, SGS1	bloom syndrome protein [EC:3.6.4.12]	6.2e-150|XP_022251056.1 Bloom syndrome protein homolog isoform X1 [Limulus polyphemus]	6.2e-150|XP_022251058.1 Bloom syndrome protein homolog isoform X3 [Limulus polyphemus]	1.8e-149|XP_022251057.1 Bloom syndrome protein homolog isoform X2 [Limulus polyphemus]	K10901	GO:0006310	GO:0006281	GO:0004386	GO:0006260	GO:0003676	GO:0043138	GO:0005524			PF00270,DEAD/DEAH box helicase	PF00271,Helicase conserved C-terminal domain	PF09382,RQC domain	PF16124,RecQ zinc-binding						65.7853	-0.230927	0.357951	-0.466631	0.0497338	-0.159427	0.390183	-0.261499	0.149763	-0.610321	0.00977452	-0.643825	0.0135434	-0.305806	0.284762	-0.349192	0.268332	-0.379488	0.35221	-0.421052	0.352275
FUN_024910-T1		FUN_024910-T1	BER	BER	PARP2_3_4	poly [ADP-ribose] polymerase 2/3/4	9.4e-196|XP_022100687.1 poly [ADP-ribose] polymerase 4-like isoform X3 [Acanthaster planci]<>XP_022100688.1 poly [ADP-ribose] polymerase 4-like isoform X3 [Acanthaster planci]	9.4e-196|XP_022100686.1 poly [ADP-ribose] polymerase 4-like isoform X2 [Acanthaster planci]	9.4e-196|XP_022100685.1 poly [ADP-ribose] polymerase 4-like isoform X1 [Acanthaster planci]	K10798	GO:0006471	GO:0003950	GO:0005509							PF00644,Poly(ADP-ribose) polymerase catalytic domain	PF08487,Vault protein inter-alpha-trypsin domain	PF13499,EF-hand domain pair	PF13768,von Willebrand factor type A domain						63.7239	2.0877	2.27e-19	1.914	1.06e-16	-0.00748143	0.982793	-0.128498	0.655007	1.21524	1.77e-06	1.21591	3.3e-06	0.650814	0.0343241	0.595752	0.0831849	0.793836	0.0291905	0.758576	0.0742422
FUN_015950-T1		FUN_015950-T1	REP	REP	PRI1	DNA primase small subunit [EC:2.7.7.-]	1.2e-102|XP_011680545.1 PREDICTED: DNA primase small subunit-like [Strongylocentrotus purpuratus]	2.9e-101|XP_011438272.1 PREDICTED: DNA primase small subunit [Crassostrea gigas]	8.5e-101|CAJ82378.1 primase, polypeptide 1, 49kDa [Xenopus tropicalis]<>OCA46475.1 hypothetical protein XENTR_v90006289mg [Xenopus tropicalis]	K02684	GO:0006269	GO:0003896								PF01896,DNA primase small subunit									21.7026	0.536621	0.0306964	0.329883	0.215081	0.392786	0.037518	0.295983	0.146861	0.167934	0.640404	0.162955	0.676451	-0.174704	0.663518	-0.219353	0.611012	-0.0091019	0.991384	-0.0347897	0.998162
FUN_025314-T1		FUN_025314-T1	HR	HR	BRCA1	breast cancer type 1 susceptibility protein [EC:2.3.2.27]	9.8e-22|XP_018554284.1 PREDICTED: breast cancer type 1 susceptibility protein isoform X1 [Lates calcarifer]	9.8e-22|XP_018554285.1 PREDICTED: breast cancer type 1 susceptibility protein isoform X2 [Lates calcarifer]	9.8e-22|XP_018554286.1 PREDICTED: breast cancer type 1 susceptibility protein isoform X3 [Lates calcarifer]	K10605										PF00533,BRCA1 C Terminus (BRCT) domain									27.9172	0.586622	0.0255588	0.385314	0.138281	0.0372575	0.903305	-0.0826761	0.760047	-0.0470786	0.916312	-0.0625919	0.90946	0.249189	0.507402	0.22603	0.569519	-0.41516	0.4579	-0.475024	0.425973
FUN_009967-T1		FUN_009967-T1	related	related		von willebrand factor type a domain containing protein	4.5e-85|OQV19138.1 von Willebrand factor A domain-containing protein [Hypsibius dujardini]	2.3e-84|GAV08173.1 hypothetical protein RvY_17904 [Ramazzottius varieornatus]	3.4e-80|GAU89685.1 hypothetical protein RvY_02204 [Ramazzottius varieornatus]											PF08487,Vault protein inter-alpha-trypsin domain	PF13768,von Willebrand factor type A domain								60.4028	-0.592001	0.00352533	-0.832491	5.91e-05	-0.302214	0.0431671	-0.422346	0.00393163	-0.920578	5.36e-06	-0.956407	1.03e-05	0.158564	0.578678	0.132497	0.695608	-0.017855	0.977079	-0.0290238	0.992199
FUN_001063-T1		FUN_001063-T1	BER	BER	PARP	poly [ADP-ribose] polymerase 14-like	3.0e-59|ACD54745.1 poly ADP-ribose polymerase 14-like protein [Adineta vaga]	4.3e-18|XP_019634328.1 PREDICTED: poly [ADP-ribose] polymerase 14-like [Branchiostoma belcheri]	4.8e-17|KTG07245.1 hypothetical protein cypCar_00045159, partial [Cyprinus carpio]		GO:0003950									PF00644,Poly(ADP-ribose) polymerase catalytic domain									8.46918	-0.880827	0.0284728	-1.17911	0.00198487	-0.00565998	0.990748	-0.125387	0.708154	-1.26356	0.00276213	-1.41648	0.000854796	-0.657737	0.158237	-0.727751	0.113619	0.262534	0.749494	0.337066	0.698572
FUN_007376-T1		FUN_007376-T1	NHEJ	NHEJ	PRKDC	DNA-dependent protein kinase catalytic subunit	0.0e+00|XP_019641856.1 PREDICTED: LOW QUALITY PROTEIN: DNA-dependent protein kinase catalytic subunit-like [Branchiostoma belcheri]	0.0e+00|XP_011411912.1 PREDICTED: DNA-dependent protein kinase catalytic subunit [Crassostrea gigas]	0.0e+00|XP_025091027.1 DNA-dependent protein kinase catalytic subunit-like [Pomacea canaliculata]	K06642	GO:0006303	GO:0005634	GO:0016301	GO:0004677	GO:0005515	GO:0003677	GO:0005524			PF00454,Phosphatidylinositol 3- and 4-kinase	PF08163,NUC194 domain								105.321	0.219463	0.456541	-0.011776	1	0.204764	0.327591	0.108763	0.679435	0.237255	0.479734	0.223694	0.566267	0.343042	0.291887	0.311423	0.41801	0.593546	0.0932781	0.579614	0.163013
FUN_010278-T1		FUN_010278-T1	related	related		von willebrand factor type a domain containing protein	7.8e-53|GAU89685.1 hypothetical protein RvY_02204 [Ramazzottius varieornatus]	1.2e-48|OQV19138.1 von Willebrand factor A domain-containing protein [Hypsibius dujardini]	1.3e-44|XP_020605139.1 von Willebrand factor A domain-containing protein 5A-like [Orbicella faveolata]<>XP_020605158.1 von Willebrand factor A domain-containing protein 5A-like [Orbicella faveolata]											PF08487,Vault protein inter-alpha-trypsin domain	PF13768,von Willebrand factor type A domain								14.0451	-0.479534	0.193081	-0.744059	0.0487318	0.553938	0.0182062	0.466479	0.0679423	-0.0586314	0.912752	-0.0703475	0.927975	-0.321731	0.491574	-0.379216	0.474563	0.0238601	0.982598	0.0191141	1
FUN_011774-T1		FUN_011774-T1	NER	NER	ERCC3	tfiih basal transcription factor complex helicase xpb subunit	3.4e-05|WP_007918217.1 pentapeptide repeat-containing protein [Ktedonobacter racemifer]<>EFH81064.1 pentapeptide repeat protein [Ktedonobacter racemifer DSM 44963]													PF00805,Pentapeptide repeats (8 copies)									6.07115	-0.879032	0.0448851	-1.1922	0.00705809	-0.901047	0.0047343	-1.04899	0.000561045	-0.795261	0.0941014	-0.876164	0.0831634	-0.0971441	0.888154	-0.108277	0.905506	-1.03254	0.155536	-1.23941	0.16009
FUN_007374-T1		FUN_007374-T1	NHEJ	NHEJ		DNA-dependent protein kinase catalytic subunit																							3.1648	-0.197878	0.784361	-0.497348	0.411412	0.382911	0.403754	0.287941	0.508061	0.114029	0.88816	0.103095	0.927082	-0.484127	0.519528	-0.678588	0.395439	0.601078	0.537266	0.751786	0.493433
FUN_008232-T1		FUN_008232-T1	HR	HR	BRCA1	breast cancer type 1 susceptibility protein [EC:2.3.2.27]	5.4e-18|XP_009697955.1 PREDICTED: breast cancer type 1 susceptibility protein [Cariama cristata]	5.4e-18|XP_017940116.2 breast cancer type 1 susceptibility protein [Manacus vitellinus]		K10605										PF00533,BRCA1 C Terminus (BRCT) domain									0.790866	0.0507602	0.969386	-0.0549036	0.98063	-1.04354	0.114828	-1.45952	0.0302321	0.253414	0.799797	0.395016	0.703604	-0.188704	NA	-0.237656	0.885101	-0.560838	0.66777	-1.23682	0.644953
FUN_011766-T1		FUN_011766-T1	REP	REP	PRI1	DNA primase small subunit [EC:2.7.7.-]	2.4e-57|XP_005986239.1 PREDICTED: DNA primase small subunit isoform X1 [Latimeria chalumnae]	8.5e-55|XP_006179922.1 PREDICTED: DNA primase small subunit [Camelus ferus]	8.5e-55|XP_010962209.1 PREDICTED: DNA primase small subunit [Camelus bactrianus]	K02684	GO:0006269	GO:0003896								PF01896,DNA primase small subunit									0.437996	-0.00575526	1	-0.223347	0.897819	0.197975	0.850931	0.250152	0.843325	0.273442	0.796656	0.695364	0.671058	-0.0425716	NA	-0.180614	0.961079	-0.110575	NA	-2.27401	0.565732
FUN_029392-T1		FUN_029392-T1	REP	REP		dna primase small subunit	2.1e-19|XP_002605177.1 hypothetical protein BRAFLDRAFT_58959 [Branchiostoma floridae]<>EEN61187.1 hypothetical protein BRAFLDRAFT_58959 [Branchiostoma floridae]	3.6e-19|XP_019638399.1 PREDICTED: DNA primase small subunit-like [Branchiostoma belcheri]	6.2e-19|XP_007908201.1 PREDICTED: DNA primase small subunit [Callorhinchus milii]		GO:0006269	GO:0003896								PF01896,DNA primase small subunit									0	NA	NA	0	1	NA	NA	0	1	NA	NA	0	1	NA	NA	0	1	NA	NA	0	1
[truncated: 42 more columns]
