# Supplementary material for: Ionizing radiation responses appear incidental to desiccation responses in the bdelloid rotifer Adineta vaga
Source: BMC Biol. 2024 Jan 25;22:11. doi: 10.1186/s12915-023-01807-8 (PMC10809525; doi:10.1186/s12915-023-01807-8)
Supplement: Supplementary file 2 — Additional file 2: Supplementary Table S1. Genes within Adineta vaga genome. The columns give the gene ids from the gene assembly in Simion et al. (2020), the correspondence gene ids in the genome published by Simion et al. (2021), if the gene is annotated as HGT, the BLAST hits, the KEGG ids, GO ids, pfam domains, the results for all analyses with DESeq2 and EdgeR, and the TPM values for all the different analyzed conditions. The columns with the results from DESeq2 and EdgeR are explained in the second table sheet. Supplementary Table S2. GO analysis of Under-Expressed genes in the core radiation response. Supplementary Table S3. Genes found over-expressed in the core common response to radiation and desiccation. The columns give the gene ids, if the gene is annotated as HGT, its hypothesized function, its function acronym, pfam domains, best BLAST hits, the results for all analyses with DESeq2 and EdgeR, and the TPM values for all the different analyzed conditions. The columns with the results from DESeq2 and EdgeR are explained in the second table sheet of Supplementary Table S1. Supplementary Table S4. Genes found over-expressed in the core rehydration response. The columns give the gene ids, if the gene is annotated as HGT, its hypothesized function, its function acronym, pfam domains, best BLAST hits, the results for all analyses with DESeq2 and EdgeR, and the TPM values for all the different analyzed conditions. The columns with the results from DESeq2 and EdgeR are explained in the second table sheet of Supplementary Table S1. Supplementary Table S5. Genes found over-expressed in the core irradiation response. The columns give the gene ids, if the gene is annotated as HGT, its hypothesized function, its function acronym, pfam domains, best BLAST hits, the results for all analyses with DESeq2 and EdgeR, and the TPM values for all the different analyzed conditions. The columns with the results from DESeq2 and EdgeR are explained in the second table sheet of S [file 12915_2023_1807_MOESM2_ESM.zip › Table_S9.xlsx]

## Sheet: Feuil1
gene ID AV19	HGT	function	spec	Pfam						blast hit							Kegg	GO	GO	GO	GO	GO	GO	GO	GO	GO	Pfam	Pfam	Pfam	Pfam	Pfam	Pfam	Pfam	Pfam	Pfam	Mean	DesX2h30lfc	DesX2h30pval	DesX2h30FDR	logFC	PValue	FDR	DesX0hlfc	DesX0hpval	DesX0hFDR	logFC	PValue	FDR	DesX8hlfc
FUN_005961-T1		unknown																																		1445.55	3.31049	1.11e-45	1.69e-43	3.20564	2.84e-60	5.93e-58	-0.209548	0.221012	0.369203	-0.351619	0.028744	0.0793146	1.21511
FUN_006747-T1		unknown						8.6e-11	KRX09339	1 hypothetical protein PPERSA_09223 [Pseudocohnilembus persalinus]																										2470.41	4.41432	9.15e-33	8.69e-31	4.73581	7.06e-39	8.59e-37	-0.876677	0.00210421	0.00869486	-1.09114	0.000322506	0.00179954	0.374144
FUN_007307-T1		unknown																																		924.564	1.3518	3.32e-10	6.62e-09	1.16723	1.52e-08	2.21e-07	0.148299	0.342455	0.507097	0.0367651	0.814097	0.91315	0.589413
FUN_009982-T1	HGT	unknown						4.2e-31	XP_003287969	1 hypothetical protein DICPUDRAFT_33321 [Dictyostelium purpureum]<>EGC35490	1 hypothetical protein DICPUDRAFT_33321 [Dictyostelium purpureum]				1.2e-30|XP_629942.1 hypothetical protein DDB_G0291810 [Dictyostelium discoideum AX4]<>EAL61526.1 hypothetical protein DDB_G0291810 [Dictyostelium discoideum AX4]																					1343.15	9.38956	0	0	9.52902	0	0	-0.297131	0.272344	0.429754	-0.57169	0.0609195	0.143988	6.41698
FUN_010226-T1	HGT	unknown						7.1e-31	XP_003287969	1 hypothetical protein DICPUDRAFT_33321 [Dictyostelium purpureum]<>EGC35490	1 hypothetical protein DICPUDRAFT_33321 [Dictyostelium purpureum]				1.0e-29|XP_629942.1 hypothetical protein DDB_G0291810 [Dictyostelium discoideum AX4]<>EAL61526.1 hypothetical protein DDB_G0291810 [Dictyostelium discoideum AX4]																					1172.49	9.76204	2.58e-298	1.22e-294	10.0704	0	0	0.109809	0.711194	0.825943	-0.0587666	0.862126	0.945747	6.50907
FUN_028525-T1	HGT	unknown						5.8e-33	XP_003287969	1 hypothetical protein DICPUDRAFT_33321 [Dictyostelium purpureum]<>EGC35490	1 hypothetical protein DICPUDRAFT_33321 [Dictyostelium purpureum]				9.2e-31|XP_629942.1 hypothetical protein DDB_G0291810 [Dictyostelium discoideum AX4]<>EAL61526.1 hypothetical protein DDB_G0291810 [Dictyostelium discoideum AX4]																					1308.91	9.40126	3.95e-292	1.6e-288	9.64789	0	0	0.346603	0.199143	0.341984	0.257144	0.390626	0.562279	6.50823
FUN_021550-T1		unknown		PF01873	Domain found in IF2B/IF5										1.3e-78|XP_023235326.1 eukaryotic translation initiation factor 5-like [Centruroides sculpturatus]	1.7e-78|XP_009064835.1 hypothetical protein LOTGIDRAFT_132224 [Lottia gigantea]<>ESO84468.1 hypothetical protein LOTGIDRAFT_132224 [Lottia gigantea]	K03262	GO:0006413	GO:0005515	GO:0003743							PF01873,Domain found in IF2B/IF5	PF02020,eIF4-gamma/eIF5/eIF2-epsilon								2239.17	1.59737	1.88e-23	1.1e-21	1.39594	3.53e-26	2.68e-24	0.450489	8.75e-05	0.000557461	0.330077	0.00104806	0.00499841	0.354472
FUN_013790-T1		unknown																																		972.715	9.1366	9.26e-224	2.39e-220	9.44607	1.03e-284	3.05e-281	0.130087	0.646728	0.77967	-0.0129837	0.968748	1	5.85293
FUN_010526-T1		unknown		PF04229	GrpB protein			7.2e-47	XP_004209355	1 PREDICTED: uncharacterized protein LOC101235494 [Hydra vulgaris]					6.4e-27|WP_002698335.1 AAA family ATPase [Microscilla marina]<>EAY28183.1 hypothetical protein M23134_03444 [Microscilla marina ATCC 23134]	1.8e-26|WP_091549029.1 AAA family ATPase [Thermoflexibacter ruber]<>SFF50871.1 ATPase family associated with various cellular activities (AAA) [Thermoflexibacter ruber]											PF04229,GrpB protein									1526.75	6.29933	1.35e-176	2.55e-173	6.26662	2.5e-216	4.09e-213	-0.117397	0.501579	0.660155	-0.241997	0.161499	0.300646	3.06922
FUN_002916-T1		unknown																																		1183.49	3.87409	3.85e-71	1.2e-68	3.74244	5.16e-94	2e-91	-0.0697369	0.665517	0.793048	-0.213928	0.160412	0.299173	2.95577
FUN_023183-T1		unknown																																		451.388	4.51311	1.19e-96	6.78e-94	4.42364	5.14e-132	3.69e-129	-0.53925	0.00161967	0.00696764	-0.693127	2.4e-05	0.000181977	1.58556
FUN_008560-T1		unknown						3.4e-14	KLL05380	1 hypothetical protein MRERV_1c054 [Mycoplasmataceae bacterium RV_VA103A]																										480.354	2.24278	1.28e-09	2.37e-08	2.32035	5.61e-10	1.07e-08	-1.66304	5.83e-09	9.64e-08	-1.88983	3.17e-09	5.38e-08	-0.160683
FUN_013562-T1		unknown																																		545.813	1.68013	4.28e-19	1.89e-17	1.47658	2.88e-18	1.34e-16	-0.0179577	0.89607	0.945223	-0.147866	0.263483	0.424924	1.03339
FUN_001477-T1		unknown																																		211.956	6.85168	3.33e-172	5.57e-169	6.89235	3.99e-239	8.38e-236	0.534352	0.0264612	0.071127	0.44277	0.079687	0.176819	3.89344
FUN_001615-T1	HGT	unknown						5.4e-31	OLQ06684	1 hypothetical protein AK812_SmicGene10016 [Symbiodinium microadriaticum]																										591.96	6.80147	7.95e-54	1.49e-51	7.60473	4.79e-62	1.05e-59	0.0821097	0.821736	0.901296	-0.238448	0.525033	0.688593	4.05278
FUN_002095-T1	HGT	unknown						5.5e-13	WP_061513899	1 hypothetical protein [Legionella pneumophila]					4.5e-07|YP_009238889.1 putative ankyrin repeat-containing protein [Brazilian marseillevirus]<>AMQ10892.1 putative ankyrin repeat-containing protein [Brazilian marseillevirus]	7.7e-07|YP_009507010.1 putative ankyrin repeat-containing protein [Tunisvirus fontaine2]<>AHC54965.1 putative ankyrin repeat-containing protein [Tunisvirus fontaine2]																				743.329	4.70274	2.71e-81	1.15e-78	4.6637	8.98e-91	3.39e-88	0.0181122	0.923364	0.958903	-0.0752702	0.700895	0.83081	1.33764
FUN_001616-T1		unknown																																		107.415	6.56708	6.26e-75	2.11e-72	6.90503	3.12e-110	1.61e-107	-0.212377	0.546336	0.698949	-0.51149	0.173592	0.317815	3.59633
FUN_015287-T1		unknown						2.1e-07	PKC70812	1 hypothetical protein RhiirA1_439210 [Rhizophagus irregularis]					2.1e-07|PKY39716.1 hypothetical protein RhiirA4_393817, partial [Rhizophagus irregularis]	2.1e-07|RGB27857.1 iodothyronine deiodinase-domain-containing protein [Rhizophagus diaphanus]																				551.184	1.85545	4.92e-36	5.39e-34	1.63934	6.69e-35	7.46e-33	-0.285678	0.00905163	0.0296125	-0.415161	0.000101415	0.00065702	1.67888
FUN_026132-T1	HGT	unknown																																		558.005	1.42479	8.56e-26	5.97e-24	1.20704	8.4e-20	4.28e-18	0.392907	6.66e-05	0.000438038	0.28999	0.00420157	0.016242	1.07862
FUN_003822-T1		unknown																																		182.353	1.15125	2.48e-10	5.07e-09	0.93345	3.41e-08	4.61e-07	-0.101615	0.453476	0.617215	-0.232927	0.0754095	0.169355	0.71638
FUN_023177-T1	HGT	unknown						2.0e-56	ETO05798	1 hypothetical protein RFI_31597 [Reticulomyxa filosa]					1.2e-45|ETO05149.1 hypothetical protein RFI_32248, partial [Reticulomyxa filosa]	8.8e-36|ETO14500.1 hypothetical protein RFI_22860 [Reticulomyxa filosa]																				492.278	1.96593	2.8e-78	1.09e-75	1.74609	1.13e-73	3.17e-71	0.280252	0.00034809	0.00185218	0.170111	0.0278016	0.0771264	1.04692
FUN_026921-T1		unknown						5.0e-44	XP_025115189	1 uncharacterized protein LOC112576733 [Pomacea canaliculata]					1.6e-42|EKC28115.1 hypothetical protein CGI_10009678 [Crassostrea gigas]	1.6e-42|XP_011433877.1 PREDICTED: uncharacterized protein LOC105332853 [Crassostrea gigas]																				295.549	3.2638	1.78e-69	5.31e-67	3.09994	4.47e-84	1.5e-81	0.0798664	0.576387	0.723514	-0.039059	0.776373	0.886436	0.843428
FUN_013586-T1		unknown																																		118.367	3.01615	8.14e-71	2.49e-68	2.8373	3.18e-80	9.97e-78	0.191125	0.17463	0.311	0.0732505	0.594823	0.74823	1.60802
FUN_017369-T1		unknown																																		108.901	4.12193	1.88e-49	3.23e-47	4.08983	1.09e-62	2.44e-60	-0.323855	0.183845	0.322725	-0.500768	0.0388517	0.100768	1.54997
FUN_026695-T1		unknown																																		87.3077	2.83091	1.76e-52	3.27e-50	2.65829	2.44e-58	4.88e-56	0.0473911	0.761172	0.861869	-0.0764261	0.61701	0.764898	1.44208
FUN_000868-T1		unknown		PF08719	Domain of unknown function (DUF1768)			1.9e-36	PAA73449	1 hypothetical protein BOX15_Mlig008561g1 [Macrostomum lignano]<>PAA74288	1 hypothetical protein BOX15_Mlig017571g1 [Macrostomum lignano]				2.5e-36|PAA78031.1 hypothetical protein BOX15_Mlig008992g1 [Macrostomum lignano]	3.2e-36|WP_038591445.1 NADAR family protein [Paenibacillus sp. FSL H7-0357]<>AIQ18162.1 GTP cyclohydrolase [Paenibacillus sp. FSL H7-0357]	K09935										PF08719,Domain of unknown function (DUF1768)									143.778	4.58962	1.65e-37	1.93e-35	4.78408	2.49e-44	3.63e-42	-0.666872	0.029495	0.077684	-0.932473	0.00422561	0.0163162	1.45645
FUN_026730-T1		unknown																																		264.442	1.32377	3.88e-12	1e-10	1.11628	4.38e-10	8.44e-09	0.348967	0.0123676	0.0381512	0.227727	0.0941976	0.200927	1.04844
FUN_005689-T1		unknown																																		75.9192	2.40243	2.28e-23	1.3e-21	2.27523	5.4e-23	3.38e-21	0.0773644	0.682498	0.806009	-0.0156651	0.934972	0.992296	0.911794
FUN_017087-T1	HGT	unknown						2.4e-16	WP_015226187	1 hypothetical protein [Halothece sp	PCC 7418]<>AFZ44312	1 hypothetical protein PCC7418_2152 [Halothece sp	PCC 7418]		3.0e-14|WP_027846295.1 hypothetical protein [Mastigocoleus testarum]<>KST65955.1 hypothetical protein BC008_23545 [Mastigocoleus testarum BC008]	6.6e-14|WP_072621438.1 hypothetical protein [Spirulina major]																				77.6374	2.45301	1.39e-25	9.38e-24	2.30256	3.57e-25	2.55e-23	0.295869	0.111647	0.220161	0.190829	0.311979	0.479298	0.762993
FUN_024174-T1		unknown																																		104.131	2.23615	3.78e-31	3.42e-29	2.05538	7.27e-30	6.67e-28	0.0412174	0.786896	0.878241	-0.0669507	0.66523	0.804126	0.264395
FUN_006280-T1		unknown						3.2e-18	EFX63456	1 hypothetical protein DAPPUDRAFT_335437 [Daphnia pulex]					1.5e-07|OZG16964.1 hypothetical protein FL83_08109, partial [Caenorhabditis latens]	9.5e-07|XP_018026830.1 PREDICTED: uncharacterized protein LOC108682211 [Hyalella azteca]																				96.3789	2.8812	6e-29	4.85e-27	2.75788	1e-34	1.1e-32	0.31037	0.127391	0.243699	0.172237	0.372117	0.543312	2.04501
FUN_017042-T1		unknown						2.8e-11	SAM08416	1 hypothetical protein [Absidia glauca]					9.0e-10|GAN05871.1 membrane protein [Mucor ambiguus]	2.6e-09|CEP18367.1 hypothetical protein [Parasitella parasitica]																				155.842	1.12879	2.4e-14	7.69e-13	0.910231	5.02e-10	9.62e-09	-0.509893	7.56e-06	6.36e-05	-0.630831	7.16e-08	9.35e-07	0.767531
FUN_005367-T1		unknown																																		63.3355	2.22076	1.34e-25	9.11e-24	2.05692	4.11e-22	2.45e-20	0.390405	0.0203722	0.0575792	0.30349	0.089402	0.19298	1.2046
FUN_003046-T1		unknown																																		68.5414	1.85689	1.42e-09	2.61e-08	1.74813	1.75e-08	2.52e-07	-0.227858	0.342274	0.506942	-0.328864	0.195031	0.346278	0.574845
FUN_011426-T1		unknown		PF13598	Domain of unknown function (DUF4139)			7.1e-29	XP_004335352	1 hypothetical protein ACA1_239560 [Acanthamoeba castellanii str	Neff]<>ELR13339	1 hypothetical protein ACA1_239560 [Acanthamoeba castellanii str	Neff]		8.4e-22|PHX72144.1 hypothetical protein CK548_04885 [Opitutae bacterium]	9.2e-21|OJJ17710.1 hypothetical protein BKI52_28010 [marine bacterium AO1-C]											PF13598,Domain of unknown function (DUF4139)	PF13600,N-terminal domain of unknown function (DUF4140)								102.258	2.53116	6.78e-50	1.19e-47	2.34439	3.4e-49	5.65e-47	0.267448	0.0512436	0.119919	0.162965	0.2362	0.396369	1.33257
FUN_017275-T1		unknown		PF14033	Protein of unknown function (DUF4246)			3.1e-16	WP_100582952	1 DUF4246 domain-containing protein [Streptomyces sp	CB02120-2]<>PJN15781	1 hypothetical protein CG724_26755 [Streptomyces sp	CB02120-2]		5.3e-16|WP_123075963.1 DUF4246 family protein [Streptomyces sp. ADI95-16]<>AYV26057.1 hypothetical protein EES41_04940 [Streptomyces sp. ADI95-16]	5.3e-16|WP_008743483.1 DUF4246 domain-containing protein [Streptomyces sp. Mg1]<>EDX26469.1 conserved hypothetical protein [Streptomyces sp. Mg1]<>AKL64896.1 hypothetical protein M444_05255 [Streptomyces sp. Mg1]											PF14033,Protein of unknown function (DUF4246)									22.5139	5.39635	8.45e-58	1.82e-55	5.68953	1.42e-84	4.81e-82	-0.247131	0.569308	0.717766	-0.665373	0.241572	0.402962	3.10739
FUN_017274-T1	HGT	unknown		PF14033	Protein of unknown function (DUF4246)			3.4e-39	ORX80805	1 hypothetical protein K493DRAFT_320815 [Basidiobolus meristosporus CBS 931	73]				1.1e-37|XP_016611987.1 hypothetical protein SPPG_01399 [Spizellomyces punctatus DAOM BR117]<>KND03948.1 hypothetical protein SPPG_01399 [Spizellomyces punctatus DAOM BR117]	7.0e-37|PVU89452.1 hypothetical protein BB561_005344 [Smittium simulii]											PF14033,Protein of unknown function (DUF4246)									37.721	5.54134	5.51e-68	1.58e-65	5.76289	1.91e-95	7.92e-93	-0.15923	0.681979	0.805742	-0.4521	0.342096	0.512465	3.47101
FUN_021821-T1	HGT	unknown		PF12449	Protein of unknown function (DUF3684)										1.3e-88|PKK73982.1 hypothetical protein RhiirC2_847217 [Rhizophagus irregularis]	1.7e-88|PKC65144.1 hypothetical protein RhiirA1_461418 [Rhizophagus irregularis]<>PKY19452.1 hypothetical protein RhiirB3_432508 [Rhizophagus irregularis]											PF12449,Protein of unknown function (DUF3684)									421.033	1.91064	3.15e-41	4.12e-39	1.70149	1e-35	1.13e-33	0.321751	0.0020401	0.00847018	0.222438	0.0383819	0.0997841	0.986689
FUN_026398-T1		unknown																																		133.231	1.62101	1.93e-24	1.21e-22	1.40385	2.68e-18	1.25e-16	0.751566	6.57e-10	1.3e-08	0.651142	3.02e-07	3.48e-06	0.800093
FUN_017610-T1		unknown																																		104.613	1.68825	2.01e-46	3.14e-44	1.46847	3.53e-31	3.42e-29	0.600455	2.11e-10	4.6e-09	0.494091	1.52e-06	1.5e-05	0.863702
FUN_026143-T1		unknown																																		55.9102	1.91734	3.93e-37	4.52e-35	1.71721	3.1e-30	2.91e-28	0.358727	0.00442315	0.0163346	0.261998	0.0428426	0.109004	0.60071
FUN_023804-T1	HGT	unknown						5.8e-33	EPF31679	1 hypothetical protein HMPREF9194_02030 [Treponema maltophilum ATCC 51939]					5.8e-33|WP_051127891.1 hypothetical protein [Treponema maltophilum]	1.0e-32|WP_074642554.1 hypothetical protein [Treponema bryantii]<>SEQ29451.1 hypothetical protein SAMN04487977_103288 [Treponema bryantii]																				74.447	1.39002	7.93e-25	5.08e-23	1.17535	6.34e-17	2.75e-15	0.0113964	0.917909	0.956011	-0.0925382	0.427686	0.599657	0.728651
FUN_020076-T1		unknown						6.8e-58	XP_022334930	1 uncharacterized protein LOC111131611 [Crassostrea virginica]					3.5e-54|XP_002733462.1 PREDICTED: uncharacterized protein LOC100378011 [Saccoglossus kowalevskii]	2.9e-53|XP_011453287.1 PREDICTED: uncharacterized protein LOC105346430 [Crassostrea gigas]<>EKC28948.1 hypothetical protein CGI_10012792 [Crassostrea gigas]																				68.095	3.34578	1.1e-23	6.53e-22	3.34975	1.22e-27	9.89e-26	0.892766	0.000750788	0.00360798	0.773248	0.00306344	0.0124058	1.5142
FUN_011385-T1		unknown																																		70.2581	2.84701	1.38e-32	1.3e-30	2.71369	4.49e-36	5.15e-34	0.135901	0.488829	0.649113	0.0227812	0.907249	0.975781	1.12383
FUN_015677-T1		unknown																																		55.5578	5.89413	3.85e-67	1.07e-64	6.27296	2.33e-99	1.06e-96	-0.390867	0.357228	0.522764	-1.01958	0.0759374	0.170179	3.19091
FUN_020002-T1		unknown																																		30.7242	2.17559	3.39e-09	5.86e-08	2.14177	6.17e-09	9.65e-08	0.871402	0.00285538	0.0113054	0.766815	0.00983754	0.0331123	0.942517
FUN_002772-T1		unknown																																		17.1268	3.87502	5.04e-43	7.13e-41	3.8514	9.23e-51	1.62e-48	0.88201	0.00262947	0.0105429	0.857505	0.00538757	0.0200214	2.72246
FUN_000817-T1		unknown																																		19.5429	2.53266	2.87e-23	1.64e-21	2.40077	5.05e-23	3.18e-21	-0.0784922	0.744356	0.850335	-0.204588	0.402094	0.574548	0.980956
FUN_028191-T1	HGT	unknown						8.5e-63	KIV81966	1 hypothetical protein PV11_04112 [Exophiala sideris]					2.8e-58|XP_013314572.1 hypothetical protein PV05_06387 [Exophiala xenobiotica]<>KIW53988.1 hypothetical protein PV05_06387 [Exophiala xenobiotica]	6.3e-58|XP_016231405.1 hypothetical protein PV08_10489 [Exophiala spinifera]<>KIW11189.1 hypothetical protein PV08_10489 [Exophiala spinifera]																				59.8318	1.26498	1.94e-19	8.88e-18	1.04562	9.57e-15	3.4e-13	-0.08019	0.497919	0.656672	-0.198539	0.0861705	0.187637	0.47314
FUN_002771-T1		unknown																																		61.8792	2.14326	2.87e-10	5.76e-09	2.03995	5.22e-10	9.97e-09	0.0931869	0.730887	0.839669	-0.0745933	0.783432	0.89166	1.44364
FUN_010906-T1		unknown																																		28.2119	1.69692	1.47e-08	2.26e-07	1.58173	7.76e-08	9.63e-07	0.573562	0.0141227	0.0426346	0.48817	0.0376618	0.0983549	0.403197
FUN_001612-T1		unknown																																		35.3709	2.09692	7.63e-16	2.74e-14	1.95114	1.05e-13	3.31e-12	0.552383	0.00803656	0.0268503	0.440088	0.0433597	0.110033	0.889207
FUN_001376-T1		unknown																																		15.9039	1.63279	8.23e-10	1.56e-08	1.46394	1.45e-08	2.12e-07	0.967942	8.29e-06	6.91e-05	0.872963	3.72e-05	0.000268403	0.893208
FUN_024272-T1		unknown																																		54.2307	2.0247	5.6e-31	4.98e-29	1.82626	2.56e-27	2.05e-25	-0.0813685	0.597595	0.740482	-0.193826	0.21176	0.368036	0.374863
FUN_009063-T1	HGT	unknown		PF06626	Protein of unknown function (DUF1152)			1.1e-44	OLQ15191	1 hypothetical protein AK812_SmicGene647 [Symbiodinium microadriaticum]					6.6e-21|WP_103668641.1 DUF1152 domain-containing protein [Pseudanabaena sp. BC1403]	2.5e-20|WP_089687162.1 DUF1152 domain-containing protein [Catalinimonas alkaloidigena]<>SDM33005.1 hypothetical protein SAMN05421823_112108 [Catalinimonas alkaloidigena]											PF06626,Protein of unknown function (DUF1152)									59.5703	0.989834	1.55e-06	1.61e-05	0.782164	0.00012315	0.000640435	0.503412	0.00114257	0.00518968	0.40779	0.00821094	0.0285478	0.351982
FUN_023657-T1		?	Deinococus?	PF10021	Uncharacterized protein conserved in bacteria (DUF2263)			1.6e-42	OJJ18063	1 TIGR02452 family protein [marine bacterium AO1-C]					3.7e-42|WP_120111751.1 TIGR02452 family protein [Paenibacillus pinisoli]<>RJX38919.1 TIGR02452 family protein [Paenibacillus pinisoli]	4.8e-42|WP_068726085.1 TIGR02452 family protein [Paenibacillus sp. DMB5]<>KUP23027.1 hypothetical protein AWJ19_12700 [Paenibacillus sp. DMB5]											PF10021,Uncharacterized protein conserved in bacteria (DUF2263)									52.1178	1.00549	9.98e-06	8.44e-05	0.801295	0.000364419	0.00161601	0.289604	0.093837	0.19243	0.186119	0.280766	0.444446	0.143318
FUN_003582-T1		unknown																																		23.1588	1.55575	4.58e-12	1.17e-10	1.36585	1.17e-09	2.12e-08	0.40738	0.0299554	0.0786065	0.300233	0.112706	0.229647	0.388715
FUN_014829-T1		unknown		PF11999	Protein of unknown function (DUF3494)			7.8e-37	PZR86770	1 hypothetical protein DLM67_23400 [candidate division AD3 bacterium]					7.3e-35|KKR13496.1 hypothetical protein UT43_C0043G0003 [Parcubacteria group bacterium GW2011_GWC1_39_29]	2.4e-33|ALG05171.1 ice-binding protein, partial [bacterium]											PF11999,Protein of unknown function (DUF3494)									34.5546	1.27851	6.75e-08	9.18e-07	1.08785	8.02e-06	6.01e-05	1.13668	2.32e-10	5.04e-09	1.07106	6.58e-09	1.05e-07	0.751442
FUN_001613-T1		unknown						5.0e-07	OGB66933	1 hypothetical protein A2Y94_02525 [Caldithrix sp	RBG_13_44_9]				4.7e-05|WP_109359563.1 hypothetical protein [Brumimicrobium sp. C305]<>PWH85482.1 hypothetical protein DIT68_09505 [Brumimicrobium sp. C305]																					15.5198	1.43745	2.2e-09	3.94e-08	1.25171	1.47e-07	1.73e-06	0.481546	0.0165948	0.0486619	0.377135	0.0589174	0.140217	0.565447
FUN_015496-T1				PF13393	Histidyl-tRNA synthetase			9.0e-77	XP_018417411	1 PREDICTED: histidine--tRNA ligase, cytoplasmic-like isoform X2 [Nanorana parkeri]					2.6e-76|XP_009888975.1 PREDICTED: histidine--tRNA ligase, cytoplasmic isoform X2 [Charadrius vociferus]	7.6e-76|XP_005431267.1 PREDICTED: histidine--tRNA ligase, cytoplasmic isoform X3 [Geospiza fortis]											PF13393,Histidyl-tRNA synthetase									34.6912	1.23867	1.25e-07	1.63e-06	1.04299	1.02e-05	7.4e-05	0.974508	4.51e-08	6.18e-07	0.894784	7.59e-07	7.94e-06	0.983534
FUN_003406-T1		unknown																																		18.2133	2.75264	5.55e-19	2.44e-17	2.69607	3.51e-20	1.84e-18	0.237044	0.384447	0.550982	0.117104	0.671338	0.808412	2.01243
FUN_012218-T1		unknown																																		27.3142	1.16379	2.36e-06	2.34e-05	0.963614	6.59e-05	0.000375487	0.284341	0.143164	0.267044	0.157737	0.407801	0.580037	0.330479
FUN_018639-T1		unknown																																		8.24257	1.43595	1.35e-06	1.43e-05	1.28467	9.41e-06	6.91e-05	0.172975	0.508891	0.666344	0.0665406	0.798018	0.901576	-0.0611681
FUN_015696-T1	HGT	unknown																																		5.42926	1.6538	6.97e-05	0.00046038	1.57412	0.000378687	0.00166998	1.15166	0.00104021	0.00478171	1.11775	0.00178822	0.00787176	0.92827
FUN_003453-T1		unknown																																		16.3557	2.30342	3.58e-10	7.11e-09	2.27569	2.27e-09	3.86e-08	0.768926	0.0120747	0.0374135	0.695277	0.0318266	0.0861892	1.31994
FUN_009240-T1		unknown																																		11.1563	1.30611	1.71e-07	2.17e-06	1.10723	1.61e-06	1.46e-05	0.355607	0.0931799	0.19145	0.250919	0.200733	0.3538	0.861786
FUN_024932-T1		unknown																																		8.84478	1.30353	0.000273801	0.00149339	1.15413	0.0024264	0.00808986	0.488557	0.105384	0.210542	0.391239	0.208266	0.363617	1.33076
FUN_014794-T1		unknown																																		6.51761	1.18317	0.000206499	0.00117482	1.0082	0.000999837	0.00383137	0.17801	0.521971	0.677906	0.0537511	0.841282	0.931507	0.201841
FUN_023402-T1		unknown																																		1.6337	2.65788	4.72e-07	5.49e-06	3.12101	1.42e-08	2.08e-07	-0.235694	0.668048	0.794737	-0.77878	0.290957	0.455801	1.55013
[truncated: 74 more columns]
